# Supplementary material for: Bulk RNA-Seq Analysis Reveals Differentially Expressed Genes Associated with Lateral Branch Angle in Peanut
Source: Genes (Basel). 2022 May 8;13(5):841. doi: 10.3390/genes13050841 (PMC9140427; doi:10.3390/genes13050841)
Supplement: Supplementary file 1 [file genes-13-00841-s001.zip]

Archive with 15 entries (14 files):
- Supplementary materials/
- Supplementary materials/Table S1.xlsx
- Supplementary materials/Table S10.xlsx
- Supplementary materials/Table S11.xlsx
- Supplementary materials/Table S12.xls
- Supplementary materials/Table S13.xls
- Supplementary materials/Table S14.xlsx
- Supplementary materials/Table S2.xls
- Supplementary materials/Table S3.xls
- Supplementary materials/Table S4.xls
- Supplementary materials/Table S5.xls
- Supplementary materials/Table S6.xls
- Supplementary materials/Table S7.xls
- Supplementary materials/Table S8.xls
- Supplementary materials/Table S9.xlsx
