# Supplementary material for: Bulk RNA-Seq Analysis Reveals Differentially Expressed Genes Associated with Lateral Branch Angle in Peanut
Source: Genes (Basel). 2022 May 8;13(5):841. doi: 10.3390/genes13050841 (PMC9140427; doi:10.3390/genes13050841)
Supplement: Supplementary file 1 [file genes-13-00841-s001.zip › Supplementary materials/Table S1.xlsx]

## Sheet: Sheet1
sample	total_reads	total_map	unique_map	multi_map	read1_map	read2_map	positive_map	negative_map	splice_map	unsplice_map	proper_map
Ah-Pros1	52785702	49479141(93.74%)	43518459(82.44%)	5960682(11.29%)	21927082(41.54%)	21591377(40.9%)	21743848(41.19%)	21774611(41.25%)	14682249(27.81%)	28836210(54.63%)	42027970(79.62%)
Ah-Pros2	41298164	33187382(80.36%)	29251316(70.83%)	3936066(9.53%)	14656908(35.49%)	14594408(35.34%)	14622982(35.41%)	14628334(35.42%)	9416530(22.8%)	19834786(48.03%)	28389636(68.74%)
Ah-Pros3	61235928	50857358(83.05%)	44751508(73.08%)	6105850(9.97%)	22435457(36.64%)	22316051(36.44%)	22360491(36.52%)	22391017(36.57%)	14403910(23.52%)	30347598(49.56%)	43365214(70.82%)
Ah-Bun1	56463890	52028922(92.15%)	45333500(80.29%)	6695422(11.86%)	22736067(40.27%)	22597433(40.02%)	22660693(40.13%)	22672807(40.15%)	13727489(24.31%)	31606011(55.98%)	43903502(77.76%)
Ah-Bun2	41073404	38919748(94.76%)	34062846(82.93%)	4856902(11.82%)	17077470(41.58%)	16985376(41.35%)	17028500(41.46%)	17034346(41.47%)	10731046(26.13%)	23331800(56.81%)	32927278(80.17%)
Ah-Bun3	41291556	39379797(95.37%)	34610127(83.82%)	4769670(11.55%)	17357315(42.04%)	17252812(41.78%)	17300539(41.9%)	17309588(41.92%)	10936089(26.49%)	23674038(57.33%)	33420484(80.94%)
sample	exon	intron	intergenic
Ah-Pros1	5781180675(78.0771%)	529874240(7.1562%)	1093391258(14.7667%)
Ah-Pros2	3901243296(78.5545%)	276327179(5.5641%)	788716091(15.8814%)
Ah-Pros3	5765983678(75.7675%)	357692533(4.7002%)	1486424733(19.5323%)
Ah-Bun1	5894506017(75.7178%)	427738587(5.4945%)	1462591619(18.7877%)
Ah-Bun2	4523947512(77.6901%)	313448968(5.3829%)	985666347(16.9269%)
Ah-Bun3	4540973994(77.0773%)	366529685(6.2214%)	983949794(16.7013%)
