# Supplementary material for: Bulk RNA-Seq Analysis Reveals Differentially Expressed Genes Associated with Lateral Branch Angle in Peanut
Source: Genes (Basel). 2022 May 8;13(5):841. doi: 10.3390/genes13050841 (PMC9140427; doi:10.3390/genes13050841)
Supplement: Supplementary file 1 [file genes-13-00841-s001.zip › Supplementary materials/Table S10.xlsx]

## Sheet: Sheet1
gene_id	Ah-Pros1	Ah-Pros2	Ah-Pros3	Ah-Bun1	Ah-Bun2	Ah-Bun3	Ah-Pros	Ah-Bun	log2FoldChange	pvalue	padj	gene_name	gene_chr	gene_start	gene_end	gene_strand	gene_length	gene_biotype	gene_description	tf_family
arahy.Tifrunner.gnm1.ann1.47SLDE	2535.28	1370.72	1374.87	326.439	608.963	865.746	1760.29	600.383	1.55258	0.00245432	0.0392853	arahy.47SLDE	arahy.Tifrunner.gnm1.Arahy.06	2739999	2744128	-	3265	-	GH3 family	-
arahy.Tifrunner.gnm1.ann1.H50X8V	191.342	201.617	285.068	1134.42	2460.02	1170.5	226.009	1588.31	-2.81257	7.57951e-10	9.75999e-08	arahy.H50X8V	arahy.Tifrunner.gnm1.Arahy.06	108754242	108757909	+	3053	-	F-box domain	F-box
arahy.Tifrunner.gnm1.ann1.0DD300	0	1.35313	0	0.812037	200.301	184.538	0.451044	128.55	-8.51354	2.30755e-05	0.000875521	arahy.0DD300	arahy.Tifrunner.gnm1.Arahy.14	16206637	16211265	-	3050	-	Signal transduction response regulator, receiver domain	Response_reg
novel.2824	346.807	454.652	330.866	799.044	749.404	755.024	377.442	767.824	-1.02763	2.53192e-05	0.000947144	-	arahy.Tifrunner.gnm1.Arahy.10	86609712	86614080	-	4369	-	PF00069:Protein kinase domain|PF13855:Leucine rich repeat|PF08263:Leucine rich repeat N-terminal domain	Pkinase
arahy.Tifrunner.gnm1.ann1.PS1TRN	1218.31	1136.63	1507.59	3070.31	3106.98	1967.7	1287.51	2715	-1.07621	0.000642616	0.013785	arahy.PS1TRN	arahy.Tifrunner.gnm1.Arahy.18	130018230	130021618	+	2741	-	F-box domain	F-box
arahy.Tifrunner.gnm1.ann1.87NXW9	14.9486	73.0691	84.1184	177.836	763.218	253.081	57.3787	398.045	-2.7979	0.000929683	0.0183544	arahy.87NXW9	arahy.Tifrunner.gnm1.Arahy.14	4882501	4885689	-	1527	-	Signal transduction histidine kinase, phosphotransfer (Hpt) domain	Hpt
arahy.Tifrunner.gnm1.ann1.0MYI9I	50.0778	87.9536	155.152	278.529	538.742	281.552	97.7277	366.274	-1.90654	0.000974605	0.0190941	arahy.0MYI9I	arahy.Tifrunner.gnm1.Arahy.19	93739927	93744144	-	3374	-	Signal transduction response regulator, receiver domain	Response_reg
arahy.Tifrunner.gnm1.ann1.57RIKC	70.2584	60.8909	92.5302	179.46	271.673	269.953	74.5598	240.362	-1.68319	4.77909e-06	0.000228066	arahy.57RIKC	arahy.Tifrunner.gnm1.Arahy.06	110715861	110721136	-	1463	-	Aminotransferase, class I/classII	Aminotran_1_2
arahy.Tifrunner.gnm1.ann1.RBR1AL	2.98972	4.0594	1.8693	12.9926	24.1743	16.872	2.9728	18.013	-2.6244	0.00245072	0.0392549	arahy.RBR1AL	arahy.Tifrunner.gnm1.Arahy.05	94776934	94780993	+	1092	-	O-methyltransferase, family 3	-
arahy.Tifrunner.gnm1.ann1.05U4MR	387.916	434.355	514.057	172.152	142.744	169.775	445.443	161.557	1.4613	2.39045e-08	2.17861e-06	arahy.05U4MR	arahy.Tifrunner.gnm1.Arahy.04	98375552	98379983	+	1572	-	Shikimate kinase/gluconokinase	SKI
arahy.Tifrunner.gnm1.ann1.TMG43S	0.747429	0	0	2.43611	853.008	365.912	0.249143	407.119	-10.177	2.35106e-07	1.69448e-05	arahy.TMG43S	arahy.Tifrunner.gnm1.Arahy.14	11698850	11702739	+	2274	-	Cytochrome P450	p450
arahy.Tifrunner.gnm1.ann1.84B366	2349.17	2380.16	3049.76	945.211	1341.1	1272.78	2593.03	1186.36	1.1286	4.81597e-05	0.00164331	arahy.84B366	arahy.Tifrunner.gnm1.Arahy.19	158254069	158257080	+	2026	-	Cytochrome P450	p450
arahy.Tifrunner.gnm1.ann1.DB7AVX	49.3303	32.4752	49.5364	98.2564	127.779	109.668	43.7806	111.901	-1.33873	0.000293622	0.00741681	arahy.DB7AVX	arahy.Tifrunner.gnm1.Arahy.06	111213773	111221794	-	3406	-	Cytochrome P450	p450
arahy.Tifrunner.gnm1.ann1.GJ85WH	0.747429	5.41253	16.8237	11.3685	631.986	117.05	7.66121	253.468	-5.04983	0.000339105	0.00833729	arahy.GJ85WH	arahy.Tifrunner.gnm1.Arahy.14	12039805	12052549	-	7369	-	Cytochrome P450	p450
novel.3441	6466.01	9888.69	9100.67	3883.16	3974.95	5250.37	8485.12	4369.49	0.957403	0.00157718	0.0278355	-	arahy.Tifrunner.gnm1.Arahy.13	2384587	2386971	+	2385	-	PF00067:Cytochrome P450	p450
arahy.Tifrunner.gnm1.ann1.RRC0V1	68.0161	59.5378	47.6671	189.205	138.139	128.649	58.407	151.998	-1.38021	0.000152027	0.00428379	arahy.RRC0V1	arahy.Tifrunner.gnm1.Arahy.12	108997974	108999732	+	929	-	Cyclin PHO80-like	-
arahy.Tifrunner.gnm1.ann1.SEKT8Z	59.0469	41.9471	28.9741	157.535	92.0926	109.668	43.3227	119.765	-1.46416	0.00220344	0.0360969	arahy.SEKT8Z	arahy.Tifrunner.gnm1.Arahy.02	93504779	93506514	+	1110	-	Cyclin PHO80-like
arahy.Tifrunner.gnm1.ann1.KSV0XM	4.48458	10.8251	15.889	37.3537	384.487	267.844	10.3996	229.895	-4.47412	2.09322e-06	0.00011286	arahy.KSV0XM	arahy.Tifrunner.gnm1.Arahy.14	6134048	6135175	+	1128	-	ATP synthase, F1 complex, gamma subunit	-
arahy.Tifrunner.gnm1.ann1.KG5Z1T	83.7121	63.5972	68.2294	34.9176	21.872	21.09	71.8462	25.9599	1.4607	0.00103047	0.019929	arahy.KG5Z1T	arahy.Tifrunner.gnm1.Arahy.08	9105601	9108401	-	486	-	Nucleotidyl transferase domain
arahy.Tifrunner.gnm1.ann1.48A5Q0	625.598	588.612	408.441	302.89	262.464	311.078	540.884	292.144	0.888055	0.00263454	0.0414504	arahy.48A5Q0	arahy.Tifrunner.gnm1.Arahy.04	4970837	4974679	+	2162	-	Glycoside hydrolase family 17	Glyco_hydro_17
arahy.Tifrunner.gnm1.ann1.AFE07A	398.38	454.652	415.919	276.092	247.499	181.374	422.984	234.989	0.845872	0.00292719	0.0450703	arahy.AFE07A	arahy.Tifrunner.gnm1.Arahy.10	85154530	85159630	+	2594	-	Glycoside hydrolase, family 77	-
arahy.Tifrunner.gnm1.ann1.VF88UG	5.23201	24.3564	30.8434	72.2713	307.359	166.611	20.1439	182.081	-3.1853	0.000160061	0.00444496	arahy.VF88UG	arahy.Tifrunner.gnm1.Arahy.14	11722238	11726703	-	3337	-	Glycoside hydrolase family 31	Glyco_hydro_31
