# Supplementary material for: Bulk RNA-Seq Analysis Reveals Differentially Expressed Genes Associated with Lateral Branch Angle in Peanut
Source: Genes (Basel). 2022 May 8;13(5):841. doi: 10.3390/genes13050841 (PMC9140427; doi:10.3390/genes13050841)
Supplement: Supplementary file 1 [file genes-13-00841-s001.zip › Supplementary materials/Table S11.xlsx]

## Sheet: Sheet1
gene_id	Ah-Pros1	Ah-Pros2	Ah-Pros3	Ah-Bun1	Ah-Bun2	Ah-Bun3	Ah-Pros	Ah-Bun	log2FoldChange	pvalue	padj	gene_name	gene_chr	gene_start	gene_end	gene_strand	gene_length	gene_biotype	gene_description	tf_family
arahy.Tifrunner.gnm1.ann1.1Z1K26	18.6857	2.70626	6.54254	371.913	892.147	643.246	9.31151	635.769	-6.03914	1.46307e-16	8.22515e-14	arahy.1Z1K26	arahy.Tifrunner.gnm1.Arahy.11	120579774	120582291	-	1815	-	Homeobox domain-like	HALZ
arahy.Tifrunner.gnm1.ann1.7LH3TR	805.729	433.002	657.993	180.272	156.557	139.194	632.241	158.675	1.99483	3.10627e-08	2.77511e-06	arahy.7LH3TR	arahy.Tifrunner.gnm1.Arahy.09	118541030	118559398	+	11805	-	Homeobox domain-like	Myb_DNA-binding
arahy.Tifrunner.gnm1.ann1.I7EMIF	0	0	0	29.2333	16.1162	110.723	0	52.0241	-8.1705	1.44008e-06	8.19582e-05	arahy.I7EMIF	arahy.Tifrunner.gnm1.Arahy.06	28920639	28922483	+	342	-	Homeobox domain-like	Myb_DNA-binding
arahy.Tifrunner.gnm1.ann1.DPQ6SD	301.962	322.045	341.147	145.355	132.383	92.7962	321.718	123.511	1.37878	5.1392e-06	0.000242241	arahy.DPQ6SD	arahy.Tifrunner.gnm1.Arahy.09	91143961	91147216	+	2102	-	Homeobox domain-like	Myb_DNA-binding
arahy.Tifrunner.gnm1.ann1.51NNVX	5.97944	8.11879	8.41184	15.4287	206.057	209.846	7.50335	143.777	-4.26492	1.64407e-05	0.000652238	arahy.51NNVX	arahy.Tifrunner.gnm1.Arahy.14	7907912	7913479	+	2395	-	Homeobox domain-like	Myb_DNA-binding
arahy.Tifrunner.gnm1.ann1.893SZW	286.265	139.373	157.021	67.399	42.5928	49.5616	194.22	53.1845	1.86738	7.85813e-05	0.00247948	arahy.893SZW	arahy.Tifrunner.gnm1.Arahy.18	3151963	3152922	-	960	-	Homeobox domain-like	Myb_DNA-binding
arahy.Tifrunner.gnm1.ann1.2HCW1A	69.5109	92.013	77.5758	186.768	226.778	157.121	79.6999	190.222	-1.26094	9.52898e-05	0.00289569	arahy.2HCW1A	arahy.Tifrunner.gnm1.Arahy.14	4239174	4241111	-	1938	-	Homeobox domain-like	DnaJ
arahy.Tifrunner.gnm1.ann1.7QB8XJ	50.0778	24.3564	53.275	81.2037	320.022	539.905	42.5697	313.71	-2.8754	0.000171404	0.00471454	arahy.7QB8XJ	arahy.Tifrunner.gnm1.Arahy.14	8819582	8824302	+	3164	-	Homeobox domain-like	Myb_DNA-binding
arahy.Tifrunner.gnm1.ann1.B53UZQ	0	0	0	0	112.813	182.429	0	98.4141	-9.09014	0.000343405	0.00842054	arahy.B53UZQ	arahy.Tifrunner.gnm1.Arahy.14	118017835	118022487	+	1924	-	Homeobox domain-like	Homeobox
arahy.Tifrunner.gnm1.ann1.NBI0A3	62.0366	33.8283	35.5166	88.512	201.453	428.128	43.7939	239.364	-2.4443	0.000438552	0.0102105	arahy.NBI0A3	arahy.Tifrunner.gnm1.Arahy.14	8807784	8812061	+	1916	-	Homeobox domain-like	Myb_DNA-binding
arahy.Tifrunner.gnm1.ann1.QZK539	272.064	351.814	309.369	165.655	160.011	102.287	311.082	142.651	1.12213	0.000790884	0.0161394	arahy.QZK539	arahy.Tifrunner.gnm1.Arahy.05	101219764	101226141	-	4219	-	Homeobox domain-like	Myb_DNA-binding
arahy.Tifrunner.gnm1.ann1.LGQQ8W	200.311	351.814	533.684	83.6398	113.965	146.576	361.937	114.727	1.65847	0.00105879	0.0203119	arahy.LGQQ8W	arahy.Tifrunner.gnm1.Arahy.09	18410313	18411436	-	867	-	Homeobox domain-like	Myb_DNA-binding
arahy.Tifrunner.gnm1.ann1.WSM8QM	83.7121	102.838	55.1443	196.513	300.452	157.121	80.5648	218.029	-1.43955	0.00147244	0.0264014	arahy.WSM8QM	arahy.Tifrunner.gnm1.Arahy.06	6615480	6618446	-	2794	-	Homeobox domain-like	Myb_DNA-binding
arahy.Tifrunner.gnm1.ann1.B3NEVG	68.7635	52.7721	70.0986	122.618	117.418	130.758	63.8781	123.598	-0.943566	0.00193971	0.0326465	arahy.B3NEVG	arahy.Tifrunner.gnm1.Arahy.06	8605588	8613908	-	3708	-	Homeobox domain-like	-
arahy.Tifrunner.gnm1.ann1.31J8XM	739.208	867.358	686.032	453.928	468.521	516.706	764.199	479.719	0.670935	0.0022779	0.0370794	arahy.31J8XM	arahy.Tifrunner.gnm1.Arahy.03	22225118	22238583	-	6703	-	Homeobox domain	DDT
arahy.Tifrunner.gnm1.ann1.VX60JM	114.357	48.7127	85.9877	289.085	241.743	159.23	83.019	230.019	-1.46295	0.00256246	0.0405456	arahy.VX60JM	arahy.Tifrunner.gnm1.Arahy.20	18180851	18185115	+	2070	-	Homeobox domain-like	HALZ
arahy.Tifrunner.gnm1.ann1.UX5VDV	216.755	227.326	173.845	118.557	122.023	92.7962	205.975	111.125	0.888563	0.00274061	0.0427978	arahy.UX5VDV	arahy.Tifrunner.gnm1.Arahy.15	142932428	142938754	+	3906	-	Homeobox domain-like	Myb_DNA-binding
arahy.Tifrunner.gnm1.ann1.JGMV5U	2.24229	5.41253	9.34649	135.61	28.7789	11.5995	5.6671	58.6629	-3.38407	0.00274299	0.042806	arahy.JGMV5U	arahy.Tifrunner.gnm1.Arahy.19	25755581	25758098	+	2106	-	Homeobox domain-like	Myb_DNA-binding
arahy.Tifrunner.gnm1.ann1.J44A69	68.7635	77.1285	45.7978	128.302	284.336	136.031	63.8966	182.89	-1.51809	0.00289903	0.0447864	arahy.J44A69	arahy.Tifrunner.gnm1.Arahy.07	13788950	13796185	+	2057	-	Homeobox domain-like	Myb_DNA-binding
arahy.Tifrunner.gnm1.ann1.MRFN9C	0	0	0	0	49.4998	75.9242	0	41.808	-7.85466	0.00299609	0.0457643	arahy.MRFN9C	arahy.Tifrunner.gnm1.Arahy.14	82147549	82154025	-	2694	-	Homeobox domain-like	Myb_DNA-binding
arahy.Tifrunner.gnm1.ann1.XIF53R	98.6607	244.917	110.289	465.297	754.008	329.005	151.289	516.103	-1.7746	0.00149703	0.0266913	arahy.XIF53R	arahy.Tifrunner.gnm1.Arahy.01	94783706	94787053	-	2603	-	Heat shock factor (HSF)-type, DNA-binding	HSF_DNA-bind
arahy.Tifrunner.gnm1.ann1.3YF6JX	0	1.35313	0	0	122.023	29.5261	0.451044	50.5163	-7.16542	0.00258604	0.0408267	arahy.3YF6JX	arahy.Tifrunner.gnm1.Arahy.14	53301286	53309722	-	1804	-	Transcription factor TGA like domain	-
arahy.Tifrunner.gnm1.ann1.MQ0E05	37.3715	39.2408	45.7978	110.437	195.697	214.064	40.8034	173.399	-2.08517	1.14219e-06	6.67351e-05	arahy.MQ0E05	arahy.Tifrunner.gnm1.Arahy.14	136234683	136239352	+	1962	-	AATF leucine zipper-containing domain
arahy.Tifrunner.gnm1.ann1.9JI82G	150.233	120.429	126.178	71.4592	29.9301	34.7986	132.28	45.396	1.53427	0.00179961	0.0308402	arahy.9JI82G	arahy.Tifrunner.gnm1.Arahy.04	121870873	121875774	+	1979	-	AATF leucine zipper-containing domain	-
arahy.Tifrunner.gnm1.ann1.679QY2	0	0	2.80395	3.24815	486.94	404.929	0.934649	298.372	-8.28897	4.16574e-06	0.000202998	arahy.679QY2	arahy.Tifrunner.gnm1.Arahy.14	124279269	124287824	-	1778	-	Transcription factor, MADS-box	SRF-TF
arahy.Tifrunner.gnm1.ann1.6TV8QX	133.79	119.076	118.7	16.2407	61.0114	22.1445	123.855	33.1322	1.91313	0.00214305	0.0353462	arahy.6TV8QX	arahy.Tifrunner.gnm1.Arahy.15	249356	254562	+	569	-	Transcription factor, MADS-box	SRF-TF
arahy.Tifrunner.gnm1.ann1.B4MGNH	56.0572	192.145	156.086	6.49629	10.3604	6.32701	134.763	7.72791	4.13154	2.95597e-09	3.28355e-07	arahy.B4MGNH	arahy.Tifrunner.gnm1.Arahy.07	78004416	78008125	+	1352	-	WRKY domain	WRKY
arahy.Tifrunner.gnm1.ann1.T5S8G4	0	0	0	4.87222	35.6859	23.1991	0	21.2524	-6.87534	0.000184031	0.00500707	arahy.T5S8G4	arahy.Tifrunner.gnm1.Arahy.14	12117344	12121975	-	3435	-	WRKY domain	WRKY
arahy.Tifrunner.gnm1.ann1.FZU8AD	386.421	335.577	266.375	533.508	1719.83	2318.85	329.458	1524.06	-2.20941	0.000212276	0.00565649	arahy.FZU8AD	arahy.Tifrunner.gnm1.Arahy.14	6390761	6394589	-	3526	-	WRKY domain	WRKY
arahy.Tifrunner.gnm1.ann1.ALL85F	1252.69	10879.2	6255.6	835.586	987.693	1060.83	6129.16	961.37	2.67247	0.00031781	0.00792789	arahy.ALL85F	arahy.Tifrunner.gnm1.Arahy.16	148510659	148512214	+	913	-	WRKY domain	WRKY
arahy.Tifrunner.gnm1.ann1.77CZVH	0	0	0	0	3654.93	3557.89	0	2404.27	-13.7009	0.000453288	0.0104795	arahy.77CZVH	arahy.Tifrunner.gnm1.Arahy.14	119912591	119915395	-	1275	-	WRKY domain	WRKY
arahy.Tifrunner.gnm1.ann1.3BGC1E	68.0161	48.7127	57.0136	287.461	174.976	106.505	57.9141	189.647	-1.70896	0.000772973	0.0158652	arahy.3BGC1E	arahy.Tifrunner.gnm1.Arahy.13	5754659	5757697	-	2205	-	WRKY domain	WRKY
arahy.Tifrunner.gnm1.ann1.W56I62	4640.79	4514.05	3353.52	2354.91	2004.17	2599.35	4169.45	2319.47	0.84596	0.00134259	0.0246189	arahy.W56I62	arahy.Tifrunner.gnm1.Arahy.04	5112703	5116553	-	3469	-	WRKY domain	WRKY
arahy.Tifrunner.gnm1.ann1.WH6N3S	2820.8	3940.32	4752.69	6769.95	7526.27	7278.18	3837.94	7191.47	-0.906057	0.00208854	0.034633	arahy.WH6N3S	arahy.Tifrunner.gnm1.Arahy.03	100848169	100849469	+	1101	-	WRKY domain	WRKY
arahy.Tifrunner.gnm1.ann1.B8J05C	218.249	377.524	222.446	131.55	119.72	133.922	272.74	128.397	1.08273	0.00303507	0.0462067	arahy.B8J05C	arahy.Tifrunner.gnm1.Arahy.10	6235588	6239633	-	3653	-	WRKY domain	WRKY
arahy.Tifrunner.gnm1.ann1.YYM1IM	272.064	186.732	190.668	0	0	0	216.488	0	10.2092	8.15972e-16	3.68779e-13	arahy.YYM1IM	arahy.Tifrunner.gnm1.Arahy.10	105389100	105394068	-	1870	-	WD40-repeat-containing domain	-
arahy.Tifrunner.gnm1.ann1.DVS0GI	312.426	253.036	163.564	0.812037	0	0	243.008	0.270679	9.41303	2.45561e-13	6.46864e-11	arahy.DVS0GI	arahy.Tifrunner.gnm1.Arahy.18	128640939	128645056	+	1623	-	WD40-repeat-containing domain	-
arahy.Tifrunner.gnm1.ann1.QBUW59	0	1.35313	0	41.4139	89.7903	91.7417	0.451044	74.3153	-7.72122	1.73227e-08	1.64313e-06	arahy.QBUW59	arahy.Tifrunner.gnm1.Arahy.06	29020697	29021445	-	616	-	WD40-repeat-containing domain	-
arahy.Tifrunner.gnm1.ann1.M7DLA2	0	2.70626	0.934649	4.06018	1488.45	808.803	1.21364	767.104	-9.42131	4.17104e-08	3.63479e-06	arahy.M7DLA2	arahy.Tifrunner.gnm1.Arahy.14	8229956	8239326	-	5391	-	WD40-repeat-containing domain	-
arahy.Tifrunner.gnm1.ann1.DKE7V3	26.9075	33.8283	28.0395	95.0083	295.848	268.898	29.5917	219.918	-2.89693	3.8972e-07	2.62656e-05	arahy.DKE7V3	arahy.Tifrunner.gnm1.Arahy.14	122053891	122060345	+	1528	-	WD40-repeat-containing domain	WD40
arahy.Tifrunner.gnm1.ann1.B2BEUH	0	0	0.934649	1.62407	298.15	307.915	0.31155	202.563	-9.16976	2.55281e-06	0.000133426	arahy.B2BEUH	arahy.Tifrunner.gnm1.Arahy.14	108964668	108974120	-	5620	-	WD40-repeat-containing domain	-
arahy.Tifrunner.gnm1.ann1.KK5QZD	28.4023	27.0626	16.8237	65.775	371.824	512.488	24.0962	316.696	-3.71616	2.81196e-06	0.000144353	arahy.KK5QZD	arahy.Tifrunner.gnm1.Arahy.14	15604752	15618890	+	5454	-	WD40-repeat-containing domain	WD40
arahy.Tifrunner.gnm1.ann1.IJ9A14	35.1292	56.8315	51.4057	139.67	315.417	189.81	47.7888	214.966	-2.17486	7.48242e-06	0.000335864	arahy.IJ9A14	arahy.Tifrunner.gnm1.Arahy.14	4843339	4847696	+	2224	-	WD40-repeat-containing domain	-
arahy.Tifrunner.gnm1.ann1.CE1PCA	149.486	146.138	146.74	573.298	541.044	296.315	147.455	470.219	-1.67326	8.01747e-06	0.00035641	arahy.CE1PCA	arahy.Tifrunner.gnm1.Arahy.18	23299621	23306035	-	3735	-	WD40-repeat-containing domain	WD40
arahy.Tifrunner.gnm1.ann1.LSN657	6.72687	4.0594	7.47719	17.0528	136.988	263.626	6.08782	139.222	-4.49966	8.9909e-06	0.00039138	arahy.LSN657	arahy.Tifrunner.gnm1.Arahy.14	91555634	91565986	+	3663	-	WD40-repeat-containing domain	-
arahy.Tifrunner.gnm1.ann1.9TJ054	10.464	6.76566	7.47719	10.5565	341.894	302.642	8.23562	218.364	-4.72026	2.01961e-05	0.000781058	arahy.9TJ054	arahy.Tifrunner.gnm1.Arahy.14	18207475	18215979	-	1813	-	WD40-repeat-containing domain	WD40
arahy.Tifrunner.gnm1.ann1.HFR8A2	0.747429	0	0	0	285.487	382.784	0.249143	222.757	-9.30703	4.54047e-05	0.00156787	arahy.HFR8A2	arahy.Tifrunner.gnm1.Arahy.14	108974212	108979519	+	3807	-	WD40-repeat-containing domain	-
arahy.Tifrunner.gnm1.ann1.A1GI61	0.747429	0	0	3.24815	25.3255	211.955	0.249143	80.1762	-7.83246	5.91895e-05	0.00194898	arahy.A1GI61	arahy.Tifrunner.gnm1.Arahy.14	102035552	102046714	+	4749	-	WD40-repeat-containing domain	-
arahy.Tifrunner.gnm1.ann1.4FT79Q	82.2172	104.191	61.6868	151.851	530.684	584.194	82.6984	422.243	-2.35366	0.000124089	0.00360946	arahy.4FT79Q	arahy.Tifrunner.gnm1.Arahy.14	123859813	123885390	-	9405	-	WD40-repeat-containing domain
arahy.Tifrunner.gnm1.ann1.CM6PIJ	403.612	284.158	284.133	569.238	890.996	1068.21	323.968	842.815	-1.37751	0.00027851	0.00708948	arahy.CM6PIJ	arahy.Tifrunner.gnm1.Arahy.06	108037236	108046832	-	3731	-	WD40-repeat-containing domain	WD40
arahy.Tifrunner.gnm1.ann1.YU9IEB	196.574	113.663	100.942	284.213	405.208	511.434	137.06	400.285	-1.54194	0.000545949	0.0120773	arahy.YU9IEB	arahy.Tifrunner.gnm1.Arahy.06	112372980	112378721	+	3208	-	WD40-repeat-containing domain	-
arahy.Tifrunner.gnm1.ann1.9TDX6K	178.636	193.498	110.289	474.229	514.568	295.261	160.807	428.019	-1.41394	0.000559974	0.0123277	arahy.9TDX6K	arahy.Tifrunner.gnm1.Arahy.16	141113359	141118444	+	3824	-	WD40-repeat-containing domain	WD40
arahy.Tifrunner.gnm1.ann1.DPIX5V	1115.16	822.704	761.739	501.839	324.627	424.964	899.869	417.143	1.10868	0.000646062	0.0138396	arahy.DPIX5V	arahy.Tifrunner.gnm1.Arahy.16	146271356	146281486	-	3580	-	WD40-repeat-containing domain	WD40
arahy.Tifrunner.gnm1.ann1.T7S33K	0.747429	8.11879	0.934649	0	180.732	527.251	3.26696	235.994	-6.21841	0.000798745	0.0162639	arahy.T7S33K	arahy.Tifrunner.gnm1.Arahy.14	18288120	18296102	-	4225	-	WD40-repeat-containing domain	-
arahy.Tifrunner.gnm1.ann1.QQG3S0	0.747429	1.35313	0.934649	4.06018	82.8834	3.16351	1.01174	30.0357	-4.9239	0.00297798	0.0456067	arahy.QQG3S0	arahy.Tifrunner.gnm1.Arahy.04	127043022	127046813	-	1980	-	WD40-repeat-containing domain	-
