# Supplementary material for: Bulk RNA-Seq Analysis Reveals Differentially Expressed Genes Associated with Lateral Branch Angle in Peanut
Source: Genes (Basel). 2022 May 8;13(5):841. doi: 10.3390/genes13050841 (PMC9140427; doi:10.3390/genes13050841)
Supplement: Supplementary file 1 [file genes-13-00841-s001.zip › Supplementary materials/Table S12.xls]

GeneID	geneSymbol	chr	strand	exonStart_0base	exonEnd	upstreamES	upstreamEE	downstreamES	downstreamEE	IJC_SAMPLE_1	SJC_SAMPLE_1	IJC_SAMPLE_2	SJC_SAMPLE_2	IncFormLen	SkipFormLen	PValue	FDR	IncLevel1	IncLevel2	IncLevelDifference
arahy.Tifrunner.gnm1.ann1.NSG1B1	NA	arahy.Tifrunner.gnm1.Arahy.20	+	138858051	138858164	138856880	138857411	138858265	138858385	50,10,22	4,1,2	24,7,13	10,9,11	262	149	8.44E-06	0.003574829	0.877,0.85,0.862	0.577,0.307,0.402	0.434
arahy.Tifrunner.gnm1.ann1.U2J3P2	NA	arahy.Tifrunner.gnm1.Arahy.02	+	97314337	97314396	97313968	97314229	97314496	97314537	39,28,61	20,7,8	28,15,16	45,15,26	208	149	4.80E-06	0.002323546	0.583,0.741,0.845	0.308,0.417,0.306	0.379
arahy.Tifrunner.gnm1.ann1.Q958TZ	NA	arahy.Tifrunner.gnm1.Arahy.13	+	25978404	25978514	25978253	25978316	25978594	25978687	52,21,36	0,0,0	34,15,33	7,4,4	259	149	0.000118834	0.031368335	1.0,1.0,1.0	0.736,0.683,0.826	0.252
arahy.Tifrunner.gnm1.ann1.F76PC0	NA	arahy.Tifrunner.gnm1.Arahy.05	-	108510175	108510260	108503666	108503759	108511597	108511689	19,12,21	2,4,7	16,11,12	0,0,1	234	149	0.000120327	0.031368335	0.858,0.656,0.656	1.0,1.0,0.884	-0.238
arahy.Tifrunner.gnm1.ann1.GW3QL7	NA	arahy.Tifrunner.gnm1.Arahy.19	+	155086442	155086490	155085386	155086222	155086636	155087790	25,10,26	1,0,1	13,24,54	1,12,16	197	149	2.16E-05	0.008122011	0.95,1.0,0.952	0.908,0.602,0.719	0.224
arahy.Tifrunner.gnm1.ann1.R24CC5	NA	arahy.Tifrunner.gnm1.Arahy.09	+	3363967	3364036	3363700	3363745	3364497	3365437	114,102,151	9,22,18	255,205,147	0,4,1	218	149	2.98E-07	0.000202146	0.896,0.76,0.851	1.0,0.972,0.99	-0.152
arahy.Tifrunner.gnm1.ann1.D0K4TI	NA	arahy.Tifrunner.gnm1.Arahy.06	-	108778123	108778164	108777688	108777956	108778889	108779430	0,0,0	1,1,4	58,38,34	11,5,4	190	149	7.23E-10	7.35E-07	0.0,0.0,0.0	0.805,0.856,0.87	-0.844
arahy.Tifrunner.gnm1.ann1.VKW613	NA	arahy.Tifrunner.gnm1.Arahy.13	-	455429	455503	455110	455260	455689	455823	20,13,7	0,1,0	47,25,10	15,2,3	223	149	3.30E-05	0.010496775	1.0,0.897,1.0	0.677,0.893,0.69	0.212
arahy.Tifrunner.gnm1.ann1.78T75P	NA	arahy.Tifrunner.gnm1.Arahy.09	-	14114699	14114798	14114193	14114584	14115251	14115296	48,21,31	1,1,2	39,11,22	15,10,5	248	149	7.47E-06	0.003302115	0.966,0.927,0.903	0.61,0.398,0.726	0.354
arahy.Tifrunner.gnm1.ann1.L959U0	NA	arahy.Tifrunner.gnm1.Arahy.11	-	289988	290031	289603	289744	290236	290669	29,6,14	0,1,1	14,8,15	12,1,5	192	149	6.34E-05	0.01790785	1.0,0.823,0.916	0.475,0.861,0.7	0.234
arahy.Tifrunner.gnm1.ann1.SD0DCP	NA	arahy.Tifrunner.gnm1.Arahy.16	+	903897	903944	903375	903612	904054	904173	95,89,121	0,11,9	80,80,45	35,17,20	196	149	3.82E-06	0.001940671	1.0,0.86,0.911	0.635,0.782,0.631	0.241
arahy.Tifrunner.gnm1.ann1.BT3C4B	NA	arahy.Tifrunner.gnm1.Arahy.02	+	97179672	97179798	97179164	97179309	97179869	97179950	57,21,35	17,0,8	7,0,0	8,1,7	275	149	9.67E-06	0.003930821	0.645,1.0,0.703	0.322,0.0,0.0	0.675
arahy.Tifrunner.gnm1.ann1.84ZR2Z	NA	arahy.Tifrunner.gnm1.Arahy.02	+	1330202	1330331	1329852	1330009	1331172	1331259	10,3,11	5,3,2	4,3,8	0,0,0	278	149	4.72E-05	0.013715694	0.517,0.349,0.747	1.0,1.0,1.0	-0.462
arahy.Tifrunner.gnm1.ann1.I9N3Y5	NA	arahy.Tifrunner.gnm1.Arahy.10	-	109639967	109640037	109639578	109639799	109640572	109640619	46,23,48	0,0,0	0,0,0	3,1,2	219	149	2.00E-15	4.06E-12	1.0,1.0,1.0	0.0,0.0,0.0	1
arahy.Tifrunner.gnm1.ann1.UR1HZK	NA	arahy.Tifrunner.gnm1.Arahy.16	-	18594010	18595233	18593627	18593668	18595330	18595434	15,569,541,060	28,29,46	814,684,433	4,8,0	1372	149	3.68E-05	0.011326677	0.858,0.781,0.714	0.957,0.903,1.0	-0.169
arahy.Tifrunner.gnm1.ann1.YMP0XI	NA	arahy.Tifrunner.gnm1.Arahy.06	+	92155504	92155646	92154407	92154739	92155771	92155875	0,0,0	13,1,1	13,7,15	3,4,7	291	149	0	0	0.0,0.0,0.0	0.689,0.473,0.523	-0.562
arahy.Tifrunner.gnm1.ann1.8AZ6HD	NA	arahy.Tifrunner.gnm1.Arahy.16	+	153709831	153709878	153708464	153709016	153710759	153710938	21,5,1	11,5,4	0,0,0	40,18,14	196	149	9.82E-07	0.000525268	0.592,0.432,0.16	0.0,0.0,0.0	0.395
arahy.Tifrunner.gnm1.ann1.Y4TJ2Z	NA	arahy.Tifrunner.gnm1.Arahy.08	-	35259335	35259431	35257593	35257692	35260206	35260296	49,45,13	15,15,4	15,9,62	0,0,2	245	149	4.09E-08	3.20E-05	0.665,0.646,0.664	1.0,1.0,0.95	-0.325
arahy.Tifrunner.gnm1.ann1.ZSY7EJ	NA	arahy.Tifrunner.gnm1.Arahy.02	-	97013797	97013856	97013653	97013694	97013981	97014228	14,9,18	3,3,5	0,0,0	2,1,1	208	149	3.87E-10	4.37E-07	0.77,0.682,0.721	0.0,0.0,0.0	0.724
arahy.Tifrunner.gnm1.ann1.K8QLTQ	NA	arahy.Tifrunner.gnm1.Arahy.13	-	33042665	33042772	33040393	33040528	33043837	33043945	126,64,106	6,16,13	65,74,45	0,0,1	256	149	2.29E-05	0.00832528	0.924,0.7,0.826	1.0,1.0,0.963	-0.171
arahy.Tifrunner.gnm1.ann1.DUC34V	NA	arahy.Tifrunner.gnm1.Arahy.02	-	98892062	98892091	98891863	98891951	98892385	98892606	28,4,7	0,0,0	0,0,0	12,8,13	178	149	0	0	1.0,1.0,1.0	0.0,0.0,0.0	1
arahy.Tifrunner.gnm1.ann1.DUC34V	NA	arahy.Tifrunner.gnm1.Arahy.02	-	98893577	98893649	98893406	98893494	98893775	98893851	0,0,0	13,3,15	26,2,33	0,0,0	221	149	0	0	0.0,0.0,0.0	1.0,1.0,1.0	-1
arahy.Tifrunner.gnm1.ann1.CZGD0C	NA	arahy.Tifrunner.gnm1.Arahy.02	-	91431873	91431915	91431516	91431597	91431994	91432052	4,1,0	5,6,1	25,8,9	0,0,0	191	149	3.60E-10	4.37E-07	0.384,0.115,0.0	1.0,1.0,1.0	-0.834
arahy.Tifrunner.gnm1.ann1.W0TS07	NA	arahy.Tifrunner.gnm1.Arahy.19	+	5138178	5138267	5137834	5137909	5138466	5138571	10,4,1	0,1,0	12,23,13	18,5,4	238	149	3.08E-05	0.010089622	1.0,0.715,1.0	0.294,0.742,0.67	0.336
arahy.Tifrunner.gnm1.ann1.0KG03L	NA	arahy.Tifrunner.gnm1.Arahy.17	-	113529022	113529054	113527579	113528916	113529723	113530069	56,26,64	0,0,6	47,28,23	18,4,11	181	149	4.09E-05	0.012234673	1.0,1.0,0.898	0.682,0.852,0.633	0.244
arahy.Tifrunner.gnm1.ann1.W4DS2P	NA	arahy.Tifrunner.gnm1.Arahy.10	+	112151940	112152107	112151214	112151295	112152208	112152435	9,107,110	0,18,25	178,248,70	3,5,0	316	149	0.000133813	0.034011927	1.0,0.737,0.675	0.965,0.959,1.0	-0.171
arahy.Tifrunner.gnm1.ann1.R8ERLJ	NA	arahy.Tifrunner.gnm1.Arahy.11	-	134133764	134133806	134133443	134133599	134133885	134133969	11,0,1	15,7,14	2,31,37	12,0,0	191	149	8.89E-05	0.024429519	0.364,0.0,0.053	0.115,1.0,1.0	-0.566
arahy.Tifrunner.gnm1.ann1.K6QUG2	NA	arahy.Tifrunner.gnm1.Arahy.03	-	2286159	2286204	2285940	2286044	2286455	2286601	2,30,15	0,2,0	1,1,0	3,2,2	194	149	1.92E-09	1.78E-06	1.0,0.92,1.0	0.204,0.277,0.0	0.813
arahy.Tifrunner.gnm1.ann1.8TQ98L	NA	arahy.Tifrunner.gnm1.Arahy.13	+	83752940	83753979	83752561	83752837	83754420	83755339	165,104,141	23,2,10	166,138,118	0,0,0	1188	149	1.73E-08	1.47E-05	0.474,0.867,0.639	1.0,1.0,1.0	-0.34
arahy.Tifrunner.gnm1.ann1.UMLA17	NA	arahy.Tifrunner.gnm1.Arahy.08	+	42640785	42640868	42640522	42640573	42641782	42641870	38,26,25	0,0,2	16,4,7	6,3,4	232	149	7.49E-07	0.000423239	1.0,1.0,0.889	0.631,0.461,0.529	0.423
arahy.Tifrunner.gnm1.ann1.X9QMY1	NA	arahy.Tifrunner.gnm1.Arahy.18	-	133469448	133469667	133468626	133468885	133470270	133470513	0,0,0	2,1,4	19,20,10	1,2,5	368	149	1.12E-14	1.90E-11	0.0,0.0,0.0	0.885,0.802,0.447	-0.711
arahy.Tifrunner.gnm1.ann1.9G9LXM	NA	arahy.Tifrunner.gnm1.Arahy.15	+	148497796	148497852	148497600	148497682	148498079	148498382	688,367,581	21,57,82	282,189,354	167,92,85	205	149	2.00E-07	0.000145492	0.96,0.824,0.837	0.551,0.599,0.752	0.24
arahy.Tifrunner.gnm1.ann1.8GH2US	NA	arahy.Tifrunner.gnm1.Arahy.12	-	68520329	68520414	68518873	68518985	68520495	68520847	113,110,143	3,26,38	46,46,37	0,3,0	234	149	0.000144466	0.035823965	0.96,0.729,0.706	1.0,0.907,1.0	-0.171
arahy.Tifrunner.gnm1.ann1.093KP0	NA	arahy.Tifrunner.gnm1.Arahy.19	+	56675994	56676220	56675111	56675437	56676301	56676365	31,28,10	3,1,1	33,32,29	26,12,32	375	149	5.26E-07	0.000334479	0.804,0.918,0.799	0.335,0.514,0.265	0.469
arahy.Tifrunner.gnm1.ann1.D1231E	NA	arahy.Tifrunner.gnm1.Arahy.04	-	106052341	106052454	106051593	106051748	106052584	106052701	12,2,1	2,4,3	16,2,3	0,0,0	262	149	2.40E-05	0.008417842	0.773,0.221,0.159	1.0,1.0,1.0	-0.616
arahy.Tifrunner.gnm1.ann1.4B5N5U	NA	arahy.Tifrunner.gnm1.Arahy.17	-	7580683	7580691	7580413	7580575	7580787	7580821	11,4,18	13,1,14	1,0,0	1,5,5	157	149	7.19E-06	0.003302115	0.445,0.792,0.55	0.487,0.0,0.0	0.433
arahy.Tifrunner.gnm1.ann1.3SI7RL	NA	arahy.Tifrunner.gnm1.Arahy.09	+	13029485	13030056	13024862	13025292	13031863	13032968	4,3,21	2,3,18	11,6,10	0,0,0	720	149	0	0	0.293,0.171,0.194	1.0,1.0,1.0	-0.781
arahy.Tifrunner.gnm1.ann1.5YT5MY	NA	arahy.Tifrunner.gnm1.Arahy.12	-	28056505	28056651	28055464	28055535	28056731	28056809	34,50,55	0,0,3	29,35,45	22,10,6	295	149	5.63E-07	0.000336904	1.0,1.0,0.903	0.4,0.639,0.791	0.358
arahy.Tifrunner.gnm1.ann1.15AHFL	NA	arahy.Tifrunner.gnm1.Arahy.15	-	13158171	13158399	13157004	13157178	13158937	13159467	21,4,4	138,12,42	32,2,24	15,5,15	377	149	2.51E-05	0.008513068	0.057,0.116,0.036	0.457,0.137,0.387	-0.257
arahy.Tifrunner.gnm1.ann1.N8MLZ0	NA	arahy.Tifrunner.gnm1.Arahy.04	-	100187169	100187503	100186310	100186497	100189559	100190010	24,6,10	3,0,0	1,2,1	1,1,3	483	149	1.24E-05	0.004838122	0.712,1.0,1.0	0.236,0.382,0.093	0.667
arahy.Tifrunner.gnm1.ann1.N3JKH2	NA	arahy.Tifrunner.gnm1.Arahy.02	-	91021766	91021852	91021209	91021319	91022705	91022823	19,7,4	1,0,0	2,1,4	2,3,9	235	149	3.96E-13	5.76E-10	0.923,1.0,1.0	0.388,0.174,0.22	0.714
GeneID	geneSymbol	chr	strand	riExonStart_0base	riExonEnd	upstreamES	upstreamEE	downstreamES	downstreamEE	IJC_SAMPLE_1	SJC_SAMPLE_1	IJC_SAMPLE_2	SJC_SAMPLE_2	IncFormLen	SkipFormLen	PValue	FDR	IncLevel1	IncLevel2	IncLevelDifference
arahy.Tifrunner.gnm1.ann1.TB2NW7	NA	arahy.Tifrunner.gnm1.Arahy.01	-	12878377	12879518	12878377	12878515	12879390	12879518	47,7,5	0,0,1	11,14,15	0,3,8	1024	149	0.000577996	0.029786043	1.0,1.0,0.421	1.0,0.404,0.214	0.268
arahy.Tifrunner.gnm1.ann1.CXZ5TN	NA	arahy.Tifrunner.gnm1.Arahy.05	-	7628713	7629046	7628713	7628872	7628947	7629046	28,13,11	177,117,167	30,27,26	101,66,59	224	149	0.000743756	0.035932715	0.095,0.069,0.042	0.165,0.214,0.227	-0.133
arahy.Tifrunner.gnm1.ann1.NTI4MN	NA	arahy.Tifrunner.gnm1.Arahy.06	-	105958952	105960121	105958952	105959269	105960087	105960121	237,920,232,230	292,100,102	1,015,931,966	14,6,11	967	149	1.47E-08	2.28E-06	0.557,0.757,0.771	0.918,0.96,0.931	-0.241
arahy.Tifrunner.gnm1.ann1.9A7I0S	NA	arahy.Tifrunner.gnm1.Arahy.16	-	33969256	33970239	33969256	33969300	33970166	33970239	24,36,13	42,20,41	46,29,29	14,15,11	1015	149	0.001056395	0.045366316	0.077,0.209,0.044	0.325,0.221,0.279	-0.165
arahy.Tifrunner.gnm1.ann1.H9D2WH	NA	arahy.Tifrunner.gnm1.Arahy.08	+	13309710	13310638	13309710	13309853	13310440	13310638	474,426,650	5,117,291,196	1,545,551,362	471,236,162	736	149	0	0	0.158,0.106,0.099	0.399,0.321,0.311	-0.223
arahy.Tifrunner.gnm1.ann1.FNG8N4	NA	arahy.Tifrunner.gnm1.Arahy.08	+	2436078	2436907	2436078	2436148	2436806	2436907	42,94,178	170,277,469	198,141,135	243,153,125	807	149	0.000852372	0.038757869	0.044,0.059,0.065	0.131,0.145,0.166	-0.091
arahy.Tifrunner.gnm1.ann1.8TQ0W2	NA	arahy.Tifrunner.gnm1.Arahy.04	+	9415747	9416471	9415747	9415945	9416385	9416471	16,0,10	11,1,4	11,4,5	1,0,1	589	149	0.000316352	0.017642904	0.269,0.0,0.387	0.736,1.0,0.558	-0.546
arahy.Tifrunner.gnm1.ann1.ZQC39I	NA	arahy.Tifrunner.gnm1.Arahy.11	-	138823908	138824119	138823908	138823967	138824052	138824119	6,14,11	16,24,31	64,89,27	39,65,23	234	149	7.63E-05	0.005897095	0.193,0.271,0.184	0.511,0.466,0.428	-0.252
arahy.Tifrunner.gnm1.ann1.EW4W42	NA	arahy.Tifrunner.gnm1.Arahy.11	+	1756808	1759698	1756808	1757142	1757220	1759698	0,0,1	3,1,0	2,2,1	0,2,0	227	149	2.52E-05	0.002438053	0.0,0.0,1.0	1.0,0.396,1.0	-0.465
arahy.Tifrunner.gnm1.ann1.8D549Y	NA	arahy.Tifrunner.gnm1.Arahy.19	+	138800051	138800445	138800051	138800087	138800377	138800445	4,1,10	60,23,100	26,14,7	43,16,27	439	149	0.001205972	0.049064008	0.022,0.015,0.033	0.17,0.229,0.081	-0.137
arahy.Tifrunner.gnm1.ann1.AKPI0I	NA	arahy.Tifrunner.gnm1.Arahy.15	+	26507856	26511072	26507856	26507966	26509051	26511072	92,113,106	52,36,48	248,183,228	43,21,46	1234	149	0.000121083	0.007799761	0.176,0.275,0.211	0.411,0.513,0.374	-0.212
arahy.Tifrunner.gnm1.ann1.R67SZW	NA	arahy.Tifrunner.gnm1.Arahy.18	-	32527093	32527996	32527093	32527223	32527871	32527996	199,373,365	119,449,443	977,681,258	381,293,154	797	149	0.000111296	0.007799761	0.238,0.134,0.133	0.324,0.303,0.239	-0.12
arahy.Tifrunner.gnm1.ann1.MFVS6B	NA	arahy.Tifrunner.gnm1.Arahy.07	+	25232930	25233914	25232930	25233245	25233473	25233914	361,114,121	595,491,912	353,402,504	468,357,423	377	149	2.82E-11	7.28E-09	0.193,0.084,0.05	0.23,0.308,0.32	-0.177
arahy.Tifrunner.gnm1.ann1.N7IIZM	NA	arahy.Tifrunner.gnm1.Arahy.01	-	25514985	25515278	25514985	25515078	25515198	25515278	335,358,550	123,59,123	139,186,326	11,18,19	269	149	2.33E-05	0.002438053	0.601,0.771,0.712	0.875,0.851,0.905	-0.182
arahy.Tifrunner.gnm1.ann1.1I70XP	NA	arahy.Tifrunner.gnm1.Arahy.06	+	105282634	105285443	105282634	105282741	105284983	105285443	98,147,129	77,107,100	167,152,120	23,53,27	2391	149	0.000319535	0.017642904	0.073,0.079,0.074	0.312,0.152,0.217	-0.152
arahy.Tifrunner.gnm1.ann1.B6YWYF	NA	arahy.Tifrunner.gnm1.Arahy.12	+	1273542	1274007	1273542	1273663	1273922	1274007	2,3,3	0,1,0	2,1,0	1,3,1	408	149	1.21E-06	0.000155247	1.0,0.523,1.0	0.422,0.109,0.0	0.664
arahy.Tifrunner.gnm1.ann1.Z1UMC7	NA	arahy.Tifrunner.gnm1.Arahy.07	+	42059138	42060848	42059138	42059315	42060751	42060848	26,5,10	0,0,1	20,9,19	4,1,2	1585	149	5.57E-05	0.004780894	1.0,1.0,0.485	0.32,0.458,0.472	0.412
arahy.Tifrunner.gnm1.ann1.Y876JP	NA	arahy.Tifrunner.gnm1.Arahy.17	+	130024494	130025427	130024494	130024637	130025229	130025427	172,158,152	324,358,582	326,308,233	235,231,157	741	149	1.31E-13	5.07E-11	0.096,0.082,0.05	0.218,0.211,0.23	-0.144
arahy.Tifrunner.gnm1.ann1.RCT00R	NA	arahy.Tifrunner.gnm1.Arahy.10	-	95696834	95697456	95696834	95696996	95697283	95697456	77,198,306	253,277,369	275,310,192	114,187,67	436	149	1.26E-10	2.44E-08	0.094,0.196,0.221	0.452,0.362,0.495	-0.266
