# Supplementary material for: Bulk RNA-Seq Analysis Reveals Differentially Expressed Genes Associated with Lateral Branch Angle in Peanut
Source: Genes (Basel). 2022 May 8;13(5):841. doi: 10.3390/genes13050841 (PMC9140427; doi:10.3390/genes13050841)
Supplement: Supplementary file 1 [file genes-13-00841-s001.zip › Supplementary materials/Table S13.xls]

sample	MISSENSE	NONSENSE	SILENT
Ah-Pros1	16867	120	22626
Ah-Pros2	12814	92	18709
Ah-Pros3	15025	101	20890
Ah-Bun1	16902	125	21706
Ah-Bun1	18094	126	25238
Ah-Bun3	20789	147	28620
sample	HIGH	LOW	MODERATE	MODIFIER
Ah-Pros1	1273	23872	17437	103158
Ah-Pros2	872	19514	13264	70961
Ah-Pros3	936	21860	15547	84341
Ah-Bun1	1333	22795	17467	94830
Ah-Bun1	1088	26341	18708	98135
Ah-Bun3	1272	29932	21497	112320
sample	DOWNSTREAM	EXON	INTERGENIC	INTRON	SPLICE_SITE_ACCEPTOR	SPLICE_SITE_DONOR	SPLICE_SITE_REGION	TRANSCRIPT	UPSTREAM	UTR_3_PRIME	UTR_5_PRIME
Ah-Pros1	35335	41064	10110	16638	45	78	810	11	26740	8644	6265
Ah-Pros2	26337	32670	6480	8365	33	46	512	5	18580	7424	4159
Ah-Pros3	31235	37171	7809	10165	40	58	585	8	22218	8115	5280
Ah-Bun1	32975	40224	10306	13038	45	92	682	7	24305	8890	5861
Ah-Bun1	36833	44756	8973	11974	56	69	716	9	25150	9829	5907
Ah-Bun3	41239	51051	11063	14668	66	82	850	15	29060	9999	6928
