# Supplementary material for: Bulk RNA-Seq Analysis Reveals Differentially Expressed Genes Associated with Lateral Branch Angle in Peanut
Source: Genes (Basel). 2022 May 8;13(5):841. doi: 10.3390/genes13050841 (PMC9140427; doi:10.3390/genes13050841)
Supplement: Supplementary file 1 [file genes-13-00841-s001.zip › Supplementary materials/Table S14.xlsx]

## Sheet: Sheet1
S.no	Primer code	(5'to3')
1).	Ah-F3RJIU-F	TAATGGAAGGCCATTTGAGG
	Ah-F3RJIU-R	TGGGATCAAGAAGCTGAACA
2).	Ah-29DZAQ-F	TAATGGAAGGCCATTTGAGG
	Ah-29DZAQ-R	TGGGATCAAGAAGCTGAACA
3).	Ah-0PE7XW-F	CATCACAGGAGCTGGAATCA
	Ah-0PE7XW-R	ATTTTGGGTCCCCTGGTATC
4).	Ah-IC01SW-F	GGGCTACAATCCAGCAACAT
	Ah-IC01SW-R	ACCGCGGTTGAGTAAAGAAA
5).	Ah-47SLDE-F	TACTGCCACCTCTTGTGTGG
	Ah-47SLDE-R	TTCGGTTTTAGGAGCTTGGA
6).	Ah-84B366-F	TGCATCAAGATTGGCAGAAC
	Ah-84B366-R	TGGTGAAGGAGGGTACAACC
7).	Ah-PS1TRN-F	CTTGCGCTAACGTGTCAAAG
	Ah-PS1TRN-R	AGCCTTCTTTCCTTCCAAGC
8).	Ah-51NNVX-F	TTACAGGGAAAATCCGCATC
	Ah-51NNVX-R	TCATCTGCATTCCAGTCAGC
9).	Ah-FZU8AD-F	CGAGAGGGAAGACAGTCCAG
	Ah-FZU8AD-R	GATCATGGGAGCTTCTGAGC
10).	Ah-9JI82G-F	ACAGCTCGGAACACTTCGAT
	Ah-9JI82G-R	AGGAAGGAGCAGATGAAACG
11).	Actin-F	GTCATCGTCATCCTCTTCTC
	Actin-R	CATTCCTGTTCCATTGTCAC
