# Supplementary material for: Bulk RNA-Seq Analysis Reveals Differentially Expressed Genes Associated with Lateral Branch Angle in Peanut
Source: Genes (Basel). 2022 May 8;13(5):841. doi: 10.3390/genes13050841 (PMC9140427; doi:10.3390/genes13050841)
Supplement: Supplementary file 1 [file genes-13-00841-s001.zip › Supplementary materials/Table S2.xls]

gene_id	gene_name	gene_chr	gene_start	gene_end	gene_strand	gene_length	gene_biotype	gene_description	gene_tf_family
novel.3049	-	arahy.Tifrunner.gnm1.Arahy.11	10528030	10532111	-	1149	-	PF05493:ATP synthase subunit H	-
novel.3048	-	arahy.Tifrunner.gnm1.Arahy.11	10372561	10376422	-	1454	-	-	-
novel.3043	-	arahy.Tifrunner.gnm1.Arahy.11	6061515	6063085	-	1084	-	-	-
novel.3042	-	arahy.Tifrunner.gnm1.Arahy.11	5907625	5912375	-	4148	-	-	-
novel.3041	-	arahy.Tifrunner.gnm1.Arahy.11	4739511	4741819	-	661	-	-	-
novel.3040	-	arahy.Tifrunner.gnm1.Arahy.11	4619855	4622257	-	786	-	-	-
novel.3047	-	arahy.Tifrunner.gnm1.Arahy.11	9472680	9473918	-	657	-	-	-
novel.3046	-	arahy.Tifrunner.gnm1.Arahy.11	6857751	6867753	-	1539	-	PF03004:Plant transposase (Ptta/En/Spm family)	-
novel.3045	-	arahy.Tifrunner.gnm1.Arahy.11	6434753	6435409	-	657	-	-	-
novel.3044	-	arahy.Tifrunner.gnm1.Arahy.11	6338756	6340857	-	804	-	-	-
novel.4235	-	arahy.Tifrunner.gnm1.Arahy.15	117091949	117093987	-	2039	-	PF14543:Xylanase inhibitor N-terminal|PF14541:Xylanase inhibitor C-terminal	-
novel.4234	-	arahy.Tifrunner.gnm1.Arahy.15	116042794	116044656	-	1752	-	PF04759:Protein of unknown function, DUF617	-
novel.4237	-	arahy.Tifrunner.gnm1.Arahy.15	120407301	120416219	-	5385	-	PF03004:Plant transposase (Ptta/En/Spm family)|PF13952:Domain of unknown function (DUF4216)	-
novel.4236	-	arahy.Tifrunner.gnm1.Arahy.15	119881253	119883719	-	2467	-	PF01501:Glycosyl transferase family 8	Glyco_transf_8
novel.4231	-	arahy.Tifrunner.gnm1.Arahy.15	110999318	111002394	-	2012	-	-	-
novel.4230	-	arahy.Tifrunner.gnm1.Arahy.15	106641919	106647444	-	5526	-	-	-
novel.4233	-	arahy.Tifrunner.gnm1.Arahy.15	115495874	115497590	-	972	-	PF00692:dUTPase	-
novel.4232	-	arahy.Tifrunner.gnm1.Arahy.15	113677529	113678430	-	902	-	PF13639:Ring finger domain	-
novel.4239	-	arahy.Tifrunner.gnm1.Arahy.15	124216363	124218208	-	618	-	-	-
novel.4238	-	arahy.Tifrunner.gnm1.Arahy.15	122000795	122003813	-	3019	-	PF13041:PPR repeat family|PF12854:PPR repeat	-
novel.3959	-	arahy.Tifrunner.gnm1.Arahy.14	123744914	123747352	-	2325	-	PF02469:Fasciclin domain	-
novel.3958	-	arahy.Tifrunner.gnm1.Arahy.14	119747029	119748794	-	1654	-	-	-
novel.3229	-	arahy.Tifrunner.gnm1.Arahy.12	40385458	40385883	+	336	-	-	-
novel.3228	-	arahy.Tifrunner.gnm1.Arahy.12	30510590	30512649	+	1662	-	-	-
novel.3227	-	arahy.Tifrunner.gnm1.Arahy.12	29125872	29127147	+	1276	-	-	-
novel.3226	-	arahy.Tifrunner.gnm1.Arahy.12	27090073	27091244	+	445	-	PF10215:Oligosaccaryltransferase	-
novel.3225	-	arahy.Tifrunner.gnm1.Arahy.12	26518241	26522815	+	3362	-	PF03108:MuDR family transposase|PF04434:SWIM zinc finger|PF10551:MULE transposase domain	MuDR
novel.3224	-	arahy.Tifrunner.gnm1.Arahy.12	25227305	25229894	+	1782	-	PF03140:Plant protein of unknown function	-
novel.3223	-	arahy.Tifrunner.gnm1.Arahy.12	24870005	24870821	+	721	-	-	-
novel.3222	-	arahy.Tifrunner.gnm1.Arahy.12	22537948	22542398	+	1075	-	-	-
novel.3221	-	arahy.Tifrunner.gnm1.Arahy.12	22430017	22434367	+	1881	-	PF01849:NAC domain	-
novel.3220	-	arahy.Tifrunner.gnm1.Arahy.12	22423420	22426795	+	1863	-	-	-
novel.2798	-	arahy.Tifrunner.gnm1.Arahy.10	40939288	40943161	-	1951	-	-	-
novel.2799	-	arahy.Tifrunner.gnm1.Arahy.10	41056921	41058735	-	1815	-	PF00847:AP2 domain	AP2
novel.2790	-	arahy.Tifrunner.gnm1.Arahy.10	25086940	25088441	-	1157	-	-	-
novel.2791	-	arahy.Tifrunner.gnm1.Arahy.10	26900085	26903421	-	3337	-	-	-
novel.2792	-	arahy.Tifrunner.gnm1.Arahy.10	31206929	31210070	-	1412	-	-	-
novel.2793	-	arahy.Tifrunner.gnm1.Arahy.10	32063465	32066208	-	425	-	-	-
novel.2794	-	arahy.Tifrunner.gnm1.Arahy.10	33200710	33201543	-	383	-	PF00275:EPSP synthase (3-phosphoshikimate 1-carboxyvinyltransferase)	EPSP_synthase
novel.2795	-	arahy.Tifrunner.gnm1.Arahy.10	33329489	33333848	-	1514	-	-	-
novel.2796	-	arahy.Tifrunner.gnm1.Arahy.10	35894267	35907644	-	1409	-	PF07859:alpha/beta hydrolase fold	Abhydrolase_3
novel.2797	-	arahy.Tifrunner.gnm1.Arahy.10	39857092	39862030	-	2940	-	-	-
novel.2578	-	arahy.Tifrunner.gnm1.Arahy.09	112233154	112235414	-	2261	-	PF00201:UDP-glucoronosyl and UDP-glucosyl transferase	UDPGT
novel.2579	-	arahy.Tifrunner.gnm1.Arahy.09	112532348	112533195	-	848	-	PF00403:Heavy-metal-associated domain	HMA
novel.2574	-	arahy.Tifrunner.gnm1.Arahy.09	110857122	110858302	-	1181	-	-	-
novel.2575	-	arahy.Tifrunner.gnm1.Arahy.09	111784326	111786840	-	2515	-	-	-
novel.2576	-	arahy.Tifrunner.gnm1.Arahy.09	111936659	111938872	-	2214	-	PF13912:C2H2-type zinc finger	-
novel.2577	-	arahy.Tifrunner.gnm1.Arahy.09	112145755	112147375	-	1454	-	-	-
novel.2570	-	arahy.Tifrunner.gnm1.Arahy.09	110125794	110127320	-	1527	-	PF07859:alpha/beta hydrolase fold	Abhydrolase_3
novel.2571	-	arahy.Tifrunner.gnm1.Arahy.09	110414019	110416860	-	1210	-	PF01105:emp24/gp25L/p24 family/GOLD	-
novel.2572	-	arahy.Tifrunner.gnm1.Arahy.09	110758687	110765521	-	5457	-	PF00628:PHD-finger|PF16135:TPL-binding domain in jasmonate signalling	PHD
novel.2573	-	arahy.Tifrunner.gnm1.Arahy.09	110832186	110834729	-	2137	-	PF00012:Hsp70 protein	HSP70
novel.3647	-	arahy.Tifrunner.gnm1.Arahy.13	42544856	42548964	-	2684	-	PF06418:CTP synthase N-terminus	CTP_synth_N
novel.1179	-	arahy.Tifrunner.gnm1.Arahy.04	15580911	15590725	-	1437	-	-	-
novel.1178	-	arahy.Tifrunner.gnm1.Arahy.04	15580201	15583844	-	1394	-	-	-
novel.1175	-	arahy.Tifrunner.gnm1.Arahy.04	14511268	14521140	-	362	-	-	-
novel.1174	-	arahy.Tifrunner.gnm1.Arahy.04	14465263	14467846	-	2055	-	-	-
novel.1177	-	arahy.Tifrunner.gnm1.Arahy.04	15031215	15032833	-	1619	-	-	-
novel.1176	-	arahy.Tifrunner.gnm1.Arahy.04	14830547	14833405	-	1335	-	-	-
novel.1171	-	arahy.Tifrunner.gnm1.Arahy.04	12961877	12963164	-	1288	-	-	-
novel.1170	-	arahy.Tifrunner.gnm1.Arahy.04	12336037	12338072	-	2036	-	PF12937:F-box-like	-
novel.1173	-	arahy.Tifrunner.gnm1.Arahy.04	13940496	13943672	-	1590	-	PF00888:Cullin family	Cullin
novel.1172	-	arahy.Tifrunner.gnm1.Arahy.04	13314767	13317584	-	1158	-	-	-
novel.4420	-	arahy.Tifrunner.gnm1.Arahy.16	138789385	138791210	+	1826	-	PF00201:UDP-glucoronosyl and UDP-glucosyl transferase	UDPGT
novel.4421	-	arahy.Tifrunner.gnm1.Arahy.16	139002054	139003801	+	1748	-	PF07859:alpha/beta hydrolase fold	Abhydrolase_3
novel.4422	-	arahy.Tifrunner.gnm1.Arahy.16	139304243	139306073	+	1831	-	PF00201:UDP-glucoronosyl and UDP-glucosyl transferase	UDPGT
novel.4423	-	arahy.Tifrunner.gnm1.Arahy.16	141190373	141193264	+	2070	-	-	-
novel.4424	-	arahy.Tifrunner.gnm1.Arahy.16	141744502	141752833	+	2490	-	PF03004:Plant transposase (Ptta/En/Spm family)	-
novel.4425	-	arahy.Tifrunner.gnm1.Arahy.16	142303020	142303799	+	780	-	PF03552:Cellulose synthase	-
novel.4426	-	arahy.Tifrunner.gnm1.Arahy.16	142969389	142973050	+	3662	-	PF03081:Exo70 exocyst complex subunit	Exo70
novel.4427	-	arahy.Tifrunner.gnm1.Arahy.16	143628736	143637419	+	732	-	-	-
novel.4428	-	arahy.Tifrunner.gnm1.Arahy.16	144435026	144438070	+	1901	-	-	-
novel.4429	-	arahy.Tifrunner.gnm1.Arahy.16	144607237	144609662	+	2426	-	-	-
novel.575	-	arahy.Tifrunner.gnm1.Arahy.02	96024885	96026258	-	1374	-	-	-
novel.574	-	arahy.Tifrunner.gnm1.Arahy.02	96000365	96002473	-	1154	-	-	-
novel.577	-	arahy.Tifrunner.gnm1.Arahy.02	96950401	96951424	-	922	-	-	-
novel.576	-	arahy.Tifrunner.gnm1.Arahy.02	96161805	96162191	-	291	-	PF05879:Root hair defective 3 GTP-binding protein (RHD3)	-
novel.571	-	arahy.Tifrunner.gnm1.Arahy.02	95292471	95296285	-	3200	-	PF00931:NB-ARC domain	NB-ARC
novel.570	-	arahy.Tifrunner.gnm1.Arahy.02	95279358	95281433	-	2076	-	-	-
novel.573	-	arahy.Tifrunner.gnm1.Arahy.02	95856340	95861657	-	1053	-	-	-
novel.572	-	arahy.Tifrunner.gnm1.Arahy.02	95777986	95778658	-	673	-	PF03108:MuDR family transposase	MuDR
novel.579	-	arahy.Tifrunner.gnm1.Arahy.02	97262308	97263976	-	1430	-	-	-
novel.578	-	arahy.Tifrunner.gnm1.Arahy.02	97073349	97076689	-	1322	-	PF07724:AAA domain (Cdc48 subfamily)|PF10431:C-terminal, D2-small domain, of ClpB protein	-
novel.1799	-	arahy.Tifrunner.gnm1.Arahy.06	84714801	84715869	-	1069	-	-	-
novel.1798	-	arahy.Tifrunner.gnm1.Arahy.06	84646555	84647340	-	786	-	-	-
novel.1620	-	arahy.Tifrunner.gnm1.Arahy.06	10591922	10593834	+	1571	-	-	-
novel.1791	-	arahy.Tifrunner.gnm1.Arahy.06	73711206	73715126	-	2200	-	PF10536:Plant mobile domain	-
novel.1790	-	arahy.Tifrunner.gnm1.Arahy.06	73609476	73613443	-	1359	-	-	-
novel.1793	-	arahy.Tifrunner.gnm1.Arahy.06	77546804	77551194	-	4238	-	-	-
novel.1792	-	arahy.Tifrunner.gnm1.Arahy.06	75253801	75255401	-	694	-	-	-
novel.1795	-	arahy.Tifrunner.gnm1.Arahy.06	81695617	81702894	-	1952	-	PF03004:Plant transposase (Ptta/En/Spm family)|PF14735:HAUS augmin-like complex subunit 4	-
novel.1794	-	arahy.Tifrunner.gnm1.Arahy.06	77634069	77639374	-	2438	-	PF06741:LsmAD domain	-
novel.1797	-	arahy.Tifrunner.gnm1.Arahy.06	84197766	84199772	-	2007	-	PF05678:VQ motif	-
novel.1796	-	arahy.Tifrunner.gnm1.Arahy.06	81708490	81712398	-	931	-	-	-
novel.5089	-	arahy.Tifrunner.gnm1.Arahy.18	51727929	51730818	-	2218	-	-	-
novel.5088	-	arahy.Tifrunner.gnm1.Arahy.18	48324661	48327290	-	2630	-	PF03055:Retinal pigment epithelial membrane protein	RPE65
novel.1622	-	arahy.Tifrunner.gnm1.Arahy.06	10888441	10889862	+	1422	-	-	-
novel.5081	-	arahy.Tifrunner.gnm1.Arahy.18	34235076	34238667	-	213	-	-	-
novel.5080	-	arahy.Tifrunner.gnm1.Arahy.18	32183367	32186695	-	1556	-	-	-
novel.5083	-	arahy.Tifrunner.gnm1.Arahy.18	37624361	37627661	-	3230	-	-	-
novel.5082	-	arahy.Tifrunner.gnm1.Arahy.18	35687562	35688308	-	747	-	-	-
novel.5085	-	arahy.Tifrunner.gnm1.Arahy.18	41617978	41620233	-	1772	-	PF13041:PPR repeat family|PF12854:PPR repeat	-
novel.5084	-	arahy.Tifrunner.gnm1.Arahy.18	40927349	40928710	-	1362	-	-	-
novel.5087	-	arahy.Tifrunner.gnm1.Arahy.18	45751788	45755883	-	1005	-	-	-
novel.5086	-	arahy.Tifrunner.gnm1.Arahy.18	45674553	45736950	-	7114	-	-	-
novel.1195	-	arahy.Tifrunner.gnm1.Arahy.04	20558955	20562092	-	2003	-	-	-
novel.1194	-	arahy.Tifrunner.gnm1.Arahy.04	20524886	20525818	-	318	-	-	-
novel.4849	-	arahy.Tifrunner.gnm1.Arahy.17	106789948	106793035	-	1671	-	-	-
novel.5333	-	arahy.Tifrunner.gnm1.Arahy.19	157925790	157927177	+	1388	-	PF00847:AP2 domain	AP2
novel.5332	-	arahy.Tifrunner.gnm1.Arahy.19	157583038	157585579	+	1196	-	PF01105:emp24/gp25L/p24 family/GOLD	-
novel.5331	-	arahy.Tifrunner.gnm1.Arahy.19	157146473	157149039	+	2179	-	PF00012:Hsp70 protein	HSP70
novel.5330	-	arahy.Tifrunner.gnm1.Arahy.19	156330754	156332849	+	2096	-	PF13912:C2H2-type zinc finger	-
novel.5337	-	arahy.Tifrunner.gnm1.Arahy.19	208810	213749	-	3944	-	-	-
novel.5336	-	arahy.Tifrunner.gnm1.Arahy.19	5711	8187	-	1479	-	-	-
novel.5335	-	arahy.Tifrunner.gnm1.Arahy.19	157983004	157984462	+	1459	-	-	-
novel.5334	-	arahy.Tifrunner.gnm1.Arahy.19	157944549	157946108	+	1560	-	PF00847:AP2 domain	AP2
novel.5339	-	arahy.Tifrunner.gnm1.Arahy.19	565260	567286	-	682	-	-	-
novel.5338	-	arahy.Tifrunner.gnm1.Arahy.19	542072	543562	-	911	-	PF15054:Domain of unknown function (DUF4535)	-
novel.993	-	arahy.Tifrunner.gnm1.Arahy.03	139455383	139455845	-	463	-	-	-
novel.992	-	arahy.Tifrunner.gnm1.Arahy.03	139319713	139321038	-	1326	-	-	-
novel.991	-	arahy.Tifrunner.gnm1.Arahy.03	137922731	137925619	-	2889	-	PF04674:Phosphate-induced protein 1 conserved region	-
novel.990	-	arahy.Tifrunner.gnm1.Arahy.03	137716867	137717582	-	675	-	-	-
novel.997	-	arahy.Tifrunner.gnm1.Arahy.03	141977345	141979225	-	1881	-	PF04669:Polysaccharide biosynthesis	-
novel.996	-	arahy.Tifrunner.gnm1.Arahy.03	141961933	141964895	-	2963	-	-	-
novel.995	-	arahy.Tifrunner.gnm1.Arahy.03	140511143	140521161	-	2882	-	-	-
novel.994	-	arahy.Tifrunner.gnm1.Arahy.03	140415343	140417614	-	1816	-	PF07714:Protein tyrosine kinase	Pkinase_Tyr
novel.999	-	arahy.Tifrunner.gnm1.Arahy.03	143242990	143244264	-	1275	-	-	-
novel.998	-	arahy.Tifrunner.gnm1.Arahy.03	142825758	142828855	-	2082	-	PF07800:Protein of unknown function (DUF1644)	-
novel.3951	-	arahy.Tifrunner.gnm1.Arahy.14	115541005	115544853	-	2611	-	PF01179:Copper amine oxidase, enzyme domain	-
novel.3950	-	arahy.Tifrunner.gnm1.Arahy.14	111474340	111477614	-	1529	-	-	-
novel.3953	-	arahy.Tifrunner.gnm1.Arahy.14	116396358	116397999	-	1143	-	-	-
novel.3952	-	arahy.Tifrunner.gnm1.Arahy.14	116016226	116023889	-	3050	-	PF13952:Domain of unknown function (DUF4216)|PF03004:Plant transposase (Ptta/En/Spm family)	-
novel.3955	-	arahy.Tifrunner.gnm1.Arahy.14	118591396	118593687	-	927	-	-	-
novel.3954	-	arahy.Tifrunner.gnm1.Arahy.14	116906706	116914346	-	6536	-	PF13359:DDE superfamily endonuclease|PF13041:PPR repeat family	-
novel.3568	-	arahy.Tifrunner.gnm1.Arahy.13	133087489	133088332	+	748	-	PF15511:Centromere kinetochore component CENP-T histone fold	-
novel.3569	-	arahy.Tifrunner.gnm1.Arahy.13	134190709	134194994	+	4069	-	PF10607:CTLH/CRA C-terminal to LisH motif domain|PF13445:RING-type zinc-finger	-
novel.3957	-	arahy.Tifrunner.gnm1.Arahy.14	119434820	119437506	-	1024	-	-	-
novel.3560	-	arahy.Tifrunner.gnm1.Arahy.13	129882789	129888928	+	3398	-	PF00264:Common central domain of tyrosinase|PF12143:Protein of unknown function (DUF_B2219)|PF12142:Polyphenol oxidase middle domain	-
novel.3561	-	arahy.Tifrunner.gnm1.Arahy.13	129960809	129963252	+	2444	-	PF00264:Common central domain of tyrosinase|PF12142:Polyphenol oxidase middle domain|PF12143:Protein of unknown function (DUF_B2219)	-
novel.3562	-	arahy.Tifrunner.gnm1.Arahy.13	130243335	130245281	+	729	-	-	-
novel.3956	-	arahy.Tifrunner.gnm1.Arahy.14	119094674	119098058	-	1190	-	-	-
novel.3564	-	arahy.Tifrunner.gnm1.Arahy.13	131182873	131183648	+	776	-	-	-
novel.3565	-	arahy.Tifrunner.gnm1.Arahy.13	131364281	131366344	+	1609	-	PF06644:ATP11 protein	ATP11
novel.3566	-	arahy.Tifrunner.gnm1.Arahy.13	132819575	132822243	+	1656	-	PF13041:PPR repeat family	-
novel.3567	-	arahy.Tifrunner.gnm1.Arahy.13	133023681	133026915	+	3235	-	PF12041:Transcriptional regulator DELLA protein N terminal|PF03514:GRAS domain family	GRAS
novel.2969	-	arahy.Tifrunner.gnm1.Arahy.11	116396191	116399370	+	1676	-	PF04005:Hus1-like protein	-
novel.2968	-	arahy.Tifrunner.gnm1.Arahy.11	116179240	116181579	+	1413	-	PF03732:Retrotransposon gag protein	Retrotrans_gag
novel.2967	-	arahy.Tifrunner.gnm1.Arahy.11	114903155	114904394	+	1240	-	-	-
novel.2966	-	arahy.Tifrunner.gnm1.Arahy.11	114741334	114759788	+	826	-	-	-
novel.2965	-	arahy.Tifrunner.gnm1.Arahy.11	113881666	113885571	+	3153	-	PF00464:Serine hydroxymethyltransferase	SHMT
novel.2964	-	arahy.Tifrunner.gnm1.Arahy.11	113091361	113094266	+	2816	-	-	-
novel.2963	-	arahy.Tifrunner.gnm1.Arahy.11	113057343	113061702	+	1663	-	-	-
novel.2962	-	arahy.Tifrunner.gnm1.Arahy.11	112920623	112922209	+	1587	-	-	-
novel.2961	-	arahy.Tifrunner.gnm1.Arahy.11	112078666	112080100	+	1435	-	-	-
novel.2960	-	arahy.Tifrunner.gnm1.Arahy.11	111910436	111918563	+	8128	-	PF07727:Reverse transcriptase (RNA-dependent DNA polymerase)	RVT_2
novel.2219	-	arahy.Tifrunner.gnm1.Arahy.08	17833775	17835149	-	1375	-	-	-
novel.2218	-	arahy.Tifrunner.gnm1.Arahy.08	17737070	17737545	-	333	-	PF06404:Phytosulfokine precursor protein (PSK)	-
novel.4371	-	arahy.Tifrunner.gnm1.Arahy.16	61657355	61658501	+	456	-	-	-
novel.2211	-	arahy.Tifrunner.gnm1.Arahy.08	14243440	14245039	-	733	-	-	-
novel.2210	-	arahy.Tifrunner.gnm1.Arahy.08	13974908	13980839	-	5757	-	-	-
novel.2213	-	arahy.Tifrunner.gnm1.Arahy.08	14807046	14809766	-	1483	-	-	-
novel.2212	-	arahy.Tifrunner.gnm1.Arahy.08	14784669	14786767	-	2099	-	PF00515:Tetratricopeptide repeat	TPR_1
novel.2215	-	arahy.Tifrunner.gnm1.Arahy.08	15924469	15936704	-	6315	-	PF00078:Reverse transcriptase (RNA-dependent DNA polymerase)|PF01348:Type II intron maturase	RVT_1
novel.2214	-	arahy.Tifrunner.gnm1.Arahy.08	15733603	15735598	-	1376	-	-	-
novel.2217	-	arahy.Tifrunner.gnm1.Arahy.08	17708016	17709043	-	1028	-	-	-
novel.2216	-	arahy.Tifrunner.gnm1.Arahy.08	16644217	16648074	-	1186	-	-	-
novel.1446	-	arahy.Tifrunner.gnm1.Arahy.05	114102236	114120746	+	7439	-	PF13456:Reverse transcriptase-like	-
novel.1096	-	arahy.Tifrunner.gnm1.Arahy.04	101411348	101412725	+	1147	-	-	-
novel.1545	-	arahy.Tifrunner.gnm1.Arahy.05	99166932	99168627	-	1039	-	-	-
novel.1094	-	arahy.Tifrunner.gnm1.Arahy.04	98930818	98935395	+	4578	-	-	-
novel.1547	-	arahy.Tifrunner.gnm1.Arahy.05	100195260	100198059	-	2800	-	-	-
novel.1540	-	arahy.Tifrunner.gnm1.Arahy.05	97716782	97718138	-	939	-	-	-
novel.1541	-	arahy.Tifrunner.gnm1.Arahy.05	98329872	98333407	-	3536	-	-	-
novel.1090	-	arahy.Tifrunner.gnm1.Arahy.04	94576862	94579573	+	968	-	-	-
novel.1091	-	arahy.Tifrunner.gnm1.Arahy.04	96351990	96355945	+	1220	-	-	-
novel.1548	-	arahy.Tifrunner.gnm1.Arahy.05	100383560	100388986	-	4836	-	PF12854:PPR repeat	-
novel.1549	-	arahy.Tifrunner.gnm1.Arahy.05	100395222	100398461	-	1386	-	PF13041:PPR repeat family|PF01535:PPR repeat	PPR
novel.1098	-	arahy.Tifrunner.gnm1.Arahy.04	102832967	102835508	+	952	-	PF03195:Lateral organ boundaries (LOB) domain	-
novel.1099	-	arahy.Tifrunner.gnm1.Arahy.04	103369660	103370603	+	700	-	-	-
novel.5654	-	arahy.Tifrunner.gnm1.Arahy.20	17211612	17214248	-	2637	-	-	-
novel.5655	-	arahy.Tifrunner.gnm1.Arahy.20	17974331	17977440	-	1610	-	-	-
novel.5656	-	arahy.Tifrunner.gnm1.Arahy.20	18551362	18552903	-	1542	-	-	-
novel.5657	-	arahy.Tifrunner.gnm1.Arahy.20	19325999	19329900	-	1289	-	-	-
novel.5650	-	arahy.Tifrunner.gnm1.Arahy.20	14093495	14095100	-	621	-	-	-
novel.5651	-	arahy.Tifrunner.gnm1.Arahy.20	14120840	14123096	-	1280	-	-	-
novel.5652	-	arahy.Tifrunner.gnm1.Arahy.20	14500403	14503645	-	745	-	-	-
novel.5653	-	arahy.Tifrunner.gnm1.Arahy.20	16083201	16086937	-	1712	-	PF03004:Plant transposase (Ptta/En/Spm family)	-
novel.1449	-	arahy.Tifrunner.gnm1.Arahy.05	114268787	114271058	+	1284	-	-	-
novel.5658	-	arahy.Tifrunner.gnm1.Arahy.20	19937106	19952562	-	897	-	PF13456:Reverse transcriptase-like	-
novel.5659	-	arahy.Tifrunner.gnm1.Arahy.20	20008210	20010286	-	2077	-	-	-
novel.1448	-	arahy.Tifrunner.gnm1.Arahy.05	114172211	114174276	+	2066	-	PF04564:U-box domain	U-box
novel.1328	-	arahy.Tifrunner.gnm1.Arahy.05	25402734	25408710	+	2911	-	PF00168:C2 domain|PF08372:Plant phosphoribosyltransferase C-terminal	C2
novel.1329	-	arahy.Tifrunner.gnm1.Arahy.05	26469247	26472475	+	1142	-	-	-
novel.1898	-	arahy.Tifrunner.gnm1.Arahy.07	21592954	21595369	+	2416	-	PF03081:Exo70 exocyst complex subunit	Exo70
novel.1899	-	arahy.Tifrunner.gnm1.Arahy.07	21918777	21921073	+	2297	-	PF00069:Protein kinase domain	Pkinase
novel.1896	-	arahy.Tifrunner.gnm1.Arahy.07	18774549	18775201	+	653	-	-	-
novel.1897	-	arahy.Tifrunner.gnm1.Arahy.07	21356412	21359108	+	2697	-	PF10551:MULE transposase domain|PF03101:FAR1 DNA-binding domain	FAR1
novel.1894	-	arahy.Tifrunner.gnm1.Arahy.07	17488794	17493362	+	4569	-	PF13456:Reverse transcriptase-like|PF00078:Reverse transcriptase (RNA-dependent DNA polymerase)|PF13966:zinc-binding in reverse transcriptase	RVT_1
novel.1895	-	arahy.Tifrunner.gnm1.Arahy.07	18517260	18518337	+	1078	-	PF08100:Dimerisation domain	-
novel.1892	-	arahy.Tifrunner.gnm1.Arahy.07	16478089	16480605	+	1426	-	PF12701:Scd6-like Sm domain	-
novel.1893	-	arahy.Tifrunner.gnm1.Arahy.07	17406322	17408068	+	960	-	-	-
novel.1326	-	arahy.Tifrunner.gnm1.Arahy.05	25092139	25094239	+	1727	-	PF01237:Oxysterol-binding protein	-
novel.1891	-	arahy.Tifrunner.gnm1.Arahy.07	16317064	16319578	+	2515	-	PF00847:AP2 domain	AP2
novel.748	-	arahy.Tifrunner.gnm1.Arahy.03	125182803	125184292	+	1490	-	-	-
novel.749	-	arahy.Tifrunner.gnm1.Arahy.03	125626841	125628846	+	2006	-	PF00564:PB1 domain	-
novel.746	-	arahy.Tifrunner.gnm1.Arahy.03	123351146	123354461	+	1560	-	-	-
novel.747	-	arahy.Tifrunner.gnm1.Arahy.03	124580750	124583031	+	2282	-	PF05678:VQ motif	-
novel.744	-	arahy.Tifrunner.gnm1.Arahy.03	122321251	122323351	+	2101	-	-	-
novel.745	-	arahy.Tifrunner.gnm1.Arahy.03	122504622	122516075	+	2441	-	-	-
novel.742	-	arahy.Tifrunner.gnm1.Arahy.03	122185317	122187905	+	893	-	-	-
novel.743	-	arahy.Tifrunner.gnm1.Arahy.03	122319249	122320272	+	595	-	-	-
novel.740	-	arahy.Tifrunner.gnm1.Arahy.03	121662820	121664723	+	749	-	PF00861:Ribosomal L18 of archaea, bacteria, mitoch. and chloroplast	-
novel.741	-	arahy.Tifrunner.gnm1.Arahy.03	121955409	121956558	+	1150	-	-	-
novel.5470	-	arahy.Tifrunner.gnm1.Arahy.19	156871289	156873157	-	1869	-	PF11250:Fantastic Four meristem regulator	-
novel.5471	-	arahy.Tifrunner.gnm1.Arahy.19	156932127	156936337	-	3493	-	PF13966:zinc-binding in reverse transcriptase|PF00078:Reverse transcriptase (RNA-dependent DNA polymerase)|PF13456:Reverse transcriptase-like	RVT_1
novel.3029	-	arahy.Tifrunner.gnm1.Arahy.11	146925370	146927953	+	2584	-	PF10712:NAD-specific glutamate dehydrogenase|PF00012:Hsp70 protein	HSP70
novel.3028	-	arahy.Tifrunner.gnm1.Arahy.11	146711596	146715121	+	3526	-	PF13855:Leucine rich repeat|PF07714:Protein tyrosine kinase	Pkinase_Tyr
novel.3025	-	arahy.Tifrunner.gnm1.Arahy.11	146227553	146227988	+	203	-	-	-
novel.3024	-	arahy.Tifrunner.gnm1.Arahy.11	145521703	145527137	+	3935	-	PF05699:hAT family C-terminal dimerisation region|PF14372:Domain of unknown function (DUF4413)	hATC
novel.3027	-	arahy.Tifrunner.gnm1.Arahy.11	146503589	146515195	+	1305	-	PF08212:Lipocalin-like domain	Lipocalin_2
novel.3026	-	arahy.Tifrunner.gnm1.Arahy.11	146256860	146261429	+	4570	-	PF16135:TPL-binding domain in jasmonate signalling|PF00628:PHD-finger	PHD
novel.3021	-	arahy.Tifrunner.gnm1.Arahy.11	144895753	144899653	+	500	-	-	-
novel.3020	-	arahy.Tifrunner.gnm1.Arahy.11	144938420	144939935	+	1114	-	-	-
novel.3023	-	arahy.Tifrunner.gnm1.Arahy.11	145485753	145492736	+	6984	-	-	-
novel.3022	-	arahy.Tifrunner.gnm1.Arahy.11	144968931	144970242	+	588	-	-	-
novel.4219	-	arahy.Tifrunner.gnm1.Arahy.15	60714200	60725120	-	1073	-	-	-
novel.4218	-	arahy.Tifrunner.gnm1.Arahy.15	58006963	58010453	-	2007	-	-	-
novel.4217	-	arahy.Tifrunner.gnm1.Arahy.15	57998731	58002009	-	2283	-	-	-
novel.4216	-	arahy.Tifrunner.gnm1.Arahy.15	46414034	46421603	-	1150	-	PF00083:Sugar (and other) transporter	Sugar_tr
novel.4215	-	arahy.Tifrunner.gnm1.Arahy.15	44435494	44438840	-	3084	-	-	-
novel.4214	-	arahy.Tifrunner.gnm1.Arahy.15	41598131	41599395	-	433	-	-	-
novel.4213	-	arahy.Tifrunner.gnm1.Arahy.15	38726821	38728145	-	1325	-	PF13962:Domain of unknown function	-
novel.4212	-	arahy.Tifrunner.gnm1.Arahy.15	36715226	36719152	-	1300	-	-	-
novel.4211	-	arahy.Tifrunner.gnm1.Arahy.15	32215056	32217932	-	2239	-	PF08372:Plant phosphoribosyltransferase C-terminal|PF00168:C2 domain	C2
novel.4210	-	arahy.Tifrunner.gnm1.Arahy.15	31628691	31631880	-	1617	-	-	-
novel.3973	-	arahy.Tifrunner.gnm1.Arahy.14	134138765	134141214	-	2450	-	PF12142:Polyphenol oxidase middle domain|PF00264:Common central domain of tyrosinase|PF12143:Protein of unknown function (DUF_B2219)	-
novel.3796	-	arahy.Tifrunner.gnm1.Arahy.14	97548857	97553545	+	1532	-	-	-
novel.3971	-	arahy.Tifrunner.gnm1.Arahy.14	131553630	131561718	-	1222	-	-	-
novel.3970	-	arahy.Tifrunner.gnm1.Arahy.14	131501626	131515326	-	2617	-	-	-
novel.3793	-	arahy.Tifrunner.gnm1.Arahy.14	82046384	82046702	+	232	-	PF03004:Plant transposase (Ptta/En/Spm family)	-
novel.3792	-	arahy.Tifrunner.gnm1.Arahy.14	68032171	68033025	+	345	-	PF03004:Plant transposase (Ptta/En/Spm family)	-
novel.3791	-	arahy.Tifrunner.gnm1.Arahy.14	64213392	64217555	+	1138	-	-	-
novel.3974	-	arahy.Tifrunner.gnm1.Arahy.14	134428514	134430926	-	2413	-	PF06916:Protein of unknown function (DUF1279)	-
novel.3979	-	arahy.Tifrunner.gnm1.Arahy.14	135779675	135780578	-	904	-	-	-
novel.3978	-	arahy.Tifrunner.gnm1.Arahy.14	135335253	135341785	-	329	-	-	-
novel.3799	-	arahy.Tifrunner.gnm1.Arahy.14	101726095	101738066	+	3341	-	PF03004:Plant transposase (Ptta/En/Spm family)	-
novel.3798	-	arahy.Tifrunner.gnm1.Arahy.14	98723247	98727918	+	4672	-	-	-
novel.2772	-	arahy.Tifrunner.gnm1.Arahy.10	12473615	12476714	-	3100	-	-	-
novel.2773	-	arahy.Tifrunner.gnm1.Arahy.10	13073677	13075727	-	2051	-	PF00847:AP2 domain	AP2
novel.2770	-	arahy.Tifrunner.gnm1.Arahy.10	12395864	12397858	-	1995	-	-	-
novel.2771	-	arahy.Tifrunner.gnm1.Arahy.10	12461714	12464159	-	2446	-	PF05678:VQ motif	-
novel.2776	-	arahy.Tifrunner.gnm1.Arahy.10	14336741	14338342	-	1602	-	PF00583:Acetyltransferase (GNAT) family	Acetyltransf_1
novel.2777	-	arahy.Tifrunner.gnm1.Arahy.10	14419934	14423021	-	3088	-	-	-
novel.2774	-	arahy.Tifrunner.gnm1.Arahy.10	13683388	13685761	-	1723	-	-	-
novel.2775	-	arahy.Tifrunner.gnm1.Arahy.10	14089459	14089956	-	413	-	PF05699:hAT family C-terminal dimerisation region	hATC
novel.2778	-	arahy.Tifrunner.gnm1.Arahy.10	14681448	14691281	-	605	-	-	-
novel.2779	-	arahy.Tifrunner.gnm1.Arahy.10	15567398	15570629	-	2168	-	-	-
novel.2516	-	arahy.Tifrunner.gnm1.Arahy.09	35329757	35330353	-	412	-	PF05699:hAT family C-terminal dimerisation region	hATC
novel.2517	-	arahy.Tifrunner.gnm1.Arahy.09	36299651	36377482	-	1673	-	PF13639:Ring finger domain	-
novel.2514	-	arahy.Tifrunner.gnm1.Arahy.09	33689861	33692543	-	1584	-	PF00005:ABC transporter	ABC_tran
novel.2515	-	arahy.Tifrunner.gnm1.Arahy.09	34082124	34083401	-	1278	-	-	-
novel.2512	-	arahy.Tifrunner.gnm1.Arahy.09	29237541	29241634	-	3981	-	-	-
novel.2513	-	arahy.Tifrunner.gnm1.Arahy.09	29381466	29388058	-	2080	-	-	-
novel.2510	-	arahy.Tifrunner.gnm1.Arahy.09	25305201	25306636	-	1436	-	PF03059:Nicotianamine synthase protein	-
novel.2511	-	arahy.Tifrunner.gnm1.Arahy.09	27653850	27655867	-	2018	-	PF07816:Protein of unknown function (DUF1645)	-
novel.2518	-	arahy.Tifrunner.gnm1.Arahy.09	39114907	39117891	-	2985	-	-	-
novel.2519	-	arahy.Tifrunner.gnm1.Arahy.09	39313268	39317023	-	2871	-	PF00226:DnaJ domain|PF11926:Domain of unknown function (DUF3444)	DnaJ
novel.2433	-	arahy.Tifrunner.gnm1.Arahy.09	111115509	111118223	+	2169	-	PF13943:WPP domain	-
novel.1157	-	arahy.Tifrunner.gnm1.Arahy.04	6679711	6680948	-	1238	-	-	-
novel.1156	-	arahy.Tifrunner.gnm1.Arahy.04	6090226	6092428	-	1793	-	-	-
novel.1155	-	arahy.Tifrunner.gnm1.Arahy.04	4744075	4747358	-	2981	-	PF13456:Reverse transcriptase-like|PF14392:Zinc knuckle|PF14111:Domain of unknown function (DUF4283)	-
novel.1154	-	arahy.Tifrunner.gnm1.Arahy.04	4168037	4168990	-	315	-	-	-
novel.1153	-	arahy.Tifrunner.gnm1.Arahy.04	4167675	4167934	-	208	-	-	-
novel.1152	-	arahy.Tifrunner.gnm1.Arahy.04	4154430	4160027	-	4354	-	PF00443:Ubiquitin carboxyl-terminal hydrolase	UCH
novel.1151	-	arahy.Tifrunner.gnm1.Arahy.04	3147503	3149888	-	1164	-	-	-
novel.1150	-	arahy.Tifrunner.gnm1.Arahy.04	1599108	1601298	-	743	-	-	-
novel.1159	-	arahy.Tifrunner.gnm1.Arahy.04	6833186	6834681	-	702	-	-	-
novel.1158	-	arahy.Tifrunner.gnm1.Arahy.04	6789156	6790866	-	727	-	PF00403:Heavy-metal-associated domain	HMA
novel.2436	-	arahy.Tifrunner.gnm1.Arahy.09	111936659	111938872	+	2214	-	PF13912:C2H2-type zinc finger	-
novel.5485	-	arahy.Tifrunner.gnm1.Arahy.20	3463850	3465793	+	803	-	-	-
novel.229	-	arahy.Tifrunner.gnm1.Arahy.01	57107243	57108688	-	1238	-	-	-
novel.228	-	arahy.Tifrunner.gnm1.Arahy.01	56040180	56040946	-	767	-	-	-
novel.559	-	arahy.Tifrunner.gnm1.Arahy.02	91494253	91497214	-	396	-	-	-
novel.558	-	arahy.Tifrunner.gnm1.Arahy.02	91250912	91254740	-	1778	-	-	-
novel.5351	-	arahy.Tifrunner.gnm1.Arahy.19	11217736	11218935	-	1200	-	PF01428:AN1-like Zinc finger|PF01754:A20-like zinc finger	zf-AN1
novel.5350	-	arahy.Tifrunner.gnm1.Arahy.19	8797654	8807604	-	326	-	-	-
novel.5353	-	arahy.Tifrunner.gnm1.Arahy.19	15483871	15485484	-	1614	-	-	-
novel.5352	-	arahy.Tifrunner.gnm1.Arahy.19	13072042	13080735	-	1427	-	-	-
novel.553	-	arahy.Tifrunner.gnm1.Arahy.02	88613008	88616946	-	1082	-	-	-
novel.552	-	arahy.Tifrunner.gnm1.Arahy.02	88369448	88372651	-	2094	-	-	-
novel.551	-	arahy.Tifrunner.gnm1.Arahy.02	87468963	87469756	-	698	-	-	-
novel.550	-	arahy.Tifrunner.gnm1.Arahy.02	87121729	87127303	-	5575	-	-	-
novel.557	-	arahy.Tifrunner.gnm1.Arahy.02	91211425	91225877	-	2273	-	-	-
novel.224	-	arahy.Tifrunner.gnm1.Arahy.01	54228069	54230228	-	2160	-	-	-
novel.555	-	arahy.Tifrunner.gnm1.Arahy.02	90285099	90287061	-	1170	-	-	-
novel.554	-	arahy.Tifrunner.gnm1.Arahy.02	88709080	88725592	-	2188	-	PF00854:POT family	-
novel.1236	-	arahy.Tifrunner.gnm1.Arahy.04	91212934	91214871	-	940	-	-	-
novel.1237	-	arahy.Tifrunner.gnm1.Arahy.04	91299852	91301511	-	1577	-	-	-
novel.1234	-	arahy.Tifrunner.gnm1.Arahy.04	87206286	87218173	-	3829	-	-	-
novel.1235	-	arahy.Tifrunner.gnm1.Arahy.04	91167238	91169485	-	2248	-	PF02544:3-oxo-5-alpha-steroid 4-dehydrogenase	-
novel.1232	-	arahy.Tifrunner.gnm1.Arahy.04	83534610	83538372	-	1281	-	-	-
novel.1233	-	arahy.Tifrunner.gnm1.Arahy.04	86635357	86637513	-	1343	-	PF00861:Ribosomal L18 of archaea, bacteria, mitoch. and chloroplast	-
novel.1230	-	arahy.Tifrunner.gnm1.Arahy.04	82365348	82369705	-	2529	-	PF05699:hAT family C-terminal dimerisation region|PF02892:BED zinc finger|PF14372:Domain of unknown function (DUF4413)	hATC
novel.1231	-	arahy.Tifrunner.gnm1.Arahy.04	83458515	83459352	-	838	-	-	-
novel.4008	-	arahy.Tifrunner.gnm1.Arahy.15	3227177	3228763	+	652	-	-	-
novel.4009	-	arahy.Tifrunner.gnm1.Arahy.15	5186058	5187273	+	1216	-	-	-
novel.4002	-	arahy.Tifrunner.gnm1.Arahy.14	142121222	142124778	-	1249	-	-	-
novel.4003	-	arahy.Tifrunner.gnm1.Arahy.14	142280701	142282339	-	1639	-	-	-
novel.4000	-	arahy.Tifrunner.gnm1.Arahy.14	141300204	141302335	-	1833	-	-	-
novel.4001	-	arahy.Tifrunner.gnm1.Arahy.14	141950711	141951813	-	956	-	PF13302:Acetyltransferase (GNAT) domain	-
novel.4006	-	arahy.Tifrunner.gnm1.Arahy.15	963041	964340	+	1300	-	-	-
novel.4007	-	arahy.Tifrunner.gnm1.Arahy.15	3150730	3152698	+	1344	-	-	-
novel.4004	-	arahy.Tifrunner.gnm1.Arahy.14	142573929	142575961	-	2033	-	-	-
novel.4005	-	arahy.Tifrunner.gnm1.Arahy.15	53208	54482	+	1275	-	-	-
novel.3582	-	arahy.Tifrunner.gnm1.Arahy.13	144346672	144351652	+	1728	-	PF13966:zinc-binding in reverse transcriptase	-
novel.3583	-	arahy.Tifrunner.gnm1.Arahy.13	144429719	144432621	+	2903	-	-	-
novel.3580	-	arahy.Tifrunner.gnm1.Arahy.13	142427954	142430035	+	2082	-	-	-
novel.3581	-	arahy.Tifrunner.gnm1.Arahy.13	143668374	143668915	+	349	-	-	-
novel.3586	-	arahy.Tifrunner.gnm1.Arahy.13	145030792	145032696	+	1905	-	PF04669:Polysaccharide biosynthesis	-
novel.3587	-	arahy.Tifrunner.gnm1.Arahy.13	145489092	145491910	+	1878	-	-	-
novel.3584	-	arahy.Tifrunner.gnm1.Arahy.13	144877613	144878814	+	1202	-	-	-
novel.3585	-	arahy.Tifrunner.gnm1.Arahy.13	144987088	144989625	+	2538	-	-	-
novel.3588	-	arahy.Tifrunner.gnm1.Arahy.13	145655465	145659767	+	3263	-	PF04434:SWIM zinc finger|PF10551:MULE transposase domain|PF03101:FAR1 DNA-binding domain	FAR1
novel.3589	-	arahy.Tifrunner.gnm1.Arahy.13	145799612	145801871	+	2260	-	-	-
novel.2981	-	arahy.Tifrunner.gnm1.Arahy.11	127514399	127516900	+	803	-	PF04059:RNA recognition motif 2	-
novel.2980	-	arahy.Tifrunner.gnm1.Arahy.11	127188789	127191277	+	898	-	-	-
novel.2983	-	arahy.Tifrunner.gnm1.Arahy.11	128837457	128844638	+	2739	-	-	-
novel.2982	-	arahy.Tifrunner.gnm1.Arahy.11	128419401	128421551	+	2151	-	PF01080:Presenilin	-
novel.2985	-	arahy.Tifrunner.gnm1.Arahy.11	129366951	129376688	+	2451	-	-	-
novel.2984	-	arahy.Tifrunner.gnm1.Arahy.11	129310530	129312213	+	1392	-	PF03634:TCP family transcription factor	TCP
novel.2987	-	arahy.Tifrunner.gnm1.Arahy.11	130989324	130994799	+	1463	-	-	-
novel.2986	-	arahy.Tifrunner.gnm1.Arahy.11	130961900	130993888	+	590	-	-	-
novel.2989	-	arahy.Tifrunner.gnm1.Arahy.11	131639943	131642612	+	1749	-	-	-
novel.2988	-	arahy.Tifrunner.gnm1.Arahy.11	131200084	131202489	+	2406	-	-	-
novel.2189	-	arahy.Tifrunner.gnm1.Arahy.08	4787916	4789598	-	1683	-	-	-
novel.2188	-	arahy.Tifrunner.gnm1.Arahy.08	4650759	4652806	-	1284	-	-	-
novel.2181	-	arahy.Tifrunner.gnm1.Arahy.08	51300675	51302875	+	889	-	-	-
novel.2180	-	arahy.Tifrunner.gnm1.Arahy.08	51280133	51282869	+	2286	-	-	-
novel.2183	-	arahy.Tifrunner.gnm1.Arahy.08	51644267	51647059	+	2793	-	PF01501:Glycosyl transferase family 8	Glyco_transf_8
novel.2182	-	arahy.Tifrunner.gnm1.Arahy.08	51628411	51630094	+	1236	-	PF13920:Zinc finger, C3HC4 type (RING finger)	-
novel.2185	-	arahy.Tifrunner.gnm1.Arahy.08	51724557	51725514	+	795	-	-	-
novel.2184	-	arahy.Tifrunner.gnm1.Arahy.08	51704411	51706253	+	1843	-	PF00388:Phosphatidylinositol-specific phospholipase C, X domain	PI-PLC-X
novel.2187	-	arahy.Tifrunner.gnm1.Arahy.08	3406271	3411580	-	2267	-	PF05699:hAT family C-terminal dimerisation region|PF14372:Domain of unknown function (DUF4413)|PF02892:BED zinc finger	hATC
novel.2186	-	arahy.Tifrunner.gnm1.Arahy.08	1674592	1679640	-	4975	-	PF13456:Reverse transcriptase-like	-
novel.5458	-	arahy.Tifrunner.gnm1.Arahy.19	154911674	154913801	-	2128	-	-	-
novel.5487	-	arahy.Tifrunner.gnm1.Arahy.20	6503799	6504380	+	582	-	-	-
novel.2233	-	arahy.Tifrunner.gnm1.Arahy.08	27211849	27215505	-	3237	-	-	-
novel.2232	-	arahy.Tifrunner.gnm1.Arahy.08	27171547	27172288	-	450	-	PF08137:DVL family	-
novel.2231	-	arahy.Tifrunner.gnm1.Arahy.08	27067129	27069871	-	2743	-	PF00249:Myb-like DNA-binding domain	Myb_DNA-binding
novel.2230	-	arahy.Tifrunner.gnm1.Arahy.08	26955693	26959110	-	912	-	PF00471:Ribosomal protein L33	-
novel.2237	-	arahy.Tifrunner.gnm1.Arahy.08	29204953	29210309	-	4115	-	-	-
novel.2236	-	arahy.Tifrunner.gnm1.Arahy.08	28617653	28619177	-	1525	-	PF04520:Senescence regulator	-
novel.2235	-	arahy.Tifrunner.gnm1.Arahy.08	28015111	28021873	-	997	-	PF13456:Reverse transcriptase-like	-
novel.2234	-	arahy.Tifrunner.gnm1.Arahy.08	27749443	27753054	-	3612	-	PF12819:Carbohydrate-binding protein of the ER|PF07714:Protein tyrosine kinase	Pkinase_Tyr
novel.2239	-	arahy.Tifrunner.gnm1.Arahy.08	30017763	30024129	-	748	-	PF13456:Reverse transcriptase-like	-
novel.5518	-	arahy.Tifrunner.gnm1.Arahy.20	33693701	33696786	+	3086	-	PF00069:Protein kinase domain	Pkinase
novel.1528	-	arahy.Tifrunner.gnm1.Arahy.05	91260588	91262627	-	819	-	-	-
novel.1529	-	arahy.Tifrunner.gnm1.Arahy.05	91876287	91879298	-	2195	-	PF04724:Glycosyltransferase family 17	-
novel.1526	-	arahy.Tifrunner.gnm1.Arahy.05	90708783	90709827	-	1045	-	PF00197:Trypsin and protease inhibitor	-
novel.1527	-	arahy.Tifrunner.gnm1.Arahy.05	90983826	90986188	-	946	-	PF02941:Ferredoxin thioredoxin reductase variable alpha chain	-
novel.1524	-	arahy.Tifrunner.gnm1.Arahy.05	88999842	89007500	-	884	-	-	-
novel.1525	-	arahy.Tifrunner.gnm1.Arahy.05	90081368	90083742	-	2375	-	PF13041:PPR repeat family|PF12854:PPR repeat	-
novel.1522	-	arahy.Tifrunner.gnm1.Arahy.05	88457209	88458375	-	1167	-	PF00197:Trypsin and protease inhibitor	-
novel.1523	-	arahy.Tifrunner.gnm1.Arahy.05	88616955	88625585	-	1281	-	-	-
novel.1520	-	arahy.Tifrunner.gnm1.Arahy.05	88004044	88006402	-	1133	-	PF03004:Plant transposase (Ptta/En/Spm family)	-
novel.1521	-	arahy.Tifrunner.gnm1.Arahy.05	88373832	88377702	-	1880	-	PF03106:WRKY DNA -binding domain|PF00316:Fructose-1-6-bisphosphatase, N-terminal domain	WRKY
novel.5638	-	arahy.Tifrunner.gnm1.Arahy.20	6912873	6918332	-	2273	-	PF02309:AUX/IAA family	-
novel.5639	-	arahy.Tifrunner.gnm1.Arahy.20	7438934	7443185	-	1076	-	-	-
novel.5636	-	arahy.Tifrunner.gnm1.Arahy.20	5905607	5907791	-	1969	-	-	-
novel.5637	-	arahy.Tifrunner.gnm1.Arahy.20	6104188	6105728	-	1541	-	-	-
novel.5634	-	arahy.Tifrunner.gnm1.Arahy.20	5008907	5012540	-	1436	-	-	-
novel.5635	-	arahy.Tifrunner.gnm1.Arahy.20	5773081	5775684	-	1076	-	-	-
novel.5632	-	arahy.Tifrunner.gnm1.Arahy.20	4866353	4868450	-	466	-	-	-
novel.5633	-	arahy.Tifrunner.gnm1.Arahy.20	4981257	4991513	-	1294	-	-	-
novel.5630	-	arahy.Tifrunner.gnm1.Arahy.20	2776841	2779536	-	719	-	-	-
novel.5631	-	arahy.Tifrunner.gnm1.Arahy.20	3410833	3413262	-	488	-	-	-
novel.5180	-	arahy.Tifrunner.gnm1.Arahy.19	9802972	9804238	+	819	-	PF01693:Caulimovirus viroplasmin	-
novel.5181	-	arahy.Tifrunner.gnm1.Arahy.19	10139212	10139704	+	286	-	-	-
novel.5182	-	arahy.Tifrunner.gnm1.Arahy.19	10145324	10148802	+	3479	-	PF01585:G-patch domain|PF07842:GC-rich sequence DNA-binding factor-like protein|PF12457:Tuftelin interacting protein N terminal	G-patch
novel.5183	-	arahy.Tifrunner.gnm1.Arahy.19	10561727	10562645	+	919	-	PF00197:Trypsin and protease inhibitor	-
novel.5184	-	arahy.Tifrunner.gnm1.Arahy.19	10995027	11000859	+	1591	-	PF14111:Domain of unknown function (DUF4283)|PF13456:Reverse transcriptase-like	-
novel.5185	-	arahy.Tifrunner.gnm1.Arahy.19	11205419	11207394	+	1976	-	PF01428:AN1-like Zinc finger|PF01754:A20-like zinc finger	zf-AN1
novel.5186	-	arahy.Tifrunner.gnm1.Arahy.19	11239138	11241523	+	2386	-	PF03478:Protein of unknown function (DUF295)	DUF295
novel.5187	-	arahy.Tifrunner.gnm1.Arahy.19	11687294	11692811	+	2588	-	PF00515:Tetratricopeptide repeat	TPR_1
novel.5188	-	arahy.Tifrunner.gnm1.Arahy.19	12460418	12463178	+	1984	-	PF03478:Protein of unknown function (DUF295)|PF00390:Malic enzyme, N-terminal domain	malic
novel.5189	-	arahy.Tifrunner.gnm1.Arahy.19	12595857	12597999	+	2143	-	-	-
novel.764	-	arahy.Tifrunner.gnm1.Arahy.03	130303262	130304606	+	1345	-	-	-
novel.765	-	arahy.Tifrunner.gnm1.Arahy.03	130553143	130556352	+	3210	-	PF03514:GRAS domain family|PF12041:Transcriptional regulator DELLA protein N terminal	GRAS
novel.766	-	arahy.Tifrunner.gnm1.Arahy.03	130611378	130612145	+	672	-	PF15511:Centromere kinetochore component CENP-T histone fold	-
novel.767	-	arahy.Tifrunner.gnm1.Arahy.03	130664280	130665187	+	908	-	-	-
novel.760	-	arahy.Tifrunner.gnm1.Arahy.03	129542852	129544585	+	755	-	-	-
novel.761	-	arahy.Tifrunner.gnm1.Arahy.03	129819615	129821394	+	1696	-	PF03479:Domain of unknown function (DUF296)	-
novel.762	-	arahy.Tifrunner.gnm1.Arahy.03	129954453	129957444	+	2992	-	PF00069:Protein kinase domain|PF00139:Legume lectin domain	Pkinase
novel.763	-	arahy.Tifrunner.gnm1.Arahy.03	130255330	130257363	+	2034	-	PF00201:UDP-glucoronosyl and UDP-glucosyl transferase	UDPGT
novel.768	-	arahy.Tifrunner.gnm1.Arahy.03	130665832	130668975	+	784	-	-	-
novel.769	-	arahy.Tifrunner.gnm1.Arahy.03	130896557	130898282	+	1107	-	PF04828:Glutathione-dependent formaldehyde-activating enzyme	-
novel.4589	-	arahy.Tifrunner.gnm1.Arahy.16	144081061	144083491	-	1875	-	-	-
novel.4588	-	arahy.Tifrunner.gnm1.Arahy.16	143628656	143635564	-	379	-	-	-
novel.4587	-	arahy.Tifrunner.gnm1.Arahy.16	141424033	141425765	-	1603	-	PF09588:YqaJ-like viral recombinase domain	-
novel.4586	-	arahy.Tifrunner.gnm1.Arahy.16	141302759	141305388	-	1931	-	-	-
novel.4585	-	arahy.Tifrunner.gnm1.Arahy.16	140976315	140977859	-	400	-	-	-
novel.4584	-	arahy.Tifrunner.gnm1.Arahy.16	139898342	139901445	-	940	-	-	-
novel.4583	-	arahy.Tifrunner.gnm1.Arahy.16	139733692	139736162	-	2471	-	PF00141:Peroxidase	-
novel.4582	-	arahy.Tifrunner.gnm1.Arahy.16	139180108	139181090	-	911	-	-	-
novel.4581	-	arahy.Tifrunner.gnm1.Arahy.16	139176601	139178683	-	1928	-	-	-
novel.4580	-	arahy.Tifrunner.gnm1.Arahy.16	138944733	138948729	-	2808	-	PF08263:Leucine rich repeat N-terminal domain|PF07714:Protein tyrosine kinase	Pkinase_Tyr
novel.3007	-	arahy.Tifrunner.gnm1.Arahy.11	140999670	141001021	+	1352	-	PF00462:Glutaredoxin	-
novel.3006	-	arahy.Tifrunner.gnm1.Arahy.11	139472959	139523866	+	524	-	PF01777:Ribosomal L27e protein family	-
novel.3005	-	arahy.Tifrunner.gnm1.Arahy.11	139306346	139312541	+	4437	-	PF10551:MULE transposase domain|PF03101:FAR1 DNA-binding domain	FAR1
novel.3004	-	arahy.Tifrunner.gnm1.Arahy.11	138969480	138970663	+	859	-	-	-
novel.3003	-	arahy.Tifrunner.gnm1.Arahy.11	137972934	137974356	+	679	-	-	-
novel.3002	-	arahy.Tifrunner.gnm1.Arahy.11	136374909	136377366	+	2458	-	-	-
novel.3001	-	arahy.Tifrunner.gnm1.Arahy.11	136363889	136366826	+	2159	-	PF03514:GRAS domain family	GRAS
novel.3000	-	arahy.Tifrunner.gnm1.Arahy.11	136268063	136280459	+	3538	-	-	-
novel.3009	-	arahy.Tifrunner.gnm1.Arahy.11	142898756	142900275	+	1520	-	PF13499:EF-hand domain pair	-
novel.3008	-	arahy.Tifrunner.gnm1.Arahy.11	142381933	142383676	+	1744	-	-	-
novel.255	-	arahy.Tifrunner.gnm1.Arahy.01	97474351	97475915	-	1476	-	PF02990:Endomembrane protein 70	-
novel.3915	-	arahy.Tifrunner.gnm1.Arahy.14	37605001	37611205	-	4308	-	PF03004:Plant transposase (Ptta/En/Spm family)	-
novel.3914	-	arahy.Tifrunner.gnm1.Arahy.14	35755337	35756074	-	738	-	-	-
novel.3917	-	arahy.Tifrunner.gnm1.Arahy.14	39844965	39846632	-	1668	-	PF00450:Serine carboxypeptidase	Peptidase_S10
novel.3916	-	arahy.Tifrunner.gnm1.Arahy.14	39667012	39675477	-	1926	-	PF03004:Plant transposase (Ptta/En/Spm family)	-
novel.3911	-	arahy.Tifrunner.gnm1.Arahy.14	33583398	33584477	-	1080	-	PF00833:Ribosomal S17	-
novel.3910	-	arahy.Tifrunner.gnm1.Arahy.14	33271219	33273196	-	1517	-	-	-
novel.3913	-	arahy.Tifrunner.gnm1.Arahy.14	35628453	35630244	-	688	-	-	-
novel.3912	-	arahy.Tifrunner.gnm1.Arahy.14	35286362	35290111	-	777	-	-	-
novel.3919	-	arahy.Tifrunner.gnm1.Arahy.14	47223547	47230552	-	1159	-	-	-
novel.3918	-	arahy.Tifrunner.gnm1.Arahy.14	41569206	41570136	-	931	-	-	-
novel.253	-	arahy.Tifrunner.gnm1.Arahy.01	97058131	97059145	-	1015	-	-	-
novel.2208	-	arahy.Tifrunner.gnm1.Arahy.08	13887460	13890034	-	2575	-	PF04770:ZF-HD protein dimerisation region	ZF-HD_dimer
novel.2754	-	arahy.Tifrunner.gnm1.Arahy.10	3674973	3675567	-	509	-	-	-
novel.2755	-	arahy.Tifrunner.gnm1.Arahy.10	3824886	3827335	-	937	-	-	-
novel.2756	-	arahy.Tifrunner.gnm1.Arahy.10	3961524	3964825	-	634	-	-	-
novel.5529	-	arahy.Tifrunner.gnm1.Arahy.20	65283938	65329808	+	363	-	-	-
novel.2750	-	arahy.Tifrunner.gnm1.Arahy.10	116776615	116777125	+	511	-	-	-
novel.2751	-	arahy.Tifrunner.gnm1.Arahy.10	518380	520691	-	672	-	-	-
novel.2752	-	arahy.Tifrunner.gnm1.Arahy.10	957940	960529	-	1138	-	-	-
novel.2753	-	arahy.Tifrunner.gnm1.Arahy.10	2059112	2063010	-	1708	-	-	-
novel.2758	-	arahy.Tifrunner.gnm1.Arahy.10	4756356	4759533	-	1873	-	-	-
novel.2759	-	arahy.Tifrunner.gnm1.Arahy.10	4887821	4890342	-	2522	-	-	-
novel.2202	-	arahy.Tifrunner.gnm1.Arahy.08	12253789	12256250	-	1528	-	PF03195:Lateral organ boundaries (LOB) domain	-
novel.2203	-	arahy.Tifrunner.gnm1.Arahy.08	12499206	12506886	-	452	-	-	-
novel.2200	-	arahy.Tifrunner.gnm1.Arahy.08	11395759	11399370	-	2748	-	-	-
novel.2538	-	arahy.Tifrunner.gnm1.Arahy.09	77412913	77424692	-	4311	-	-	-
novel.2539	-	arahy.Tifrunner.gnm1.Arahy.09	77651063	77654059	-	644	-	-	-
novel.2201	-	arahy.Tifrunner.gnm1.Arahy.08	11860047	11861440	-	1394	-	-	-
novel.2530	-	arahy.Tifrunner.gnm1.Arahy.09	63729029	63730332	-	1220	-	-	-
novel.5526	-	arahy.Tifrunner.gnm1.Arahy.20	62043238	62047129	+	913	-	-	-
novel.2532	-	arahy.Tifrunner.gnm1.Arahy.09	65611177	65615613	-	3156	-	PF03108:MuDR family transposase|PF04434:SWIM zinc finger|PF10551:MULE transposase domain	MuDR
novel.2533	-	arahy.Tifrunner.gnm1.Arahy.09	65740564	65748390	-	626	-	-	-
novel.2534	-	arahy.Tifrunner.gnm1.Arahy.09	69689126	69692664	-	2003	-	-	-
novel.2535	-	arahy.Tifrunner.gnm1.Arahy.09	71848192	71850206	-	2015	-	-	-
novel.2536	-	arahy.Tifrunner.gnm1.Arahy.09	73823048	73829682	-	6635	-	-	-
novel.2537	-	arahy.Tifrunner.gnm1.Arahy.09	73836112	73840839	-	4477	-	-	-
novel.2204	-	arahy.Tifrunner.gnm1.Arahy.08	12680364	12682964	-	2601	-	PF00847:AP2 domain	AP2
novel.2205	-	arahy.Tifrunner.gnm1.Arahy.08	13511997	13514990	-	2994	-	-	-
novel.2554	-	arahy.Tifrunner.gnm1.Arahy.09	97756371	97757667	-	1024	-	-	-
novel.5483	-	arahy.Tifrunner.gnm1.Arahy.20	2831600	2841339	+	647	-	-	-
novel.5430	-	arahy.Tifrunner.gnm1.Arahy.19	138379485	138381098	-	1614	-	-	-
novel.2845	-	arahy.Tifrunner.gnm1.Arahy.10	100194820	100195352	-	458	-	-	-
novel.5379	-	arahy.Tifrunner.gnm1.Arahy.19	35173872	35178103	-	906	-	-	-
novel.5378	-	arahy.Tifrunner.gnm1.Arahy.19	30349625	30352961	-	1232	-	-	-
novel.5377	-	arahy.Tifrunner.gnm1.Arahy.19	27830831	27835887	-	1145	-	-	-
novel.5376	-	arahy.Tifrunner.gnm1.Arahy.19	25813516	25817541	-	1828	-	PF05056:Protein of unknown function (DUF674)|PF00860:Permease family	-
novel.5375	-	arahy.Tifrunner.gnm1.Arahy.19	25551622	25553952	-	801	-	-	-
novel.5374	-	arahy.Tifrunner.gnm1.Arahy.19	25544345	25546544	-	655	-	-	-
novel.5373	-	arahy.Tifrunner.gnm1.Arahy.19	25334265	25335869	-	777	-	-	-
novel.5372	-	arahy.Tifrunner.gnm1.Arahy.19	25183954	25189245	-	5112	-	-	-
novel.5371	-	arahy.Tifrunner.gnm1.Arahy.19	25009102	25016002	-	3559	-	PF00266:Aminotransferase class-V|PF03101:FAR1 DNA-binding domain	FAR1
novel.5370	-	arahy.Tifrunner.gnm1.Arahy.19	24514889	24515754	-	767	-	-	-
novel.3861	-	arahy.Tifrunner.gnm1.Arahy.14	141881200	141882612	+	384	-	-	-
novel.209	-	arahy.Tifrunner.gnm1.Arahy.01	36263856	36274378	-	892	-	-	-
novel.208	-	arahy.Tifrunner.gnm1.Arahy.01	35444723	35449382	-	3487	-	-	-
novel.207	-	arahy.Tifrunner.gnm1.Arahy.01	35421080	35422990	-	1180	-	-	-
novel.206	-	arahy.Tifrunner.gnm1.Arahy.01	35280997	35282060	-	893	-	-	-
novel.205	-	arahy.Tifrunner.gnm1.Arahy.01	34498270	34500219	-	1391	-	-	-
novel.204	-	arahy.Tifrunner.gnm1.Arahy.01	34353927	34357748	-	3822	-	-	-
novel.203	-	arahy.Tifrunner.gnm1.Arahy.01	33636864	33639014	-	2151	-	PF02724:CDC45-like protein	-
novel.202	-	arahy.Tifrunner.gnm1.Arahy.01	33522405	33523674	-	589	-	-	-
novel.201	-	arahy.Tifrunner.gnm1.Arahy.01	30106831	30108706	-	541	-	PF03004:Plant transposase (Ptta/En/Spm family)	-
novel.200	-	arahy.Tifrunner.gnm1.Arahy.01	26847252	26848965	-	1714	-	PF03479:Domain of unknown function (DUF296)	-
novel.3646	-	arahy.Tifrunner.gnm1.Arahy.13	40851884	40853383	-	1500	-	PF04756:OST3 / OST6 family, transporter family	-
novel.3641	-	arahy.Tifrunner.gnm1.Arahy.13	37723444	37727568	-	4125	-	-	-
novel.3640	-	arahy.Tifrunner.gnm1.Arahy.13	37627033	37630723	-	1741	-	-	-
novel.936	-	arahy.Tifrunner.gnm1.Arahy.03	107134902	107164217	-	896	-	-	-
novel.3643	-	arahy.Tifrunner.gnm1.Arahy.13	38593373	38594389	-	1017	-	-	-
novel.3642	-	arahy.Tifrunner.gnm1.Arahy.13	38314886	38319958	-	1790	-	-	-
novel.4398	-	arahy.Tifrunner.gnm1.Arahy.16	120288699	120293601	+	1994	-	PF00570:HRDC domain	HRDC
novel.4399	-	arahy.Tifrunner.gnm1.Arahy.16	120342969	120348855	+	1006	-	-	-
novel.4392	-	arahy.Tifrunner.gnm1.Arahy.16	114575817	114576435	+	207	-	-	-
novel.4393	-	arahy.Tifrunner.gnm1.Arahy.16	114664753	114671738	+	279	-	-	-
novel.4390	-	arahy.Tifrunner.gnm1.Arahy.16	112608624	112609133	+	331	-	-	-
novel.4391	-	arahy.Tifrunner.gnm1.Arahy.16	112822438	112825851	+	1851	-	-	-
novel.4396	-	arahy.Tifrunner.gnm1.Arahy.16	117472824	117477028	+	1658	-	PF13019:Telomere stability and silencing	-
novel.4397	-	arahy.Tifrunner.gnm1.Arahy.16	118734682	118737890	+	3209	-	PF00931:NB-ARC domain	NB-ARC
novel.4394	-	arahy.Tifrunner.gnm1.Arahy.16	116539637	116542867	+	1026	-	-	-
novel.4395	-	arahy.Tifrunner.gnm1.Arahy.16	117203326	117205628	+	2303	-	-	-
novel.3612	-	arahy.Tifrunner.gnm1.Arahy.13	19497106	19506144	-	2284	-	-	-
novel.3613	-	arahy.Tifrunner.gnm1.Arahy.13	19768180	19770594	-	1258	-	PF13833:EF-hand domain pair	-
novel.3610	-	arahy.Tifrunner.gnm1.Arahy.13	16535844	16537383	-	1441	-	PF01926:50S ribosome-binding GTPase	-
novel.3611	-	arahy.Tifrunner.gnm1.Arahy.13	16657829	16662298	-	2929	-	-	-
novel.3616	-	arahy.Tifrunner.gnm1.Arahy.13	20729235	20729485	-	221	-	-	-
novel.3617	-	arahy.Tifrunner.gnm1.Arahy.13	22522176	22523734	-	1559	-	-	-
novel.3614	-	arahy.Tifrunner.gnm1.Arahy.13	19848529	19852410	-	1162	-	-	-
novel.3615	-	arahy.Tifrunner.gnm1.Arahy.13	20132594	20133502	-	507	-	-	-
novel.3618	-	arahy.Tifrunner.gnm1.Arahy.13	23049830	23050854	-	1025	-	-	-
novel.3619	-	arahy.Tifrunner.gnm1.Arahy.13	23154661	23163525	-	837	-	-	-
novel.4028	-	arahy.Tifrunner.gnm1.Arahy.15	16161246	16174431	+	7444	-	PF00312:Ribosomal protein S15	-
novel.4029	-	arahy.Tifrunner.gnm1.Arahy.15	16663577	16664864	+	838	-	-	-
novel.4024	-	arahy.Tifrunner.gnm1.Arahy.15	14541965	14543525	+	1561	-	-	-
novel.4025	-	arahy.Tifrunner.gnm1.Arahy.15	14701542	14706162	+	554	-	-	-
novel.4026	-	arahy.Tifrunner.gnm1.Arahy.15	15055445	15057162	+	1307	-	PF02365:No apical meristem (NAM) protein	NAM
novel.4027	-	arahy.Tifrunner.gnm1.Arahy.15	16044824	16048975	+	3488	-	-	-
novel.4020	-	arahy.Tifrunner.gnm1.Arahy.15	13523783	13537148	+	2229	-	PF00266:Aminotransferase class-V	Aminotran_5
novel.4021	-	arahy.Tifrunner.gnm1.Arahy.15	14085724	14092992	+	5276	-	-	-
novel.4022	-	arahy.Tifrunner.gnm1.Arahy.15	14093094	14114111	+	2284	-	-	-
novel.4023	-	arahy.Tifrunner.gnm1.Arahy.15	14457219	14460647	+	3429	-	-	-
novel.849	-	arahy.Tifrunner.gnm1.Arahy.03	22566790	22573499	-	6644	-	PF05970:PIF1-like helicase	-
novel.848	-	arahy.Tifrunner.gnm1.Arahy.03	21895879	21897518	-	1640	-	PF00847:AP2 domain	AP2
novel.2257	-	arahy.Tifrunner.gnm1.Arahy.08	34210177	34214032	-	1860	-	PF12214:Cell cycle regulated microtubule associated protein	-
novel.2256	-	arahy.Tifrunner.gnm1.Arahy.08	33874586	33876192	-	448	-	-	-
novel.2251	-	arahy.Tifrunner.gnm1.Arahy.08	33039863	33042998	-	2027	-	PF13966:zinc-binding in reverse transcriptase	-
novel.2250	-	arahy.Tifrunner.gnm1.Arahy.08	32540518	32542732	-	2215	-	-	-
novel.2253	-	arahy.Tifrunner.gnm1.Arahy.08	33471440	33474550	-	3111	-	PF00847:AP2 domain	AP2
novel.2252	-	arahy.Tifrunner.gnm1.Arahy.08	33060324	33062226	-	1903	-	-	-
novel.841	-	arahy.Tifrunner.gnm1.Arahy.03	18590774	18593483	-	2710	-	-	-
novel.840	-	arahy.Tifrunner.gnm1.Arahy.03	17927735	17933403	-	1468	-	PF03924:CHASE domain	-
novel.843	-	arahy.Tifrunner.gnm1.Arahy.03	19011242	19011933	-	525	-	-	-
novel.842	-	arahy.Tifrunner.gnm1.Arahy.03	18712323	18713912	-	1590	-	PF13833:EF-hand domain pair	-
novel.845	-	arahy.Tifrunner.gnm1.Arahy.03	19052338	19053935	-	1598	-	-	-
novel.844	-	arahy.Tifrunner.gnm1.Arahy.03	19013420	19016713	-	1643	-	-	-
novel.847	-	arahy.Tifrunner.gnm1.Arahy.03	19608265	19610812	-	2548	-	-	-
novel.846	-	arahy.Tifrunner.gnm1.Arahy.03	19098747	19099611	-	865	-	-	-
novel.1052	-	arahy.Tifrunner.gnm1.Arahy.04	28551724	28552865	+	1142	-	-	-
novel.1053	-	arahy.Tifrunner.gnm1.Arahy.04	29473773	29474147	+	273	-	-	-
novel.1050	-	arahy.Tifrunner.gnm1.Arahy.04	27594355	27595177	+	823	-	-	-
novel.1051	-	arahy.Tifrunner.gnm1.Arahy.04	28214684	28217396	+	2713	-	-	-
novel.1056	-	arahy.Tifrunner.gnm1.Arahy.04	30460642	30471486	+	867	-	-	-
novel.1057	-	arahy.Tifrunner.gnm1.Arahy.04	30932360	30941701	+	2700	-	-	-
novel.1054	-	arahy.Tifrunner.gnm1.Arahy.04	29578747	29580444	+	938	-	-	-
novel.1507	-	arahy.Tifrunner.gnm1.Arahy.05	62572126	62573252	-	616	-	-	-
novel.1508	-	arahy.Tifrunner.gnm1.Arahy.05	69064065	69068674	-	1975	-	-	-
novel.1509	-	arahy.Tifrunner.gnm1.Arahy.05	69422050	69426208	-	2282	-	-	-
novel.1058	-	arahy.Tifrunner.gnm1.Arahy.04	30994566	30998430	+	1274	-	-	-
novel.1059	-	arahy.Tifrunner.gnm1.Arahy.04	31922382	31923691	+	1310	-	-	-
novel.5610	-	arahy.Tifrunner.gnm1.Arahy.20	139458717	139460805	+	1893	-	PF13041:PPR repeat family	-
novel.5611	-	arahy.Tifrunner.gnm1.Arahy.20	139462269	139463732	+	658	-	-	-
novel.5612	-	arahy.Tifrunner.gnm1.Arahy.20	139914038	139914808	+	771	-	-	-
novel.5613	-	arahy.Tifrunner.gnm1.Arahy.20	139915655	139916999	+	1345	-	-	-
novel.5614	-	arahy.Tifrunner.gnm1.Arahy.20	139936435	139937513	+	1079	-	-	-
novel.5615	-	arahy.Tifrunner.gnm1.Arahy.20	140253225	140255584	+	2360	-	-	-
novel.5616	-	arahy.Tifrunner.gnm1.Arahy.20	140721195	140724860	+	3666	-	PF08372:Plant phosphoribosyltransferase C-terminal|PF00168:C2 domain	C2
novel.5617	-	arahy.Tifrunner.gnm1.Arahy.20	140742584	140745070	+	2487	-	PF01699:Sodium/calcium exchanger protein	Na_Ca_ex
novel.5618	-	arahy.Tifrunner.gnm1.Arahy.20	140972797	140974495	+	1699	-	-	-
novel.5619	-	arahy.Tifrunner.gnm1.Arahy.20	142280027	142280947	+	921	-	-	-
novel.4628	-	arahy.Tifrunner.gnm1.Arahy.17	4860073	4860913	+	450	-	-	-
novel.4629	-	arahy.Tifrunner.gnm1.Arahy.17	5010158	5013812	+	397	-	-	-
novel.4622	-	arahy.Tifrunner.gnm1.Arahy.17	415695	417024	+	1330	-	-	-
novel.4623	-	arahy.Tifrunner.gnm1.Arahy.17	1658891	1660392	+	1502	-	-	-
novel.4620	-	arahy.Tifrunner.gnm1.Arahy.16	154250571	154253542	-	2972	-	-	-
novel.4621	-	arahy.Tifrunner.gnm1.Arahy.17	150098	151931	+	1834	-	-	-
novel.4626	-	arahy.Tifrunner.gnm1.Arahy.17	3725820	3727750	+	699	-	-	-
novel.4627	-	arahy.Tifrunner.gnm1.Arahy.17	4658280	4661386	+	2507	-	PF05699:hAT family C-terminal dimerisation region|PF14372:Domain of unknown function (DUF4413)|PF02892:BED zinc finger	hATC
novel.4624	-	arahy.Tifrunner.gnm1.Arahy.17	2193212	2195707	+	1776	-	-	-
novel.4625	-	arahy.Tifrunner.gnm1.Arahy.17	2979077	2983090	+	4014	-	-	-
novel.4561	-	arahy.Tifrunner.gnm1.Arahy.16	127492917	127498303	-	1009	-	-	-
novel.4560	-	arahy.Tifrunner.gnm1.Arahy.16	126834315	126841863	-	7341	-	PF14111:Domain of unknown function (DUF4283)	-
novel.4563	-	arahy.Tifrunner.gnm1.Arahy.16	129901957	129903635	-	1679	-	-	-
novel.4562	-	arahy.Tifrunner.gnm1.Arahy.16	128251225	128253200	-	1976	-	PF13041:PPR repeat family	-
novel.4565	-	arahy.Tifrunner.gnm1.Arahy.16	133041495	133050749	-	2196	-	-	-
novel.4564	-	arahy.Tifrunner.gnm1.Arahy.16	131514555	131517465	-	1949	-	PF04504:Protein of unknown function, DUF573	-
novel.4567	-	arahy.Tifrunner.gnm1.Arahy.16	134041398	134042409	-	910	-	-	-
novel.4566	-	arahy.Tifrunner.gnm1.Arahy.16	133563219	133566397	-	1412	-	-	-
novel.4569	-	arahy.Tifrunner.gnm1.Arahy.16	134775783	134777563	-	1489	-	PF13499:EF-hand domain pair|PF13833:EF-hand domain pair	-
novel.4568	-	arahy.Tifrunner.gnm1.Arahy.16	134253777	134254905	-	695	-	-	-
novel.2888	-	arahy.Tifrunner.gnm1.Arahy.11	1768745	1772676	+	2716	-	PF05699:hAT family C-terminal dimerisation region|PF02892:BED zinc finger|PF14372:Domain of unknown function (DUF4413)	hATC
novel.2889	-	arahy.Tifrunner.gnm1.Arahy.11	2695248	2704082	+	606	-	-	-
novel.2738	-	arahy.Tifrunner.gnm1.Arahy.10	113513798	113516356	+	2559	-	-	-
novel.2739	-	arahy.Tifrunner.gnm1.Arahy.10	113576133	113576869	+	624	-	PF10358:N-terminal C2 in EEIG1 and EHBP1 proteins	-
novel.2736	-	arahy.Tifrunner.gnm1.Arahy.10	113242691	113243747	+	1057	-	-	-
novel.2737	-	arahy.Tifrunner.gnm1.Arahy.10	113260709	113262675	+	1967	-	-	-
novel.2734	-	arahy.Tifrunner.gnm1.Arahy.10	111803683	111805198	+	561	-	-	-
novel.2735	-	arahy.Tifrunner.gnm1.Arahy.10	112888529	112892374	+	3723	-	PF13041:PPR repeat family	-
novel.2732	-	arahy.Tifrunner.gnm1.Arahy.10	110968687	110969394	+	497	-	PF01398:JAB1/Mov34/MPN/PAD-1 ubiquitin protease	Mov34
novel.2733	-	arahy.Tifrunner.gnm1.Arahy.10	111289322	111290561	+	1120	-	-	-
novel.2730	-	arahy.Tifrunner.gnm1.Arahy.10	110515515	110517910	+	2396	-	PF07714:Protein tyrosine kinase	Pkinase_Tyr
novel.2731	-	arahy.Tifrunner.gnm1.Arahy.10	110545237	110548446	+	3210	-	PF07714:Protein tyrosine kinase|PF12819:Carbohydrate-binding protein of the ER	Pkinase_Tyr
novel.3289	-	arahy.Tifrunner.gnm1.Arahy.12	108813335	108817269	+	3232	-	-	-
novel.3288	-	arahy.Tifrunner.gnm1.Arahy.12	108755290	108762660	+	834	-	PF13966:zinc-binding in reverse transcriptase	-
novel.3939	-	arahy.Tifrunner.gnm1.Arahy.14	97666170	97669627	-	626	-	-	-
novel.3938	-	arahy.Tifrunner.gnm1.Arahy.14	97491309	97494192	-	2884	-	PF00069:Protein kinase domain|PF00139:Legume lectin domain	Pkinase
novel.3937	-	arahy.Tifrunner.gnm1.Arahy.14	94714683	94721728	-	3314	-	-	-
novel.3284	-	arahy.Tifrunner.gnm1.Arahy.12	107791967	107798166	+	802	-	-	-
novel.3935	-	arahy.Tifrunner.gnm1.Arahy.14	90663835	90670180	-	2262	-	PF03004:Plant transposase (Ptta/En/Spm family)	-
novel.3934	-	arahy.Tifrunner.gnm1.Arahy.14	90369190	90371486	-	643	-	-	-
novel.3933	-	arahy.Tifrunner.gnm1.Arahy.14	89420113	89426115	-	3913	-	-	-
novel.3280	-	arahy.Tifrunner.gnm1.Arahy.12	106764263	106766926	+	2571	-	-	-
novel.3283	-	arahy.Tifrunner.gnm1.Arahy.12	107274525	107277468	+	1300	-	PF02181:Formin Homology 2 Domain	FH2
novel.3282	-	arahy.Tifrunner.gnm1.Arahy.12	107089954	107093245	+	3292	-	PF13041:PPR repeat family|PF12854:PPR repeat	-
novel.2080	-	arahy.Tifrunner.gnm1.Arahy.08	5081331	5082669	+	1339	-	-	-
novel.2081	-	arahy.Tifrunner.gnm1.Arahy.08	5391870	5398184	+	764	-	-	-
novel.2082	-	arahy.Tifrunner.gnm1.Arahy.08	6311478	6315379	+	1724	-	-	-
novel.2083	-	arahy.Tifrunner.gnm1.Arahy.08	7004036	7010951	+	4367	-	-	-
novel.2084	-	arahy.Tifrunner.gnm1.Arahy.08	7577294	7578148	+	855	-	-	-
novel.2085	-	arahy.Tifrunner.gnm1.Arahy.08	8548967	8555880	+	2257	-	-	-
novel.2086	-	arahy.Tifrunner.gnm1.Arahy.08	8803688	8804711	+	690	-	-	-
novel.2087	-	arahy.Tifrunner.gnm1.Arahy.08	9591498	9595144	+	2508	-	PF03004:Plant transposase (Ptta/En/Spm family)	-
novel.2088	-	arahy.Tifrunner.gnm1.Arahy.08	10414055	10421712	+	838	-	-	-
novel.2089	-	arahy.Tifrunner.gnm1.Arahy.08	10844052	10845249	+	797	-	-	-
novel.3429	-	arahy.Tifrunner.gnm1.Arahy.12	118040642	118044289	-	3163	-	PF14432:DYW family of nucleic acid deaminases|PF13041:PPR repeat family	-
novel.3428	-	arahy.Tifrunner.gnm1.Arahy.12	117943874	117957101	-	5514	-	PF00931:NB-ARC domain	NB-ARC
novel.3421	-	arahy.Tifrunner.gnm1.Arahy.12	114445470	114450072	-	1578	-	-	-
novel.3420	-	arahy.Tifrunner.gnm1.Arahy.12	114410392	114411612	-	468	-	-	-
novel.3423	-	arahy.Tifrunner.gnm1.Arahy.12	114606728	114608790	-	962	-	PF01429:Methyl-CpG binding domain|PF07496:CW-type Zinc Finger	MBD
novel.3422	-	arahy.Tifrunner.gnm1.Arahy.12	114548676	114565422	-	3824	-	-	-
novel.3425	-	arahy.Tifrunner.gnm1.Arahy.12	115763910	115768886	-	4118	-	PF00931:NB-ARC domain	NB-ARC
novel.3424	-	arahy.Tifrunner.gnm1.Arahy.12	115169394	115170712	-	887	-	PF00462:Glutaredoxin	-
novel.3427	-	arahy.Tifrunner.gnm1.Arahy.12	117702506	117703867	-	1266	-	-	-
novel.3426	-	arahy.Tifrunner.gnm1.Arahy.12	117251300	117253058	-	651	-	-	-
novel.4811	-	arahy.Tifrunner.gnm1.Arahy.17	27412097	27414173	-	1302	-	-	-
novel.4810	-	arahy.Tifrunner.gnm1.Arahy.17	26926494	26930971	-	610	-	-	-
novel.4813	-	arahy.Tifrunner.gnm1.Arahy.17	27776346	27783257	-	1304	-	-	-
novel.4812	-	arahy.Tifrunner.gnm1.Arahy.17	27547723	27550028	-	2306	-	PF00069:Protein kinase domain	Pkinase
novel.4815	-	arahy.Tifrunner.gnm1.Arahy.17	28154145	28157595	-	2764	-	PF12796:Ankyrin repeats (3 copies)	-
novel.4814	-	arahy.Tifrunner.gnm1.Arahy.17	28020472	28024616	-	1120	-	-	-
novel.4817	-	arahy.Tifrunner.gnm1.Arahy.17	28426684	28428974	-	1230	-	-	-
novel.4816	-	arahy.Tifrunner.gnm1.Arahy.17	28213199	28216176	-	1076	-	-	-
novel.4819	-	arahy.Tifrunner.gnm1.Arahy.17	31745687	31750660	-	803	-	-	-
novel.4818	-	arahy.Tifrunner.gnm1.Arahy.17	31330097	31331654	-	745	-	PF15511:Centromere kinetochore component CENP-T histone fold	-
novel.3466	-	arahy.Tifrunner.gnm1.Arahy.13	12884811	12887339	+	872	-	-	-
novel.2598	-	arahy.Tifrunner.gnm1.Arahy.09	118793561	118794463	-	903	-	-	-
novel.1269	-	arahy.Tifrunner.gnm1.Arahy.04	115290948	115294885	-	1419	-	-	-
novel.1268	-	arahy.Tifrunner.gnm1.Arahy.04	115223111	115226822	-	1265	-	-	-
novel.1261	-	arahy.Tifrunner.gnm1.Arahy.04	111650237	111650765	-	455	-	-	-
novel.1260	-	arahy.Tifrunner.gnm1.Arahy.04	111182556	111184096	-	1541	-	PF13499:EF-hand domain pair|PF13405:EF-hand domain	-
novel.1263	-	arahy.Tifrunner.gnm1.Arahy.04	111661131	111664028	-	1542	-	PF02721:Domain of unknown function DUF223	-
novel.1262	-	arahy.Tifrunner.gnm1.Arahy.04	111651348	111653191	-	1083	-	-	-
novel.1265	-	arahy.Tifrunner.gnm1.Arahy.04	112954888	112957678	-	2363	-	-	-
novel.1264	-	arahy.Tifrunner.gnm1.Arahy.04	111856459	111860431	-	1396	-	-	-
novel.1267	-	arahy.Tifrunner.gnm1.Arahy.04	114434970	114441441	-	1842	-	-	-
novel.1266	-	arahy.Tifrunner.gnm1.Arahy.04	113742395	113747233	-	4839	-	PF13456:Reverse transcriptase-like|PF00078:Reverse transcriptase (RNA-dependent DNA polymerase)|PF13966:zinc-binding in reverse transcriptase	RVT_1
novel.5391	-	arahy.Tifrunner.gnm1.Arahy.19	54488610	54489323	-	333	-	-	-
novel.5390	-	arahy.Tifrunner.gnm1.Arahy.19	51005272	51011804	-	4474	-	-	-
novel.5393	-	arahy.Tifrunner.gnm1.Arahy.19	57888752	57890054	-	1150	-	-	-
novel.5392	-	arahy.Tifrunner.gnm1.Arahy.19	57614239	57618082	-	934	-	-	-
novel.5395	-	arahy.Tifrunner.gnm1.Arahy.19	58266863	58268916	-	1189	-	PF00383:Cytidine and deoxycytidylate deaminase zinc-binding region	-
novel.5394	-	arahy.Tifrunner.gnm1.Arahy.19	57890434	57899895	-	1562	-	-	-
novel.5397	-	arahy.Tifrunner.gnm1.Arahy.19	59065323	59067940	-	2618	-	PF12854:PPR repeat|PF01535:PPR repeat|PF13041:PPR repeat family	PPR
novel.5396	-	arahy.Tifrunner.gnm1.Arahy.19	58688397	58692296	-	1782	-	-	-
novel.5399	-	arahy.Tifrunner.gnm1.Arahy.19	63417229	63422000	-	1320	-	-	-
novel.5398	-	arahy.Tifrunner.gnm1.Arahy.19	62273014	62276858	-	1285	-	-	-
novel.597	-	arahy.Tifrunner.gnm1.Arahy.02	100361451	100364879	-	2926	-	PF13041:PPR repeat family|PF14432:DYW family of nucleic acid deaminases	-
novel.596	-	arahy.Tifrunner.gnm1.Arahy.02	100279294	100282850	-	1222	-	-	-
novel.595	-	arahy.Tifrunner.gnm1.Arahy.02	100156590	100157465	-	394	-	-	-
novel.594	-	arahy.Tifrunner.gnm1.Arahy.02	99864804	99867162	-	708	-	-	-
novel.261	-	arahy.Tifrunner.gnm1.Arahy.01	100138292	100150158	-	4211	-	-	-
novel.592	-	arahy.Tifrunner.gnm1.Arahy.02	99354087	99355756	-	1585	-	-	-
novel.591	-	arahy.Tifrunner.gnm1.Arahy.02	99497571	99503512	-	4930	-	PF00931:NB-ARC domain	NB-ARC
novel.590	-	arahy.Tifrunner.gnm1.Arahy.02	99198764	99204167	-	2907	-	-	-
novel.269	-	arahy.Tifrunner.gnm1.Arahy.01	102817761	102819859	-	718	-	-	-
novel.268	-	arahy.Tifrunner.gnm1.Arahy.01	102469996	102472110	-	2115	-	PF15365:Proline-rich nuclear receptor coactivator motif	-
novel.599	-	arahy.Tifrunner.gnm1.Arahy.02	100513858	100514248	-	391	-	-	-
novel.598	-	arahy.Tifrunner.gnm1.Arahy.02	100505994	100508183	-	1191	-	PF00804:Syntaxin|PF05739:SNARE domain	SNARE
novel.148	-	arahy.Tifrunner.gnm1.Arahy.01	109585405	109587393	+	1989	-	PF12854:PPR repeat|PF13041:PPR repeat family	-
novel.149	-	arahy.Tifrunner.gnm1.Arahy.01	109831720	109833392	+	651	-	-	-
novel.5768	-	arahy.Tifrunner.gnm1.Arahy.20	141636624	141638079	-	852	-	PF12734:Cysteine-rich TM module stress tolerance	-
novel.5769	-	arahy.Tifrunner.gnm1.Arahy.20	141958856	141960659	-	458	-	-	-
novel.3634	-	arahy.Tifrunner.gnm1.Arahy.13	35065362	35067036	-	1675	-	PF05553:Cotton fibre expressed protein	-
novel.3635	-	arahy.Tifrunner.gnm1.Arahy.13	35196325	35200323	-	1366	-	-	-
novel.3636	-	arahy.Tifrunner.gnm1.Arahy.13	35819150	35821702	-	2553	-	PF12819:Carbohydrate-binding protein of the ER|PF07714:Protein tyrosine kinase	Pkinase_Tyr
novel.3637	-	arahy.Tifrunner.gnm1.Arahy.13	36177748	36178801	-	867	-	-	-
novel.3630	-	arahy.Tifrunner.gnm1.Arahy.13	31806634	31812268	-	3293	-	PF00888:Cullin family	Cullin
novel.3631	-	arahy.Tifrunner.gnm1.Arahy.13	31998875	32013928	-	1261	-	PF00085:Thioredoxin	-
novel.3632	-	arahy.Tifrunner.gnm1.Arahy.13	34850072	34852350	-	2279	-	PF14833:NAD-binding of NADP-dependent 3-hydroxyisobutyrate dehydrogenase|PF03446:NAD binding domain of 6-phosphogluconate dehydrogenase	NAD_binding_2
novel.3633	-	arahy.Tifrunner.gnm1.Arahy.13	34908127	34917192	-	6317	-	PF00113:Enolase, C-terminal TIM barrel domain|PF04048:Sec8 exocyst complex component specific domain	-
novel.3784	-	arahy.Tifrunner.gnm1.Arahy.14	37647589	37654405	+	3682	-	PF02721:Domain of unknown function DUF223	-
novel.3638	-	arahy.Tifrunner.gnm1.Arahy.13	36381702	36386809	-	4111	-	-	-
novel.3639	-	arahy.Tifrunner.gnm1.Arahy.13	37071933	37073539	-	501	-	-	-
novel.3785	-	arahy.Tifrunner.gnm1.Arahy.14	42681699	42682231	+	533	-	-	-
novel.4046	-	arahy.Tifrunner.gnm1.Arahy.15	27133300	27138815	+	3732	-	-	-
novel.4047	-	arahy.Tifrunner.gnm1.Arahy.15	28053323	28056963	+	1027	-	-	-
novel.4044	-	arahy.Tifrunner.gnm1.Arahy.15	25365350	25366431	+	899	-	-	-
novel.4045	-	arahy.Tifrunner.gnm1.Arahy.15	25814951	25815622	+	237	-	-	-
novel.4042	-	arahy.Tifrunner.gnm1.Arahy.15	24084071	24085032	+	962	-	-	-
novel.4043	-	arahy.Tifrunner.gnm1.Arahy.15	24696202	24700175	+	2905	-	PF10551:MULE transposase domain	-
novel.4040	-	arahy.Tifrunner.gnm1.Arahy.15	22735471	22736504	+	1034	-	-	-
novel.4041	-	arahy.Tifrunner.gnm1.Arahy.15	22773506	22774957	+	1452	-	PF14223:gag-polypeptide of LTR copia-type	-
novel.4048	-	arahy.Tifrunner.gnm1.Arahy.15	28490087	28491156	+	1070	-	-	-
novel.4049	-	arahy.Tifrunner.gnm1.Arahy.15	30116965	30117795	+	831	-	-	-
novel.5559	-	arahy.Tifrunner.gnm1.Arahy.20	111038957	111040642	+	1686	-	-	-
novel.2278	-	arahy.Tifrunner.gnm1.Arahy.08	43514406	43516217	-	1812	-	-	-
novel.2277	-	arahy.Tifrunner.gnm1.Arahy.08	42431255	42432364	-	343	-	-	-
novel.5556	-	arahy.Tifrunner.gnm1.Arahy.20	107815495	107819847	+	4353	-	PF00069:Protein kinase domain|PF13855:Leucine rich repeat|PF08263:Leucine rich repeat N-terminal domain	Pkinase
novel.2275	-	arahy.Tifrunner.gnm1.Arahy.08	42269388	42271406	-	2019	-	-	-
novel.5554	-	arahy.Tifrunner.gnm1.Arahy.20	103224183	103229491	+	1976	-	-	-
novel.2273	-	arahy.Tifrunner.gnm1.Arahy.08	40637907	40638897	-	991	-	-	-
novel.2272	-	arahy.Tifrunner.gnm1.Arahy.08	40525060	40526224	-	1165	-	-	-
novel.5551	-	arahy.Tifrunner.gnm1.Arahy.20	100920436	100923528	+	2347	-	-	-
novel.5550	-	arahy.Tifrunner.gnm1.Arahy.20	99703857	99706373	+	1393	-	-	-
novel.869	-	arahy.Tifrunner.gnm1.Arahy.03	30229567	30239765	-	5422	-	-	-
novel.868	-	arahy.Tifrunner.gnm1.Arahy.03	29804762	29806579	-	1736	-	PF00646:F-box domain	F-box
novel.867	-	arahy.Tifrunner.gnm1.Arahy.03	29411598	29417983	-	1280	-	-	-
novel.866	-	arahy.Tifrunner.gnm1.Arahy.03	28624509	28631521	-	5455	-	PF00076:RNA recognition motif. (a.k.a. RRM, RBD, or RNP domain)	RRM_1
novel.865	-	arahy.Tifrunner.gnm1.Arahy.03	28103677	28106391	-	1157	-	-	-
novel.864	-	arahy.Tifrunner.gnm1.Arahy.03	27955593	27959646	-	3439	-	-	-
novel.863	-	arahy.Tifrunner.gnm1.Arahy.03	27883872	27889773	-	1347	-	-	-
novel.862	-	arahy.Tifrunner.gnm1.Arahy.03	26587880	26589427	-	1548	-	-	-
novel.861	-	arahy.Tifrunner.gnm1.Arahy.03	25809855	25813865	-	2949	-	PF03514:GRAS domain family	GRAS
novel.860	-	arahy.Tifrunner.gnm1.Arahy.03	25416536	25421498	-	929	-	-	-
novel.1074	-	arahy.Tifrunner.gnm1.Arahy.04	65439279	65442711	+	1166	-	-	-
novel.1075	-	arahy.Tifrunner.gnm1.Arahy.04	67343673	67354641	+	1004	-	-	-
novel.1076	-	arahy.Tifrunner.gnm1.Arahy.04	79224349	79229912	+	5399	-	PF10536:Plant mobile domain	-
novel.1077	-	arahy.Tifrunner.gnm1.Arahy.04	81388903	81395213	+	2082	-	PF13952:Domain of unknown function (DUF4216)	-
novel.1070	-	arahy.Tifrunner.gnm1.Arahy.04	55933936	55935424	+	1489	-	-	-
novel.1071	-	arahy.Tifrunner.gnm1.Arahy.04	61626570	61627470	+	901	-	-	-
novel.1072	-	arahy.Tifrunner.gnm1.Arahy.04	62638373	62644484	+	3884	-	PF13952:Domain of unknown function (DUF4216)	-
novel.1073	-	arahy.Tifrunner.gnm1.Arahy.04	62675754	62686112	+	6359	-	-	-
novel.1078	-	arahy.Tifrunner.gnm1.Arahy.04	81420220	81423269	+	1837	-	-	-
novel.1079	-	arahy.Tifrunner.gnm1.Arahy.04	81526506	81528946	+	1181	-	PF14523:Syntaxin-like protein	-
novel.2349	-	arahy.Tifrunner.gnm1.Arahy.09	14213580	14215629	+	2050	-	PF04043:Plant invertase/pectin methylesterase inhibitor	-
novel.4608	-	arahy.Tifrunner.gnm1.Arahy.16	151588993	151596635	-	663	-	-	-
novel.4609	-	arahy.Tifrunner.gnm1.Arahy.16	151667877	151668111	-	235	-	-	-
novel.4604	-	arahy.Tifrunner.gnm1.Arahy.16	150769387	150769782	-	396	-	-	-
novel.4605	-	arahy.Tifrunner.gnm1.Arahy.16	150882486	150884668	-	2183	-	-	-
novel.4606	-	arahy.Tifrunner.gnm1.Arahy.16	151436086	151441641	-	3686	-	-	-
novel.4607	-	arahy.Tifrunner.gnm1.Arahy.16	151521508	151524233	-	1497	-	-	-
novel.4600	-	arahy.Tifrunner.gnm1.Arahy.16	148272551	148274964	-	755	-	-	-
novel.4601	-	arahy.Tifrunner.gnm1.Arahy.16	148536793	148537198	-	219	-	-	-
novel.4602	-	arahy.Tifrunner.gnm1.Arahy.16	149562098	149564675	-	472	-	-	-
novel.4603	-	arahy.Tifrunner.gnm1.Arahy.16	150346932	150349948	-	1525	-	PF00646:F-box domain|PF01693:Caulimovirus viroplasmin	F-box
novel.4549	-	arahy.Tifrunner.gnm1.Arahy.16	121729230	121730524	-	1295	-	-	-
novel.4548	-	arahy.Tifrunner.gnm1.Arahy.16	121215182	121218417	-	1123	-	-	-
novel.4543	-	arahy.Tifrunner.gnm1.Arahy.16	114126459	114126693	-	235	-	-	-
novel.4542	-	arahy.Tifrunner.gnm1.Arahy.16	110103757	110106803	-	1235	-	PF05761:5' nucleotidase family	-
novel.4541	-	arahy.Tifrunner.gnm1.Arahy.16	103535385	103536366	-	662	-	-	-
novel.4540	-	arahy.Tifrunner.gnm1.Arahy.16	100715104	100716708	-	551	-	-	-
novel.4547	-	arahy.Tifrunner.gnm1.Arahy.16	120393927	120396345	-	2419	-	PF00201:UDP-glucoronosyl and UDP-glucosyl transferase	UDPGT
novel.4546	-	arahy.Tifrunner.gnm1.Arahy.16	116733852	116735824	-	1322	-	PF13947:Wall-associated receptor kinase galacturonan-binding	-
novel.4545	-	arahy.Tifrunner.gnm1.Arahy.16	115573096	115577870	-	1785	-	-	-
novel.4544	-	arahy.Tifrunner.gnm1.Arahy.16	114521584	114522791	-	1057	-	-	-
novel.2346	-	arahy.Tifrunner.gnm1.Arahy.09	13636937	13642395	+	1077	-	-	-
novel.1388	-	arahy.Tifrunner.gnm1.Arahy.05	91883131	91890181	+	539	-	-	-
novel.1389	-	arahy.Tifrunner.gnm1.Arahy.05	92236584	92242124	+	989	-	-	-
novel.1386	-	arahy.Tifrunner.gnm1.Arahy.05	90760437	90761581	+	1145	-	PF00197:Trypsin and protease inhibitor	-
novel.1387	-	arahy.Tifrunner.gnm1.Arahy.05	91689888	91692626	+	1902	-	PF13949:ALIX V-shaped domain binding to HIV	-
novel.1384	-	arahy.Tifrunner.gnm1.Arahy.05	89000043	89009451	+	1059	-	-	-
novel.1385	-	arahy.Tifrunner.gnm1.Arahy.05	89067598	89068961	+	450	-	-	-
novel.1382	-	arahy.Tifrunner.gnm1.Arahy.05	88457209	88458375	+	1167	-	PF00197:Trypsin and protease inhibitor	-
novel.1383	-	arahy.Tifrunner.gnm1.Arahy.05	88616956	88628647	+	2716	-	-	-
novel.1380	-	arahy.Tifrunner.gnm1.Arahy.05	88016904	88023547	+	2965	-	PF00400:WD domain, G-beta repeat|PF04053:Coatomer WD associated region	Coatomer_WDAD
novel.1381	-	arahy.Tifrunner.gnm1.Arahy.05	88315805	88319157	+	3353	-	PF13456:Reverse transcriptase-like|PF13966:zinc-binding in reverse transcriptase	-
novel.678	-	arahy.Tifrunner.gnm1.Arahy.03	42467932	42469270	+	1339	-	PF00347:Ribosomal protein L6	-
novel.679	-	arahy.Tifrunner.gnm1.Arahy.03	42815006	42817313	+	2287	-	PF00069:Protein kinase domain	Pkinase
novel.672	-	arahy.Tifrunner.gnm1.Arahy.03	34510729	34515758	+	5030	-	-	-
novel.673	-	arahy.Tifrunner.gnm1.Arahy.03	35559521	35560725	+	704	-	-	-
novel.670	-	arahy.Tifrunner.gnm1.Arahy.03	34444141	34445864	+	763	-	-	-
novel.671	-	arahy.Tifrunner.gnm1.Arahy.03	34461887	34467361	+	1378	-	-	-
novel.676	-	arahy.Tifrunner.gnm1.Arahy.03	38865704	38867503	+	877	-	-	-
novel.677	-	arahy.Tifrunner.gnm1.Arahy.03	39420864	39424381	+	1155	-	-	-
novel.674	-	arahy.Tifrunner.gnm1.Arahy.03	37731375	37732932	+	1558	-	-	-
novel.675	-	arahy.Tifrunner.gnm1.Arahy.03	38076872	38080114	+	1132	-	-	-
novel.2339	-	arahy.Tifrunner.gnm1.Arahy.09	10739701	10741980	+	1697	-	-	-
novel.2332	-	arahy.Tifrunner.gnm1.Arahy.09	8141263	8142526	+	801	-	PF01693:Caulimovirus viroplasmin	-
novel.5453	-	arahy.Tifrunner.gnm1.Arahy.19	154240184	154242880	-	2697	-	PF06813:Nodulin-like|PF07690:Major Facilitator Superfamily	MFS_1
novel.5450	-	arahy.Tifrunner.gnm1.Arahy.19	152066529	152069323	-	2795	-	PF01061:ABC-2 type transporter|PF00005:ABC transporter	ABC2_membrane
novel.5451	-	arahy.Tifrunner.gnm1.Arahy.19	152141956	152143047	-	1092	-	PF08392:FAE1/Type III polyketide synthase-like protein	-
novel.2336	-	arahy.Tifrunner.gnm1.Arahy.09	10022068	10023675	+	876	-	-	-
novel.2343	-	arahy.Tifrunner.gnm1.Arahy.09	12006849	12014708	+	507	-	-	-
novel.5457	-	arahy.Tifrunner.gnm1.Arahy.19	154761322	154762550	-	1229	-	-	-
novel.2334	-	arahy.Tifrunner.gnm1.Arahy.09	8717056	8719677	+	2099	-	-	-
novel.2335	-	arahy.Tifrunner.gnm1.Arahy.09	9649368	9650235	+	868	-	-	-
novel.1928	-	arahy.Tifrunner.gnm1.Arahy.07	56905405	56912756	+	872	-	-	-
novel.1929	-	arahy.Tifrunner.gnm1.Arahy.07	57877981	57895950	+	17970	-	PF00078:Reverse transcriptase (RNA-dependent DNA polymerase)|PF03732:Retrotransposon gag protein|PF13650:Aspartyl protease	RVT_1
novel.1922	-	arahy.Tifrunner.gnm1.Arahy.07	52237660	52238618	+	959	-	-	-
novel.1923	-	arahy.Tifrunner.gnm1.Arahy.07	52790788	52792479	+	1016	-	-	-
novel.1920	-	arahy.Tifrunner.gnm1.Arahy.07	50633437	50636061	+	1177	-	PF17135:Ribosomal protein 60S L18 and 50S L18e	-
novel.1921	-	arahy.Tifrunner.gnm1.Arahy.07	52049726	52052530	+	2723	-	-	-
novel.1926	-	arahy.Tifrunner.gnm1.Arahy.07	56337667	56341378	+	1410	-	-	-
novel.1927	-	arahy.Tifrunner.gnm1.Arahy.07	56401712	56404199	+	2488	-	PF00847:AP2 domain	AP2
novel.1924	-	arahy.Tifrunner.gnm1.Arahy.07	53408721	53411223	+	1290	-	-	-
novel.1925	-	arahy.Tifrunner.gnm1.Arahy.07	54126088	54129977	+	1212	-	-	-
novel.5238	-	arahy.Tifrunner.gnm1.Arahy.19	47612385	47615978	+	1203	-	-	-
novel.5239	-	arahy.Tifrunner.gnm1.Arahy.19	53171703	53189026	+	2352	-	PF02458:Transferase family	-
novel.5232	-	arahy.Tifrunner.gnm1.Arahy.19	42228997	42232820	+	864	-	-	-
novel.5233	-	arahy.Tifrunner.gnm1.Arahy.19	42242189	42244101	+	1216	-	-	-
novel.5230	-	arahy.Tifrunner.gnm1.Arahy.19	41742306	41744379	+	2074	-	-	-
novel.5231	-	arahy.Tifrunner.gnm1.Arahy.19	42172084	42173053	+	502	-	-	-
novel.5236	-	arahy.Tifrunner.gnm1.Arahy.19	44694188	44695289	+	1102	-	-	-
novel.5237	-	arahy.Tifrunner.gnm1.Arahy.19	45091276	45105364	+	7818	-	PF00078:Reverse transcriptase (RNA-dependent DNA polymerase)|PF09598:Stm1	RVT_1
novel.5234	-	arahy.Tifrunner.gnm1.Arahy.19	43832736	43834963	+	1521	-	-	-
novel.5235	-	arahy.Tifrunner.gnm1.Arahy.19	44089607	44092215	+	1234	-	PF00808:Histone-like transcription factor (CBF/NF-Y) and archaeal histone	-
novel.2710	-	arahy.Tifrunner.gnm1.Arahy.10	102661487	102663061	+	1575	-	-	-
novel.2711	-	arahy.Tifrunner.gnm1.Arahy.10	103077749	103081831	+	1876	-	-	-
novel.2860	-	arahy.Tifrunner.gnm1.Arahy.10	109016427	109020451	-	1994	-	-	-
novel.2861	-	arahy.Tifrunner.gnm1.Arahy.10	109314480	109318297	-	1257	-	-	-
novel.2866	-	arahy.Tifrunner.gnm1.Arahy.10	110425975	110426991	-	1017	-	-	-
novel.2715	-	arahy.Tifrunner.gnm1.Arahy.10	105763416	105767645	+	3768	-	-	-
novel.2716	-	arahy.Tifrunner.gnm1.Arahy.10	106501749	106504089	+	2341	-	-	-
novel.2717	-	arahy.Tifrunner.gnm1.Arahy.10	106573055	106576493	+	3439	-	PF01501:Glycosyl transferase family 8	Glyco_transf_8
novel.2718	-	arahy.Tifrunner.gnm1.Arahy.10	106905826	106908616	+	2791	-	PF00069:Protein kinase domain|PF08263:Leucine rich repeat N-terminal domain	Pkinase
novel.2719	-	arahy.Tifrunner.gnm1.Arahy.10	107074364	107076739	+	2376	-	-	-
novel.2868	-	arahy.Tifrunner.gnm1.Arahy.10	111260837	111261699	-	863	-	PF00462:Glutaredoxin	-
novel.2869	-	arahy.Tifrunner.gnm1.Arahy.10	111505188	111513772	-	788	-	-	-
novel.3700	-	arahy.Tifrunner.gnm1.Arahy.13	130095877	130099175	-	2840	-	PF03126:Plus-3 domain	-
novel.3701	-	arahy.Tifrunner.gnm1.Arahy.13	130915088	130922919	-	1746	-	-	-
novel.3403	-	arahy.Tifrunner.gnm1.Arahy.12	106484094	106485617	-	1524	-	PF03018:Dirigent-like protein	-
novel.3402	-	arahy.Tifrunner.gnm1.Arahy.12	106408195	106409625	-	1431	-	PF00078:Reverse transcriptase (RNA-dependent DNA polymerase)	RVT_1
novel.3401	-	arahy.Tifrunner.gnm1.Arahy.12	105710639	105712575	-	1937	-	-	-
novel.3400	-	arahy.Tifrunner.gnm1.Arahy.12	105053521	105060700	-	697	-	PF13456:Reverse transcriptase-like	-
novel.3407	-	arahy.Tifrunner.gnm1.Arahy.12	108860076	108862293	-	605	-	-	-
novel.3406	-	arahy.Tifrunner.gnm1.Arahy.12	107791760	107801916	-	1171	-	-	-
novel.3405	-	arahy.Tifrunner.gnm1.Arahy.12	107253282	107256225	-	1189	-	PF02181:Formin Homology 2 Domain	FH2
novel.3404	-	arahy.Tifrunner.gnm1.Arahy.12	106976674	106981713	-	1017	-	-	-
novel.3409	-	arahy.Tifrunner.gnm1.Arahy.12	109981016	109983689	-	645	-	-	-
novel.3408	-	arahy.Tifrunner.gnm1.Arahy.12	109784937	109788017	-	3081	-	PF03514:GRAS domain family	GRAS
novel.4839	-	arahy.Tifrunner.gnm1.Arahy.17	81983621	81987597	-	931	-	-	-
novel.4838	-	arahy.Tifrunner.gnm1.Arahy.17	79145062	79148399	-	780	-	-	-
novel.4833	-	arahy.Tifrunner.gnm1.Arahy.17	47598145	47603619	-	2236	-	PF00692:dUTPase	-
novel.4832	-	arahy.Tifrunner.gnm1.Arahy.17	44101861	44103400	-	1540	-	PF04770:ZF-HD protein dimerisation region	ZF-HD_dimer
novel.4831	-	arahy.Tifrunner.gnm1.Arahy.17	42054130	42055872	-	1743	-	PF03479:Domain of unknown function (DUF296)	-
novel.4830	-	arahy.Tifrunner.gnm1.Arahy.17	41221734	41225646	-	1319	-	-	-
novel.4837	-	arahy.Tifrunner.gnm1.Arahy.17	74319700	74320016	-	317	-	-	-
novel.4836	-	arahy.Tifrunner.gnm1.Arahy.17	71158489	71162281	-	1249	-	-	-
novel.4835	-	arahy.Tifrunner.gnm1.Arahy.17	63207723	63211563	-	1192	-	-	-
novel.4834	-	arahy.Tifrunner.gnm1.Arahy.17	58226110	58228521	-	2412	-	PF00847:AP2 domain	AP2
novel.3707	-	arahy.Tifrunner.gnm1.Arahy.13	135555518	135565735	-	2756	-	-	-
novel.2264	-	arahy.Tifrunner.gnm1.Arahy.08	37728261	37732245	-	1442	-	-	-
novel.2265	-	arahy.Tifrunner.gnm1.Arahy.08	38003650	38004897	-	1248	-	-	-
novel.3563	-	arahy.Tifrunner.gnm1.Arahy.13	130410674	130412469	+	1607	-	PF00097:Zinc finger, C3HC4 type (RING finger)	zf-C3HC4
novel.1243	-	arahy.Tifrunner.gnm1.Arahy.04	98551185	98554659	-	3475	-	-	-
novel.1242	-	arahy.Tifrunner.gnm1.Arahy.04	98530500	98531482	-	983	-	-	-
novel.1241	-	arahy.Tifrunner.gnm1.Arahy.04	95316219	95316588	-	278	-	-	-
novel.1240	-	arahy.Tifrunner.gnm1.Arahy.04	94837998	94841881	-	1403	-	-	-
novel.1247	-	arahy.Tifrunner.gnm1.Arahy.04	100383045	100384999	-	765	-	-	-
novel.1246	-	arahy.Tifrunner.gnm1.Arahy.04	100245835	100247696	-	1693	-	PF14144:Seed dormancy control	-
novel.1245	-	arahy.Tifrunner.gnm1.Arahy.04	99146955	99183856	-	984	-	-	-
novel.1244	-	arahy.Tifrunner.gnm1.Arahy.04	99031098	99034499	-	2262	-	-	-
novel.1719	-	arahy.Tifrunner.gnm1.Arahy.06	106277294	106280512	+	3219	-	-	-
novel.1718	-	arahy.Tifrunner.gnm1.Arahy.06	106001776	106003933	+	2158	-	PF00201:UDP-glucoronosyl and UDP-glucosyl transferase	UDPGT
novel.1249	-	arahy.Tifrunner.gnm1.Arahy.04	101427710	101432201	-	4492	-	PF13855:Leucine rich repeat|PF08263:Leucine rich repeat N-terminal domain	LRRNT_2
novel.1248	-	arahy.Tifrunner.gnm1.Arahy.04	101105910	101106414	-	505	-	-	-
novel.5001	-	arahy.Tifrunner.gnm1.Arahy.18	125128268	125132130	+	1343	-	-	-
novel.5000	-	arahy.Tifrunner.gnm1.Arahy.18	124950580	124951599	+	316	-	-	-
novel.5003	-	arahy.Tifrunner.gnm1.Arahy.18	125239193	125253414	+	2714	-	-	-
novel.5002	-	arahy.Tifrunner.gnm1.Arahy.18	125217142	125218398	+	1257	-	-	-
novel.5005	-	arahy.Tifrunner.gnm1.Arahy.18	126133291	126135915	+	2625	-	PF01453:D-mannose binding lectin|PF00069:Protein kinase domain	Pkinase
novel.5004	-	arahy.Tifrunner.gnm1.Arahy.18	125418732	125425818	+	1769	-	-	-
novel.5007	-	arahy.Tifrunner.gnm1.Arahy.18	126766003	126767899	+	1711	-	-	-
novel.5006	-	arahy.Tifrunner.gnm1.Arahy.18	126334782	126343303	+	3665	-	PF03178:CPSF A subunit region	-
novel.5009	-	arahy.Tifrunner.gnm1.Arahy.18	127351369	127361449	+	2253	-	PF03732:Retrotransposon gag protein	Retrotrans_gag
novel.5008	-	arahy.Tifrunner.gnm1.Arahy.18	127348428	127351028	+	737	-	-	-
novel.249	-	arahy.Tifrunner.gnm1.Arahy.01	95885350	95886541	-	841	-	-	-
novel.248	-	arahy.Tifrunner.gnm1.Arahy.01	94968985	94973453	-	1646	-	PF03004:Plant transposase (Ptta/En/Spm family)	-
novel.243	-	arahy.Tifrunner.gnm1.Arahy.01	93018295	93019309	-	1015	-	-	-
novel.242	-	arahy.Tifrunner.gnm1.Arahy.01	92053055	92054999	-	1041	-	PF03195:Lateral organ boundaries (LOB) domain	-
novel.241	-	arahy.Tifrunner.gnm1.Arahy.01	90096213	90097792	-	1580	-	-	-
novel.240	-	arahy.Tifrunner.gnm1.Arahy.01	86925330	86933413	-	4974	-	-	-
novel.247	-	arahy.Tifrunner.gnm1.Arahy.01	94414215	94417027	-	2813	-	PF13359:DDE superfamily endonuclease	-
novel.246	-	arahy.Tifrunner.gnm1.Arahy.01	93938273	93939342	-	754	-	-	-
novel.245	-	arahy.Tifrunner.gnm1.Arahy.01	93918676	93920037	-	1362	-	PF07911:Protein of unknown function (DUF1677)	-
novel.244	-	arahy.Tifrunner.gnm1.Arahy.01	93583494	93584895	-	789	-	-	-
novel.1227	-	arahy.Tifrunner.gnm1.Arahy.04	77691615	77695282	-	1029	-	-	-
novel.1226	-	arahy.Tifrunner.gnm1.Arahy.04	76408100	76410604	-	1740	-	PF00011:Hsp20/alpha crystallin family	-
novel.3878	-	arahy.Tifrunner.gnm1.Arahy.14	7514714	7527179	-	4383	-	PF08646:Replication factor-A C terminal domain	-
novel.3879	-	arahy.Tifrunner.gnm1.Arahy.14	7529781	7531878	-	408	-	-	-
novel.3658	-	arahy.Tifrunner.gnm1.Arahy.13	52152349	52154299	-	917	-	PF06101:Vacuolar protein sorting-associated protein 62	-
novel.3659	-	arahy.Tifrunner.gnm1.Arahy.13	52342329	52343409	-	389	-	-	-
novel.3656	-	arahy.Tifrunner.gnm1.Arahy.13	48204200	48212073	-	6493	-	PF03101:FAR1 DNA-binding domain|PF10551:MULE transposase domain	FAR1
novel.3873	-	arahy.Tifrunner.gnm1.Arahy.14	5271609	5272936	-	1328	-	PF12937:F-box-like	-
novel.3654	-	arahy.Tifrunner.gnm1.Arahy.13	46306368	46310189	-	2789	-	PF14372:Domain of unknown function (DUF4413)|PF05699:hAT family C-terminal dimerisation region	hATC
novel.3655	-	arahy.Tifrunner.gnm1.Arahy.13	47708102	47713442	-	1409	-	-	-
novel.3876	-	arahy.Tifrunner.gnm1.Arahy.14	6171813	6176353	-	4541	-	-	-
novel.3877	-	arahy.Tifrunner.gnm1.Arahy.14	7339401	7342369	-	2856	-	-	-
novel.3874	-	arahy.Tifrunner.gnm1.Arahy.14	5517720	5526564	-	4922	-	-	-
novel.3875	-	arahy.Tifrunner.gnm1.Arahy.14	5593899	5595853	-	1151	-	-	-
novel.4068	-	arahy.Tifrunner.gnm1.Arahy.15	58894188	58897316	+	2370	-	PF00201:UDP-glucoronosyl and UDP-glucosyl transferase	UDPGT
novel.4069	-	arahy.Tifrunner.gnm1.Arahy.15	63183165	63198920	+	1269	-	-	-
novel.4060	-	arahy.Tifrunner.gnm1.Arahy.15	43117837	43120126	+	2290	-	PF07727:Reverse transcriptase (RNA-dependent DNA polymerase)	RVT_2
novel.5027	-	arahy.Tifrunner.gnm1.Arahy.18	134961368	134964769	+	3402	-	-	-
novel.4062	-	arahy.Tifrunner.gnm1.Arahy.15	45577567	45590032	+	7533	-	PF02721:Domain of unknown function DUF223|PF08646:Replication factor-A C terminal domain	-
novel.4063	-	arahy.Tifrunner.gnm1.Arahy.15	57412060	57417706	+	3682	-	-	-
novel.4064	-	arahy.Tifrunner.gnm1.Arahy.15	57532462	57546843	+	7098	-	-	-
novel.4065	-	arahy.Tifrunner.gnm1.Arahy.15	57598120	57601402	+	1325	-	-	-
novel.4066	-	arahy.Tifrunner.gnm1.Arahy.15	57995168	57998721	+	3082	-	-	-
novel.5026	-	arahy.Tifrunner.gnm1.Arahy.18	134838829	134840577	+	895	-	PF01253:Translation initiation factor SUI1	SUI1
novel.556	-	arahy.Tifrunner.gnm1.Arahy.02	91029148	91031033	-	1886	-	-	-
novel.2291	-	arahy.Tifrunner.gnm1.Arahy.08	46338744	46340878	-	761	-	-	-
novel.2290	-	arahy.Tifrunner.gnm1.Arahy.08	46100810	46104891	-	3243	-	PF05970:PIF1-like helicase|PF14214:Helitron helicase-like domain at N-terminus	-
novel.2293	-	arahy.Tifrunner.gnm1.Arahy.08	47216024	47219627	-	3604	-	PF07651:ANTH domain	-
novel.2292	-	arahy.Tifrunner.gnm1.Arahy.08	46365277	46366958	-	1682	-	-	-
novel.2295	-	arahy.Tifrunner.gnm1.Arahy.08	47596739	47599131	-	523	-	-	-
novel.2294	-	arahy.Tifrunner.gnm1.Arahy.08	47467434	47469352	-	1919	-	-	-
novel.2297	-	arahy.Tifrunner.gnm1.Arahy.08	48195955	48197077	-	1123	-	-	-
novel.2296	-	arahy.Tifrunner.gnm1.Arahy.08	48158854	48160791	-	1892	-	-	-
novel.2299	-	arahy.Tifrunner.gnm1.Arahy.08	49764912	49765673	-	372	-	PF16746:BAR domain of APPL family	-
novel.2298	-	arahy.Tifrunner.gnm1.Arahy.08	48461444	48464118	-	1559	-	-	-
novel.805	-	arahy.Tifrunner.gnm1.Arahy.03	143057432	143060899	+	1015	-	PF04852:Protein of unknown function (DUF640)	-
novel.804	-	arahy.Tifrunner.gnm1.Arahy.03	142759835	142762207	+	2373	-	PF13520:Amino acid permease	-
novel.807	-	arahy.Tifrunner.gnm1.Arahy.03	143676552	143677395	+	844	-	-	-
novel.806	-	arahy.Tifrunner.gnm1.Arahy.03	143357509	143360702	+	3194	-	PF04564:U-box domain|PF00514:Armadillo/beta-catenin-like repeat	U-box
novel.801	-	arahy.Tifrunner.gnm1.Arahy.03	142512824	142516660	+	1016	-	-	-
novel.800	-	arahy.Tifrunner.gnm1.Arahy.03	142344567	142346948	+	2382	-	PF13041:PPR repeat family	-
novel.803	-	arahy.Tifrunner.gnm1.Arahy.03	142550316	142552871	+	2556	-	-	-
novel.802	-	arahy.Tifrunner.gnm1.Arahy.03	142522469	142523149	+	594	-	-	-
novel.809	-	arahy.Tifrunner.gnm1.Arahy.03	1502394	1504884	-	2295	-	-	-
novel.808	-	arahy.Tifrunner.gnm1.Arahy.03	1360062	1361942	-	1113	-	-	-
novel.4998	-	arahy.Tifrunner.gnm1.Arahy.18	123975063	123980532	+	1815	-	-	-
novel.4999	-	arahy.Tifrunner.gnm1.Arahy.18	124767560	124769616	+	1269	-	-	-
novel.4994	-	arahy.Tifrunner.gnm1.Arahy.18	119417566	119427435	+	1390	-	PF09349:OHCU decarboxylase	-
novel.4995	-	arahy.Tifrunner.gnm1.Arahy.18	120219076	120227885	+	4766	-	PF03004:Plant transposase (Ptta/En/Spm family)|PF13952:Domain of unknown function (DUF4216)|PF13960:Domain of unknown function (DUF4218)	-
novel.4996	-	arahy.Tifrunner.gnm1.Arahy.18	122302583	122307352	+	4770	-	PF00078:Reverse transcriptase (RNA-dependent DNA polymerase)|PF13456:Reverse transcriptase-like|PF13966:zinc-binding in reverse transcriptase	RVT_1
novel.4997	-	arahy.Tifrunner.gnm1.Arahy.18	123921560	123924628	+	2127	-	-	-
novel.4990	-	arahy.Tifrunner.gnm1.Arahy.18	117575530	117578141	+	1184	-	-	-
novel.4991	-	arahy.Tifrunner.gnm1.Arahy.18	117824924	117826045	+	1122	-	-	-
novel.4992	-	arahy.Tifrunner.gnm1.Arahy.18	118250016	118344389	+	3278	-	PF00098:Zinc knuckle	zf-CCHC
novel.4993	-	arahy.Tifrunner.gnm1.Arahy.18	118681602	118685037	+	3436	-	-	-
novel.4666	-	arahy.Tifrunner.gnm1.Arahy.17	26932224	26934395	+	2172	-	PF03081:Exo70 exocyst complex subunit	Exo70
novel.4667	-	arahy.Tifrunner.gnm1.Arahy.17	27547723	27550028	+	2306	-	PF00069:Protein kinase domain	Pkinase
novel.4664	-	arahy.Tifrunner.gnm1.Arahy.17	25336967	25339520	+	1729	-	-	-
novel.4665	-	arahy.Tifrunner.gnm1.Arahy.17	25554128	25575453	+	3519	-	-	-
novel.4662	-	arahy.Tifrunner.gnm1.Arahy.17	22278542	22280376	+	1469	-	PF14111:Domain of unknown function (DUF4283)	-
novel.4663	-	arahy.Tifrunner.gnm1.Arahy.17	23882979	23883940	+	887	-	-	-
novel.4660	-	arahy.Tifrunner.gnm1.Arahy.17	21941677	21944794	+	2868	-	-	-
novel.4661	-	arahy.Tifrunner.gnm1.Arahy.17	22141288	22145845	+	3324	-	PF03822:NAF domain|PF00069:Protein kinase domain	Pkinase
novel.4668	-	arahy.Tifrunner.gnm1.Arahy.17	29119104	29122904	+	3801	-	-	-
novel.4669	-	arahy.Tifrunner.gnm1.Arahy.17	29576520	29577231	+	712	-	-	-
novel.1018	-	arahy.Tifrunner.gnm1.Arahy.04	8394500	8400566	+	1511	-	PF00282:Pyridoxal-dependent decarboxylase conserved domain	-
novel.1019	-	arahy.Tifrunner.gnm1.Arahy.04	8878878	8881617	+	1567	-	PF00441:Acyl-CoA dehydrogenase, C-terminal domain	-
novel.1016	-	arahy.Tifrunner.gnm1.Arahy.04	7221521	7229296	+	882	-	PF14368:Probable lipid transfer	-
novel.1017	-	arahy.Tifrunner.gnm1.Arahy.04	7846982	7852678	+	1397	-	-	-
novel.1014	-	arahy.Tifrunner.gnm1.Arahy.04	6415540	6417206	+	1392	-	-	-
novel.1015	-	arahy.Tifrunner.gnm1.Arahy.04	7195726	7197590	+	1783	-	-	-
novel.1012	-	arahy.Tifrunner.gnm1.Arahy.04	4358128	4360406	+	2279	-	PF14541:Xylanase inhibitor C-terminal|PF14543:Xylanase inhibitor N-terminal	-
novel.1013	-	arahy.Tifrunner.gnm1.Arahy.04	5537945	5539593	+	1649	-	-	-
novel.1010	-	arahy.Tifrunner.gnm1.Arahy.04	3757167	3759406	+	1972	-	PF14541:Xylanase inhibitor C-terminal|PF14543:Xylanase inhibitor N-terminal	-
novel.1011	-	arahy.Tifrunner.gnm1.Arahy.04	4341082	4343233	+	1486	-	PF09713:Plant protein 1589 of unknown function (A_thal_3526)	-
novel.4529	-	arahy.Tifrunner.gnm1.Arahy.16	59655620	59676520	-	2476	-	PF13456:Reverse transcriptase-like	-
novel.4528	-	arahy.Tifrunner.gnm1.Arahy.16	58157821	58158305	-	485	-	-	-
novel.4525	-	arahy.Tifrunner.gnm1.Arahy.16	51522506	51536453	-	4087	-	PF00078:Reverse transcriptase (RNA-dependent DNA polymerase)	RVT_1
novel.4524	-	arahy.Tifrunner.gnm1.Arahy.16	51380988	51392263	-	3377	-	PF03004:Plant transposase (Ptta/En/Spm family)	-
novel.4527	-	arahy.Tifrunner.gnm1.Arahy.16	55765602	55781048	-	4429	-	-	-
novel.4526	-	arahy.Tifrunner.gnm1.Arahy.16	52594902	52623168	-	3142	-	-	-
novel.4521	-	arahy.Tifrunner.gnm1.Arahy.16	42464971	42467951	-	1396	-	-	-
novel.4520	-	arahy.Tifrunner.gnm1.Arahy.16	40668642	40671423	-	476	-	-	-
novel.4523	-	arahy.Tifrunner.gnm1.Arahy.16	47916655	47920286	-	965	-	-	-
novel.4522	-	arahy.Tifrunner.gnm1.Arahy.16	44585112	44591226	-	3666	-	-	-
novel.650	-	arahy.Tifrunner.gnm1.Arahy.03	25610869	25613795	+	850	-	-	-
novel.651	-	arahy.Tifrunner.gnm1.Arahy.03	25928049	25932148	+	1887	-	PF09775:Keratinocyte-associated protein 2|PF01344:Kelch motif|PF13964:Kelch motif	Kelch_1
novel.652	-	arahy.Tifrunner.gnm1.Arahy.03	26585590	26587419	+	660	-	-	-
novel.653	-	arahy.Tifrunner.gnm1.Arahy.03	27648509	27652258	+	1892	-	-	-
novel.654	-	arahy.Tifrunner.gnm1.Arahy.03	28094321	28097017	+	2602	-	-	-
novel.655	-	arahy.Tifrunner.gnm1.Arahy.03	28114542	28120927	+	4795	-	PF13963:Transposase-associated domain|PF03004:Plant transposase (Ptta/En/Spm family)|PF02992:Transposase family tnp2	Transposase_21
novel.656	-	arahy.Tifrunner.gnm1.Arahy.03	29255099	29256947	+	650	-	-	-
novel.657	-	arahy.Tifrunner.gnm1.Arahy.03	29366146	29366662	+	399	-	-	-
novel.658	-	arahy.Tifrunner.gnm1.Arahy.03	29408678	29411221	+	2544	-	PF13520:Amino acid permease	-
novel.659	-	arahy.Tifrunner.gnm1.Arahy.03	30058677	30060783	+	1093	-	-	-
novel.4297	-	arahy.Tifrunner.gnm1.Arahy.15	160123869	160126116	-	2248	-	PF07690:Major Facilitator Superfamily|PF06813:Nodulin-like	MFS_1
novel.4296	-	arahy.Tifrunner.gnm1.Arahy.15	159288516	159288899	-	384	-	-	-
novel.4295	-	arahy.Tifrunner.gnm1.Arahy.15	159117865	159119763	-	1899	-	PF04564:U-box domain	U-box
novel.4294	-	arahy.Tifrunner.gnm1.Arahy.15	158700726	158701148	-	423	-	-	-
novel.4293	-	arahy.Tifrunner.gnm1.Arahy.15	158587684	158590215	-	2532	-	PF12854:PPR repeat|PF13041:PPR repeat family	-
novel.4292	-	arahy.Tifrunner.gnm1.Arahy.15	158416752	158421462	-	4211	-	PF00168:C2 domain|PF00583:Acetyltransferase (GNAT) family	Acetyltransf_1
novel.4291	-	arahy.Tifrunner.gnm1.Arahy.15	158025169	158027054	-	1024	-	PF07491:Protein phosphatase inhibitor	-
novel.4290	-	arahy.Tifrunner.gnm1.Arahy.15	157806557	157811853	-	1548	-	-	-
novel.4299	-	arahy.Tifrunner.gnm1.Arahy.15	160560289	160561864	-	1572	-	-	-
novel.4298	-	arahy.Tifrunner.gnm1.Arahy.15	160482175	160483715	-	1541	-	-	-
novel.1908	-	arahy.Tifrunner.gnm1.Arahy.07	27850437	27852314	+	1878	-	PF00067:Cytochrome P450	p450
novel.1909	-	arahy.Tifrunner.gnm1.Arahy.07	28322762	28330835	+	217	-	-	-
novel.1904	-	arahy.Tifrunner.gnm1.Arahy.07	24978279	24979659	+	1381	-	-	-
novel.1905	-	arahy.Tifrunner.gnm1.Arahy.07	25142843	25143677	+	319	-	-	-
novel.1906	-	arahy.Tifrunner.gnm1.Arahy.07	25619353	25623371	+	1320	-	-	-
novel.1907	-	arahy.Tifrunner.gnm1.Arahy.07	27838352	27842067	+	2367	-	PF07714:Protein tyrosine kinase	Pkinase_Tyr
novel.1900	-	arahy.Tifrunner.gnm1.Arahy.07	22212667	22213403	+	612	-	-	-
novel.1901	-	arahy.Tifrunner.gnm1.Arahy.07	22296058	22296280	+	223	-	-	-
novel.1902	-	arahy.Tifrunner.gnm1.Arahy.07	23245659	23246290	+	537	-	-	-
novel.1903	-	arahy.Tifrunner.gnm1.Arahy.07	23942103	23946356	+	1061	-	-	-
novel.5218	-	arahy.Tifrunner.gnm1.Arahy.19	25105629	25111819	+	4619	-	PF10536:Plant mobile domain	-
novel.5219	-	arahy.Tifrunner.gnm1.Arahy.19	25183913	25189250	+	1318	-	-	-
novel.5214	-	arahy.Tifrunner.gnm1.Arahy.19	23822889	23826698	+	1107	-	-	-
novel.5215	-	arahy.Tifrunner.gnm1.Arahy.19	23830189	23831169	+	910	-	-	-
novel.5216	-	arahy.Tifrunner.gnm1.Arahy.19	24673650	24676405	+	2601	-	-	-
novel.5217	-	arahy.Tifrunner.gnm1.Arahy.19	24693069	24693919	+	537	-	-	-
novel.5210	-	arahy.Tifrunner.gnm1.Arahy.19	20739284	20742961	+	1176	-	PF02902:Ulp1 protease family, C-terminal catalytic domain	Peptidase_C48
novel.5211	-	arahy.Tifrunner.gnm1.Arahy.19	21610321	21613287	+	1477	-	PF00481:Protein phosphatase 2C	PP2C
novel.5212	-	arahy.Tifrunner.gnm1.Arahy.19	22652720	22654234	+	687	-	-	-
novel.5213	-	arahy.Tifrunner.gnm1.Arahy.19	23735474	23743451	+	527	-	-	-
novel.2844	-	arahy.Tifrunner.gnm1.Arahy.10	99424956	99446408	-	1967	-	-	-
novel.5539	-	arahy.Tifrunner.gnm1.Arahy.20	83195731	83214794	+	7177	-	-	-
novel.2846	-	arahy.Tifrunner.gnm1.Arahy.10	101628647	101631175	-	1087	-	-	-
novel.2847	-	arahy.Tifrunner.gnm1.Arahy.10	101655682	101658012	-	889	-	-	-
novel.2840	-	arahy.Tifrunner.gnm1.Arahy.10	95279367	95281072	-	912	-	-	-
novel.2841	-	arahy.Tifrunner.gnm1.Arahy.10	95589962	95594279	-	1730	-	-	-
novel.2842	-	arahy.Tifrunner.gnm1.Arahy.10	97059135	97155343	-	20143	-	-	-
novel.5538	-	arahy.Tifrunner.gnm1.Arahy.20	81114531	81115543	+	929	-	-	-
novel.2848	-	arahy.Tifrunner.gnm1.Arahy.10	102629720	102641139	-	298	-	PF01152:Bacterial-like globin	-
novel.2849	-	arahy.Tifrunner.gnm1.Arahy.10	102661487	102663067	-	1581	-	-	-
novel.5531	-	arahy.Tifrunner.gnm1.Arahy.20	71255447	71266245	+	1045	-	-	-
novel.5530	-	arahy.Tifrunner.gnm1.Arahy.20	69523407	69530326	+	1658	-	-	-
novel.5533	-	arahy.Tifrunner.gnm1.Arahy.20	72349298	72349533	+	236	-	-	-
novel.5532	-	arahy.Tifrunner.gnm1.Arahy.20	72329376	72332695	+	1342	-	PF03004:Plant transposase (Ptta/En/Spm family)	-
novel.5535	-	arahy.Tifrunner.gnm1.Arahy.20	73445723	73463828	+	1834	-	PF03732:Retrotransposon gag protein	Retrotrans_gag
novel.5534	-	arahy.Tifrunner.gnm1.Arahy.20	73363583	73365560	+	1800	-	-	-
novel.5537	-	arahy.Tifrunner.gnm1.Arahy.20	74766371	74770330	+	986	-	-	-
novel.5536	-	arahy.Tifrunner.gnm1.Arahy.20	73640703	73643277	+	2575	-	PF13966:zinc-binding in reverse transcriptase|PF07859:alpha/beta hydrolase fold	Abhydrolase_3
novel.2649	-	arahy.Tifrunner.gnm1.Arahy.10	23460217	23462070	+	1854	-	-	-
novel.3465	-	arahy.Tifrunner.gnm1.Arahy.13	12212899	12213907	+	794	-	PF13499:EF-hand domain pair	-
novel.3464	-	arahy.Tifrunner.gnm1.Arahy.13	11420722	11423250	+	2420	-	-	-
novel.3467	-	arahy.Tifrunner.gnm1.Arahy.13	13625404	13628835	+	915	-	-	-
novel.2365	-	arahy.Tifrunner.gnm1.Arahy.09	21754316	21757258	+	2012	-	PF00266:Aminotransferase class-V	Aminotran_5
novel.3461	-	arahy.Tifrunner.gnm1.Arahy.13	10584434	10591348	+	2660	-	PF00230:Major intrinsic protein	-
novel.3460	-	arahy.Tifrunner.gnm1.Arahy.13	10578318	10580868	+	1533	-	PF00230:Major intrinsic protein	-
novel.3463	-	arahy.Tifrunner.gnm1.Arahy.13	10750046	10752813	+	630	-	-	-
novel.3462	-	arahy.Tifrunner.gnm1.Arahy.13	10650322	10660902	+	8642	-	-	-
novel.3469	-	arahy.Tifrunner.gnm1.Arahy.13	14856709	14861420	+	3324	-	PF16363:GDP-mannose 4,6 dehydratase	-
novel.3468	-	arahy.Tifrunner.gnm1.Arahy.13	13975458	13977458	+	2001	-	-	-
novel.1087	-	arahy.Tifrunner.gnm1.Arahy.04	91040427	91049241	+	3760	-	-	-
novel.2599	-	arahy.Tifrunner.gnm1.Arahy.09	118822902	118825942	-	334	-	-	-
novel.2596	-	arahy.Tifrunner.gnm1.Arahy.09	117933726	117938510	-	815	-	PF08038:TOM7 family	-
novel.2597	-	arahy.Tifrunner.gnm1.Arahy.09	118746566	118747466	-	901	-	-	-
novel.2594	-	arahy.Tifrunner.gnm1.Arahy.09	115431636	115433081	-	687	-	-	-
novel.2595	-	arahy.Tifrunner.gnm1.Arahy.09	117783022	117785312	-	1041	-	-	-
novel.2592	-	arahy.Tifrunner.gnm1.Arahy.09	115038105	115041679	-	3575	-	PF03634:TCP family transcription factor	TCP
novel.2593	-	arahy.Tifrunner.gnm1.Arahy.09	115193780	115194104	-	325	-	PF00368:Hydroxymethylglutaryl-coenzyme A reductase	-
novel.2590	-	arahy.Tifrunner.gnm1.Arahy.09	114484209	114484522	-	314	-	-	-
novel.2591	-	arahy.Tifrunner.gnm1.Arahy.09	114490659	114491071	-	413	-	-	-
novel.4859	-	arahy.Tifrunner.gnm1.Arahy.17	118169699	118173369	-	2198	-	-	-
novel.4858	-	arahy.Tifrunner.gnm1.Arahy.17	116977908	116982986	-	4254	-	PF03822:NAF domain	-
novel.4855	-	arahy.Tifrunner.gnm1.Arahy.17	112802518	112805595	-	1956	-	PF02190:ATP-dependent protease La (LON) substrate-binding domain	-
novel.4854	-	arahy.Tifrunner.gnm1.Arahy.17	112081577	112083165	-	894	-	-	-
novel.4857	-	arahy.Tifrunner.gnm1.Arahy.17	116182096	116185008	-	2698	-	PF01501:Glycosyl transferase family 8	Glyco_transf_8
novel.4856	-	arahy.Tifrunner.gnm1.Arahy.17	114407803	114409906	-	1956	-	-	-
novel.4851	-	arahy.Tifrunner.gnm1.Arahy.17	109074088	109075520	-	1433	-	-	-
novel.4850	-	arahy.Tifrunner.gnm1.Arahy.17	107012865	107015494	-	2630	-	PF08498:Sterol methyltransferase C-terminal|PF08241:Methyltransferase domain	Methyltransf_11
novel.4853	-	arahy.Tifrunner.gnm1.Arahy.17	111781091	111784876	-	3674	-	-	-
novel.4852	-	arahy.Tifrunner.gnm1.Arahy.17	109999884	110004390	-	4507	-	PF00010:Helix-loop-helix DNA-binding domain	HLH
novel.2367	-	arahy.Tifrunner.gnm1.Arahy.09	22546637	22549156	+	1661	-	PF10551:MULE transposase domain	-
novel.1544	-	arahy.Tifrunner.gnm1.Arahy.05	99160752	99162001	-	1250	-	-	-
novel.2338	-	arahy.Tifrunner.gnm1.Arahy.09	10544534	10558052	+	767	-	-	-
novel.5459	-	arahy.Tifrunner.gnm1.Arahy.19	154933156	154935577	-	1224	-	-	-
novel.1097	-	arahy.Tifrunner.gnm1.Arahy.04	101458575	101459140	+	494	-	-	-
novel.5452	-	arahy.Tifrunner.gnm1.Arahy.19	152160238	152162259	-	2022	-	PF08392:FAE1/Type III polyketide synthase-like protein|PF08541:3-Oxoacyl-[acyl-carrier-protein (ACP)] synthase III C terminal	-
novel.2333	-	arahy.Tifrunner.gnm1.Arahy.09	8485471	8485980	+	326	-	-	-
novel.2330	-	arahy.Tifrunner.gnm1.Arahy.09	7975071	7978129	+	2891	-	-	-
novel.2331	-	arahy.Tifrunner.gnm1.Arahy.09	8014104	8017135	+	3032	-	-	-
novel.5456	-	arahy.Tifrunner.gnm1.Arahy.19	154686496	154688804	-	2309	-	PF08541:3-Oxoacyl-[acyl-carrier-protein (ACP)] synthase III C terminal|PF08392:FAE1/Type III polyketide synthase-like protein	-
novel.1546	-	arahy.Tifrunner.gnm1.Arahy.05	100130537	100135553	-	3082	-	PF14380:Wall-associated receptor kinase C-terminal|PF13947:Wall-associated receptor kinase galacturonan-binding	-
novel.5454	-	arahy.Tifrunner.gnm1.Arahy.19	154491309	154493411	-	2103	-	-	-
novel.5455	-	arahy.Tifrunner.gnm1.Arahy.19	154512742	154515229	-	2488	-	-	-
novel.1095	-	arahy.Tifrunner.gnm1.Arahy.04	100532315	100534606	+	1932	-	PF02458:Transferase family	-
novel.1092	-	arahy.Tifrunner.gnm1.Arahy.04	98530500	98531482	+	983	-	-	-
novel.1093	-	arahy.Tifrunner.gnm1.Arahy.04	98708471	98711807	+	1030	-	-	-
novel.1542	-	arahy.Tifrunner.gnm1.Arahy.05	98818197	98821909	-	1004	-	-	-
novel.1543	-	arahy.Tifrunner.gnm1.Arahy.05	99049373	99051391	-	2019	-	-	-
novel.1739	-	arahy.Tifrunner.gnm1.Arahy.06	3791239	3793734	-	1509	-	PF02109:DAD family	-
novel.1738	-	arahy.Tifrunner.gnm1.Arahy.06	3130610	3134829	-	1377	-	PF00657:GDSL-like Lipase/Acylhydrolase	Lipase_GDSL
novel.1733	-	arahy.Tifrunner.gnm1.Arahy.06	111343294	111345131	+	1838	-	PF00173:Cytochrome b5-like Heme/Steroid binding domain|PF00487:Fatty acid desaturase	-
novel.1732	-	arahy.Tifrunner.gnm1.Arahy.06	110995287	110995543	+	257	-	-	-
novel.1731	-	arahy.Tifrunner.gnm1.Arahy.06	110790908	110794009	+	1278	-	-	-
novel.1730	-	arahy.Tifrunner.gnm1.Arahy.06	110735728	110736849	+	984	-	PF07911:Protein of unknown function (DUF1677)	-
novel.1737	-	arahy.Tifrunner.gnm1.Arahy.06	2910430	2914279	-	2815	-	PF10551:MULE transposase domain|PF04434:SWIM zinc finger|PF03108:MuDR family transposase	MuDR
novel.1736	-	arahy.Tifrunner.gnm1.Arahy.06	1983176	1985599	-	2336	-	-	-
novel.1735	-	arahy.Tifrunner.gnm1.Arahy.06	112939938	112943128	+	3191	-	-	-
novel.1734	-	arahy.Tifrunner.gnm1.Arahy.06	112701250	112703891	+	1703	-	PF00646:F-box domain	F-box
novel.1225	-	arahy.Tifrunner.gnm1.Arahy.04	75395647	75399015	-	2177	-	PF13921:Myb-like DNA-binding domain	-
novel.1224	-	arahy.Tifrunner.gnm1.Arahy.04	74411570	74415982	-	280	-	-	-
novel.5029	-	arahy.Tifrunner.gnm1.Arahy.18	914178	917682	-	1640	-	PF00400:WD domain, G-beta repeat	WD40
novel.5028	-	arahy.Tifrunner.gnm1.Arahy.18	508140	510373	-	1592	-	PF04134:Protein of unknown function, DUF393	-
novel.1221	-	arahy.Tifrunner.gnm1.Arahy.04	62668551	62672687	-	1077	-	-	-
novel.1220	-	arahy.Tifrunner.gnm1.Arahy.04	62272068	62274916	-	661	-	-	-
novel.1223	-	arahy.Tifrunner.gnm1.Arahy.04	74202832	74204868	-	1698	-	-	-
novel.1222	-	arahy.Tifrunner.gnm1.Arahy.04	71395801	71397421	-	528	-	-	-
novel.5023	-	arahy.Tifrunner.gnm1.Arahy.18	134582728	134585130	+	690	-	-	-
novel.5022	-	arahy.Tifrunner.gnm1.Arahy.18	134495038	134499302	+	3547	-	PF10551:MULE transposase domain|PF04434:SWIM zinc finger|PF03108:MuDR family transposase	MuDR
novel.5021	-	arahy.Tifrunner.gnm1.Arahy.18	134132422	134135494	+	3073	-	PF00536:SAM domain (Sterile alpha motif)	SAM_1
novel.5020	-	arahy.Tifrunner.gnm1.Arahy.18	133625325	133627779	+	2276	-	PF02466:Tim17/Tim22/Tim23/Pmp24 family|PF03096:Ndr family	Ndr
novel.1229	-	arahy.Tifrunner.gnm1.Arahy.04	80495680	80497618	-	762	-	-	-
novel.1228	-	arahy.Tifrunner.gnm1.Arahy.04	80039792	80043867	-	3082	-	PF10536:Plant mobile domain	-
novel.5025	-	arahy.Tifrunner.gnm1.Arahy.18	134791299	134792940	+	1013	-	PF13499:EF-hand domain pair	-
novel.5024	-	arahy.Tifrunner.gnm1.Arahy.18	134617925	134620317	+	2393	-	PF00205:Thiamine pyrophosphate enzyme, central domain|PF02776:Thiamine pyrophosphate enzyme, N-terminal TPP binding domain|PF02775:Thiamine pyrophosphate enzyme, C-terminal TPP binding domain	TPP_enzyme_N
novel.2394	-	arahy.Tifrunner.gnm1.Arahy.09	77651046	77654079	+	681	-	-	-
novel.2395	-	arahy.Tifrunner.gnm1.Arahy.09	79779305	79781110	+	942	-	-	-
novel.2396	-	arahy.Tifrunner.gnm1.Arahy.09	80944425	80945866	+	925	-	-	-
novel.2397	-	arahy.Tifrunner.gnm1.Arahy.09	83866617	83868950	+	802	-	PF00011:Hsp20/alpha crystallin family	-
novel.2390	-	arahy.Tifrunner.gnm1.Arahy.09	71142802	71144868	+	825	-	-	-
novel.2391	-	arahy.Tifrunner.gnm1.Arahy.09	76169248	76173520	+	1834	-	-	-
novel.2392	-	arahy.Tifrunner.gnm1.Arahy.09	77094032	77094973	+	942	-	PF13456:Reverse transcriptase-like	-
novel.2393	-	arahy.Tifrunner.gnm1.Arahy.09	77414284	77424692	+	4750	-	-	-
novel.3858	-	arahy.Tifrunner.gnm1.Arahy.14	140297490	140298295	+	528	-	-	-
novel.3859	-	arahy.Tifrunner.gnm1.Arahy.14	140328006	140328830	+	631	-	-	-
novel.3854	-	arahy.Tifrunner.gnm1.Arahy.14	139041529	139042601	+	679	-	-	-
novel.3855	-	arahy.Tifrunner.gnm1.Arahy.14	139533803	139538767	+	2028	-	-	-
novel.2369	-	arahy.Tifrunner.gnm1.Arahy.09	24272749	24276696	+	1750	-	PF02992:Transposase family tnp2	Transposase_21
novel.2368	-	arahy.Tifrunner.gnm1.Arahy.09	22908374	22919258	+	1798	-	-	-
novel.3670	-	arahy.Tifrunner.gnm1.Arahy.13	89589837	89591516	-	838	-	-	-
novel.3671	-	arahy.Tifrunner.gnm1.Arahy.13	91402288	91406667	-	1774	-	-	-
novel.3672	-	arahy.Tifrunner.gnm1.Arahy.13	92002403	92004707	-	1897	-	PF08038:TOM7 family	-
novel.3673	-	arahy.Tifrunner.gnm1.Arahy.13	92604845	92607171	-	911	-	-	-
novel.3674	-	arahy.Tifrunner.gnm1.Arahy.13	97614324	97615260	-	345	-	-	-
novel.3675	-	arahy.Tifrunner.gnm1.Arahy.13	97722048	97724983	-	2936	-	PF00462:Glutaredoxin	-
novel.3676	-	arahy.Tifrunner.gnm1.Arahy.13	101012520	101013639	-	1120	-	-	-
novel.3677	-	arahy.Tifrunner.gnm1.Arahy.13	101742881	101744331	-	1342	-	-	-
novel.3678	-	arahy.Tifrunner.gnm1.Arahy.13	102450900	102456643	-	5744	-	-	-
novel.3679	-	arahy.Tifrunner.gnm1.Arahy.13	106155220	106158259	-	2615	-	-	-
novel.3856	-	arahy.Tifrunner.gnm1.Arahy.14	139760091	139762618	+	2283	-	-	-
novel.3857	-	arahy.Tifrunner.gnm1.Arahy.14	140287803	140289094	+	1050	-	-	-
novel.3850	-	arahy.Tifrunner.gnm1.Arahy.14	137872963	137876193	+	1760	-	PF01208:Uroporphyrinogen decarboxylase (URO-D)	-
novel.3851	-	arahy.Tifrunner.gnm1.Arahy.14	138092465	138095145	+	1845	-	PF13445:RING-type zinc-finger	-
novel.3852	-	arahy.Tifrunner.gnm1.Arahy.14	138209650	138211068	+	862	-	PF05347:Complex 1 protein (LYR family)	-
novel.3853	-	arahy.Tifrunner.gnm1.Arahy.14	138885962	138892801	+	6320	-	PF03634:TCP family transcription factor	TCP
novel.4082	-	arahy.Tifrunner.gnm1.Arahy.15	94904687	94906022	+	1336	-	-	-
novel.4083	-	arahy.Tifrunner.gnm1.Arahy.15	97259767	97260317	+	291	-	-	-
novel.4080	-	arahy.Tifrunner.gnm1.Arahy.15	93745847	93751269	+	2447	-	-	-
novel.4081	-	arahy.Tifrunner.gnm1.Arahy.15	94861316	94861864	+	266	-	PF07714:Protein tyrosine kinase	Pkinase_Tyr
novel.4086	-	arahy.Tifrunner.gnm1.Arahy.15	107083431	107085133	+	1084	-	-	-
novel.4087	-	arahy.Tifrunner.gnm1.Arahy.15	110547229	110558783	+	1369	-	-	-
novel.4084	-	arahy.Tifrunner.gnm1.Arahy.15	102791214	102793900	+	886	-	-	-
novel.4085	-	arahy.Tifrunner.gnm1.Arahy.15	106641919	106647397	+	5479	-	-	-
novel.4088	-	arahy.Tifrunner.gnm1.Arahy.15	112283147	112284511	+	1284	-	PF03004:Plant transposase (Ptta/En/Spm family)	-
novel.4089	-	arahy.Tifrunner.gnm1.Arahy.15	114879939	114884611	+	2366	-	PF03004:Plant transposase (Ptta/En/Spm family)	-
novel.1320	-	arahy.Tifrunner.gnm1.Arahy.05	14010797	14013136	+	717	-	PF11837:Domain of unknown function (DUF3357)	-
novel.1321	-	arahy.Tifrunner.gnm1.Arahy.05	16266829	16270888	+	1106	-	-	-
novel.1322	-	arahy.Tifrunner.gnm1.Arahy.05	16570490	16570972	+	417	-	-	-
novel.1323	-	arahy.Tifrunner.gnm1.Arahy.05	17066638	17068160	+	1132	-	-	-
novel.1324	-	arahy.Tifrunner.gnm1.Arahy.05	17723620	17724950	+	1051	-	PF13966:zinc-binding in reverse transcriptase	-
novel.1325	-	arahy.Tifrunner.gnm1.Arahy.05	19545222	19552869	+	2226	-	-	-
novel.1890	-	arahy.Tifrunner.gnm1.Arahy.07	16152524	16154495	+	408	-	-	-
novel.1327	-	arahy.Tifrunner.gnm1.Arahy.05	25230865	25234299	+	2373	-	-	-
novel.4430	-	arahy.Tifrunner.gnm1.Arahy.16	144721079	144723170	+	2020	-	-	-
novel.2101	-	arahy.Tifrunner.gnm1.Arahy.08	15025868	15026806	+	731	-	-	-
novel.2100	-	arahy.Tifrunner.gnm1.Arahy.08	14784669	14788874	+	1900	-	PF00515:Tetratricopeptide repeat	TPR_1
novel.2103	-	arahy.Tifrunner.gnm1.Arahy.08	15289972	15292486	+	2515	-	PF12854:PPR repeat|PF13041:PPR repeat family	-
novel.2102	-	arahy.Tifrunner.gnm1.Arahy.08	15056581	15058466	+	1886	-	PF00069:Protein kinase domain	Pkinase
novel.2105	-	arahy.Tifrunner.gnm1.Arahy.08	15316553	15321831	+	3331	-	-	-
novel.2104	-	arahy.Tifrunner.gnm1.Arahy.08	15295204	15297196	+	1993	-	-	-
novel.2107	-	arahy.Tifrunner.gnm1.Arahy.08	16924728	16926107	+	1380	-	PF00462:Glutaredoxin	-
novel.2106	-	arahy.Tifrunner.gnm1.Arahy.08	15940631	15943129	+	1298	-	-	-
novel.2109	-	arahy.Tifrunner.gnm1.Arahy.08	18291707	18293546	+	1556	-	PF13912:C2H2-type zinc finger	-
novel.2108	-	arahy.Tifrunner.gnm1.Arahy.08	17523778	17529118	+	1305	-	-	-
novel.5599	-	arahy.Tifrunner.gnm1.Arahy.20	136592192	136594222	+	2031	-	PF03634:TCP family transcription factor	TCP
novel.5598	-	arahy.Tifrunner.gnm1.Arahy.20	136453751	136458437	+	4687	-	PF08263:Leucine rich repeat N-terminal domain|PF00069:Protein kinase domain	Pkinase
novel.5593	-	arahy.Tifrunner.gnm1.Arahy.20	135052657	135053920	+	1264	-	-	-
novel.5592	-	arahy.Tifrunner.gnm1.Arahy.20	134729529	134733278	+	913	-	-	-
novel.5591	-	arahy.Tifrunner.gnm1.Arahy.20	134388144	134390412	+	708	-	-	-
novel.5590	-	arahy.Tifrunner.gnm1.Arahy.20	134381129	134382712	+	202	-	-	-
novel.5597	-	arahy.Tifrunner.gnm1.Arahy.20	135725938	135727441	+	1504	-	-	-
novel.5596	-	arahy.Tifrunner.gnm1.Arahy.20	135567599	135570406	+	879	-	-	-
novel.5595	-	arahy.Tifrunner.gnm1.Arahy.20	135338602	135339628	+	218	-	-	-
novel.5594	-	arahy.Tifrunner.gnm1.Arahy.20	135174507	135177287	+	1378	-	PF04898:Glutamate synthase central domain	-
novel.829	-	arahy.Tifrunner.gnm1.Arahy.03	13526817	13527934	-	830	-	-	-
novel.828	-	arahy.Tifrunner.gnm1.Arahy.03	13504476	13506192	-	1717	-	-	-
novel.823	-	arahy.Tifrunner.gnm1.Arahy.03	11337770	11339463	-	1694	-	PF00847:AP2 domain	AP2
novel.822	-	arahy.Tifrunner.gnm1.Arahy.03	11150760	11153912	-	3036	-	PF04674:Phosphate-induced protein 1 conserved region	-
novel.821	-	arahy.Tifrunner.gnm1.Arahy.03	11057935	11059320	-	697	-	-	-
novel.820	-	arahy.Tifrunner.gnm1.Arahy.03	10488690	10491334	-	1847	-	-	-
novel.827	-	arahy.Tifrunner.gnm1.Arahy.03	13175023	13178799	-	3103	-	PF03763:Remorin, C-terminal region	-
novel.826	-	arahy.Tifrunner.gnm1.Arahy.03	12882120	12885567	-	2482	-	PF00535:Glycosyl transferase family 2|PF00190:Cupin	Glycos_transf_2
novel.825	-	arahy.Tifrunner.gnm1.Arahy.03	11931044	11933891	-	1122	-	-	-
novel.824	-	arahy.Tifrunner.gnm1.Arahy.03	11490734	11493981	-	3248	-	PF00069:Protein kinase domain	Pkinase
novel.4648	-	arahy.Tifrunner.gnm1.Arahy.17	15196128	15198286	+	402	-	-	-
novel.4649	-	arahy.Tifrunner.gnm1.Arahy.17	15238685	15246699	+	2119	-	PF13499:EF-hand domain pair	-
novel.4640	-	arahy.Tifrunner.gnm1.Arahy.17	10117542	10120324	+	734	-	-	-
novel.4641	-	arahy.Tifrunner.gnm1.Arahy.17	10929317	10932243	+	1852	-	-	-
novel.4642	-	arahy.Tifrunner.gnm1.Arahy.17	10958407	10960229	+	469	-	-	-
novel.4643	-	arahy.Tifrunner.gnm1.Arahy.17	10971566	10975501	+	1687	-	-	-
novel.4644	-	arahy.Tifrunner.gnm1.Arahy.17	10994780	11003709	+	6106	-	PF00022:Actin|PF10215:Oligosaccaryltransferase	Actin
novel.4645	-	arahy.Tifrunner.gnm1.Arahy.17	12276120	12290317	+	1371	-	PF00168:C2 domain	C2
novel.4646	-	arahy.Tifrunner.gnm1.Arahy.17	13293224	13294190	+	967	-	-	-
novel.4647	-	arahy.Tifrunner.gnm1.Arahy.17	14410982	14412490	+	1509	-	-	-
novel.1030	-	arahy.Tifrunner.gnm1.Arahy.04	13926167	13934991	+	4838	-	PF00334:Nucleoside diphosphate kinase	NDK
novel.1031	-	arahy.Tifrunner.gnm1.Arahy.04	14508271	14509091	+	578	-	-	-
novel.1032	-	arahy.Tifrunner.gnm1.Arahy.04	14647312	14650322	+	743	-	-	-
novel.1033	-	arahy.Tifrunner.gnm1.Arahy.04	15031215	15032833	+	1619	-	-	-
novel.1034	-	arahy.Tifrunner.gnm1.Arahy.04	15069948	15072785	+	501	-	-	-
novel.1035	-	arahy.Tifrunner.gnm1.Arahy.04	17253761	17254558	+	798	-	-	-
novel.1036	-	arahy.Tifrunner.gnm1.Arahy.04	17468867	17471340	+	658	-	-	-
novel.1037	-	arahy.Tifrunner.gnm1.Arahy.04	18623209	18632656	+	1503	-	-	-
novel.1038	-	arahy.Tifrunner.gnm1.Arahy.04	18693365	18696842	+	735	-	-	-
novel.1039	-	arahy.Tifrunner.gnm1.Arahy.04	19330801	19332794	+	1994	-	PF00168:C2 domain	C2
novel.4507	-	arahy.Tifrunner.gnm1.Arahy.16	29457345	29459690	-	1136	-	PF00153:Mitochondrial carrier protein	Mito_carr
novel.4506	-	arahy.Tifrunner.gnm1.Arahy.16	28151307	28152359	-	760	-	-	-
novel.4505	-	arahy.Tifrunner.gnm1.Arahy.16	26300468	26304053	-	3042	-	-	-
novel.4504	-	arahy.Tifrunner.gnm1.Arahy.16	26072415	26073282	-	641	-	-	-
novel.4503	-	arahy.Tifrunner.gnm1.Arahy.16	24449640	24452092	-	920	-	-	-
novel.4502	-	arahy.Tifrunner.gnm1.Arahy.16	24111063	24112380	-	1204	-	PF16594:Putative AtpZ or ATP-synthase-associated	-
novel.4501	-	arahy.Tifrunner.gnm1.Arahy.16	24039576	24048624	-	6467	-	-	-
novel.4500	-	arahy.Tifrunner.gnm1.Arahy.16	23847716	23850877	-	1412	-	-	-
novel.4509	-	arahy.Tifrunner.gnm1.Arahy.16	29540740	29543534	-	1616	-	-	-
novel.4508	-	arahy.Tifrunner.gnm1.Arahy.16	29488105	29489369	-	1188	-	PF06839:GRF zinc finger	zf-GRF
novel.636	-	arahy.Tifrunner.gnm1.Arahy.03	19601802	19610812	+	8946	-	PF13966:zinc-binding in reverse transcriptase|PF14392:Zinc knuckle|PF00078:Reverse transcriptase (RNA-dependent DNA polymerase)	RVT_1
novel.637	-	arahy.Tifrunner.gnm1.Arahy.03	19751990	19756333	+	1704	-	PF09811:Essential protein Yae1, N terminal	-
novel.634	-	arahy.Tifrunner.gnm1.Arahy.03	19239700	19241605	+	1906	-	-	-
novel.635	-	arahy.Tifrunner.gnm1.Arahy.03	19542024	19543455	+	1325	-	PF12609:Wound-induced protein	-
novel.632	-	arahy.Tifrunner.gnm1.Arahy.03	19052335	19053926	+	1592	-	-	-
novel.633	-	arahy.Tifrunner.gnm1.Arahy.03	19095947	19096863	+	917	-	-	-
novel.630	-	arahy.Tifrunner.gnm1.Arahy.03	19003110	19008756	+	3796	-	PF13041:PPR repeat family|PF01535:PPR repeat|PF14432:DYW family of nucleic acid deaminases	PPR
novel.631	-	arahy.Tifrunner.gnm1.Arahy.03	19049608	19051228	+	1621	-	-	-
novel.638	-	arahy.Tifrunner.gnm1.Arahy.03	20036995	20039448	+	2188	-	-	-
novel.639	-	arahy.Tifrunner.gnm1.Arahy.03	20544118	20544870	+	653	-	-	-
novel.1698	-	arahy.Tifrunner.gnm1.Arahy.06	97566987	97568537	+	932	-	-	-
novel.1699	-	arahy.Tifrunner.gnm1.Arahy.06	97570346	97572370	+	2025	-	PF13041:PPR repeat family	-
novel.1694	-	arahy.Tifrunner.gnm1.Arahy.06	95875130	95878383	+	1179	-	PF01956:Integral membrane protein DUF106	-
novel.1695	-	arahy.Tifrunner.gnm1.Arahy.06	96999355	97001329	+	703	-	-	-
novel.1696	-	arahy.Tifrunner.gnm1.Arahy.06	97164009	97167810	+	2049	-	PF03463:eRF1 domain 1|PF03465:eRF1 domain 3|PF03464:eRF1 domain 2	-
novel.1697	-	arahy.Tifrunner.gnm1.Arahy.06	97533409	97535481	+	931	-	PF06521:PAR1 protein	-
novel.1690	-	arahy.Tifrunner.gnm1.Arahy.06	93886522	93890051	+	3451	-	-	-
novel.1691	-	arahy.Tifrunner.gnm1.Arahy.06	94263803	94273590	+	2321	-	-	-
novel.1692	-	arahy.Tifrunner.gnm1.Arahy.06	94297779	94298430	+	575	-	-	-
novel.1693	-	arahy.Tifrunner.gnm1.Arahy.06	94352032	94357296	+	3130	-	PF02892:BED zinc finger|PF14372:Domain of unknown function (DUF4413)|PF05699:hAT family C-terminal dimerisation region	hATC
novel.1191	-	arahy.Tifrunner.gnm1.Arahy.04	20502123	20506127	-	2393	-	PF02364:1,3-beta-glucan synthase component|PF01582:TIR domain	TIR
novel.1966	-	arahy.Tifrunner.gnm1.Arahy.07	80201807	80205301	+	1917	-	PF00400:WD domain, G-beta repeat	WD40
novel.1967	-	arahy.Tifrunner.gnm1.Arahy.07	80216184	80219129	+	2246	-	PF00638:RanBP1 domain|PF08911:NUP50 (Nucleoporin 50 kDa)	-
novel.1964	-	arahy.Tifrunner.gnm1.Arahy.07	77844197	77845882	+	381	-	-	-
novel.1965	-	arahy.Tifrunner.gnm1.Arahy.07	79814193	79817016	+	1141	-	PF00847:AP2 domain	AP2
novel.1962	-	arahy.Tifrunner.gnm1.Arahy.07	76620935	76624215	+	916	-	-	-
novel.1963	-	arahy.Tifrunner.gnm1.Arahy.07	77460674	77463219	+	666	-	-	-
novel.1960	-	arahy.Tifrunner.gnm1.Arahy.07	76141646	76143154	+	1509	-	-	-
novel.1961	-	arahy.Tifrunner.gnm1.Arahy.07	76322890	76338294	+	2017	-	-	-
novel.1968	-	arahy.Tifrunner.gnm1.Arahy.07	80237140	80239946	+	2385	-	PF01344:Kelch motif	Kelch_1
novel.1969	-	arahy.Tifrunner.gnm1.Arahy.07	80609116	80611239	+	1482	-	PF04134:Protein of unknown function, DUF393	-
novel.5276	-	arahy.Tifrunner.gnm1.Arahy.19	130205249	130210044	+	2533	-	-	-
novel.5277	-	arahy.Tifrunner.gnm1.Arahy.19	132099542	132101679	+	2138	-	PF01073:3-beta hydroxysteroid dehydrogenase/isomerase family	-
novel.5274	-	arahy.Tifrunner.gnm1.Arahy.19	129001684	129003539	+	1856	-	-	-
novel.5275	-	arahy.Tifrunner.gnm1.Arahy.19	129105160	129107591	+	2432	-	PF11961:Domain of unknown function (DUF3475)|PF05003:Protein of unknown function (DUF668)	-
novel.5272	-	arahy.Tifrunner.gnm1.Arahy.19	126073607	126075556	+	1950	-	-	-
novel.5273	-	arahy.Tifrunner.gnm1.Arahy.19	126799402	126803844	+	4247	-	-	-
novel.1197	-	arahy.Tifrunner.gnm1.Arahy.04	21657358	21659503	-	2146	-	PF14111:Domain of unknown function (DUF4283)	-
novel.5271	-	arahy.Tifrunner.gnm1.Arahy.19	126029369	126034482	+	3312	-	-	-
novel.5278	-	arahy.Tifrunner.gnm1.Arahy.19	132225997	132228795	+	722	-	-	-
novel.5279	-	arahy.Tifrunner.gnm1.Arahy.19	132401231	132403776	+	2546	-	PF00067:Cytochrome P450	p450
novel.3999	-	arahy.Tifrunner.gnm1.Arahy.14	140008713	140009762	-	691	-	-	-
novel.3998	-	arahy.Tifrunner.gnm1.Arahy.14	139556419	139560991	-	3306	-	PF11347:Protein of unknown function (DUF3148)|PF00275:EPSP synthase (3-phosphoshikimate 1-carboxyvinyltransferase)	EPSP_synthase
novel.3995	-	arahy.Tifrunner.gnm1.Arahy.14	138514712	138517822	-	2937	-	PF03081:Exo70 exocyst complex subunit	Exo70
novel.3994	-	arahy.Tifrunner.gnm1.Arahy.14	138507843	138510023	-	809	-	-	-
novel.3997	-	arahy.Tifrunner.gnm1.Arahy.14	139500604	139503612	-	2877	-	PF00646:F-box domain	F-box
novel.3996	-	arahy.Tifrunner.gnm1.Arahy.14	138861965	138864287	-	2323	-	PF02458:Transferase family	-
novel.3991	-	arahy.Tifrunner.gnm1.Arahy.14	138073158	138078367	-	1784	-	-	-
novel.3990	-	arahy.Tifrunner.gnm1.Arahy.14	138030869	138031181	-	313	-	-	-
novel.3993	-	arahy.Tifrunner.gnm1.Arahy.14	138223036	138226041	-	2008	-	PF03721:UDP-glucose/GDP-mannose dehydrogenase family, NAD binding domain|PF03720:UDP-glucose/GDP-mannose dehydrogenase family, UDP binding domain|PF00984:UDP-glucose/GDP-mannose dehydrogenase family, central domain	-
novel.3992	-	arahy.Tifrunner.gnm1.Arahy.14	138129600	138132278	-	1048	-	PF01179:Copper amine oxidase, enzyme domain|PF07994:Myo-inositol-1-phosphate synthase	-
novel.3195	-	arahy.Tifrunner.gnm1.Arahy.12	5382049	5383912	+	1544	-	-	-
novel.3194	-	arahy.Tifrunner.gnm1.Arahy.12	5206044	5215946	+	1757	-	-	-
novel.3197	-	arahy.Tifrunner.gnm1.Arahy.12	6102772	6106212	+	1317	-	-	-
novel.3196	-	arahy.Tifrunner.gnm1.Arahy.12	5658805	5662165	+	3361	-	-	-
novel.3191	-	arahy.Tifrunner.gnm1.Arahy.12	4406502	4409912	+	2247	-	-	-
novel.3190	-	arahy.Tifrunner.gnm1.Arahy.12	3858841	3863776	+	1391	-	-	-
novel.3193	-	arahy.Tifrunner.gnm1.Arahy.12	5187809	5189567	+	1689	-	-	-
novel.3192	-	arahy.Tifrunner.gnm1.Arahy.12	5178942	5184954	+	5372	-	-	-
novel.3199	-	arahy.Tifrunner.gnm1.Arahy.12	7241483	7243221	+	548	-	-	-
novel.3198	-	arahy.Tifrunner.gnm1.Arahy.12	6897346	6902814	+	2546	-	PF03101:FAR1 DNA-binding domain|PF02902:Ulp1 protease family, C-terminal catalytic domain	FAR1
novel.2828	-	arahy.Tifrunner.gnm1.Arahy.10	91232395	91237296	-	1490	-	-	-
novel.2829	-	arahy.Tifrunner.gnm1.Arahy.10	91611984	91616016	-	1544	-	-	-
novel.2826	-	arahy.Tifrunner.gnm1.Arahy.10	88170000	88172261	-	2262	-	-	-
novel.2827	-	arahy.Tifrunner.gnm1.Arahy.10	88319233	88321880	-	787	-	-	-
novel.2824	-	arahy.Tifrunner.gnm1.Arahy.10	86609712	86614080	-	4369	-	PF00069:Protein kinase domain|PF13855:Leucine rich repeat|PF08263:Leucine rich repeat N-terminal domain	Pkinase
novel.2825	-	arahy.Tifrunner.gnm1.Arahy.10	86636898	86643934	-	798	-	-	-
novel.2822	-	arahy.Tifrunner.gnm1.Arahy.10	86005138	86005544	-	307	-	PF08646:Replication factor-A C terminal domain	-
novel.2823	-	arahy.Tifrunner.gnm1.Arahy.10	86006233	86007205	-	401	-	-	-
novel.2820	-	arahy.Tifrunner.gnm1.Arahy.10	82520700	82524930	-	747	-	-	-
novel.2821	-	arahy.Tifrunner.gnm1.Arahy.10	85655248	85659893	-	3540	-	PF13041:PPR repeat family|PF01535:PPR repeat|PF04535:Domain of unknown function (DUF588)	PPR
novel.3339	-	arahy.Tifrunner.gnm1.Arahy.12	19002908	19005055	-	2148	-	-	-
novel.3338	-	arahy.Tifrunner.gnm1.Arahy.12	16553426	16557090	-	2797	-	-	-
novel.3449	-	arahy.Tifrunner.gnm1.Arahy.13	7668127	7670487	+	771	-	-	-
novel.3448	-	arahy.Tifrunner.gnm1.Arahy.13	5658954	5660082	+	1129	-	-	-
novel.3331	-	arahy.Tifrunner.gnm1.Arahy.12	12510947	12527455	-	735	-	-	-
novel.3330	-	arahy.Tifrunner.gnm1.Arahy.12	12329063	12331572	-	2308	-	-	-
novel.3333	-	arahy.Tifrunner.gnm1.Arahy.12	12731237	12741006	-	640	-	-	-
novel.3444	-	arahy.Tifrunner.gnm1.Arahy.13	5226859	5227805	+	875	-	-	-
novel.3443	-	arahy.Tifrunner.gnm1.Arahy.13	3072253	3079278	+	3650	-	-	-
novel.3442	-	arahy.Tifrunner.gnm1.Arahy.13	2635481	2642616	+	1441	-	-	-
novel.3337	-	arahy.Tifrunner.gnm1.Arahy.12	15718734	15722010	-	1479	-	-	-
novel.3336	-	arahy.Tifrunner.gnm1.Arahy.12	15712190	15715222	-	1350	-	-	-
novel.4877	-	arahy.Tifrunner.gnm1.Arahy.17	130534638	130535329	-	484	-	PF16796:Microtubule binding	-
novel.4876	-	arahy.Tifrunner.gnm1.Arahy.17	130373472	130375592	-	2121	-	PF07651:ANTH domain	-
novel.4875	-	arahy.Tifrunner.gnm1.Arahy.17	129644364	129646221	-	362	-	-	-
novel.4874	-	arahy.Tifrunner.gnm1.Arahy.17	129610771	129612018	-	1162	-	-	-
novel.4873	-	arahy.Tifrunner.gnm1.Arahy.17	129279217	129281545	-	2329	-	PF00847:AP2 domain	AP2
novel.4872	-	arahy.Tifrunner.gnm1.Arahy.17	128900350	128902775	-	1470	-	PF03195:Lateral organ boundaries (LOB) domain	-
novel.4871	-	arahy.Tifrunner.gnm1.Arahy.17	128401289	128402559	-	1271	-	-	-
novel.4870	-	arahy.Tifrunner.gnm1.Arahy.17	128044920	128047241	-	489	-	-	-
novel.4879	-	arahy.Tifrunner.gnm1.Arahy.17	130978659	130980644	-	702	-	-	-
novel.4878	-	arahy.Tifrunner.gnm1.Arahy.17	130672092	130674646	-	2555	-	PF04770:ZF-HD protein dimerisation region	ZF-HD_dimer
novel.3322	-	arahy.Tifrunner.gnm1.Arahy.12	4964947	4967186	-	2159	-	-	-
novel.3323	-	arahy.Tifrunner.gnm1.Arahy.12	5194275	5204779	-	2052	-	PF03004:Plant transposase (Ptta/En/Spm family)	-
novel.3452	-	arahy.Tifrunner.gnm1.Arahy.13	8364175	8372123	+	1679	-	-	-
novel.3453	-	arahy.Tifrunner.gnm1.Arahy.13	8381605	8389959	+	1337	-	-	-
novel.3326	-	arahy.Tifrunner.gnm1.Arahy.12	7306076	7307886	-	894	-	-	-
novel.3327	-	arahy.Tifrunner.gnm1.Arahy.12	8205643	8207563	-	545	-	-	-
novel.3456	-	arahy.Tifrunner.gnm1.Arahy.13	9239723	9240585	+	776	-	-	-
novel.3325	-	arahy.Tifrunner.gnm1.Arahy.12	6126166	6129389	-	3038	-	-	-
novel.2302	-	arahy.Tifrunner.gnm1.Arahy.08	51267579	51269872	-	2294	-	PF02705:K+ potassium transporter	K_trans
novel.5478	-	arahy.Tifrunner.gnm1.Arahy.19	158177162	158180448	-	2858	-	PF00076:RNA recognition motif. (a.k.a. RRM, RBD, or RNP domain)	RRM_1
novel.5479	-	arahy.Tifrunner.gnm1.Arahy.19	158537587	158544329	-	1366	-	PF02517:CAAX protease self-immunity	-
novel.5474	-	arahy.Tifrunner.gnm1.Arahy.19	157703193	157706195	-	3003	-	PF03016:Exostosin family	-
novel.5475	-	arahy.Tifrunner.gnm1.Arahy.19	157744014	157747331	-	3318	-	PF05922:Peptidase inhibitor I9|PF00082:Subtilase family|PF02225:PA domain	Peptidase_S8
novel.5476	-	arahy.Tifrunner.gnm1.Arahy.19	157925805	157927160	-	1356	-	PF00847:AP2 domain	AP2
novel.5477	-	arahy.Tifrunner.gnm1.Arahy.19	157944549	157946108	-	1560	-	PF00847:AP2 domain	AP2
novel.2310	-	arahy.Tifrunner.gnm1.Arahy.08	51644279	51647015	-	2737	-	PF01501:Glycosyl transferase family 8	Glyco_transf_8
novel.2311	-	arahy.Tifrunner.gnm1.Arahy.09	273897	275566	+	1670	-	-	-
novel.5472	-	arahy.Tifrunner.gnm1.Arahy.19	157060401	157061986	-	473	-	-	-
novel.5473	-	arahy.Tifrunner.gnm1.Arahy.19	157255295	157257414	-	2120	-	-	-
novel.2301	-	arahy.Tifrunner.gnm1.Arahy.08	51122150	51123604	-	1455	-	-	-
novel.1759	-	arahy.Tifrunner.gnm1.Arahy.06	17489542	17491729	-	2188	-	PF00067:Cytochrome P450	p450
novel.1758	-	arahy.Tifrunner.gnm1.Arahy.06	17233259	17237956	-	1925	-	PF05346:Eukaryotic membrane protein family|PF14476:Petal formation-expressed	-
novel.1209	-	arahy.Tifrunner.gnm1.Arahy.04	42463095	42463625	-	292	-	PF03004:Plant transposase (Ptta/En/Spm family)	-
novel.1208	-	arahy.Tifrunner.gnm1.Arahy.04	39756666	39758706	-	930	-	-	-
novel.1207	-	arahy.Tifrunner.gnm1.Arahy.04	39104905	39107310	-	975	-	-	-
novel.1206	-	arahy.Tifrunner.gnm1.Arahy.04	37348731	37350159	-	1429	-	-	-
novel.1205	-	arahy.Tifrunner.gnm1.Arahy.04	36912216	36912489	-	204	-	-	-
novel.1204	-	arahy.Tifrunner.gnm1.Arahy.04	35956695	35959745	-	1327	-	-	-
novel.1203	-	arahy.Tifrunner.gnm1.Arahy.04	33425330	33426961	-	1632	-	-	-
novel.1202	-	arahy.Tifrunner.gnm1.Arahy.04	31293014	31303938	-	984	-	-	-
novel.1201	-	arahy.Tifrunner.gnm1.Arahy.04	29237012	29244370	-	1198	-	-	-
novel.1200	-	arahy.Tifrunner.gnm1.Arahy.04	26863255	26864477	-	415	-	-	-
novel.5049	-	arahy.Tifrunner.gnm1.Arahy.18	15727182	15728601	-	1338	-	PF01409:tRNA synthetases class II core domain (F)	tRNA-synt_2d
novel.5048	-	arahy.Tifrunner.gnm1.Arahy.18	14943324	14944803	-	993	-	PF00153:Mitochondrial carrier protein	Mito_carr
novel.5045	-	arahy.Tifrunner.gnm1.Arahy.18	10572428	10575174	-	1483	-	PF00097:Zinc finger, C3HC4 type (RING finger)	zf-C3HC4
novel.5044	-	arahy.Tifrunner.gnm1.Arahy.18	9855561	9858533	-	2973	-	-	-
novel.5047	-	arahy.Tifrunner.gnm1.Arahy.18	14537419	14539852	-	879	-	PF17135:Ribosomal protein 60S L18 and 50S L18e	-
novel.5046	-	arahy.Tifrunner.gnm1.Arahy.18	12482979	12485892	-	876	-	-	-
novel.5041	-	arahy.Tifrunner.gnm1.Arahy.18	8963643	8965460	-	1818	-	-	-
novel.5040	-	arahy.Tifrunner.gnm1.Arahy.18	8064156	8065208	-	1053	-	-	-
novel.5043	-	arahy.Tifrunner.gnm1.Arahy.18	9411307	9417552	-	6173	-	PF00078:Reverse transcriptase (RNA-dependent DNA polymerase)	RVT_1
novel.5042	-	arahy.Tifrunner.gnm1.Arahy.18	9099545	9100969	-	761	-	-	-
novel.287	-	arahy.Tifrunner.gnm1.Arahy.01	108040018	108043749	-	3221	-	-	-
novel.286	-	arahy.Tifrunner.gnm1.Arahy.01	107476086	107477154	-	1069	-	-	-
novel.285	-	arahy.Tifrunner.gnm1.Arahy.01	107472160	107473357	-	1198	-	-	-
novel.284	-	arahy.Tifrunner.gnm1.Arahy.01	107236739	107241598	-	3086	-	PF14372:Domain of unknown function (DUF4413)|PF05699:hAT family C-terminal dimerisation region|PF02892:BED zinc finger|PF01062:Bestrophin, RFP-TM, chloride channel	hATC
novel.283	-	arahy.Tifrunner.gnm1.Arahy.01	107112708	107115118	-	2411	-	PF00069:Protein kinase domain	Pkinase
novel.282	-	arahy.Tifrunner.gnm1.Arahy.01	106839180	106842017	-	2719	-	PF00226:DnaJ domain|PF09320:Domain of unknown function (DUF1977)	DnaJ
novel.281	-	arahy.Tifrunner.gnm1.Arahy.01	106686997	106693901	-	5108	-	PF13976:GAG-pre-integrase domain|PF14223:gag-polypeptide of LTR copia-type	-
novel.280	-	arahy.Tifrunner.gnm1.Arahy.01	106253252	106255467	-	1671	-	PF02773:S-adenosylmethionine synthetase, C-terminal domain|PF00438:S-adenosylmethionine synthetase, N-terminal domain|PF02772:S-adenosylmethionine synthetase, central domain	-
novel.289	-	arahy.Tifrunner.gnm1.Arahy.01	108497093	108500493	-	951	-	-	-
novel.288	-	arahy.Tifrunner.gnm1.Arahy.01	108059373	108061965	-	2127	-	-	-
novel.4312	-	arahy.Tifrunner.gnm1.Arahy.16	10291384	10293845	+	1082	-	-	-
novel.4313	-	arahy.Tifrunner.gnm1.Arahy.16	11053724	11054886	+	1163	-	PF00462:Glutaredoxin	-
novel.4310	-	arahy.Tifrunner.gnm1.Arahy.16	7614381	7616875	+	754	-	-	-
novel.4311	-	arahy.Tifrunner.gnm1.Arahy.16	9840063	9843795	+	2826	-	-	-
novel.4316	-	arahy.Tifrunner.gnm1.Arahy.16	12122092	12124485	+	971	-	-	-
novel.4317	-	arahy.Tifrunner.gnm1.Arahy.16	12502256	12505091	+	2738	-	-	-
novel.4314	-	arahy.Tifrunner.gnm1.Arahy.16	11366547	11367660	+	743	-	PF05498:Rapid ALkalinization Factor (RALF)	-
novel.4315	-	arahy.Tifrunner.gnm1.Arahy.16	11772106	11775208	+	2192	-	PF00366:Ribosomal protein S17|PF13041:PPR repeat family|PF14432:DYW family of nucleic acid deaminases	-
novel.4318	-	arahy.Tifrunner.gnm1.Arahy.16	12576597	12590659	+	8243	-	PF00078:Reverse transcriptase (RNA-dependent DNA polymerase)|PF04782:Protein of unknown function (DUF632)|PF13966:zinc-binding in reverse transcriptase	RVT_1
novel.4319	-	arahy.Tifrunner.gnm1.Arahy.16	12964633	12966723	+	2091	-	PF00170:bZIP transcription factor	bZIP_1
novel.3836	-	arahy.Tifrunner.gnm1.Arahy.14	131269684	131273200	+	711	-	-	-
novel.3797	-	arahy.Tifrunner.gnm1.Arahy.14	98571784	98577288	+	2526	-	-	-
novel.3834	-	arahy.Tifrunner.gnm1.Arahy.14	129340746	129341740	+	995	-	PF14543:Xylanase inhibitor N-terminal	-
novel.3835	-	arahy.Tifrunner.gnm1.Arahy.14	129652340	129654956	+	1135	-	-	-
novel.3832	-	arahy.Tifrunner.gnm1.Arahy.14	129141077	129142904	+	899	-	-	-
novel.3833	-	arahy.Tifrunner.gnm1.Arahy.14	129332937	129345525	+	2606	-	PF14541:Xylanase inhibitor C-terminal	-
novel.3830	-	arahy.Tifrunner.gnm1.Arahy.14	128826521	128828890	+	722	-	-	-
novel.3972	-	arahy.Tifrunner.gnm1.Arahy.14	132088872	132091921	-	1262	-	-	-
novel.3795	-	arahy.Tifrunner.gnm1.Arahy.14	94810113	94812753	+	421	-	-	-
novel.3838	-	arahy.Tifrunner.gnm1.Arahy.14	132680719	132683994	+	1223	-	-	-
novel.3839	-	arahy.Tifrunner.gnm1.Arahy.14	133172583	133181276	+	862	-	-	-
novel.3794	-	arahy.Tifrunner.gnm1.Arahy.14	82743608	82747633	+	2462	-	PF03004:Plant transposase (Ptta/En/Spm family)	-
novel.3977	-	arahy.Tifrunner.gnm1.Arahy.14	135049015	135052266	-	2713	-	-	-
novel.3976	-	arahy.Tifrunner.gnm1.Arahy.14	134932958	134936656	-	1122	-	-	-
novel.3975	-	arahy.Tifrunner.gnm1.Arahy.14	134719663	134721225	-	1528	-	PF14392:Zinc knuckle|PF14111:Domain of unknown function (DUF4283)	-
novel.3790	-	arahy.Tifrunner.gnm1.Arahy.14	62606043	62610619	+	1781	-	-	-
novel.2129	-	arahy.Tifrunner.gnm1.Arahy.08	31443933	31444894	+	962	-	PF00179:Ubiquitin-conjugating enzyme	UQ_con
novel.2128	-	arahy.Tifrunner.gnm1.Arahy.08	31167801	31168732	+	932	-	-	-
novel.2123	-	arahy.Tifrunner.gnm1.Arahy.08	28617653	28620531	+	1446	-	PF04520:Senescence regulator	-
novel.2122	-	arahy.Tifrunner.gnm1.Arahy.08	28538348	28541169	+	2364	-	PF01344:Kelch motif	Kelch_1
novel.2121	-	arahy.Tifrunner.gnm1.Arahy.08	28485532	28487710	+	1223	-	PF00635:MSP (Major sperm protein) domain	Motile_Sperm
novel.2120	-	arahy.Tifrunner.gnm1.Arahy.08	28475079	28477296	+	1947	-	-	-
novel.2127	-	arahy.Tifrunner.gnm1.Arahy.08	30709586	30712467	+	2882	-	PF04520:Senescence regulator	-
novel.2126	-	arahy.Tifrunner.gnm1.Arahy.08	30376214	30378981	+	1200	-	-	-
novel.2125	-	arahy.Tifrunner.gnm1.Arahy.08	29840673	29842783	+	996	-	PF14817:HAUS augmin-like complex subunit 5	-
novel.2124	-	arahy.Tifrunner.gnm1.Arahy.08	29247854	29249969	+	1155	-	PF04739:5'-AMP-activated protein kinase beta subunit, interaction domain	-
novel.1351	-	arahy.Tifrunner.gnm1.Arahy.05	42241243	42253684	+	631	-	-	-
novel.1350	-	arahy.Tifrunner.gnm1.Arahy.05	41236449	41237952	+	1504	-	-	-
novel.1353	-	arahy.Tifrunner.gnm1.Arahy.05	43412201	43412563	+	291	-	-	-
novel.1352	-	arahy.Tifrunner.gnm1.Arahy.05	43411906	43412105	+	200	-	-	-
novel.2843	-	arahy.Tifrunner.gnm1.Arahy.10	98671262	98672752	-	1491	-	-	-
novel.2222	-	arahy.Tifrunner.gnm1.Arahy.08	24246382	24250596	-	1242	-	-	-
novel.5449	-	arahy.Tifrunner.gnm1.Arahy.19	151789352	151791417	-	1307	-	-	-
novel.5448	-	arahy.Tifrunner.gnm1.Arahy.19	150442912	150445342	-	1867	-	-	-
novel.2321	-	arahy.Tifrunner.gnm1.Arahy.09	3842859	3845978	+	1686	-	PF00180:Isocitrate/isopropylmalate dehydrogenase	-
novel.5782	-	arahy.Tifrunner.gnm1.scaffold_797	1	1000	-	558	-	-	-
novel.5783	-	arahy.Tifrunner.gnm1.scaffold_83	41521	47727	-	1964	-	-	-
novel.5780	-	arahy.Tifrunner.gnm1.scaffold_31	171630	180516	-	1221	-	-	-
novel.5440	-	arahy.Tifrunner.gnm1.Arahy.19	145358013	145367911	-	7593	-	PF02992:Transposase family tnp2|PF13963:Transposase-associated domain|PF13960:Domain of unknown function (DUF4218)|PF03004:Plant transposase (Ptta/En/Spm family)|PF13952:Domain of unknown function (DUF4216)	Transposase_21
novel.5443	-	arahy.Tifrunner.gnm1.Arahy.19	146645386	146646252	-	867	-	-	-
novel.2322	-	arahy.Tifrunner.gnm1.Arahy.09	3890138	3894280	+	1960	-	PF00180:Isocitrate/isopropylmalate dehydrogenase	-
novel.2325	-	arahy.Tifrunner.gnm1.Arahy.09	4625812	4628427	+	2616	-	-	-
novel.2324	-	arahy.Tifrunner.gnm1.Arahy.09	4316684	4319971	+	2177	-	-	-
novel.1948	-	arahy.Tifrunner.gnm1.Arahy.07	69987543	69987952	+	410	-	-	-
novel.1949	-	arahy.Tifrunner.gnm1.Arahy.07	70837438	70844598	+	1127	-	-	-
novel.1418	-	arahy.Tifrunner.gnm1.Arahy.05	103737486	103738371	+	886	-	PF04770:ZF-HD protein dimerisation region	ZF-HD_dimer
novel.1419	-	arahy.Tifrunner.gnm1.Arahy.05	104048299	104049345	+	1047	-	PF12854:PPR repeat|PF13041:PPR repeat family	-
novel.2327	-	arahy.Tifrunner.gnm1.Arahy.09	5233258	5235887	+	1171	-	PF06888:Putative Phosphatase	-
novel.1412	-	arahy.Tifrunner.gnm1.Arahy.05	101763335	101766310	+	2846	-	PF12854:PPR repeat|PF13041:PPR repeat family	-
novel.1413	-	arahy.Tifrunner.gnm1.Arahy.05	102203161	102204155	+	837	-	PF13966:zinc-binding in reverse transcriptase	-
novel.1410	-	arahy.Tifrunner.gnm1.Arahy.05	100273001	100276106	+	556	-	-	-
novel.1411	-	arahy.Tifrunner.gnm1.Arahy.05	100493905	100494633	+	729	-	-	-
novel.1416	-	arahy.Tifrunner.gnm1.Arahy.05	102975858	102976993	+	1136	-	-	-
novel.1417	-	arahy.Tifrunner.gnm1.Arahy.05	103679978	103689061	+	4600	-	PF02734:DAK2 domain|PF12854:PPR repeat|PF13041:PPR repeat family	-
novel.1414	-	arahy.Tifrunner.gnm1.Arahy.05	102690872	102692574	+	620	-	-	-
novel.1415	-	arahy.Tifrunner.gnm1.Arahy.05	102969893	102975180	+	5001	-	PF01422:NF-X1 type zinc finger	zf-NF-X1
novel.5258	-	arahy.Tifrunner.gnm1.Arahy.19	98606150	98610184	+	2952	-	-	-
novel.5259	-	arahy.Tifrunner.gnm1.Arahy.19	101644477	101645628	+	1152	-	PF01556:DnaJ C terminal domain	DnaJ_C
novel.5250	-	arahy.Tifrunner.gnm1.Arahy.19	78218343	78222442	+	1210	-	-	-
novel.5251	-	arahy.Tifrunner.gnm1.Arahy.19	83474661	83478754	+	999	-	-	-
novel.5252	-	arahy.Tifrunner.gnm1.Arahy.19	86196721	86198327	+	674	-	-	-
novel.5253	-	arahy.Tifrunner.gnm1.Arahy.19	88803988	88808251	+	1146	-	-	-
novel.5254	-	arahy.Tifrunner.gnm1.Arahy.19	95377562	95380587	+	2841	-	PF07727:Reverse transcriptase (RNA-dependent DNA polymerase)	RVT_2
novel.5255	-	arahy.Tifrunner.gnm1.Arahy.19	96479444	96482888	+	3445	-	-	-
novel.5256	-	arahy.Tifrunner.gnm1.Arahy.19	96855302	96859415	+	2015	-	PF08490:Domain of unknown function (DUF1744)	-
novel.5257	-	arahy.Tifrunner.gnm1.Arahy.19	97636381	97637381	+	782	-	-	-
novel.348	-	arahy.Tifrunner.gnm1.Arahy.02	24892976	24896471	+	3384	-	-	-
novel.349	-	arahy.Tifrunner.gnm1.Arahy.02	25168640	25171591	+	2075	-	-	-
novel.618	-	arahy.Tifrunner.gnm1.Arahy.03	7868263	7870274	+	939	-	-	-
novel.619	-	arahy.Tifrunner.gnm1.Arahy.03	8452031	8454869	+	2839	-	-	-
novel.342	-	arahy.Tifrunner.gnm1.Arahy.02	22657117	22659041	+	722	-	-	-
novel.343	-	arahy.Tifrunner.gnm1.Arahy.02	22728565	22728821	+	200	-	-	-
novel.340	-	arahy.Tifrunner.gnm1.Arahy.02	21778041	21781993	+	1376	-	-	-
novel.341	-	arahy.Tifrunner.gnm1.Arahy.02	22721927	22723383	+	646	-	-	-
novel.346	-	arahy.Tifrunner.gnm1.Arahy.02	23727379	23728231	+	853	-	PF15511:Centromere kinetochore component CENP-T histone fold	-
novel.347	-	arahy.Tifrunner.gnm1.Arahy.02	23800900	23802117	+	487	-	PF10215:Oligosaccaryltransferase	-
novel.344	-	arahy.Tifrunner.gnm1.Arahy.02	23544136	23547295	+	3160	-	-	-
novel.345	-	arahy.Tifrunner.gnm1.Arahy.02	23648778	23650079	+	1302	-	PF15511:Centromere kinetochore component CENP-T histone fold	-
novel.2800	-	arahy.Tifrunner.gnm1.Arahy.10	46812546	47197121	-	1379	-	-	-
novel.2801	-	arahy.Tifrunner.gnm1.Arahy.10	48115639	48116582	-	805	-	PF14372:Domain of unknown function (DUF4413)|PF05699:hAT family C-terminal dimerisation region	hATC
novel.2802	-	arahy.Tifrunner.gnm1.Arahy.10	49460381	49464877	-	1348	-	-	-
novel.2803	-	arahy.Tifrunner.gnm1.Arahy.10	53956319	53957771	-	1453	-	-	-
novel.2804	-	arahy.Tifrunner.gnm1.Arahy.10	56945966	56954025	-	741	-	-	-
novel.2805	-	arahy.Tifrunner.gnm1.Arahy.10	63324259	63328314	-	927	-	-	-
novel.2806	-	arahy.Tifrunner.gnm1.Arahy.10	64016125	64019904	-	2402	-	PF08246:Cathepsin propeptide inhibitor domain (I29)|PF00112:Papain family cysteine protease	Peptidase_C1
novel.2807	-	arahy.Tifrunner.gnm1.Arahy.10	68753430	68754347	-	248	-	PF01803:LIM-domain binding protein	-
novel.2808	-	arahy.Tifrunner.gnm1.Arahy.10	72554460	72556177	-	1718	-	PF02519:Auxin responsive protein	Auxin_inducible
novel.2809	-	arahy.Tifrunner.gnm1.Arahy.10	74286409	74295738	-	1080	-	-	-
novel.4123	-	arahy.Tifrunner.gnm1.Arahy.15	147491950	147492161	+	212	-	-	-
novel.4122	-	arahy.Tifrunner.gnm1.Arahy.15	147138953	147142616	+	3664	-	-	-
novel.4125	-	arahy.Tifrunner.gnm1.Arahy.15	149513115	149514546	+	1432	-	-	-
novel.4124	-	arahy.Tifrunner.gnm1.Arahy.15	147809811	147811110	+	1300	-	-	-
novel.4127	-	arahy.Tifrunner.gnm1.Arahy.15	149774548	149776150	+	1603	-	-	-
novel.4126	-	arahy.Tifrunner.gnm1.Arahy.15	149730061	149731835	+	1775	-	-	-
novel.3313	-	arahy.Tifrunner.gnm1.Arahy.12	120302159	120304365	+	2207	-	-	-
novel.3312	-	arahy.Tifrunner.gnm1.Arahy.12	119718004	119719158	+	1079	-	-	-
novel.3311	-	arahy.Tifrunner.gnm1.Arahy.12	118897987	118899671	+	1685	-	-	-
novel.3310	-	arahy.Tifrunner.gnm1.Arahy.12	118639970	118646111	+	4468	-	-	-
novel.3317	-	arahy.Tifrunner.gnm1.Arahy.12	3219976	3220754	-	585	-	-	-
novel.3316	-	arahy.Tifrunner.gnm1.Arahy.12	2744687	2747274	-	1942	-	PF05633:Protein BYPASS1-related	-
novel.3315	-	arahy.Tifrunner.gnm1.Arahy.12	2577387	2587268	-	3457	-	-	-
novel.3314	-	arahy.Tifrunner.gnm1.Arahy.12	120429581	120431907	+	1298	-	PF01569:PAP2 superfamily	-
novel.3319	-	arahy.Tifrunner.gnm1.Arahy.12	3783577	3785825	-	2249	-	-	-
novel.3318	-	arahy.Tifrunner.gnm1.Arahy.12	3330158	3332203	-	1010	-	-	-
novel.2376	-	arahy.Tifrunner.gnm1.Arahy.09	33679317	33684034	+	1082	-	-	-
novel.2377	-	arahy.Tifrunner.gnm1.Arahy.09	34597006	34599319	+	2138	-	-	-
novel.5414	-	arahy.Tifrunner.gnm1.Arahy.19	114378216	114381359	-	1357	-	-	-
novel.2375	-	arahy.Tifrunner.gnm1.Arahy.09	33369742	33376456	+	400	-	-	-
novel.2372	-	arahy.Tifrunner.gnm1.Arahy.09	26410342	26413107	+	2766	-	PF12819:Carbohydrate-binding protein of the ER|PF07714:Protein tyrosine kinase	Pkinase_Tyr
novel.2373	-	arahy.Tifrunner.gnm1.Arahy.09	26941928	26945820	+	1216	-	-	-
novel.2370	-	arahy.Tifrunner.gnm1.Arahy.09	25180504	25187498	+	675	-	-	-
novel.2371	-	arahy.Tifrunner.gnm1.Arahy.09	25496842	25499828	+	1936	-	-	-
novel.2378	-	arahy.Tifrunner.gnm1.Arahy.09	35898653	35900020	+	1368	-	-	-
novel.5419	-	arahy.Tifrunner.gnm1.Arahy.19	122319356	122321013	-	1092	-	PF13962:Domain of unknown function	-
novel.1777	-	arahy.Tifrunner.gnm1.Arahy.06	34432513	34435117	-	1955	-	-	-
novel.1776	-	arahy.Tifrunner.gnm1.Arahy.06	32793218	32797940	-	4434	-	-	-
novel.1775	-	arahy.Tifrunner.gnm1.Arahy.06	31968825	31969804	-	474	-	-	-
novel.1774	-	arahy.Tifrunner.gnm1.Arahy.06	30466126	30472370	-	2157	-	-	-
novel.1773	-	arahy.Tifrunner.gnm1.Arahy.06	29734142	29737738	-	2862	-	-	-
novel.1772	-	arahy.Tifrunner.gnm1.Arahy.06	29419541	29423043	-	1150	-	-	-
novel.1771	-	arahy.Tifrunner.gnm1.Arahy.06	29008119	29010776	-	1943	-	PF07064:RIC1	-
novel.1770	-	arahy.Tifrunner.gnm1.Arahy.06	27503804	27507351	-	3331	-	PF00240:Ubiquitin family|PF00677:Lumazine binding domain	ubiquitin
novel.1779	-	arahy.Tifrunner.gnm1.Arahy.06	35488532	35490826	-	884	-	PF14569:Zinc-binding RING-finger	-
novel.1778	-	arahy.Tifrunner.gnm1.Arahy.06	34520279	34524852	-	3116	-	PF05699:hAT family C-terminal dimerisation region|PF14372:Domain of unknown function (DUF4413)	hATC
novel.5067	-	arahy.Tifrunner.gnm1.Arahy.18	23043033	23043366	-	334	-	-	-
novel.5066	-	arahy.Tifrunner.gnm1.Arahy.18	22769470	22770940	-	1248	-	-	-
novel.59	-	arahy.Tifrunner.gnm1.Arahy.01	43319525	43323319	+	1655	-	PF03101:FAR1 DNA-binding domain	FAR1
novel.58	-	arahy.Tifrunner.gnm1.Arahy.01	38088482	38093911	+	2342	-	PF14392:Zinc knuckle	-
novel.5063	-	arahy.Tifrunner.gnm1.Arahy.18	21793406	21798825	-	1033	-	-	-
novel.5062	-	arahy.Tifrunner.gnm1.Arahy.18	21638074	21642409	-	790	-	-	-
novel.5061	-	arahy.Tifrunner.gnm1.Arahy.18	21613478	21615632	-	1111	-	PF03876:SHS2 domain found in N terminus of Rpb7p/Rpc25p/MJ0397	-
novel.5060	-	arahy.Tifrunner.gnm1.Arahy.18	21247180	21251447	-	1474	-	-	-
novel.53	-	arahy.Tifrunner.gnm1.Arahy.01	32418359	32419255	+	897	-	-	-
novel.52	-	arahy.Tifrunner.gnm1.Arahy.01	32251419	32255155	+	1308	-	-	-
novel.51	-	arahy.Tifrunner.gnm1.Arahy.01	28343175	28347307	+	1029	-	-	-
novel.50	-	arahy.Tifrunner.gnm1.Arahy.01	28052586	28056404	+	2526	-	PF05970:PIF1-like helicase	-
novel.57	-	arahy.Tifrunner.gnm1.Arahy.01	35988609	35989962	+	1231	-	-	-
novel.56	-	arahy.Tifrunner.gnm1.Arahy.01	34848810	34859649	+	1651	-	PF00076:RNA recognition motif. (a.k.a. RRM, RBD, or RNP domain)	RRM_1
novel.55	-	arahy.Tifrunner.gnm1.Arahy.01	34215579	34219975	+	917	-	-	-
novel.54	-	arahy.Tifrunner.gnm1.Arahy.01	33636817	33639113	+	2297	-	PF02724:CDC45-like protein	-
novel.1210	-	arahy.Tifrunner.gnm1.Arahy.04	42588826	42595149	-	1503	-	-	-
novel.1211	-	arahy.Tifrunner.gnm1.Arahy.04	48648398	48652864	-	1053	-	-	-
novel.1744	-	arahy.Tifrunner.gnm1.Arahy.06	8463370	8470149	-	1360	-	-	-
novel.1745	-	arahy.Tifrunner.gnm1.Arahy.06	9022542	9024652	-	2111	-	PF00076:RNA recognition motif. (a.k.a. RRM, RBD, or RNP domain)	RRM_1
novel.1214	-	arahy.Tifrunner.gnm1.Arahy.04	56908087	56909169	-	491	-	-	-
novel.1215	-	arahy.Tifrunner.gnm1.Arahy.04	57032746	57036037	-	2061	-	PF08541:3-Oxoacyl-[acyl-carrier-protein (ACP)] synthase III C terminal|PF08392:FAE1/Type III polyketide synthase-like protein	-
novel.1216	-	arahy.Tifrunner.gnm1.Arahy.04	57036692	57038983	-	2292	-	PF00646:F-box domain	F-box
novel.1741	-	arahy.Tifrunner.gnm1.Arahy.06	7370322	7374139	-	3303	-	-	-
novel.4334	-	arahy.Tifrunner.gnm1.Arahy.16	20584306	20602081	+	622	-	PF03479:Domain of unknown function (DUF296)	-
novel.4335	-	arahy.Tifrunner.gnm1.Arahy.16	20788936	20793395	+	3800	-	PF10551:MULE transposase domain|PF03108:MuDR family transposase	MuDR
novel.4336	-	arahy.Tifrunner.gnm1.Arahy.16	21107093	21110598	+	1339	-	-	-
novel.4337	-	arahy.Tifrunner.gnm1.Arahy.16	21454738	21458533	+	2743	-	PF04434:SWIM zinc finger|PF10551:MULE transposase domain|PF03108:MuDR family transposase	MuDR
novel.4330	-	arahy.Tifrunner.gnm1.Arahy.16	19064854	19066819	+	1608	-	PF06026:Ribose 5-phosphate isomerase A (phosphoriboisomerase A)	Rib_5-P_isom_A
novel.4331	-	arahy.Tifrunner.gnm1.Arahy.16	19518923	19521483	+	1400	-	-	-
novel.4332	-	arahy.Tifrunner.gnm1.Arahy.16	19535524	19538461	+	2938	-	PF00862:Sucrose synthase	-
novel.4333	-	arahy.Tifrunner.gnm1.Arahy.16	20108814	20111533	+	886	-	-	-
novel.4338	-	arahy.Tifrunner.gnm1.Arahy.16	21535004	21537880	+	2341	-	PF12937:F-box-like	-
novel.4339	-	arahy.Tifrunner.gnm1.Arahy.16	21914359	21916629	+	2271	-	PF00201:UDP-glucoronosyl and UDP-glucosyl transferase	UDPGT
novel.409	-	arahy.Tifrunner.gnm1.Arahy.02	87703637	87707427	+	3056	-	PF05340:Protein of unknown function (DUF740)	-
novel.408	-	arahy.Tifrunner.gnm1.Arahy.02	87204949	87209528	+	1226	-	-	-
novel.401	-	arahy.Tifrunner.gnm1.Arahy.02	85418608	85419919	+	960	-	-	-
novel.400	-	arahy.Tifrunner.gnm1.Arahy.02	85258786	85260316	+	1531	-	-	-
novel.403	-	arahy.Tifrunner.gnm1.Arahy.02	85551584	85555578	+	2296	-	PF03004:Plant transposase (Ptta/En/Spm family)	-
novel.402	-	arahy.Tifrunner.gnm1.Arahy.02	85541229	85551290	+	1912	-	PF02798:Glutathione S-transferase, N-terminal domain|PF09349:OHCU decarboxylase	GST_N
novel.405	-	arahy.Tifrunner.gnm1.Arahy.02	86671039	86672337	+	857	-	-	-
novel.404	-	arahy.Tifrunner.gnm1.Arahy.02	85556153	85559079	+	672	-	PF00043:Glutathione S-transferase, C-terminal domain	GST_C
novel.407	-	arahy.Tifrunner.gnm1.Arahy.02	87157506	87158492	+	987	-	-	-
novel.406	-	arahy.Tifrunner.gnm1.Arahy.02	87154617	87157191	+	2504	-	-	-
novel.3818	-	arahy.Tifrunner.gnm1.Arahy.14	122002010	122007314	+	4951	-	-	-
novel.3819	-	arahy.Tifrunner.gnm1.Arahy.14	122334945	122347147	+	1213	-	-	-
novel.3810	-	arahy.Tifrunner.gnm1.Arahy.14	118024472	118027555	+	1276	-	-	-
novel.3811	-	arahy.Tifrunner.gnm1.Arahy.14	118288714	118292226	+	2308	-	PF03822:NAF domain|PF00069:Protein kinase domain	Pkinase
novel.3812	-	arahy.Tifrunner.gnm1.Arahy.14	118493728	118497354	+	764	-	-	-
novel.3813	-	arahy.Tifrunner.gnm1.Arahy.14	118969170	118970729	+	806	-	-	-
novel.3814	-	arahy.Tifrunner.gnm1.Arahy.14	120275008	120282279	+	3706	-	PF07714:Protein tyrosine kinase|PF12819:Carbohydrate-binding protein of the ER	Pkinase_Tyr
novel.3815	-	arahy.Tifrunner.gnm1.Arahy.14	120874545	120881349	+	1484	-	PF02309:AUX/IAA family	-
novel.3816	-	arahy.Tifrunner.gnm1.Arahy.14	121299119	121344578	+	2614	-	PF13639:Ring finger domain	-
novel.3817	-	arahy.Tifrunner.gnm1.Arahy.14	121485677	121486945	+	1269	-	PF13499:EF-hand domain pair|PF13405:EF-hand domain	-
novel.2149	-	arahy.Tifrunner.gnm1.Arahy.08	40500175	40505380	+	4431	-	PF14432:DYW family of nucleic acid deaminases|PF13041:PPR repeat family	-
novel.2148	-	arahy.Tifrunner.gnm1.Arahy.08	40242321	40244925	+	2605	-	-	-
novel.2145	-	arahy.Tifrunner.gnm1.Arahy.08	38664951	38667534	+	2584	-	PF08241:Methyltransferase domain	Methyltransf_11
novel.2144	-	arahy.Tifrunner.gnm1.Arahy.08	38548478	38548900	+	423	-	-	-
novel.2147	-	arahy.Tifrunner.gnm1.Arahy.08	39882197	39886699	+	4503	-	PF00069:Protein kinase domain|PF08263:Leucine rich repeat N-terminal domain|PF13855:Leucine rich repeat	Pkinase
novel.2146	-	arahy.Tifrunner.gnm1.Arahy.08	39117696	39120515	+	834	-	-	-
novel.2141	-	arahy.Tifrunner.gnm1.Arahy.08	36596937	36599170	+	1590	-	-	-
novel.2140	-	arahy.Tifrunner.gnm1.Arahy.08	36449689	36452792	+	2295	-	PF03514:GRAS domain family	GRAS
novel.2143	-	arahy.Tifrunner.gnm1.Arahy.08	38172444	38173784	+	1341	-	PF12609:Wound-induced protein	-
novel.2142	-	arahy.Tifrunner.gnm1.Arahy.08	38002673	38003601	+	929	-	PF13833:EF-hand domain pair	-
novel.3389	-	arahy.Tifrunner.gnm1.Arahy.12	99162329	99166898	-	2709	-	PF13041:PPR repeat family	-
novel.2326	-	arahy.Tifrunner.gnm1.Arahy.09	5162992	5170340	+	4436	-	-	-
novel.3768	-	arahy.Tifrunner.gnm1.Arahy.14	20402182	20403761	+	970	-	-	-
novel.3769	-	arahy.Tifrunner.gnm1.Arahy.14	20826458	20829223	+	1447	-	PF03004:Plant transposase (Ptta/En/Spm family)|PF13963:Transposase-associated domain	-
novel.3762	-	arahy.Tifrunner.gnm1.Arahy.14	16155839	16157148	+	1310	-	-	-
novel.3763	-	arahy.Tifrunner.gnm1.Arahy.14	16396956	16398488	+	826	-	PF00407:Pathogenesis-related protein Bet v I family	-
novel.3760	-	arahy.Tifrunner.gnm1.Arahy.14	14857254	14861809	+	4556	-	PF00078:Reverse transcriptase (RNA-dependent DNA polymerase)|PF13456:Reverse transcriptase-like|PF13966:zinc-binding in reverse transcriptase	RVT_1
novel.3761	-	arahy.Tifrunner.gnm1.Arahy.14	15494194	15496614	+	2421	-	PF01466:Skp1 family, dimerisation domain|PF03931:Skp1 family, tetramerisation domain	Skp1
novel.3766	-	arahy.Tifrunner.gnm1.Arahy.14	19110924	19112281	+	1358	-	PF00168:C2 domain	C2
novel.3767	-	arahy.Tifrunner.gnm1.Arahy.14	19306611	19308867	+	2257	-	PF02536:mTERF	-
novel.3764	-	arahy.Tifrunner.gnm1.Arahy.14	17539421	17541698	+	711	-	-	-
novel.3765	-	arahy.Tifrunner.gnm1.Arahy.14	18444765	18446789	+	584	-	-	-
novel.4932	-	arahy.Tifrunner.gnm1.Arahy.18	28146310	28150136	+	3498	-	PF12357:Phospholipase D C terminal	-
novel.4933	-	arahy.Tifrunner.gnm1.Arahy.18	29158764	29166492	+	511	-	-	-
novel.4930	-	arahy.Tifrunner.gnm1.Arahy.18	27899295	27900127	+	304	-	-	-
novel.4931	-	arahy.Tifrunner.gnm1.Arahy.18	28096133	28098005	+	1447	-	PF00132:Bacterial transferase hexapeptide (six repeats)|PF06426:Serine acetyltransferase, N-terminal	Hexapep
novel.4936	-	arahy.Tifrunner.gnm1.Arahy.18	29893615	29895465	+	1513	-	PF03492:SAM dependent carboxyl methyltransferase	-
novel.4937	-	arahy.Tifrunner.gnm1.Arahy.18	33651328	33653876	+	474	-	-	-
novel.4934	-	arahy.Tifrunner.gnm1.Arahy.18	29213435	29214784	+	964	-	-	-
novel.4935	-	arahy.Tifrunner.gnm1.Arahy.18	29219241	29220600	+	974	-	-	-
novel.4938	-	arahy.Tifrunner.gnm1.Arahy.18	34629858	34632212	+	2192	-	PF03360:Glycosyltransferase family 43	-
novel.4939	-	arahy.Tifrunner.gnm1.Arahy.18	35719376	35722941	+	2372	-	PF08263:Leucine rich repeat N-terminal domain	LRRNT_2
novel.4684	-	arahy.Tifrunner.gnm1.Arahy.17	43788367	43791998	+	1261	-	-	-
novel.4685	-	arahy.Tifrunner.gnm1.Arahy.17	44101840	44106225	+	1871	-	PF04770:ZF-HD protein dimerisation region	ZF-HD_dimer
novel.4686	-	arahy.Tifrunner.gnm1.Arahy.17	44953350	44954728	+	1379	-	PF00139:Legume lectin domain	-
novel.4687	-	arahy.Tifrunner.gnm1.Arahy.17	45492517	45493935	+	1419	-	-	-
novel.4680	-	arahy.Tifrunner.gnm1.Arahy.17	39052739	39057382	+	3823	-	-	-
novel.4681	-	arahy.Tifrunner.gnm1.Arahy.17	40373761	40377307	+	1481	-	-	-
novel.4682	-	arahy.Tifrunner.gnm1.Arahy.17	40725447	40729632	+	2555	-	PF14372:Domain of unknown function (DUF4413)|PF05699:hAT family C-terminal dimerisation region	hATC
novel.4683	-	arahy.Tifrunner.gnm1.Arahy.17	42684205	42686671	+	1384	-	-	-
novel.4688	-	arahy.Tifrunner.gnm1.Arahy.17	45977866	45987665	+	3785	-	-	-
novel.4689	-	arahy.Tifrunner.gnm1.Arahy.17	48656567	48661405	+	2670	-	PF03106:WRKY DNA -binding domain	WRKY
novel.188	-	arahy.Tifrunner.gnm1.Arahy.01	16157612	16171068	-	603	-	-	-
novel.189	-	arahy.Tifrunner.gnm1.Arahy.01	18424223	18424898	-	263	-	-	-
novel.184	-	arahy.Tifrunner.gnm1.Arahy.01	12295234	12303006	-	1795	-	-	-
novel.185	-	arahy.Tifrunner.gnm1.Arahy.01	12496469	12501998	-	3274	-	PF03081:Exo70 exocyst complex subunit	Exo70
novel.186	-	arahy.Tifrunner.gnm1.Arahy.01	14854808	14857829	-	677	-	-	-
novel.187	-	arahy.Tifrunner.gnm1.Arahy.01	15438914	15440714	-	1801	-	PF02458:Transferase family	-
novel.180	-	arahy.Tifrunner.gnm1.Arahy.01	11201722	11203527	-	1806	-	PF00313:'Cold-shock' DNA-binding domain|PF00098:Zinc knuckle	CSD
novel.181	-	arahy.Tifrunner.gnm1.Arahy.01	11312673	11314295	-	737	-	-	-
novel.182	-	arahy.Tifrunner.gnm1.Arahy.01	11331831	11333515	-	1500	-	-	-
novel.183	-	arahy.Tifrunner.gnm1.Arahy.01	11630574	11632733	-	903	-	-	-
novel.1438	-	arahy.Tifrunner.gnm1.Arahy.05	112564014	112566265	+	2252	-	PF11955:Plant organelle RNA recognition domain	-
novel.1439	-	arahy.Tifrunner.gnm1.Arahy.05	112595411	112597845	+	2435	-	-	-
novel.1434	-	arahy.Tifrunner.gnm1.Arahy.05	112086271	112087676	+	1303	-	PF00847:AP2 domain	AP2
novel.1435	-	arahy.Tifrunner.gnm1.Arahy.05	112341479	112352779	+	2215	-	-	-
novel.1436	-	arahy.Tifrunner.gnm1.Arahy.05	112429330	112430975	+	1530	-	-	-
novel.1437	-	arahy.Tifrunner.gnm1.Arahy.05	112507716	112510964	+	1914	-	-	-
novel.1430	-	arahy.Tifrunner.gnm1.Arahy.05	111137406	111139275	+	1870	-	-	-
novel.1431	-	arahy.Tifrunner.gnm1.Arahy.05	111633393	111636017	+	2625	-	PF07714:Protein tyrosine kinase	Pkinase_Tyr
novel.1432	-	arahy.Tifrunner.gnm1.Arahy.05	111665889	111668931	+	3043	-	PF07714:Protein tyrosine kinase	Pkinase_Tyr
novel.1433	-	arahy.Tifrunner.gnm1.Arahy.05	111944515	111946960	+	2446	-	PF00266:Aminotransferase class-V	Aminotran_5
novel.360	-	arahy.Tifrunner.gnm1.Arahy.02	40479748	40483236	+	1099	-	-	-
novel.361	-	arahy.Tifrunner.gnm1.Arahy.02	41175055	41180506	+	1830	-	PF04819:Family of unknown function (DUF716)	-
novel.362	-	arahy.Tifrunner.gnm1.Arahy.02	43560134	43563987	+	1575	-	-	-
novel.363	-	arahy.Tifrunner.gnm1.Arahy.02	43980213	43981268	+	949	-	-	-
novel.364	-	arahy.Tifrunner.gnm1.Arahy.02	53388909	53393468	+	1839	-	-	-
novel.365	-	arahy.Tifrunner.gnm1.Arahy.02	54086113	54090407	+	1317	-	-	-
novel.366	-	arahy.Tifrunner.gnm1.Arahy.02	56488535	56513186	+	1847	-	PF00909:Ammonium Transporter Family	Ammonium_transp
novel.367	-	arahy.Tifrunner.gnm1.Arahy.02	57644885	57649139	+	1803	-	-	-
novel.368	-	arahy.Tifrunner.gnm1.Arahy.02	58730345	58731340	+	996	-	-	-
novel.369	-	arahy.Tifrunner.gnm1.Arahy.02	59516205	59517849	+	734	-	-	-
novel.5508	-	arahy.Tifrunner.gnm1.Arahy.20	21875150	21880423	+	5123	-	-	-
novel.5509	-	arahy.Tifrunner.gnm1.Arahy.20	23578893	23580152	+	1260	-	PF13639:Ring finger domain	-
novel.2224	-	arahy.Tifrunner.gnm1.Arahy.08	25078323	25080390	-	2068	-	PF03168:Late embryogenesis abundant protein	-
novel.2225	-	arahy.Tifrunner.gnm1.Arahy.08	25598517	25606261	-	1202	-	-	-
novel.5506	-	arahy.Tifrunner.gnm1.Arahy.20	19231125	19231634	+	315	-	-	-
novel.2227	-	arahy.Tifrunner.gnm1.Arahy.08	26375671	26387473	-	5077	-	PF13087:AAA domain|PF03004:Plant transposase (Ptta/En/Spm family)	-
novel.5500	-	arahy.Tifrunner.gnm1.Arahy.20	15937221	15939705	+	1007	-	-	-
novel.2221	-	arahy.Tifrunner.gnm1.Arahy.08	19290485	19292004	-	1520	-	PF00847:AP2 domain	AP2
novel.3151	-	arahy.Tifrunner.gnm1.Arahy.11	140969547	140973241	-	1309	-	-	-
novel.3150	-	arahy.Tifrunner.gnm1.Arahy.11	140040302	140043728	-	2432	-	PF00201:UDP-glucoronosyl and UDP-glucosyl transferase	UDPGT
novel.3153	-	arahy.Tifrunner.gnm1.Arahy.11	141532051	141534024	-	723	-	-	-
novel.3152	-	arahy.Tifrunner.gnm1.Arahy.11	141092353	141094563	-	1860	-	PF10551:MULE transposase domain|PF03108:MuDR family transposase	MuDR
novel.3155	-	arahy.Tifrunner.gnm1.Arahy.11	142381454	142383601	-	1505	-	-	-
novel.3154	-	arahy.Tifrunner.gnm1.Arahy.11	142122072	142124026	-	1495	-	-	-
novel.3157	-	arahy.Tifrunner.gnm1.Arahy.11	142625697	142627633	-	1660	-	PF13917:Zinc knuckle	-
novel.3156	-	arahy.Tifrunner.gnm1.Arahy.11	142464801	142466443	-	1643	-	-	-
novel.3159	-	arahy.Tifrunner.gnm1.Arahy.11	142941889	142946573	-	2305	-	-	-
novel.3158	-	arahy.Tifrunner.gnm1.Arahy.11	142772277	142774078	-	1802	-	PF00076:RNA recognition motif. (a.k.a. RRM, RBD, or RNP domain)	RRM_1
novel.5503	-	arahy.Tifrunner.gnm1.Arahy.20	17959227	17963052	+	3050	-	-	-
novel.3702	-	arahy.Tifrunner.gnm1.Arahy.13	130962911	130964188	-	581	-	-	-
novel.3251	-	arahy.Tifrunner.gnm1.Arahy.12	88885820	88886501	+	437	-	-	-
novel.3256	-	arahy.Tifrunner.gnm1.Arahy.12	92584521	92590952	+	1971	-	-	-
novel.3257	-	arahy.Tifrunner.gnm1.Arahy.12	94306085	94310518	+	1435	-	PF13639:Ring finger domain	-
novel.4103	-	arahy.Tifrunner.gnm1.Arahy.15	130269652	130272727	+	1168	-	PF02045:CCAAT-binding transcription factor (CBF-B/NF-YA) subunit B	CBFB_NFYA
novel.4102	-	arahy.Tifrunner.gnm1.Arahy.15	130187359	130189183	+	1825	-	-	-
novel.4101	-	arahy.Tifrunner.gnm1.Arahy.15	129959738	129962850	+	3113	-	PF04564:U-box domain	U-box
novel.4100	-	arahy.Tifrunner.gnm1.Arahy.15	129157626	129160914	+	2328	-	-	-
novel.4107	-	arahy.Tifrunner.gnm1.Arahy.15	133736231	133738798	+	2568	-	-	-
novel.3254	-	arahy.Tifrunner.gnm1.Arahy.12	91511890	91518853	+	1604	-	PF02458:Transferase family	-
novel.4105	-	arahy.Tifrunner.gnm1.Arahy.15	132536339	132540918	+	1937	-	-	-
novel.4104	-	arahy.Tifrunner.gnm1.Arahy.15	132132095	132135082	+	2988	-	-	-
novel.4109	-	arahy.Tifrunner.gnm1.Arahy.15	134974548	134974955	+	289	-	-	-
novel.4108	-	arahy.Tifrunner.gnm1.Arahy.15	134811993	134815072	+	2283	-	-	-
novel.3489	-	arahy.Tifrunner.gnm1.Arahy.13	30998864	31001703	+	2671	-	-	-
novel.3488	-	arahy.Tifrunner.gnm1.Arahy.13	30954000	30955408	+	640	-	-	-
novel.3483	-	arahy.Tifrunner.gnm1.Arahy.13	26177306	26180600	+	1100	-	-	-
novel.3482	-	arahy.Tifrunner.gnm1.Arahy.13	24932402	24935907	+	2931	-	PF02990:Endomembrane protein 70	-
novel.3481	-	arahy.Tifrunner.gnm1.Arahy.13	23329046	23332448	+	3308	-	-	-
novel.3480	-	arahy.Tifrunner.gnm1.Arahy.13	23145208	23154283	+	5039	-	-	-
novel.3487	-	arahy.Tifrunner.gnm1.Arahy.13	29463082	29464461	+	1380	-	-	-
novel.3486	-	arahy.Tifrunner.gnm1.Arahy.13	27712032	27715473	+	823	-	-	-
novel.3485	-	arahy.Tifrunner.gnm1.Arahy.13	27038762	27041848	+	1300	-	-	-
novel.3484	-	arahy.Tifrunner.gnm1.Arahy.13	26182829	26188517	+	2865	-	-	-
novel.3375	-	arahy.Tifrunner.gnm1.Arahy.12	88539590	88541184	-	1511	-	-	-
novel.3374	-	arahy.Tifrunner.gnm1.Arahy.12	87188365	87188622	-	258	-	-	-
novel.3377	-	arahy.Tifrunner.gnm1.Arahy.12	91340531	91346687	-	999	-	-	-
novel.3376	-	arahy.Tifrunner.gnm1.Arahy.12	88785687	88789660	-	1302	-	-	-
novel.3371	-	arahy.Tifrunner.gnm1.Arahy.12	84838646	84839349	-	534	-	-	-
novel.3370	-	arahy.Tifrunner.gnm1.Arahy.12	83542325	83545431	-	1566	-	-	-
novel.3373	-	arahy.Tifrunner.gnm1.Arahy.12	85770291	85770579	-	289	-	-	-
novel.3372	-	arahy.Tifrunner.gnm1.Arahy.12	85769314	85769526	-	213	-	PF13855:Leucine rich repeat	-
novel.3379	-	arahy.Tifrunner.gnm1.Arahy.12	92618345	92622194	-	3502	-	-	-
novel.3378	-	arahy.Tifrunner.gnm1.Arahy.12	91981840	91983182	-	1179	-	-	-
novel.2686	-	arahy.Tifrunner.gnm1.Arahy.10	86509439	86512278	+	495	-	-	-
novel.2687	-	arahy.Tifrunner.gnm1.Arahy.10	86620711	86620949	+	239	-	-	-
novel.2684	-	arahy.Tifrunner.gnm1.Arahy.10	81991533	81992916	+	631	-	PF13499:EF-hand domain pair	-
novel.2685	-	arahy.Tifrunner.gnm1.Arahy.10	86036584	86041754	+	4645	-	-	-
novel.2682	-	arahy.Tifrunner.gnm1.Arahy.10	80547908	80550935	+	1330	-	-	-
novel.2683	-	arahy.Tifrunner.gnm1.Arahy.10	81501055	81501866	+	497	-	-	-
novel.2680	-	arahy.Tifrunner.gnm1.Arahy.10	78946094	78946561	+	468	-	-	-
novel.2681	-	arahy.Tifrunner.gnm1.Arahy.10	79185748	79192867	+	4434	-	PF13960:Domain of unknown function (DUF4218)|PF13963:Transposase-associated domain|PF02992:Transposase family tnp2	Transposase_21
novel.2688	-	arahy.Tifrunner.gnm1.Arahy.10	86636781	86646180	+	1908	-	-	-
novel.2689	-	arahy.Tifrunner.gnm1.Arahy.10	89111655	89113046	+	1321	-	-	-
novel.5438	-	arahy.Tifrunner.gnm1.Arahy.19	144975620	144976692	-	1073	-	PF00139:Legume lectin domain	-
novel.5439	-	arahy.Tifrunner.gnm1.Arahy.19	145117037	145123693	-	2294	-	PF03004:Plant transposase (Ptta/En/Spm family)	-
novel.2428	-	arahy.Tifrunner.gnm1.Arahy.09	109759370	109761638	+	2269	-	PF00847:AP2 domain	AP2
novel.2429	-	arahy.Tifrunner.gnm1.Arahy.09	110087953	110090681	+	549	-	-	-
novel.2422	-	arahy.Tifrunner.gnm1.Arahy.09	107035079	107039288	+	2730	-	PF05003:Protein of unknown function (DUF668)|PF11961:Domain of unknown function (DUF3475)	-
novel.2351	-	arahy.Tifrunner.gnm1.Arahy.09	14439920	14444893	+	3080	-	PF03081:Exo70 exocyst complex subunit	Exo70
novel.2352	-	arahy.Tifrunner.gnm1.Arahy.09	15830850	15832879	+	799	-	-	-
novel.2353	-	arahy.Tifrunner.gnm1.Arahy.09	16362939	16368415	+	1041	-	-	-
novel.2354	-	arahy.Tifrunner.gnm1.Arahy.09	17145067	17153910	+	3662	-	PF13041:PPR repeat family|PF09793:Anticodon-binding domain	-
novel.2355	-	arahy.Tifrunner.gnm1.Arahy.09	17351252	17351503	+	252	-	-	-
novel.2356	-	arahy.Tifrunner.gnm1.Arahy.09	17352532	17365012	+	258	-	-	-
novel.2425	-	arahy.Tifrunner.gnm1.Arahy.09	108547764	108554367	+	1264	-	PF02517:CAAX protease self-immunity	-
novel.968	-	arahy.Tifrunner.gnm1.Arahy.03	128015478	128017343	-	612	-	-	-
novel.969	-	arahy.Tifrunner.gnm1.Arahy.03	128266720	128269059	-	1191	-	PF10693:Protein of unknown function (DUF2499)	-
novel.962	-	arahy.Tifrunner.gnm1.Arahy.03	126066704	126067522	-	819	-	-	-
novel.963	-	arahy.Tifrunner.gnm1.Arahy.03	126953315	126955474	-	1086	-	PF05553:Cotton fibre expressed protein|PF14364:Domain of unknown function (DUF4408)	-
novel.960	-	arahy.Tifrunner.gnm1.Arahy.03	125306143	125309429	-	1729	-	-	-
novel.961	-	arahy.Tifrunner.gnm1.Arahy.03	125788488	125790328	-	1365	-	-	-
novel.966	-	arahy.Tifrunner.gnm1.Arahy.03	127301260	127304699	-	1277	-	-	-
novel.967	-	arahy.Tifrunner.gnm1.Arahy.03	127536975	127540292	-	2947	-	PF03126:Plus-3 domain	-
novel.964	-	arahy.Tifrunner.gnm1.Arahy.03	126996908	126997638	-	731	-	-	-
novel.965	-	arahy.Tifrunner.gnm1.Arahy.03	127291262	127293776	-	2515	-	PF00264:Common central domain of tyrosinase|PF12143:Protein of unknown function (DUF_B2219)|PF12142:Polyphenol oxidase middle domain	-
novel.1086	-	arahy.Tifrunner.gnm1.Arahy.04	90433733	90435795	+	1350	-	-	-
novel.5486	-	arahy.Tifrunner.gnm1.Arahy.20	6483152	6486706	+	3555	-	PF03732:Retrotransposon gag protein|PF13456:Reverse transcriptase-like|PF00098:Zinc knuckle	Retrotrans_gag
novel.5481	-	arahy.Tifrunner.gnm1.Arahy.20	2675378	2677451	+	1570	-	-	-
novel.1089	-	arahy.Tifrunner.gnm1.Arahy.04	94392308	94392651	+	244	-	-	-
novel.1088	-	arahy.Tifrunner.gnm1.Arahy.04	91288437	91301494	+	1676	-	-	-
novel.5480	-	arahy.Tifrunner.gnm1.Arahy.20	804712	805884	+	1086	-	-	-
novel.5270	-	arahy.Tifrunner.gnm1.Arahy.19	125640836	125646922	+	1992	-	PF03004:Plant transposase (Ptta/En/Spm family)	-
novel.71	-	arahy.Tifrunner.gnm1.Arahy.01	51229811	51233208	+	294	-	-	-
novel.70	-	arahy.Tifrunner.gnm1.Arahy.01	50634538	50639408	+	2595	-	PF14144:Seed dormancy control	-
novel.73	-	arahy.Tifrunner.gnm1.Arahy.01	52831807	52839689	+	3270	-	-	-
novel.72	-	arahy.Tifrunner.gnm1.Arahy.01	51699021	51701518	+	1092	-	-	-
novel.75	-	arahy.Tifrunner.gnm1.Arahy.01	53927481	53929155	+	1675	-	-	-
novel.74	-	arahy.Tifrunner.gnm1.Arahy.01	53352780	53356819	+	1958	-	-	-
novel.77	-	arahy.Tifrunner.gnm1.Arahy.01	56364197	56366158	+	1556	-	-	-
novel.76	-	arahy.Tifrunner.gnm1.Arahy.01	54228038	54230183	+	2146	-	-	-
novel.79	-	arahy.Tifrunner.gnm1.Arahy.01	58667324	58681602	+	8579	-	-	-
novel.78	-	arahy.Tifrunner.gnm1.Arahy.01	56694799	56697400	+	705	-	-	-
novel.4749	-	arahy.Tifrunner.gnm1.Arahy.17	124961910	124963993	+	1512	-	-	-
novel.4748	-	arahy.Tifrunner.gnm1.Arahy.17	124952154	124953744	+	1591	-	-	-
novel.4741	-	arahy.Tifrunner.gnm1.Arahy.17	122824752	122831646	+	1478	-	-	-
novel.4740	-	arahy.Tifrunner.gnm1.Arahy.17	121815233	121837199	+	4705	-	PF00931:NB-ARC domain	NB-ARC
novel.4743	-	arahy.Tifrunner.gnm1.Arahy.17	123633396	123635912	+	2517	-	PF00847:AP2 domain	AP2
novel.4742	-	arahy.Tifrunner.gnm1.Arahy.17	123028946	123033401	+	3177	-	PF00226:DnaJ domain|PF11926:Domain of unknown function (DUF3444)	DnaJ
novel.4745	-	arahy.Tifrunner.gnm1.Arahy.17	124674934	124680294	+	1740	-	-	-
novel.4744	-	arahy.Tifrunner.gnm1.Arahy.17	124535060	124536295	+	1236	-	PF00113:Enolase, C-terminal TIM barrel domain	-
novel.4747	-	arahy.Tifrunner.gnm1.Arahy.17	124701546	124702157	+	387	-	PF03004:Plant transposase (Ptta/En/Spm family)	-
novel.4746	-	arahy.Tifrunner.gnm1.Arahy.17	124693114	124700817	+	1139	-	-	-
novel.918	-	arahy.Tifrunner.gnm1.Arahy.03	86940048	86944901	-	1308	-	-	-
novel.5482	-	arahy.Tifrunner.gnm1.Arahy.20	2773500	2775618	+	2119	-	-	-
novel.3667	-	arahy.Tifrunner.gnm1.Arahy.13	86800750	86801741	-	992	-	-	-
novel.3666	-	arahy.Tifrunner.gnm1.Arahy.13	86705148	86706268	-	1024	-	-	-
novel.3665	-	arahy.Tifrunner.gnm1.Arahy.13	73824751	73828925	-	979	-	-	-
novel.3840	-	arahy.Tifrunner.gnm1.Arahy.14	133507004	133517393	+	3716	-	-	-
novel.3663	-	arahy.Tifrunner.gnm1.Arahy.13	67717889	67759052	-	318	-	-	-
novel.3662	-	arahy.Tifrunner.gnm1.Arahy.13	55083888	55087124	-	1453	-	-	-
novel.3661	-	arahy.Tifrunner.gnm1.Arahy.13	54259582	54282140	-	1579	-	PF04043:Plant invertase/pectin methylesterase inhibitor	-
novel.917	-	arahy.Tifrunner.gnm1.Arahy.03	85330471	85332886	-	827	-	-	-
novel.3660	-	arahy.Tifrunner.gnm1.Arahy.13	54092383	54098743	-	387	-	-	-
novel.916	-	arahy.Tifrunner.gnm1.Arahy.03	79257501	79259482	-	1884	-	-	-
novel.799	-	arahy.Tifrunner.gnm1.Arahy.03	142008940	142012496	+	2276	-	PF00646:F-box domain	F-box
novel.798	-	arahy.Tifrunner.gnm1.Arahy.03	141977345	141979225	+	1881	-	PF04669:Polysaccharide biosynthesis	-
novel.791	-	arahy.Tifrunner.gnm1.Arahy.03	138815525	138817369	+	931	-	-	-
novel.790	-	arahy.Tifrunner.gnm1.Arahy.03	138654835	138656261	+	1427	-	PF04852:Protein of unknown function (DUF640)	-
novel.793	-	arahy.Tifrunner.gnm1.Arahy.03	140230584	140231776	+	1193	-	-	-
novel.792	-	arahy.Tifrunner.gnm1.Arahy.03	140037041	140038123	+	727	-	-	-
novel.795	-	arahy.Tifrunner.gnm1.Arahy.03	141071846	141073674	+	508	-	-	-
novel.794	-	arahy.Tifrunner.gnm1.Arahy.03	140305946	140310716	+	4209	-	PF00069:Protein kinase domain|PF08263:Leucine rich repeat N-terminal domain|PF13855:Leucine rich repeat	Pkinase
novel.797	-	arahy.Tifrunner.gnm1.Arahy.03	141961933	141964895	+	2963	-	-	-
novel.796	-	arahy.Tifrunner.gnm1.Arahy.03	141107595	141107860	+	266	-	-	-
novel.4358	-	arahy.Tifrunner.gnm1.Arahy.16	34270760	34274676	+	3917	-	PF06814:Lung seven transmembrane receptor	-
novel.4359	-	arahy.Tifrunner.gnm1.Arahy.16	36343444	36347441	+	2486	-	-	-
novel.4356	-	arahy.Tifrunner.gnm1.Arahy.16	33039726	33042038	+	1326	-	-	-
novel.4357	-	arahy.Tifrunner.gnm1.Arahy.16	33966026	33967673	+	1106	-	-	-
novel.4354	-	arahy.Tifrunner.gnm1.Arahy.16	30585425	30586321	+	897	-	-	-
novel.4355	-	arahy.Tifrunner.gnm1.Arahy.16	32055450	32056055	+	451	-	PF13086:AAA domain	-
novel.4352	-	arahy.Tifrunner.gnm1.Arahy.16	29261207	29264222	+	2575	-	PF03126:Plus-3 domain	-
novel.4353	-	arahy.Tifrunner.gnm1.Arahy.16	29489531	29492097	+	2567	-	-	-
novel.4350	-	arahy.Tifrunner.gnm1.Arahy.16	27599310	27602019	+	571	-	-	-
novel.4351	-	arahy.Tifrunner.gnm1.Arahy.16	27847677	27850091	+	1436	-	-	-
novel.429	-	arahy.Tifrunner.gnm1.Arahy.02	92366995	92369905	+	2650	-	PF12854:PPR repeat|PF13041:PPR repeat family	-
novel.428	-	arahy.Tifrunner.gnm1.Arahy.02	92355640	92359154	+	3144	-	-	-
novel.427	-	arahy.Tifrunner.gnm1.Arahy.02	91265756	91280698	+	2396	-	-	-
novel.426	-	arahy.Tifrunner.gnm1.Arahy.02	91209748	91215612	+	672	-	-	-
novel.425	-	arahy.Tifrunner.gnm1.Arahy.02	91103618	91109663	+	3881	-	PF13041:PPR repeat family|PF14432:DYW family of nucleic acid deaminases	-
novel.424	-	arahy.Tifrunner.gnm1.Arahy.02	91068355	91072821	+	2225	-	-	-
novel.423	-	arahy.Tifrunner.gnm1.Arahy.02	90994095	90997505	+	3411	-	PF08263:Leucine rich repeat N-terminal domain|PF13855:Leucine rich repeat	LRRNT_2
novel.422	-	arahy.Tifrunner.gnm1.Arahy.02	90876937	90886723	+	3923	-	-	-
novel.421	-	arahy.Tifrunner.gnm1.Arahy.02	90775634	90776204	+	571	-	-	-
novel.420	-	arahy.Tifrunner.gnm1.Arahy.02	90461811	90464380	+	2395	-	-	-
novel.1337	-	arahy.Tifrunner.gnm1.Arahy.05	33267538	33270626	+	3005	-	-	-
novel.1336	-	arahy.Tifrunner.gnm1.Arahy.05	30528036	30535659	+	1996	-	PF14735:HAUS augmin-like complex subunit 4|PF03004:Plant transposase (Ptta/En/Spm family)	-
novel.1335	-	arahy.Tifrunner.gnm1.Arahy.05	30243277	30247695	+	598	-	-	-
novel.1621	-	arahy.Tifrunner.gnm1.Arahy.06	10854276	10856220	+	812	-	-	-
novel.1334	-	arahy.Tifrunner.gnm1.Arahy.05	29378246	29380156	+	1911	-	-	-
novel.1333	-	arahy.Tifrunner.gnm1.Arahy.05	28305641	28306728	+	1088	-	-	-
novel.1332	-	arahy.Tifrunner.gnm1.Arahy.05	27636525	27637054	+	308	-	-	-
novel.1331	-	arahy.Tifrunner.gnm1.Arahy.05	27605310	27607207	+	1542	-	PF00031:Cystatin domain	-
novel.1330	-	arahy.Tifrunner.gnm1.Arahy.05	27344066	27346088	+	2023	-	PF01471:Putative peptidoglycan binding domain|PF00413:Matrixin	PG_binding_1
novel.2167	-	arahy.Tifrunner.gnm1.Arahy.08	46365273	46366992	+	1630	-	-	-
novel.2166	-	arahy.Tifrunner.gnm1.Arahy.08	45927703	45930115	+	1645	-	-	-
novel.2165	-	arahy.Tifrunner.gnm1.Arahy.08	45781655	45784940	+	3164	-	PF13041:PPR repeat family	-
novel.2164	-	arahy.Tifrunner.gnm1.Arahy.08	45428407	45431352	+	852	-	-	-
novel.2163	-	arahy.Tifrunner.gnm1.Arahy.08	44846149	44848576	+	1549	-	-	-
novel.2162	-	arahy.Tifrunner.gnm1.Arahy.08	44717292	44720416	+	517	-	-	-
novel.2161	-	arahy.Tifrunner.gnm1.Arahy.08	44501945	44503931	+	1197	-	-	-
novel.2160	-	arahy.Tifrunner.gnm1.Arahy.08	43986884	43988867	+	1984	-	PF07859:alpha/beta hydrolase fold	Abhydrolase_3
novel.2169	-	arahy.Tifrunner.gnm1.Arahy.08	47685246	47687629	+	926	-	PF00078:Reverse transcriptase (RNA-dependent DNA polymerase)	RVT_1
novel.2168	-	arahy.Tifrunner.gnm1.Arahy.08	46685616	46687189	+	1574	-	PF00646:F-box domain	F-box
novel.889	-	arahy.Tifrunner.gnm1.Arahy.03	42878026	42879771	-	583	-	-	-
novel.888	-	arahy.Tifrunner.gnm1.Arahy.03	42815006	42817313	-	2308	-	PF00069:Protein kinase domain	Pkinase
novel.885	-	arahy.Tifrunner.gnm1.Arahy.03	42193746	42194060	-	315	-	-	-
novel.884	-	arahy.Tifrunner.gnm1.Arahy.03	41027193	41028763	-	1571	-	PF05553:Cotton fibre expressed protein|PF14364:Domain of unknown function (DUF4408)	-
novel.887	-	arahy.Tifrunner.gnm1.Arahy.03	42476063	42480033	-	3886	-	-	-
novel.886	-	arahy.Tifrunner.gnm1.Arahy.03	42330633	42332861	-	1725	-	-	-
novel.881	-	arahy.Tifrunner.gnm1.Arahy.03	38070625	38075908	-	3326	-	-	-
novel.880	-	arahy.Tifrunner.gnm1.Arahy.03	36289221	36301326	-	1895	-	-	-
novel.883	-	arahy.Tifrunner.gnm1.Arahy.03	38799125	38800794	-	1670	-	PF04756:OST3 / OST6 family, transporter family	-
novel.882	-	arahy.Tifrunner.gnm1.Arahy.03	38267676	38270334	-	253	-	-	-
novel.1624	-	arahy.Tifrunner.gnm1.Arahy.06	12849421	12853443	+	3185	-	PF00168:C2 domain|PF08372:Plant phosphoribosyltransferase C-terminal	C2
novel.3748	-	arahy.Tifrunner.gnm1.Arahy.14	9100350	9105035	+	837	-	-	-
novel.3749	-	arahy.Tifrunner.gnm1.Arahy.14	9485174	9485653	+	398	-	-	-
novel.3744	-	arahy.Tifrunner.gnm1.Arahy.14	8290424	8292959	+	2098	-	-	-
novel.3745	-	arahy.Tifrunner.gnm1.Arahy.14	8627103	8659956	+	1937	-	PF14368:Probable lipid transfer	-
novel.3746	-	arahy.Tifrunner.gnm1.Arahy.14	8683068	8685075	+	2008	-	PF14547:Hydrophobic seed protein	-
novel.3747	-	arahy.Tifrunner.gnm1.Arahy.14	8842596	8846298	+	3703	-	PF00078:Reverse transcriptase (RNA-dependent DNA polymerase)	RVT_1
novel.3740	-	arahy.Tifrunner.gnm1.Arahy.14	7033885	7035489	+	1605	-	-	-
novel.3741	-	arahy.Tifrunner.gnm1.Arahy.14	7283505	7288022	+	3008	-	PF01088:Ubiquitin carboxyl-terminal hydrolase, family 1|PF12315:Protein DA1	-
novel.3742	-	arahy.Tifrunner.gnm1.Arahy.14	7623657	7626858	+	1284	-	-	-
novel.3743	-	arahy.Tifrunner.gnm1.Arahy.14	7967429	7968645	+	811	-	-	-
novel.4914	-	arahy.Tifrunner.gnm1.Arahy.18	17032557	17038672	+	3817	-	-	-
novel.4915	-	arahy.Tifrunner.gnm1.Arahy.18	17469125	17469660	+	345	-	-	-
novel.4916	-	arahy.Tifrunner.gnm1.Arahy.18	17534669	17535236	+	330	-	-	-
novel.4917	-	arahy.Tifrunner.gnm1.Arahy.18	20001144	20003049	+	349	-	-	-
novel.4910	-	arahy.Tifrunner.gnm1.Arahy.18	15336750	15340999	+	2681	-	-	-
novel.4911	-	arahy.Tifrunner.gnm1.Arahy.18	16275984	16279125	+	2308	-	PF03514:GRAS domain family	GRAS
novel.4912	-	arahy.Tifrunner.gnm1.Arahy.18	16418916	16421264	+	1372	-	PF00651:BTB/POZ domain	BTB
novel.4913	-	arahy.Tifrunner.gnm1.Arahy.18	16975173	16988121	+	1039	-	-	-
novel.4918	-	arahy.Tifrunner.gnm1.Arahy.18	20315538	20329887	+	1949	-	-	-
novel.4919	-	arahy.Tifrunner.gnm1.Arahy.18	20813339	20814312	+	974	-	PF13833:EF-hand domain pair	-
novel.1632	-	arahy.Tifrunner.gnm1.Arahy.06	19479921	19480712	+	792	-	-	-
novel.1633	-	arahy.Tifrunner.gnm1.Arahy.06	21173503	21181738	+	7597	-	-	-
novel.1630	-	arahy.Tifrunner.gnm1.Arahy.06	18090122	18090567	+	446	-	-	-
novel.1631	-	arahy.Tifrunner.gnm1.Arahy.06	18255035	18255804	+	770	-	-	-
novel.1636	-	arahy.Tifrunner.gnm1.Arahy.06	24160675	24162925	+	2159	-	-	-
novel.1637	-	arahy.Tifrunner.gnm1.Arahy.06	26207409	26208601	+	667	-	-	-
novel.1634	-	arahy.Tifrunner.gnm1.Arahy.06	21492954	21493500	+	348	-	-	-
novel.1635	-	arahy.Tifrunner.gnm1.Arahy.06	21990416	21994959	+	4412	-	PF06814:Lung seven transmembrane receptor	-
novel.1184	-	arahy.Tifrunner.gnm1.Arahy.04	18272114	18275535	-	2190	-	-	-
novel.1185	-	arahy.Tifrunner.gnm1.Arahy.04	18619782	18622509	-	2728	-	PF05637:galactosyl transferase GMA12/MNN10 family	-
novel.1186	-	arahy.Tifrunner.gnm1.Arahy.04	19330801	19332794	-	1994	-	PF00168:C2 domain	C2
novel.1187	-	arahy.Tifrunner.gnm1.Arahy.04	19394114	19396170	-	2057	-	PF02536:mTERF	-
novel.1180	-	arahy.Tifrunner.gnm1.Arahy.04	15689128	15690068	-	941	-	-	-
novel.1181	-	arahy.Tifrunner.gnm1.Arahy.04	17038251	17043202	-	1407	-	-	-
novel.1182	-	arahy.Tifrunner.gnm1.Arahy.04	17089749	17091650	-	523	-	-	-
novel.1183	-	arahy.Tifrunner.gnm1.Arahy.04	17121125	17125763	-	2837	-	PF00630:Filamin/ABP280 repeat	-
novel.5742	-	arahy.Tifrunner.gnm1.Arahy.20	131935206	131938078	-	2873	-	PF00069:Protein kinase domain|PF08263:Leucine rich repeat N-terminal domain	Pkinase
novel.5743	-	arahy.Tifrunner.gnm1.Arahy.20	132018496	132021310	-	2815	-	PF14309:Domain of unknown function (DUF4378)	-
novel.5740	-	arahy.Tifrunner.gnm1.Arahy.20	131404077	131407525	-	3449	-	PF01501:Glycosyl transferase family 8	Glyco_transf_8
novel.5741	-	arahy.Tifrunner.gnm1.Arahy.20	131792626	131792916	-	200	-	-	-
novel.5746	-	arahy.Tifrunner.gnm1.Arahy.20	133420388	133425401	-	2590	-	PF03004:Plant transposase (Ptta/En/Spm family)	-
novel.5747	-	arahy.Tifrunner.gnm1.Arahy.20	133724730	133726773	-	2044	-	PF04770:ZF-HD protein dimerisation region	ZF-HD_dimer
novel.5744	-	arahy.Tifrunner.gnm1.Arahy.20	132647993	132649838	-	1133	-	PF03732:Retrotransposon gag protein	Retrotrans_gag
novel.5745	-	arahy.Tifrunner.gnm1.Arahy.20	133310116	133311952	-	1288	-	PF01397:Terpene synthase, N-terminal domain	-
novel.5748	-	arahy.Tifrunner.gnm1.Arahy.20	133877881	133880909	-	3029	-	-	-
novel.5749	-	arahy.Tifrunner.gnm1.Arahy.20	134252899	134256019	-	1453	-	-	-
novel.162	-	arahy.Tifrunner.gnm1.Arahy.01	2695916	2699343	-	2675	-	-	-
novel.163	-	arahy.Tifrunner.gnm1.Arahy.01	4511301	4517855	-	1074	-	-	-
novel.160	-	arahy.Tifrunner.gnm1.Arahy.01	1277809	1279997	-	946	-	-	-
novel.161	-	arahy.Tifrunner.gnm1.Arahy.01	2320875	2322168	-	1294	-	-	-
novel.166	-	arahy.Tifrunner.gnm1.Arahy.01	5157311	5159866	-	1341	-	-	-
novel.167	-	arahy.Tifrunner.gnm1.Arahy.01	5288423	5290591	-	438	-	-	-
novel.164	-	arahy.Tifrunner.gnm1.Arahy.01	4827786	4830507	-	760	-	-	-
novel.165	-	arahy.Tifrunner.gnm1.Arahy.01	5140851	5143975	-	1245	-	-	-
novel.168	-	arahy.Tifrunner.gnm1.Arahy.01	6193763	6194767	-	492	-	-	-
novel.169	-	arahy.Tifrunner.gnm1.Arahy.01	6499947	6500830	-	841	-	-	-
novel.1984	-	arahy.Tifrunner.gnm1.Arahy.07	7737184	7740463	-	827	-	-	-
novel.1985	-	arahy.Tifrunner.gnm1.Arahy.07	8720239	8722495	-	576	-	-	-
novel.1986	-	arahy.Tifrunner.gnm1.Arahy.07	8730979	8736084	-	2359	-	PF02896:PEP-utilising enzyme, TIM barrel domain	-
novel.1455	-	arahy.Tifrunner.gnm1.Arahy.05	115506860	115507817	+	958	-	-	-
novel.1980	-	arahy.Tifrunner.gnm1.Arahy.07	5016170	5021306	-	2165	-	PF00118:TCP-1/cpn60 chaperonin family	-
novel.1453	-	arahy.Tifrunner.gnm1.Arahy.05	115146592	115149589	+	2998	-	PF01453:D-mannose binding lectin|PF00069:Protein kinase domain|PF00954:S-locus glycoprotein domain	Pkinase
novel.1450	-	arahy.Tifrunner.gnm1.Arahy.05	114307038	114309169	+	2132	-	-	-
novel.1451	-	arahy.Tifrunner.gnm1.Arahy.05	114479846	114486374	+	3361	-	PF07727:Reverse transcriptase (RNA-dependent DNA polymerase)|PF01582:TIR domain	RVT_2
novel.1988	-	arahy.Tifrunner.gnm1.Arahy.07	10286883	10290414	-	3532	-	PF00168:C2 domain	C2
novel.1989	-	arahy.Tifrunner.gnm1.Arahy.07	10648042	10648829	-	788	-	PF00011:Hsp20/alpha crystallin family	-
novel.1458	-	arahy.Tifrunner.gnm1.Arahy.05	7668170	7676701	-	1683	-	PF03004:Plant transposase (Ptta/En/Spm family)	-
novel.1459	-	arahy.Tifrunner.gnm1.Arahy.05	9667529	9670467	-	1719	-	PF01501:Glycosyl transferase family 8	Glyco_transf_8
novel.5294	-	arahy.Tifrunner.gnm1.Arahy.19	143984918	143991991	+	820	-	-	-
novel.5295	-	arahy.Tifrunner.gnm1.Arahy.19	144529792	144532596	+	2343	-	PF00069:Protein kinase domain	Pkinase
novel.5296	-	arahy.Tifrunner.gnm1.Arahy.19	144975620	144976685	+	1066	-	PF00139:Legume lectin domain	-
novel.5297	-	arahy.Tifrunner.gnm1.Arahy.19	145267584	145270268	+	1241	-	PF00281:Ribosomal protein L5	-
novel.5290	-	arahy.Tifrunner.gnm1.Arahy.19	143026582	143029032	+	1058	-	-	-
novel.5291	-	arahy.Tifrunner.gnm1.Arahy.19	143093223	143094735	+	976	-	-	-
novel.5292	-	arahy.Tifrunner.gnm1.Arahy.19	143379885	143382507	+	1029	-	-	-
novel.5293	-	arahy.Tifrunner.gnm1.Arahy.19	143939786	143941345	+	1560	-	-	-
novel.5298	-	arahy.Tifrunner.gnm1.Arahy.19	145513707	145521547	+	3050	-	-	-
novel.5299	-	arahy.Tifrunner.gnm1.Arahy.19	145617117	145681553	+	1309	-	PF00139:Legume lectin domain	-
novel.306	-	arahy.Tifrunner.gnm1.Arahy.02	3114435	3115700	+	1266	-	-	-
novel.307	-	arahy.Tifrunner.gnm1.Arahy.02	3319396	3322712	+	3317	-	PF00931:NB-ARC domain	NB-ARC
novel.304	-	arahy.Tifrunner.gnm1.Arahy.02	553237	555019	+	927	-	-	-
novel.305	-	arahy.Tifrunner.gnm1.Arahy.02	725500	727774	+	2184	-	-	-
novel.302	-	arahy.Tifrunner.gnm1.Arahy.02	72040	72593	+	456	-	-	-
novel.303	-	arahy.Tifrunner.gnm1.Arahy.02	74193	78794	+	2740	-	-	-
novel.300	-	arahy.Tifrunner.gnm1.Arahy.01	111310592	111313398	-	1182	-	-	-
novel.301	-	arahy.Tifrunner.gnm1.Arahy.01	111472171	111474813	-	2643	-	-	-
novel.308	-	arahy.Tifrunner.gnm1.Arahy.02	3474203	3477409	+	1414	-	PF00153:Mitochondrial carrier protein	Mito_carr
novel.309	-	arahy.Tifrunner.gnm1.Arahy.02	3878715	3880558	+	846	-	-	-
novel.3179	-	arahy.Tifrunner.gnm1.Arahy.11	147881258	147883252	-	1513	-	-	-
novel.3178	-	arahy.Tifrunner.gnm1.Arahy.11	147240075	147241155	-	1081	-	-	-
novel.3173	-	arahy.Tifrunner.gnm1.Arahy.11	146541204	146543015	-	1812	-	PF04641:Rtf2 RING-finger	DUF602
novel.3172	-	arahy.Tifrunner.gnm1.Arahy.11	146535471	146537795	-	2325	-	-	-
novel.3171	-	arahy.Tifrunner.gnm1.Arahy.11	146530487	146531884	-	1398	-	-	-
novel.3170	-	arahy.Tifrunner.gnm1.Arahy.11	146288963	146290110	-	1148	-	PF15365:Proline-rich nuclear receptor coactivator motif	-
novel.3177	-	arahy.Tifrunner.gnm1.Arahy.11	147235647	147236999	-	1353	-	-	-
novel.3176	-	arahy.Tifrunner.gnm1.Arahy.11	147219842	147222830	-	2989	-	PF01370:NAD dependent epimerase/dehydratase family	Epimerase
novel.3175	-	arahy.Tifrunner.gnm1.Arahy.11	146925370	146927953	-	2584	-	PF00012:Hsp70 protein|PF10712:NAD-specific glutamate dehydrogenase	HSP70
novel.3174	-	arahy.Tifrunner.gnm1.Arahy.11	146685790	146688072	-	2283	-	PF02214:BTB/POZ domain	K_tetra
novel.4165	-	arahy.Tifrunner.gnm1.Arahy.15	3333995	3336297	-	2303	-	-	-
novel.4164	-	arahy.Tifrunner.gnm1.Arahy.15	3136519	3140367	-	3265	-	-	-
novel.4167	-	arahy.Tifrunner.gnm1.Arahy.15	6336161	6337077	-	917	-	-	-
novel.4166	-	arahy.Tifrunner.gnm1.Arahy.15	4507629	4509940	-	2312	-	-	-
novel.4161	-	arahy.Tifrunner.gnm1.Arahy.15	2696563	2698741	-	2092	-	-	-
novel.4160	-	arahy.Tifrunner.gnm1.Arahy.15	2267275	2267491	-	217	-	-	-
novel.4163	-	arahy.Tifrunner.gnm1.Arahy.15	3090879	3094943	-	1769	-	-	-
novel.4162	-	arahy.Tifrunner.gnm1.Arahy.15	2720009	2724078	-	4070	-	-	-
novel.4169	-	arahy.Tifrunner.gnm1.Arahy.15	7625160	7628136	-	2977	-	PF12819:Carbohydrate-binding protein of the ER|PF07714:Protein tyrosine kinase	Pkinase_Tyr
novel.4168	-	arahy.Tifrunner.gnm1.Arahy.15	7085077	7085518	-	442	-	-	-
novel.3359	-	arahy.Tifrunner.gnm1.Arahy.12	61276057	61280334	-	4278	-	PF00909:Ammonium Transporter Family	Ammonium_transp
novel.3358	-	arahy.Tifrunner.gnm1.Arahy.12	56783748	56787610	-	690	-	-	-
novel.3357	-	arahy.Tifrunner.gnm1.Arahy.12	50266745	50283056	-	1929	-	-	-
novel.3356	-	arahy.Tifrunner.gnm1.Arahy.12	49365609	49370019	-	987	-	-	-
novel.3355	-	arahy.Tifrunner.gnm1.Arahy.12	48337941	48348843	-	1114	-	-	-
novel.3354	-	arahy.Tifrunner.gnm1.Arahy.12	45986290	45999239	-	2315	-	PF04819:Family of unknown function (DUF716)	-
novel.3353	-	arahy.Tifrunner.gnm1.Arahy.12	42906069	42914120	-	1447	-	-	-
novel.3352	-	arahy.Tifrunner.gnm1.Arahy.12	38074931	38078128	-	3198	-	PF13041:PPR repeat family|PF01535:PPR repeat	PPR
novel.3351	-	arahy.Tifrunner.gnm1.Arahy.12	38058567	38060345	-	1779	-	PF13639:Ring finger domain	-
novel.3350	-	arahy.Tifrunner.gnm1.Arahy.12	38055116	38056401	-	1180	-	-	-
novel.3447	-	arahy.Tifrunner.gnm1.Arahy.13	5559208	5561038	+	1735	-	PF03169:OPT oligopeptide transporter protein	OPT
novel.3446	-	arahy.Tifrunner.gnm1.Arahy.13	5306447	5308807	+	2264	-	PF17177:Pentacotripeptide-repeat region of PRORP|PF13041:PPR repeat family	-
novel.3445	-	arahy.Tifrunner.gnm1.Arahy.13	5292270	5294129	+	745	-	-	-
novel.3332	-	arahy.Tifrunner.gnm1.Arahy.12	12659618	12662014	-	1019	-	-	-
novel.3335	-	arahy.Tifrunner.gnm1.Arahy.12	15562541	15573876	-	3336	-	-	-
novel.3334	-	arahy.Tifrunner.gnm1.Arahy.12	15377124	15379988	-	457	-	-	-
novel.3441	-	arahy.Tifrunner.gnm1.Arahy.13	2384587	2386971	+	2385	-	PF00067:Cytochrome P450	p450
novel.3440	-	arahy.Tifrunner.gnm1.Arahy.13	1685018	1686845	+	1004	-	-	-
novel.2408	-	arahy.Tifrunner.gnm1.Arahy.09	100257192	100259908	+	967	-	-	-
novel.2409	-	arahy.Tifrunner.gnm1.Arahy.09	101903527	101906547	+	3021	-	-	-
novel.2404	-	arahy.Tifrunner.gnm1.Arahy.09	94095724	94097434	+	1711	-	-	-
novel.2405	-	arahy.Tifrunner.gnm1.Arahy.09	94711564	94715092	+	2379	-	PF00657:GDSL-like Lipase/Acylhydrolase	Lipase_GDSL
novel.2406	-	arahy.Tifrunner.gnm1.Arahy.09	97789520	97791168	+	726	-	-	-
novel.2407	-	arahy.Tifrunner.gnm1.Arahy.09	98555960	98556375	+	232	-	-	-
novel.2400	-	arahy.Tifrunner.gnm1.Arahy.09	87295762	87298421	+	2660	-	PF03822:NAF domain|PF00069:Protein kinase domain	Pkinase
novel.2401	-	arahy.Tifrunner.gnm1.Arahy.09	89894287	89900061	+	4934	-	-	-
novel.2402	-	arahy.Tifrunner.gnm1.Arahy.09	92240310	92251800	+	803	-	-	-
novel.2403	-	arahy.Tifrunner.gnm1.Arahy.09	92682120	92683658	+	915	-	-	-
novel.940	-	arahy.Tifrunner.gnm1.Arahy.03	108764448	108769334	-	4593	-	PF03849:Transcription factor Tfb2	-
novel.941	-	arahy.Tifrunner.gnm1.Arahy.03	109039746	109045219	-	2886	-	-	-
novel.942	-	arahy.Tifrunner.gnm1.Arahy.03	110282887	110286233	-	1126	-	PF02892:BED zinc finger	zf-BED
novel.943	-	arahy.Tifrunner.gnm1.Arahy.03	112289640	112294452	-	1814	-	-	-
novel.944	-	arahy.Tifrunner.gnm1.Arahy.03	112972722	112974346	-	870	-	-	-
novel.945	-	arahy.Tifrunner.gnm1.Arahy.03	113823649	113828809	-	2680	-	PF02892:BED zinc finger|PF05699:hAT family C-terminal dimerisation region|PF14372:Domain of unknown function (DUF4413)	hATC
novel.946	-	arahy.Tifrunner.gnm1.Arahy.03	113839578	113841012	-	642	-	PF03106:WRKY DNA -binding domain	WRKY
novel.947	-	arahy.Tifrunner.gnm1.Arahy.03	115115345	115116820	-	943	-	PF02953:Tim10/DDP family zinc finger	-
novel.948	-	arahy.Tifrunner.gnm1.Arahy.03	117287040	117290039	-	2287	-	-	-
novel.949	-	arahy.Tifrunner.gnm1.Arahy.03	118187841	118191645	-	1215	-	-	-
novel.17	-	arahy.Tifrunner.gnm1.Arahy.01	8540169	8546994	+	6344	-	-	-
novel.16	-	arahy.Tifrunner.gnm1.Arahy.01	6820305	6823344	+	459	-	-	-
novel.15	-	arahy.Tifrunner.gnm1.Arahy.01	6654698	6657419	+	1281	-	-	-
novel.14	-	arahy.Tifrunner.gnm1.Arahy.01	6498644	6502046	+	3403	-	-	-
novel.13	-	arahy.Tifrunner.gnm1.Arahy.01	6342693	6344103	+	1411	-	-	-
novel.12	-	arahy.Tifrunner.gnm1.Arahy.01	6092632	6093762	+	861	-	-	-
novel.11	-	arahy.Tifrunner.gnm1.Arahy.01	5601376	5606665	+	815	-	-	-
novel.10	-	arahy.Tifrunner.gnm1.Arahy.01	5541126	5542166	+	1041	-	-	-
novel.19	-	arahy.Tifrunner.gnm1.Arahy.01	9932161	9933172	+	1012	-	-	-
novel.18	-	arahy.Tifrunner.gnm1.Arahy.01	9916028	9917319	+	1292	-	-	-
novel.4763	-	arahy.Tifrunner.gnm1.Arahy.17	132336281	132339249	+	1327	-	-	-
novel.4762	-	arahy.Tifrunner.gnm1.Arahy.17	132005875	132009997	+	2721	-	-	-
novel.4761	-	arahy.Tifrunner.gnm1.Arahy.17	131987007	131989347	+	536	-	-	-
novel.4760	-	arahy.Tifrunner.gnm1.Arahy.17	131980686	131983237	+	2552	-	PF13041:PPR repeat family|PF12854:PPR repeat	-
novel.4767	-	arahy.Tifrunner.gnm1.Arahy.17	134633946	134635603	+	1658	-	-	-
novel.4766	-	arahy.Tifrunner.gnm1.Arahy.17	134259601	134261316	+	1716	-	-	-
novel.4765	-	arahy.Tifrunner.gnm1.Arahy.17	133955801	133956921	+	749	-	-	-
novel.4764	-	arahy.Tifrunner.gnm1.Arahy.17	133069025	133070102	+	1078	-	PF00011:Hsp20/alpha crystallin family	-
novel.4769	-	arahy.Tifrunner.gnm1.Arahy.17	1822641	1826872	-	3199	-	PF00931:NB-ARC domain	NB-ARC
novel.4768	-	arahy.Tifrunner.gnm1.Arahy.17	1132296	1136484	-	4189	-	-	-
novel.5355	-	arahy.Tifrunner.gnm1.Arahy.19	16130045	16130898	-	854	-	PF00190:Cupin	-
novel.5354	-	arahy.Tifrunner.gnm1.Arahy.19	15815604	15817891	-	2288	-	PF00139:Legume lectin domain|PF07714:Protein tyrosine kinase	Pkinase_Tyr
novel.5357	-	arahy.Tifrunner.gnm1.Arahy.19	17086097	17087437	-	1341	-	PF02531:PsaD	-
novel.5356	-	arahy.Tifrunner.gnm1.Arahy.19	16922605	16927154	-	1375	-	-	-
novel.4370	-	arahy.Tifrunner.gnm1.Arahy.16	58157795	58163514	+	5513	-	-	-
novel.221	-	arahy.Tifrunner.gnm1.Arahy.01	50627396	50630349	-	1185	-	-	-
novel.4372	-	arahy.Tifrunner.gnm1.Arahy.16	67573614	67575269	+	908	-	-	-
novel.4373	-	arahy.Tifrunner.gnm1.Arahy.16	67598502	67609092	+	3823	-	-	-
novel.4374	-	arahy.Tifrunner.gnm1.Arahy.16	69324790	69339366	+	6220	-	PF00125:Core histone H2A/H2B/H3/H4	Histone
novel.4375	-	arahy.Tifrunner.gnm1.Arahy.16	69925157	69932819	+	3391	-	-	-
novel.4376	-	arahy.Tifrunner.gnm1.Arahy.16	71881111	71891135	+	1413	-	-	-
novel.4377	-	arahy.Tifrunner.gnm1.Arahy.16	76216121	76218985	+	2448	-	PF05003:Protein of unknown function (DUF668)|PF11961:Domain of unknown function (DUF3475)	-
novel.4378	-	arahy.Tifrunner.gnm1.Arahy.16	76493196	76505695	+	1555	-	PF00067:Cytochrome P450	p450
novel.4379	-	arahy.Tifrunner.gnm1.Arahy.16	84429433	84434381	+	2562	-	PF01453:D-mannose binding lectin|PF00954:S-locus glycoprotein domain	B_lectin
novel.223	-	arahy.Tifrunner.gnm1.Arahy.01	51804809	51806301	-	811	-	PF03248:Rer1 family	-
novel.222	-	arahy.Tifrunner.gnm1.Arahy.01	51702212	51702803	-	522	-	-	-
novel.5359	-	arahy.Tifrunner.gnm1.Arahy.19	18032816	18036016	-	1356	-	-	-
novel.5358	-	arahy.Tifrunner.gnm1.Arahy.19	17714355	17718124	-	813	-	PF13962:Domain of unknown function	-
novel.227	-	arahy.Tifrunner.gnm1.Arahy.01	55554757	55556778	-	1044	-	-	-
novel.226	-	arahy.Tifrunner.gnm1.Arahy.01	55367607	55370182	-	1541	-	-	-
novel.445	-	arahy.Tifrunner.gnm1.Arahy.02	96650447	96652204	+	1758	-	-	-
novel.444	-	arahy.Tifrunner.gnm1.Arahy.02	95778766	95779047	+	282	-	-	-
novel.447	-	arahy.Tifrunner.gnm1.Arahy.02	97261008	97261863	+	856	-	-	-
novel.446	-	arahy.Tifrunner.gnm1.Arahy.02	96874745	96883046	+	2271	-	-	-
novel.441	-	arahy.Tifrunner.gnm1.Arahy.02	95307793	95310120	+	2328	-	PF13968:Domain of unknown function (DUF4220)|PF04578:Protein of unknown function, DUF594	-
novel.440	-	arahy.Tifrunner.gnm1.Arahy.02	95279358	95282633	+	2444	-	-	-
novel.443	-	arahy.Tifrunner.gnm1.Arahy.02	95605146	95608314	+	968	-	-	-
novel.442	-	arahy.Tifrunner.gnm1.Arahy.02	95504443	95506532	+	1844	-	-	-
novel.449	-	arahy.Tifrunner.gnm1.Arahy.02	98177302	98178136	+	835	-	-	-
novel.448	-	arahy.Tifrunner.gnm1.Arahy.02	97811759	97834445	+	4247	-	PF00931:NB-ARC domain	NB-ARC
novel.1849	-	arahy.Tifrunner.gnm1.Arahy.06	109622491	109627825	-	1646	-	PF01740:STAS domain	STAS
novel.1848	-	arahy.Tifrunner.gnm1.Arahy.06	109420747	109424374	-	3628	-	PF00122:E1-E2 ATPase|PF00690:Cation transporter/ATPase, N-terminus	E1-E2_ATPase
novel.1841	-	arahy.Tifrunner.gnm1.Arahy.06	107056581	107059516	-	2936	-	-	-
novel.1840	-	arahy.Tifrunner.gnm1.Arahy.06	106824549	106829188	-	4640	-	PF03372:Endonuclease/Exonuclease/phosphatase family|PF13456:Reverse transcriptase-like|PF00078:Reverse transcriptase (RNA-dependent DNA polymerase)|PF13966:zinc-binding in reverse transcriptase	RVT_1
novel.1843	-	arahy.Tifrunner.gnm1.Arahy.06	108328496	108330398	-	1491	-	-	-
novel.1842	-	arahy.Tifrunner.gnm1.Arahy.06	107688131	107690759	-	2629	-	-	-
novel.1845	-	arahy.Tifrunner.gnm1.Arahy.06	108570787	108572055	-	510	-	-	-
novel.1844	-	arahy.Tifrunner.gnm1.Arahy.06	108518363	108519883	-	1521	-	PF03151:Triose-phosphate Transporter family	-
novel.1847	-	arahy.Tifrunner.gnm1.Arahy.06	109229303	109233146	-	3155	-	-	-
novel.1846	-	arahy.Tifrunner.gnm1.Arahy.06	109135611	109143948	-	4273	-	-	-
novel.5179	-	arahy.Tifrunner.gnm1.Arahy.19	9598438	9599437	+	1000	-	-	-
novel.5178	-	arahy.Tifrunner.gnm1.Arahy.19	9520852	9525247	+	1446	-	PF00450:Serine carboxypeptidase	Peptidase_S10
novel.5171	-	arahy.Tifrunner.gnm1.Arahy.19	3020925	3024271	+	1758	-	PF03140:Plant protein of unknown function	-
novel.5170	-	arahy.Tifrunner.gnm1.Arahy.19	2483010	2487399	+	3261	-	-	-
novel.5173	-	arahy.Tifrunner.gnm1.Arahy.19	3990103	3992165	+	586	-	-	-
novel.5172	-	arahy.Tifrunner.gnm1.Arahy.19	3386246	3398506	+	1234	-	-	-
novel.5175	-	arahy.Tifrunner.gnm1.Arahy.19	6063349	6067443	+	2434	-	-	-
novel.5174	-	arahy.Tifrunner.gnm1.Arahy.19	4897883	4899153	+	704	-	PF00180:Isocitrate/isopropylmalate dehydrogenase	-
novel.5177	-	arahy.Tifrunner.gnm1.Arahy.19	7373458	7375830	+	1615	-	PF08392:FAE1/Type III polyketide synthase-like protein	-
novel.5176	-	arahy.Tifrunner.gnm1.Arahy.19	6509442	6512042	+	1174	-	PF06888:Putative Phosphatase	-
novel.3871	-	arahy.Tifrunner.gnm1.Arahy.14	3589590	3591431	-	1842	-	-	-
novel.2912	-	arahy.Tifrunner.gnm1.Arahy.11	20816930	20823439	+	6423	-	PF13960:Domain of unknown function (DUF4218)|PF02992:Transposase family tnp2|PF13963:Transposase-associated domain	Transposase_21
novel.2913	-	arahy.Tifrunner.gnm1.Arahy.11	21152835	21154999	+	2165	-	PF04669:Polysaccharide biosynthesis	-
novel.2910	-	arahy.Tifrunner.gnm1.Arahy.11	16739682	16743709	+	2383	-	-	-
novel.3726	-	arahy.Tifrunner.gnm1.Arahy.13	145982686	145984951	-	2266	-	PF03822:NAF domain|PF00069:Protein kinase domain	Pkinase
novel.3727	-	arahy.Tifrunner.gnm1.Arahy.13	146031681	146033805	-	2125	-	PF12799:Leucine Rich repeats (2 copies)|PF13855:Leucine rich repeat	-
novel.3724	-	arahy.Tifrunner.gnm1.Arahy.13	145434443	145436554	-	1187	-	PF00311:Phosphoenolpyruvate carboxylase	-
[truncated: 3,784 more rows]
