# Supplementary material for: Bulk RNA-Seq Analysis Reveals Differentially Expressed Genes Associated with Lateral Branch Angle in Peanut
Source: Genes (Basel). 2022 May 8;13(5):841. doi: 10.3390/genes13050841 (PMC9140427; doi:10.3390/genes13050841)
Supplement: Supplementary file 1 [file genes-13-00841-s001.zip › Supplementary materials/Table S3.xls]

gene_id	go_id	go_ontology	go_term
novel.1	GO:0043531	MF	ADP binding
novel.1	GO:0000166	MF	nucleotide binding
novel.1	GO:0003674	MF	molecular_function
novel.1	GO:0005488	MF	binding
novel.1	GO:0017076	MF	purine nucleotide binding
novel.1	GO:0030554	MF	adenyl nucleotide binding
novel.1	GO:0032553	MF	ribonucleotide binding
novel.1	GO:0032555	MF	purine ribonucleotide binding
novel.1	GO:0032559	MF	adenyl ribonucleotide binding
novel.1	GO:0036094	MF	small molecule binding
novel.1	GO:0043167	MF	ion binding
novel.1	GO:0043168	MF	anion binding
novel.1	GO:0097159	MF	organic cyclic compound binding
novel.1	GO:0097367	MF	carbohydrate derivative binding
novel.1	GO:1901265	MF	nucleoside phosphate binding
novel.1	GO:1901363	MF	heterocyclic compound binding
novel.1000	GO:0016567	BP	protein ubiquitination
novel.1000	GO:0008152	BP	metabolic process
novel.1000	GO:0006464	BP	cellular protein modification process
novel.1000	GO:0008150	BP	biological_process
novel.1000	GO:0009987	BP	cellular process
novel.1000	GO:0019538	BP	protein metabolic process
novel.1000	GO:0032446	BP	protein modification by small protein conjugation
novel.1000	GO:0036211	BP	protein modification process
novel.1000	GO:0043170	BP	macromolecule metabolic process
novel.1000	GO:0043412	BP	macromolecule modification
novel.1000	GO:0044237	BP	cellular metabolic process
novel.1000	GO:0044238	BP	primary metabolic process
novel.1000	GO:0044260	BP	cellular macromolecule metabolic process
novel.1000	GO:0044267	BP	cellular protein metabolic process
novel.1000	GO:0070647	BP	protein modification by small protein conjugation or removal
novel.1000	GO:0071704	BP	organic substance metabolic process
novel.1000	GO:0004842	MF	ubiquitin-protein transferase activity
novel.1000	GO:0005515	MF	protein binding
novel.1000	GO:0003674	MF	molecular_function
novel.1000	GO:0003824	MF	catalytic activity
novel.1000	GO:0016740	MF	transferase activity
novel.1000	GO:0019787	MF	ubiquitin-like protein transferase activity
novel.1000	GO:0005488	MF	binding
novel.1006	GO:0005515	MF	protein binding
novel.1006	GO:0003674	MF	molecular_function
novel.1006	GO:0005488	MF	binding
novel.1018	GO:0019752	BP	carboxylic acid metabolic process
novel.1018	GO:0008152	BP	metabolic process
novel.1018	GO:0006082	BP	organic acid metabolic process
novel.1018	GO:0008150	BP	biological_process
novel.1018	GO:0009987	BP	cellular process
novel.1018	GO:0043436	BP	oxoacid metabolic process
novel.1018	GO:0044237	BP	cellular metabolic process
novel.1018	GO:0044281	BP	small molecule metabolic process
novel.1018	GO:0044699	BP	single-organism process
novel.1018	GO:0044710	BP	single-organism metabolic process
novel.1018	GO:0044763	BP	single-organism cellular process
novel.1018	GO:0071704	BP	organic substance metabolic process
novel.1018	GO:0016831	MF	carboxy-lyase activity
novel.1018	GO:0030170	MF	pyridoxal phosphate binding
novel.1018	GO:0003674	MF	molecular_function
novel.1018	GO:0003824	MF	catalytic activity
novel.1018	GO:0016829	MF	lyase activity
novel.1018	GO:0016830	MF	carbon-carbon lyase activity
novel.1018	GO:0005488	MF	binding
novel.1018	GO:0019842	MF	vitamin binding
novel.1018	GO:0036094	MF	small molecule binding
novel.1018	GO:0043167	MF	ion binding
novel.1018	GO:0043168	MF	anion binding
novel.1018	GO:0048037	MF	cofactor binding
novel.1018	GO:0070279	MF	vitamin B6 binding
novel.1018	GO:0097159	MF	organic cyclic compound binding
novel.1018	GO:1901363	MF	heterocyclic compound binding
novel.1019	GO:0055114	BP	oxidation-reduction process
novel.1019	GO:0008152	BP	metabolic process
novel.1019	GO:0008150	BP	biological_process
novel.1019	GO:0044699	BP	single-organism process
novel.1019	GO:0044710	BP	single-organism metabolic process
novel.1019	GO:0016627	MF	oxidoreductase activity, acting on the CH-CH group of donors
novel.1019	GO:0003674	MF	molecular_function
novel.1019	GO:0003824	MF	catalytic activity
novel.1019	GO:0016491	MF	oxidoreductase activity
novel.1022	GO:0055114	BP	oxidation-reduction process
novel.1022	GO:0008152	BP	metabolic process
novel.1022	GO:0008150	BP	biological_process
novel.1022	GO:0044699	BP	single-organism process
novel.1022	GO:0044710	BP	single-organism metabolic process
novel.1022	GO:0016491	MF	oxidoreductase activity
novel.1022	GO:0050660	MF	flavin adenine dinucleotide binding
novel.1022	GO:0003674	MF	molecular_function
novel.1022	GO:0003824	MF	catalytic activity
novel.1022	GO:0000166	MF	nucleotide binding
novel.1022	GO:0005488	MF	binding
novel.1022	GO:0036094	MF	small molecule binding
novel.1022	GO:0043167	MF	ion binding
novel.1022	GO:0043168	MF	anion binding
novel.1022	GO:0048037	MF	cofactor binding
novel.1022	GO:0050662	MF	coenzyme binding
novel.1022	GO:0097159	MF	organic cyclic compound binding
novel.1022	GO:1901265	MF	nucleoside phosphate binding
novel.1022	GO:1901363	MF	heterocyclic compound binding
novel.1024	GO:0055114	BP	oxidation-reduction process
novel.1024	GO:0008152	BP	metabolic process
novel.1024	GO:0008150	BP	biological_process
novel.1024	GO:0044699	BP	single-organism process
novel.1024	GO:0044710	BP	single-organism metabolic process
novel.1024	GO:0016491	MF	oxidoreductase activity
novel.1024	GO:0050660	MF	flavin adenine dinucleotide binding
novel.1024	GO:0003674	MF	molecular_function
novel.1024	GO:0003824	MF	catalytic activity
novel.1024	GO:0000166	MF	nucleotide binding
novel.1024	GO:0005488	MF	binding
novel.1024	GO:0036094	MF	small molecule binding
novel.1024	GO:0043167	MF	ion binding
novel.1024	GO:0043168	MF	anion binding
novel.1024	GO:0048037	MF	cofactor binding
novel.1024	GO:0050662	MF	coenzyme binding
novel.1024	GO:0097159	MF	organic cyclic compound binding
novel.1024	GO:1901265	MF	nucleoside phosphate binding
novel.1024	GO:1901363	MF	heterocyclic compound binding
novel.1028	GO:0005515	MF	protein binding
novel.1028	GO:0003674	MF	molecular_function
novel.1028	GO:0005488	MF	binding
novel.103	GO:0005524	MF	ATP binding
novel.103	GO:0000166	MF	nucleotide binding
novel.103	GO:0003674	MF	molecular_function
novel.103	GO:0005488	MF	binding
novel.103	GO:0017076	MF	purine nucleotide binding
novel.103	GO:0030554	MF	adenyl nucleotide binding
novel.103	GO:0032553	MF	ribonucleotide binding
novel.103	GO:0032555	MF	purine ribonucleotide binding
novel.103	GO:0032559	MF	adenyl ribonucleotide binding
novel.103	GO:0035639	MF	purine ribonucleoside triphosphate binding
novel.103	GO:0036094	MF	small molecule binding
novel.103	GO:0043167	MF	ion binding
novel.103	GO:0043168	MF	anion binding
novel.103	GO:0097159	MF	organic cyclic compound binding
novel.103	GO:0097367	MF	carbohydrate derivative binding
novel.103	GO:1901265	MF	nucleoside phosphate binding
novel.103	GO:1901363	MF	heterocyclic compound binding
novel.1041	GO:0006355	BP	regulation of transcription, DNA-templated
novel.1041	GO:0008152	BP	metabolic process
novel.1041	GO:0006139	BP	nucleobase-containing compound metabolic process
novel.1041	GO:0006351	BP	transcription, DNA-templated
novel.1041	GO:0006725	BP	cellular aromatic compound metabolic process
novel.1041	GO:0006807	BP	nitrogen compound metabolic process
novel.1041	GO:0008150	BP	biological_process
novel.1041	GO:0009058	BP	biosynthetic process
novel.1041	GO:0009059	BP	macromolecule biosynthetic process
novel.1041	GO:0009889	BP	regulation of biosynthetic process
novel.1041	GO:0009987	BP	cellular process
novel.1041	GO:0010467	BP	gene expression
novel.1041	GO:0010468	BP	regulation of gene expression
novel.1041	GO:0010556	BP	regulation of macromolecule biosynthetic process
novel.1041	GO:0016070	BP	RNA metabolic process
novel.1041	GO:0018130	BP	heterocycle biosynthetic process
novel.1041	GO:0019219	BP	regulation of nucleobase-containing compound metabolic process
novel.1041	GO:0019222	BP	regulation of metabolic process
novel.1041	GO:0019438	BP	aromatic compound biosynthetic process
novel.1041	GO:0031323	BP	regulation of cellular metabolic process
novel.1041	GO:0031326	BP	regulation of cellular biosynthetic process
novel.1041	GO:0032774	BP	RNA biosynthetic process
novel.1041	GO:0034641	BP	cellular nitrogen compound metabolic process
novel.1041	GO:0034645	BP	cellular macromolecule biosynthetic process
novel.1041	GO:0034654	BP	nucleobase-containing compound biosynthetic process
novel.1041	GO:0043170	BP	macromolecule metabolic process
novel.1041	GO:0044237	BP	cellular metabolic process
novel.1041	GO:0044238	BP	primary metabolic process
novel.1041	GO:0044249	BP	cellular biosynthetic process
novel.1041	GO:0044260	BP	cellular macromolecule metabolic process
novel.1041	GO:0044271	BP	cellular nitrogen compound biosynthetic process
novel.1041	GO:0046483	BP	heterocycle metabolic process
novel.1041	GO:0050789	BP	regulation of biological process
novel.1041	GO:0050794	BP	regulation of cellular process
novel.1041	GO:0051171	BP	regulation of nitrogen compound metabolic process
novel.1041	GO:0051252	BP	regulation of RNA metabolic process
novel.1041	GO:0060255	BP	regulation of macromolecule metabolic process
novel.1041	GO:0065007	BP	biological regulation
novel.1041	GO:0071704	BP	organic substance metabolic process
novel.1041	GO:0080090	BP	regulation of primary metabolic process
novel.1041	GO:0090304	BP	nucleic acid metabolic process
novel.1041	GO:0097659	BP	nucleic acid-templated transcription
novel.1041	GO:1901360	BP	organic cyclic compound metabolic process
novel.1041	GO:1901362	BP	organic cyclic compound biosynthetic process
novel.1041	GO:1901576	BP	organic substance biosynthetic process
novel.1041	GO:1903506	BP	regulation of nucleic acid-templated transcription
novel.1041	GO:2000112	BP	regulation of cellular macromolecule biosynthetic process
novel.1041	GO:2001141	BP	regulation of RNA biosynthetic process
novel.1041	GO:0003690	MF	double-stranded DNA binding
novel.1041	GO:0003674	MF	molecular_function
novel.1041	GO:0003676	MF	nucleic acid binding
novel.1041	GO:0003677	MF	DNA binding
novel.1041	GO:0005488	MF	binding
novel.1041	GO:0097159	MF	organic cyclic compound binding
novel.1041	GO:1901363	MF	heterocyclic compound binding
novel.1043	GO:0006098	BP	pentose-phosphate shunt
novel.1043	GO:0055114	BP	oxidation-reduction process
novel.1043	GO:0008152	BP	metabolic process
novel.1043	GO:0006081	BP	cellular aldehyde metabolic process
novel.1043	GO:0006139	BP	nucleobase-containing compound metabolic process
novel.1043	GO:0006725	BP	cellular aromatic compound metabolic process
novel.1043	GO:0006732	BP	coenzyme metabolic process
novel.1043	GO:0006733	BP	oxidoreduction coenzyme metabolic process
novel.1043	GO:0006739	BP	NADP metabolic process
novel.1043	GO:0006753	BP	nucleoside phosphate metabolic process
novel.1043	GO:0006793	BP	phosphorus metabolic process
novel.1043	GO:0006796	BP	phosphate-containing compound metabolic process
novel.1043	GO:0006807	BP	nitrogen compound metabolic process
novel.1043	GO:0008150	BP	biological_process
novel.1043	GO:0009117	BP	nucleotide metabolic process
novel.1043	GO:0009987	BP	cellular process
novel.1043	GO:0019362	BP	pyridine nucleotide metabolic process
novel.1043	GO:0019637	BP	organophosphate metabolic process
novel.1043	GO:0019682	BP	glyceraldehyde-3-phosphate metabolic process
novel.1043	GO:0019693	BP	ribose phosphate metabolic process
novel.1043	GO:0034641	BP	cellular nitrogen compound metabolic process
novel.1043	GO:0044237	BP	cellular metabolic process
novel.1043	GO:0044238	BP	primary metabolic process
novel.1043	GO:0044281	BP	small molecule metabolic process
novel.1043	GO:0044699	BP	single-organism process
novel.1043	GO:0044710	BP	single-organism metabolic process
novel.1043	GO:0044763	BP	single-organism cellular process
novel.1043	GO:0046483	BP	heterocycle metabolic process
novel.1043	GO:0046496	BP	nicotinamide nucleotide metabolic process
novel.1043	GO:0051156	BP	glucose 6-phosphate metabolic process
novel.1043	GO:0051186	BP	cofactor metabolic process
novel.1043	GO:0055086	BP	nucleobase-containing small molecule metabolic process
novel.1043	GO:0071704	BP	organic substance metabolic process
novel.1043	GO:0072524	BP	pyridine-containing compound metabolic process
novel.1043	GO:1901135	BP	carbohydrate derivative metabolic process
novel.1043	GO:1901360	BP	organic cyclic compound metabolic process
novel.1043	GO:1901564	BP	organonitrogen compound metabolic process
novel.1043	GO:0004616	MF	phosphogluconate dehydrogenase (decarboxylating) activity
novel.1043	GO:0003674	MF	molecular_function
novel.1043	GO:0003824	MF	catalytic activity
novel.1043	GO:0016491	MF	oxidoreductase activity
novel.1043	GO:0016614	MF	oxidoreductase activity, acting on CH-OH group of donors
novel.1043	GO:0016616	MF	oxidoreductase activity, acting on the CH-OH group of donors, NAD or NADP as acceptor
novel.1048	GO:0008270	MF	zinc ion binding
novel.1048	GO:0003674	MF	molecular_function
novel.1048	GO:0005488	MF	binding
novel.1048	GO:0046872	MF	metal ion binding
novel.1048	GO:0043167	MF	ion binding
novel.1048	GO:0043169	MF	cation binding
novel.1048	GO:0046914	MF	transition metal ion binding
novel.1061	GO:0005089	MF	Rho guanyl-nucleotide exchange factor activity
novel.1061	GO:0003674	MF	molecular_function
novel.1061	GO:0005085	MF	guanyl-nucleotide exchange factor activity
novel.1061	GO:0005088	MF	Ras guanyl-nucleotide exchange factor activity
novel.1061	GO:0098772	MF	molecular function regulator
novel.107	GO:0003824	MF	catalytic activity
novel.107	GO:0050662	MF	coenzyme binding
novel.107	GO:0003674	MF	molecular_function
novel.107	GO:0005488	MF	binding
novel.107	GO:0048037	MF	cofactor binding
novel.1079	GO:0016020	CC	membrane
novel.1079	GO:0005575	CC	cellular_component
novel.1080	GO:0046983	MF	protein dimerization activity
novel.1080	GO:0003677	MF	DNA binding
novel.1080	GO:0005515	MF	protein binding
novel.1080	GO:0003674	MF	molecular_function
novel.1080	GO:0005488	MF	binding
novel.1080	GO:0003676	MF	nucleic acid binding
novel.1080	GO:0097159	MF	organic cyclic compound binding
novel.1080	GO:1901363	MF	heterocyclic compound binding
novel.1084	GO:0006468	BP	protein phosphorylation
novel.1084	GO:0008152	BP	metabolic process
novel.1084	GO:0006464	BP	cellular protein modification process
novel.1084	GO:0006793	BP	phosphorus metabolic process
novel.1084	GO:0006796	BP	phosphate-containing compound metabolic process
novel.1084	GO:0008150	BP	biological_process
novel.1084	GO:0009987	BP	cellular process
novel.1084	GO:0016310	BP	phosphorylation
novel.1084	GO:0019538	BP	protein metabolic process
novel.1084	GO:0036211	BP	protein modification process
novel.1084	GO:0043170	BP	macromolecule metabolic process
novel.1084	GO:0043412	BP	macromolecule modification
novel.1084	GO:0044237	BP	cellular metabolic process
novel.1084	GO:0044238	BP	primary metabolic process
novel.1084	GO:0044260	BP	cellular macromolecule metabolic process
novel.1084	GO:0044267	BP	cellular protein metabolic process
novel.1084	GO:0071704	BP	organic substance metabolic process
novel.1084	GO:0004672	MF	protein kinase activity
novel.1084	GO:0005524	MF	ATP binding
novel.1084	GO:0030246	MF	carbohydrate binding
novel.1084	GO:0003674	MF	molecular_function
novel.1084	GO:0003824	MF	catalytic activity
novel.1084	GO:0016301	MF	kinase activity
novel.1084	GO:0016740	MF	transferase activity
novel.1084	GO:0016772	MF	transferase activity, transferring phosphorus-containing groups
novel.1084	GO:0016773	MF	phosphotransferase activity, alcohol group as acceptor
novel.1084	GO:0000166	MF	nucleotide binding
novel.1084	GO:0005488	MF	binding
novel.1084	GO:0017076	MF	purine nucleotide binding
novel.1084	GO:0030554	MF	adenyl nucleotide binding
novel.1084	GO:0032553	MF	ribonucleotide binding
novel.1084	GO:0032555	MF	purine ribonucleotide binding
novel.1084	GO:0032559	MF	adenyl ribonucleotide binding
novel.1084	GO:0035639	MF	purine ribonucleoside triphosphate binding
novel.1084	GO:0036094	MF	small molecule binding
novel.1084	GO:0043167	MF	ion binding
novel.1084	GO:0043168	MF	anion binding
novel.1084	GO:0097159	MF	organic cyclic compound binding
novel.1084	GO:0097367	MF	carbohydrate derivative binding
novel.1084	GO:1901265	MF	nucleoside phosphate binding
novel.1084	GO:1901363	MF	heterocyclic compound binding
novel.1095	GO:0016747	MF	transferase activity, transferring acyl groups other than amino-acyl groups
novel.1095	GO:0003674	MF	molecular_function
novel.1095	GO:0003824	MF	catalytic activity
novel.1095	GO:0016740	MF	transferase activity
novel.1095	GO:0016746	MF	transferase activity, transferring acyl groups
novel.1102	GO:0055114	BP	oxidation-reduction process
novel.1102	GO:0008152	BP	metabolic process
novel.1102	GO:0008150	BP	biological_process
novel.1102	GO:0044699	BP	single-organism process
novel.1102	GO:0044710	BP	single-organism metabolic process
novel.1102	GO:0005506	MF	iron ion binding
novel.1102	GO:0016705	MF	oxidoreductase activity, acting on paired donors, with incorporation or reduction of molecular oxygen
novel.1102	GO:0020037	MF	heme binding
novel.1102	GO:0003674	MF	molecular_function
novel.1102	GO:0005488	MF	binding
novel.1102	GO:0046872	MF	metal ion binding
novel.1102	GO:0043167	MF	ion binding
novel.1102	GO:0043169	MF	cation binding
novel.1102	GO:0046914	MF	transition metal ion binding
novel.1102	GO:0003824	MF	catalytic activity
novel.1102	GO:0016491	MF	oxidoreductase activity
novel.1102	GO:0046906	MF	tetrapyrrole binding
novel.1102	GO:0097159	MF	organic cyclic compound binding
novel.1102	GO:1901363	MF	heterocyclic compound binding
novel.1106	GO:0007165	BP	signal transduction
novel.1106	GO:0006468	BP	protein phosphorylation
novel.1106	GO:0007154	BP	cell communication
novel.1106	GO:0008150	BP	biological_process
novel.1106	GO:0009987	BP	cellular process
novel.1106	GO:0023052	BP	signaling
novel.1106	GO:0044699	BP	single-organism process
novel.1106	GO:0044700	BP	single organism signaling
novel.1106	GO:0050789	BP	regulation of biological process
novel.1106	GO:0050794	BP	regulation of cellular process
novel.1106	GO:0050896	BP	response to stimulus
novel.1106	GO:0051716	BP	cellular response to stimulus
novel.1106	GO:0065007	BP	biological regulation
novel.1106	GO:0008152	BP	metabolic process
novel.1106	GO:0006464	BP	cellular protein modification process
novel.1106	GO:0006793	BP	phosphorus metabolic process
novel.1106	GO:0006796	BP	phosphate-containing compound metabolic process
novel.1106	GO:0016310	BP	phosphorylation
novel.1106	GO:0019538	BP	protein metabolic process
novel.1106	GO:0036211	BP	protein modification process
novel.1106	GO:0043170	BP	macromolecule metabolic process
novel.1106	GO:0043412	BP	macromolecule modification
novel.1106	GO:0044237	BP	cellular metabolic process
novel.1106	GO:0044238	BP	primary metabolic process
novel.1106	GO:0044260	BP	cellular macromolecule metabolic process
novel.1106	GO:0044267	BP	cellular protein metabolic process
novel.1106	GO:0071704	BP	organic substance metabolic process
novel.1106	GO:0004672	MF	protein kinase activity
novel.1106	GO:0005524	MF	ATP binding
novel.1106	GO:0003674	MF	molecular_function
novel.1106	GO:0003824	MF	catalytic activity
novel.1106	GO:0016301	MF	kinase activity
novel.1106	GO:0016740	MF	transferase activity
novel.1106	GO:0016772	MF	transferase activity, transferring phosphorus-containing groups
novel.1106	GO:0016773	MF	phosphotransferase activity, alcohol group as acceptor
novel.1106	GO:0000166	MF	nucleotide binding
novel.1106	GO:0005488	MF	binding
novel.1106	GO:0017076	MF	purine nucleotide binding
novel.1106	GO:0030554	MF	adenyl nucleotide binding
novel.1106	GO:0032553	MF	ribonucleotide binding
novel.1106	GO:0032555	MF	purine ribonucleotide binding
novel.1106	GO:0032559	MF	adenyl ribonucleotide binding
novel.1106	GO:0035639	MF	purine ribonucleoside triphosphate binding
novel.1106	GO:0036094	MF	small molecule binding
novel.1106	GO:0043167	MF	ion binding
novel.1106	GO:0043168	MF	anion binding
novel.1106	GO:0097159	MF	organic cyclic compound binding
novel.1106	GO:0097367	MF	carbohydrate derivative binding
novel.1106	GO:1901265	MF	nucleoside phosphate binding
novel.1106	GO:1901363	MF	heterocyclic compound binding
novel.1107	GO:0007165	BP	signal transduction
novel.1107	GO:0006468	BP	protein phosphorylation
novel.1107	GO:0007154	BP	cell communication
novel.1107	GO:0008150	BP	biological_process
novel.1107	GO:0009987	BP	cellular process
novel.1107	GO:0023052	BP	signaling
novel.1107	GO:0044699	BP	single-organism process
novel.1107	GO:0044700	BP	single organism signaling
novel.1107	GO:0050789	BP	regulation of biological process
novel.1107	GO:0050794	BP	regulation of cellular process
novel.1107	GO:0050896	BP	response to stimulus
novel.1107	GO:0051716	BP	cellular response to stimulus
novel.1107	GO:0065007	BP	biological regulation
novel.1107	GO:0008152	BP	metabolic process
novel.1107	GO:0006464	BP	cellular protein modification process
novel.1107	GO:0006793	BP	phosphorus metabolic process
novel.1107	GO:0006796	BP	phosphate-containing compound metabolic process
novel.1107	GO:0016310	BP	phosphorylation
novel.1107	GO:0019538	BP	protein metabolic process
novel.1107	GO:0036211	BP	protein modification process
novel.1107	GO:0043170	BP	macromolecule metabolic process
novel.1107	GO:0043412	BP	macromolecule modification
novel.1107	GO:0044237	BP	cellular metabolic process
novel.1107	GO:0044238	BP	primary metabolic process
novel.1107	GO:0044260	BP	cellular macromolecule metabolic process
novel.1107	GO:0044267	BP	cellular protein metabolic process
novel.1107	GO:0071704	BP	organic substance metabolic process
novel.1107	GO:0004672	MF	protein kinase activity
novel.1107	GO:0005524	MF	ATP binding
novel.1107	GO:0003674	MF	molecular_function
novel.1107	GO:0003824	MF	catalytic activity
novel.1107	GO:0016301	MF	kinase activity
novel.1107	GO:0016740	MF	transferase activity
novel.1107	GO:0016772	MF	transferase activity, transferring phosphorus-containing groups
novel.1107	GO:0016773	MF	phosphotransferase activity, alcohol group as acceptor
novel.1107	GO:0000166	MF	nucleotide binding
novel.1107	GO:0005488	MF	binding
novel.1107	GO:0017076	MF	purine nucleotide binding
novel.1107	GO:0030554	MF	adenyl nucleotide binding
novel.1107	GO:0032553	MF	ribonucleotide binding
novel.1107	GO:0032555	MF	purine ribonucleotide binding
novel.1107	GO:0032559	MF	adenyl ribonucleotide binding
novel.1107	GO:0035639	MF	purine ribonucleoside triphosphate binding
novel.1107	GO:0036094	MF	small molecule binding
novel.1107	GO:0043167	MF	ion binding
novel.1107	GO:0043168	MF	anion binding
novel.1107	GO:0097159	MF	organic cyclic compound binding
novel.1107	GO:0097367	MF	carbohydrate derivative binding
novel.1107	GO:1901265	MF	nucleoside phosphate binding
novel.1107	GO:1901363	MF	heterocyclic compound binding
novel.1110	GO:0006511	BP	ubiquitin-dependent protein catabolic process
novel.1110	GO:0051603	BP	proteolysis involved in cellular protein catabolic process
novel.1110	GO:0019941	BP	modification-dependent protein catabolic process
novel.1110	GO:0008152	BP	metabolic process
novel.1110	GO:0006508	BP	proteolysis
novel.1110	GO:0008150	BP	biological_process
novel.1110	GO:0009056	BP	catabolic process
novel.1110	GO:0009057	BP	macromolecule catabolic process
novel.1110	GO:0009987	BP	cellular process
novel.1110	GO:0019538	BP	protein metabolic process
novel.1110	GO:0030163	BP	protein catabolic process
novel.1110	GO:0043170	BP	macromolecule metabolic process
novel.1110	GO:0043632	BP	modification-dependent macromolecule catabolic process
novel.1110	GO:0044237	BP	cellular metabolic process
novel.1110	GO:0044238	BP	primary metabolic process
novel.1110	GO:0044248	BP	cellular catabolic process
novel.1110	GO:0044257	BP	cellular protein catabolic process
novel.1110	GO:0044260	BP	cellular macromolecule metabolic process
novel.1110	GO:0044265	BP	cellular macromolecule catabolic process
novel.1110	GO:0044267	BP	cellular protein metabolic process
novel.1110	GO:0071704	BP	organic substance metabolic process
novel.1110	GO:1901575	BP	organic substance catabolic process
novel.1110	GO:0019773	CC	proteasome core complex, alpha-subunit complex
novel.1110	GO:0005839	CC	proteasome core complex
novel.1110	GO:0005622	CC	intracellular
novel.1110	GO:0005575	CC	cellular_component
novel.1110	GO:0000502	CC	proteasome complex
novel.1110	GO:0005623	CC	cell
novel.1110	GO:0032991	CC	macromolecular complex
novel.1110	GO:0043234	CC	protein complex
novel.1110	GO:0044424	CC	intracellular part
novel.1110	GO:0044464	CC	cell part
novel.1110	GO:1902494	CC	catalytic complex
novel.1110	GO:1905368	CC	peptidase complex
novel.1110	GO:1905369	CC	endopeptidase complex
novel.1110	GO:0004175	MF	endopeptidase activity
novel.1110	GO:0004298	MF	threonine-type endopeptidase activity
novel.1110	GO:0003674	MF	molecular_function
novel.1110	GO:0003824	MF	catalytic activity
novel.1110	GO:0008233	MF	peptidase activity
novel.1110	GO:0070011	MF	peptidase activity, acting on L-amino acid peptides
novel.1110	GO:0016787	MF	hydrolase activity
novel.1110	GO:0070003	MF	threonine-type peptidase activity
novel.1111	GO:0006468	BP	protein phosphorylation
novel.1111	GO:0008152	BP	metabolic process
novel.1111	GO:0006464	BP	cellular protein modification process
novel.1111	GO:0006793	BP	phosphorus metabolic process
novel.1111	GO:0006796	BP	phosphate-containing compound metabolic process
novel.1111	GO:0008150	BP	biological_process
novel.1111	GO:0009987	BP	cellular process
novel.1111	GO:0016310	BP	phosphorylation
novel.1111	GO:0019538	BP	protein metabolic process
novel.1111	GO:0036211	BP	protein modification process
novel.1111	GO:0043170	BP	macromolecule metabolic process
novel.1111	GO:0043412	BP	macromolecule modification
novel.1111	GO:0044237	BP	cellular metabolic process
novel.1111	GO:0044238	BP	primary metabolic process
novel.1111	GO:0044260	BP	cellular macromolecule metabolic process
novel.1111	GO:0044267	BP	cellular protein metabolic process
novel.1111	GO:0071704	BP	organic substance metabolic process
novel.1111	GO:0004672	MF	protein kinase activity
novel.1111	GO:0003674	MF	molecular_function
novel.1111	GO:0003824	MF	catalytic activity
novel.1111	GO:0016301	MF	kinase activity
novel.1111	GO:0016740	MF	transferase activity
novel.1111	GO:0016772	MF	transferase activity, transferring phosphorus-containing groups
novel.1111	GO:0016773	MF	phosphotransferase activity, alcohol group as acceptor
novel.1130	GO:0055114	BP	oxidation-reduction process
novel.1130	GO:0008152	BP	metabolic process
novel.1130	GO:0008150	BP	biological_process
novel.1130	GO:0044699	BP	single-organism process
novel.1130	GO:0044710	BP	single-organism metabolic process
novel.1130	GO:0004097	MF	catechol oxidase activity
novel.1130	GO:0016491	MF	oxidoreductase activity
novel.1130	GO:0003674	MF	molecular_function
novel.1130	GO:0003824	MF	catalytic activity
novel.1130	GO:0016682	MF	oxidoreductase activity, acting on diphenols and related substances as donors, oxygen as acceptor
novel.1130	GO:0016679	MF	oxidoreductase activity, acting on diphenols and related substances as donors
novel.1138	GO:0005515	MF	protein binding
novel.1138	GO:0003674	MF	molecular_function
novel.1138	GO:0005488	MF	binding
novel.1140	GO:0006468	BP	protein phosphorylation
novel.1140	GO:0008152	BP	metabolic process
novel.1140	GO:0006464	BP	cellular protein modification process
novel.1140	GO:0006793	BP	phosphorus metabolic process
novel.1140	GO:0006796	BP	phosphate-containing compound metabolic process
novel.1140	GO:0008150	BP	biological_process
novel.1140	GO:0009987	BP	cellular process
novel.1140	GO:0016310	BP	phosphorylation
novel.1140	GO:0019538	BP	protein metabolic process
novel.1140	GO:0036211	BP	protein modification process
novel.1140	GO:0043170	BP	macromolecule metabolic process
novel.1140	GO:0043412	BP	macromolecule modification
novel.1140	GO:0044237	BP	cellular metabolic process
novel.1140	GO:0044238	BP	primary metabolic process
novel.1140	GO:0044260	BP	cellular macromolecule metabolic process
novel.1140	GO:0044267	BP	cellular protein metabolic process
novel.1140	GO:0071704	BP	organic substance metabolic process
novel.1140	GO:0004672	MF	protein kinase activity
novel.1140	GO:0003674	MF	molecular_function
novel.1140	GO:0003824	MF	catalytic activity
novel.1140	GO:0016301	MF	kinase activity
novel.1140	GO:0016740	MF	transferase activity
novel.1140	GO:0016772	MF	transferase activity, transferring phosphorus-containing groups
novel.1140	GO:0016773	MF	phosphotransferase activity, alcohol group as acceptor
novel.1141	GO:0006098	BP	pentose-phosphate shunt
novel.1141	GO:0055114	BP	oxidation-reduction process
novel.1141	GO:0008152	BP	metabolic process
novel.1141	GO:0006081	BP	cellular aldehyde metabolic process
novel.1141	GO:0006139	BP	nucleobase-containing compound metabolic process
novel.1141	GO:0006725	BP	cellular aromatic compound metabolic process
novel.1141	GO:0006732	BP	coenzyme metabolic process
novel.1141	GO:0006733	BP	oxidoreduction coenzyme metabolic process
novel.1141	GO:0006739	BP	NADP metabolic process
novel.1141	GO:0006753	BP	nucleoside phosphate metabolic process
novel.1141	GO:0006793	BP	phosphorus metabolic process
novel.1141	GO:0006796	BP	phosphate-containing compound metabolic process
novel.1141	GO:0006807	BP	nitrogen compound metabolic process
novel.1141	GO:0008150	BP	biological_process
novel.1141	GO:0009117	BP	nucleotide metabolic process
novel.1141	GO:0009987	BP	cellular process
novel.1141	GO:0019362	BP	pyridine nucleotide metabolic process
novel.1141	GO:0019637	BP	organophosphate metabolic process
novel.1141	GO:0019682	BP	glyceraldehyde-3-phosphate metabolic process
novel.1141	GO:0019693	BP	ribose phosphate metabolic process
novel.1141	GO:0034641	BP	cellular nitrogen compound metabolic process
novel.1141	GO:0044237	BP	cellular metabolic process
novel.1141	GO:0044238	BP	primary metabolic process
novel.1141	GO:0044281	BP	small molecule metabolic process
novel.1141	GO:0044699	BP	single-organism process
novel.1141	GO:0044710	BP	single-organism metabolic process
novel.1141	GO:0044763	BP	single-organism cellular process
novel.1141	GO:0046483	BP	heterocycle metabolic process
novel.1141	GO:0046496	BP	nicotinamide nucleotide metabolic process
novel.1141	GO:0051156	BP	glucose 6-phosphate metabolic process
novel.1141	GO:0051186	BP	cofactor metabolic process
novel.1141	GO:0055086	BP	nucleobase-containing small molecule metabolic process
novel.1141	GO:0071704	BP	organic substance metabolic process
novel.1141	GO:0072524	BP	pyridine-containing compound metabolic process
novel.1141	GO:1901135	BP	carbohydrate derivative metabolic process
novel.1141	GO:1901360	BP	organic cyclic compound metabolic process
novel.1141	GO:1901564	BP	organonitrogen compound metabolic process
novel.1141	GO:0004616	MF	phosphogluconate dehydrogenase (decarboxylating) activity
novel.1141	GO:0003674	MF	molecular_function
novel.1141	GO:0003824	MF	catalytic activity
novel.1141	GO:0016491	MF	oxidoreductase activity
novel.1141	GO:0016614	MF	oxidoreductase activity, acting on CH-OH group of donors
novel.1141	GO:0016616	MF	oxidoreductase activity, acting on the CH-OH group of donors, NAD or NADP as acceptor
novel.1146	GO:0004857	MF	enzyme inhibitor activity
novel.1146	GO:0003674	MF	molecular_function
novel.1146	GO:0030234	MF	enzyme regulator activity
novel.1146	GO:0098772	MF	molecular function regulator
novel.115	GO:0055114	BP	oxidation-reduction process
novel.115	GO:0008152	BP	metabolic process
novel.115	GO:0008150	BP	biological_process
novel.115	GO:0044699	BP	single-organism process
novel.115	GO:0044710	BP	single-organism metabolic process
novel.115	GO:0005506	MF	iron ion binding
novel.115	GO:0016705	MF	oxidoreductase activity, acting on paired donors, with incorporation or reduction of molecular oxygen
novel.115	GO:0020037	MF	heme binding
novel.115	GO:0003674	MF	molecular_function
novel.115	GO:0005488	MF	binding
novel.115	GO:0046872	MF	metal ion binding
novel.115	GO:0043167	MF	ion binding
novel.115	GO:0043169	MF	cation binding
novel.115	GO:0046914	MF	transition metal ion binding
novel.115	GO:0003824	MF	catalytic activity
novel.115	GO:0016491	MF	oxidoreductase activity
novel.115	GO:0046906	MF	tetrapyrrole binding
novel.115	GO:0097159	MF	organic cyclic compound binding
novel.115	GO:1901363	MF	heterocyclic compound binding
novel.1152	GO:0016579	BP	protein deubiquitination
novel.1152	GO:0008152	BP	metabolic process
novel.1152	GO:0006464	BP	cellular protein modification process
novel.1152	GO:0006508	BP	proteolysis
novel.1152	GO:0008150	BP	biological_process
novel.1152	GO:0009987	BP	cellular process
novel.1152	GO:0019538	BP	protein metabolic process
novel.1152	GO:0036211	BP	protein modification process
novel.1152	GO:0043170	BP	macromolecule metabolic process
novel.1152	GO:0043412	BP	macromolecule modification
novel.1152	GO:0044237	BP	cellular metabolic process
novel.1152	GO:0044238	BP	primary metabolic process
novel.1152	GO:0044260	BP	cellular macromolecule metabolic process
novel.1152	GO:0044267	BP	cellular protein metabolic process
novel.1152	GO:0070646	BP	protein modification by small protein removal
novel.1152	GO:0070647	BP	protein modification by small protein conjugation or removal
novel.1152	GO:0071704	BP	organic substance metabolic process
novel.1152	GO:0036459	MF	thiol-dependent ubiquitinyl hydrolase activity
novel.1152	GO:0003674	MF	molecular_function
novel.1152	GO:0003824	MF	catalytic activity
novel.1152	GO:0008234	MF	cysteine-type peptidase activity
novel.1152	GO:0008233	MF	peptidase activity
novel.1152	GO:0070011	MF	peptidase activity, acting on L-amino acid peptides
novel.1152	GO:0016787	MF	hydrolase activity
novel.1152	GO:0019783	MF	ubiquitin-like protein-specific protease activity
novel.1152	GO:0101005	MF	ubiquitinyl hydrolase activity
novel.1158	GO:0030001	BP	metal ion transport
novel.1158	GO:0006810	BP	transport
novel.1158	GO:0006811	BP	ion transport
novel.1158	GO:0006812	BP	cation transport
novel.1158	GO:0008150	BP	biological_process
novel.1158	GO:0051179	BP	localization
novel.1158	GO:0051234	BP	establishment of localization
novel.1158	GO:0046872	MF	metal ion binding
novel.1158	GO:0003674	MF	molecular_function
novel.1158	GO:0005488	MF	binding
novel.1158	GO:0043167	MF	ion binding
novel.1158	GO:0043169	MF	cation binding
novel.1164	GO:0055114	BP	oxidation-reduction process
novel.1164	GO:0008152	BP	metabolic process
novel.1164	GO:0008150	BP	biological_process
novel.1164	GO:0044699	BP	single-organism process
novel.1164	GO:0044710	BP	single-organism metabolic process
novel.1164	GO:0016491	MF	oxidoreductase activity
novel.1164	GO:0050660	MF	flavin adenine dinucleotide binding
novel.1164	GO:0003674	MF	molecular_function
novel.1164	GO:0003824	MF	catalytic activity
novel.1164	GO:0000166	MF	nucleotide binding
novel.1164	GO:0005488	MF	binding
novel.1164	GO:0036094	MF	small molecule binding
novel.1164	GO:0043167	MF	ion binding
novel.1164	GO:0043168	MF	anion binding
novel.1164	GO:0048037	MF	cofactor binding
novel.1164	GO:0050662	MF	coenzyme binding
novel.1164	GO:0097159	MF	organic cyclic compound binding
novel.1164	GO:1901265	MF	nucleoside phosphate binding
novel.1164	GO:1901363	MF	heterocyclic compound binding
novel.117	GO:0055114	BP	oxidation-reduction process
novel.117	GO:0008152	BP	metabolic process
novel.117	GO:0008150	BP	biological_process
novel.117	GO:0044699	BP	single-organism process
novel.117	GO:0044710	BP	single-organism metabolic process
novel.117	GO:0005506	MF	iron ion binding
novel.117	GO:0016705	MF	oxidoreductase activity, acting on paired donors, with incorporation or reduction of molecular oxygen
novel.117	GO:0020037	MF	heme binding
novel.117	GO:0003674	MF	molecular_function
novel.117	GO:0005488	MF	binding
novel.117	GO:0046872	MF	metal ion binding
novel.117	GO:0043167	MF	ion binding
novel.117	GO:0043169	MF	cation binding
novel.117	GO:0046914	MF	transition metal ion binding
novel.117	GO:0003824	MF	catalytic activity
novel.117	GO:0016491	MF	oxidoreductase activity
novel.117	GO:0046906	MF	tetrapyrrole binding
novel.117	GO:0097159	MF	organic cyclic compound binding
novel.117	GO:1901363	MF	heterocyclic compound binding
novel.1170	GO:0005515	MF	protein binding
novel.1170	GO:0003674	MF	molecular_function
novel.1170	GO:0005488	MF	binding
novel.1173	GO:0006511	BP	ubiquitin-dependent protein catabolic process
novel.1173	GO:0019941	BP	modification-dependent protein catabolic process
novel.1173	GO:0008152	BP	metabolic process
novel.1173	GO:0006508	BP	proteolysis
novel.1173	GO:0051603	BP	proteolysis involved in cellular protein catabolic process
novel.1173	GO:0008150	BP	biological_process
novel.1173	GO:0009056	BP	catabolic process
novel.1173	GO:0009057	BP	macromolecule catabolic process
novel.1173	GO:0009987	BP	cellular process
novel.1173	GO:0019538	BP	protein metabolic process
novel.1173	GO:0030163	BP	protein catabolic process
novel.1173	GO:0043170	BP	macromolecule metabolic process
novel.1173	GO:0043632	BP	modification-dependent macromolecule catabolic process
novel.1173	GO:0044237	BP	cellular metabolic process
novel.1173	GO:0044238	BP	primary metabolic process
novel.1173	GO:0044248	BP	cellular catabolic process
novel.1173	GO:0044257	BP	cellular protein catabolic process
novel.1173	GO:0044260	BP	cellular macromolecule metabolic process
novel.1173	GO:0044265	BP	cellular macromolecule catabolic process
novel.1173	GO:0044267	BP	cellular protein metabolic process
novel.1173	GO:0071704	BP	organic substance metabolic process
novel.1173	GO:1901575	BP	organic substance catabolic process
novel.1173	GO:0031625	MF	ubiquitin protein ligase binding
novel.1173	GO:0005515	MF	protein binding
novel.1173	GO:0003674	MF	molecular_function
novel.1173	GO:0005488	MF	binding
novel.1173	GO:0019899	MF	enzyme binding
novel.1173	GO:0044389	MF	ubiquitin-like protein ligase binding
novel.1185	GO:0016021	CC	integral component of membrane
novel.1185	GO:0005575	CC	cellular_component
novel.1185	GO:0016020	CC	membrane
novel.1185	GO:0031224	CC	intrinsic component of membrane
novel.1185	GO:0044425	CC	membrane part
novel.1185	GO:0016757	MF	transferase activity, transferring glycosyl groups
novel.1185	GO:0003674	MF	molecular_function
novel.1185	GO:0003824	MF	catalytic activity
novel.1185	GO:0016740	MF	transferase activity
novel.1187	GO:0006355	BP	regulation of transcription, DNA-templated
novel.1187	GO:0008152	BP	metabolic process
novel.1187	GO:0006139	BP	nucleobase-containing compound metabolic process
novel.1187	GO:0006351	BP	transcription, DNA-templated
novel.1187	GO:0006725	BP	cellular aromatic compound metabolic process
novel.1187	GO:0006807	BP	nitrogen compound metabolic process
novel.1187	GO:0008150	BP	biological_process
novel.1187	GO:0009058	BP	biosynthetic process
novel.1187	GO:0009059	BP	macromolecule biosynthetic process
novel.1187	GO:0009889	BP	regulation of biosynthetic process
novel.1187	GO:0009987	BP	cellular process
novel.1187	GO:0010467	BP	gene expression
novel.1187	GO:0010468	BP	regulation of gene expression
novel.1187	GO:0010556	BP	regulation of macromolecule biosynthetic process
novel.1187	GO:0016070	BP	RNA metabolic process
novel.1187	GO:0018130	BP	heterocycle biosynthetic process
novel.1187	GO:0019219	BP	regulation of nucleobase-containing compound metabolic process
novel.1187	GO:0019222	BP	regulation of metabolic process
novel.1187	GO:0019438	BP	aromatic compound biosynthetic process
novel.1187	GO:0031323	BP	regulation of cellular metabolic process
novel.1187	GO:0031326	BP	regulation of cellular biosynthetic process
novel.1187	GO:0032774	BP	RNA biosynthetic process
novel.1187	GO:0034641	BP	cellular nitrogen compound metabolic process
novel.1187	GO:0034645	BP	cellular macromolecule biosynthetic process
novel.1187	GO:0034654	BP	nucleobase-containing compound biosynthetic process
novel.1187	GO:0043170	BP	macromolecule metabolic process
novel.1187	GO:0044237	BP	cellular metabolic process
novel.1187	GO:0044238	BP	primary metabolic process
novel.1187	GO:0044249	BP	cellular biosynthetic process
novel.1187	GO:0044260	BP	cellular macromolecule metabolic process
novel.1187	GO:0044271	BP	cellular nitrogen compound biosynthetic process
novel.1187	GO:0046483	BP	heterocycle metabolic process
novel.1187	GO:0050789	BP	regulation of biological process
novel.1187	GO:0050794	BP	regulation of cellular process
novel.1187	GO:0051171	BP	regulation of nitrogen compound metabolic process
novel.1187	GO:0051252	BP	regulation of RNA metabolic process
novel.1187	GO:0060255	BP	regulation of macromolecule metabolic process
novel.1187	GO:0065007	BP	biological regulation
novel.1187	GO:0071704	BP	organic substance metabolic process
novel.1187	GO:0080090	BP	regulation of primary metabolic process
novel.1187	GO:0090304	BP	nucleic acid metabolic process
novel.1187	GO:0097659	BP	nucleic acid-templated transcription
novel.1187	GO:1901360	BP	organic cyclic compound metabolic process
novel.1187	GO:1901362	BP	organic cyclic compound biosynthetic process
novel.1187	GO:1901576	BP	organic substance biosynthetic process
novel.1187	GO:1903506	BP	regulation of nucleic acid-templated transcription
novel.1187	GO:2000112	BP	regulation of cellular macromolecule biosynthetic process
novel.1187	GO:2001141	BP	regulation of RNA biosynthetic process
novel.1187	GO:0003690	MF	double-stranded DNA binding
novel.1187	GO:0003674	MF	molecular_function
novel.1187	GO:0003676	MF	nucleic acid binding
novel.1187	GO:0003677	MF	DNA binding
novel.1187	GO:0005488	MF	binding
novel.1187	GO:0097159	MF	organic cyclic compound binding
novel.1187	GO:1901363	MF	heterocyclic compound binding
novel.1188	GO:0006355	BP	regulation of transcription, DNA-templated
novel.1188	GO:0008152	BP	metabolic process
novel.1188	GO:0006139	BP	nucleobase-containing compound metabolic process
novel.1188	GO:0006351	BP	transcription, DNA-templated
novel.1188	GO:0006725	BP	cellular aromatic compound metabolic process
novel.1188	GO:0006807	BP	nitrogen compound metabolic process
novel.1188	GO:0008150	BP	biological_process
novel.1188	GO:0009058	BP	biosynthetic process
novel.1188	GO:0009059	BP	macromolecule biosynthetic process
novel.1188	GO:0009889	BP	regulation of biosynthetic process
novel.1188	GO:0009987	BP	cellular process
novel.1188	GO:0010467	BP	gene expression
novel.1188	GO:0010468	BP	regulation of gene expression
novel.1188	GO:0010556	BP	regulation of macromolecule biosynthetic process
novel.1188	GO:0016070	BP	RNA metabolic process
novel.1188	GO:0018130	BP	heterocycle biosynthetic process
novel.1188	GO:0019219	BP	regulation of nucleobase-containing compound metabolic process
novel.1188	GO:0019222	BP	regulation of metabolic process
novel.1188	GO:0019438	BP	aromatic compound biosynthetic process
novel.1188	GO:0031323	BP	regulation of cellular metabolic process
novel.1188	GO:0031326	BP	regulation of cellular biosynthetic process
novel.1188	GO:0032774	BP	RNA biosynthetic process
novel.1188	GO:0034641	BP	cellular nitrogen compound metabolic process
novel.1188	GO:0034645	BP	cellular macromolecule biosynthetic process
novel.1188	GO:0034654	BP	nucleobase-containing compound biosynthetic process
novel.1188	GO:0043170	BP	macromolecule metabolic process
novel.1188	GO:0044237	BP	cellular metabolic process
novel.1188	GO:0044238	BP	primary metabolic process
novel.1188	GO:0044249	BP	cellular biosynthetic process
novel.1188	GO:0044260	BP	cellular macromolecule metabolic process
novel.1188	GO:0044271	BP	cellular nitrogen compound biosynthetic process
novel.1188	GO:0046483	BP	heterocycle metabolic process
novel.1188	GO:0050789	BP	regulation of biological process
novel.1188	GO:0050794	BP	regulation of cellular process
novel.1188	GO:0051171	BP	regulation of nitrogen compound metabolic process
novel.1188	GO:0051252	BP	regulation of RNA metabolic process
novel.1188	GO:0060255	BP	regulation of macromolecule metabolic process
novel.1188	GO:0065007	BP	biological regulation
novel.1188	GO:0071704	BP	organic substance metabolic process
novel.1188	GO:0080090	BP	regulation of primary metabolic process
novel.1188	GO:0090304	BP	nucleic acid metabolic process
novel.1188	GO:0097659	BP	nucleic acid-templated transcription
novel.1188	GO:1901360	BP	organic cyclic compound metabolic process
novel.1188	GO:1901362	BP	organic cyclic compound biosynthetic process
novel.1188	GO:1901576	BP	organic substance biosynthetic process
novel.1188	GO:1903506	BP	regulation of nucleic acid-templated transcription
novel.1188	GO:2000112	BP	regulation of cellular macromolecule biosynthetic process
novel.1188	GO:2001141	BP	regulation of RNA biosynthetic process
novel.1188	GO:0003690	MF	double-stranded DNA binding
novel.1188	GO:0003674	MF	molecular_function
novel.1188	GO:0003676	MF	nucleic acid binding
novel.1188	GO:0003677	MF	DNA binding
novel.1188	GO:0005488	MF	binding
novel.1188	GO:0097159	MF	organic cyclic compound binding
novel.1188	GO:1901363	MF	heterocyclic compound binding
novel.1191	GO:0006075	BP	(1->3)-beta-D-glucan biosynthetic process
novel.1191	GO:0007165	BP	signal transduction
novel.1191	GO:0000271	BP	polysaccharide biosynthetic process
novel.1191	GO:0008152	BP	metabolic process
novel.1191	GO:0005975	BP	carbohydrate metabolic process
novel.1191	GO:0005976	BP	polysaccharide metabolic process
novel.1191	GO:0006073	BP	cellular glucan metabolic process
novel.1191	GO:0006074	BP	(1->3)-beta-D-glucan metabolic process
novel.1191	GO:0008150	BP	biological_process
novel.1191	GO:0009058	BP	biosynthetic process
novel.1191	GO:0009059	BP	macromolecule biosynthetic process
novel.1191	GO:0009250	BP	glucan biosynthetic process
novel.1191	GO:0009987	BP	cellular process
novel.1191	GO:0016051	BP	carbohydrate biosynthetic process
novel.1191	GO:0033692	BP	cellular polysaccharide biosynthetic process
novel.1191	GO:0034637	BP	cellular carbohydrate biosynthetic process
novel.1191	GO:0034645	BP	cellular macromolecule biosynthetic process
novel.1191	GO:0043170	BP	macromolecule metabolic process
novel.1191	GO:0044042	BP	glucan metabolic process
novel.1191	GO:0044237	BP	cellular metabolic process
novel.1191	GO:0044238	BP	primary metabolic process
novel.1191	GO:0044249	BP	cellular biosynthetic process
novel.1191	GO:0044260	BP	cellular macromolecule metabolic process
novel.1191	GO:0044262	BP	cellular carbohydrate metabolic process
novel.1191	GO:0044264	BP	cellular polysaccharide metabolic process
novel.1191	GO:0044699	BP	single-organism process
novel.1191	GO:0044710	BP	single-organism metabolic process
novel.1191	GO:0044711	BP	single-organism biosynthetic process
novel.1191	GO:0044723	BP	single-organism carbohydrate metabolic process
novel.1191	GO:0044763	BP	single-organism cellular process
novel.1191	GO:0051273	BP	beta-glucan metabolic process
novel.1191	GO:0051274	BP	beta-glucan biosynthetic process
novel.1191	GO:0071704	BP	organic substance metabolic process
novel.1191	GO:1901576	BP	organic substance biosynthetic process
novel.1191	GO:0007154	BP	cell communication
novel.1191	GO:0023052	BP	signaling
novel.1191	GO:0044700	BP	single organism signaling
novel.1191	GO:0050789	BP	regulation of biological process
novel.1191	GO:0050794	BP	regulation of cellular process
novel.1191	GO:0050896	BP	response to stimulus
novel.1191	GO:0051716	BP	cellular response to stimulus
novel.1191	GO:0065007	BP	biological regulation
novel.1191	GO:0000148	CC	1,3-beta-D-glucan synthase complex
novel.1191	GO:0016020	CC	membrane
novel.1191	GO:0005886	CC	plasma membrane
novel.1191	GO:0005575	CC	cellular_component
novel.1191	GO:0005623	CC	cell
novel.1191	GO:0032991	CC	macromolecular complex
novel.1191	GO:0044425	CC	membrane part
novel.1191	GO:0044459	CC	plasma membrane part
novel.1191	GO:0044464	CC	cell part
novel.1191	GO:0071944	CC	cell periphery
novel.1191	GO:1902494	CC	catalytic complex
novel.1191	GO:1990234	CC	transferase complex
novel.1191	GO:0003843	MF	1,3-beta-D-glucan synthase activity
novel.1191	GO:0005515	MF	protein binding
novel.1191	GO:0003674	MF	molecular_function
novel.1191	GO:0003824	MF	catalytic activity
novel.1191	GO:0008194	MF	UDP-glycosyltransferase activity
novel.1191	GO:0016740	MF	transferase activity
novel.1191	GO:0016757	MF	transferase activity, transferring glycosyl groups
novel.1191	GO:0016758	MF	transferase activity, transferring hexosyl groups
novel.1191	GO:0035251	MF	UDP-glucosyltransferase activity
novel.1191	GO:0046527	MF	glucosyltransferase activity
novel.1191	GO:0005488	MF	binding
novel.121	GO:0004857	MF	enzyme inhibitor activity
novel.121	GO:0003674	MF	molecular_function
novel.121	GO:0030234	MF	enzyme regulator activity
novel.121	GO:0098772	MF	molecular function regulator
novel.1212	GO:0006508	BP	proteolysis
novel.1212	GO:0008152	BP	metabolic process
novel.1212	GO:0008150	BP	biological_process
novel.1212	GO:0019538	BP	protein metabolic process
novel.1212	GO:0043170	BP	macromolecule metabolic process
novel.1212	GO:0044238	BP	primary metabolic process
novel.1212	GO:0071704	BP	organic substance metabolic process
novel.1212	GO:0004185	MF	serine-type carboxypeptidase activity
novel.1212	GO:0003674	MF	molecular_function
novel.1212	GO:0003824	MF	catalytic activity
novel.1212	GO:0004180	MF	carboxypeptidase activity
novel.1212	GO:0008236	MF	serine-type peptidase activity
novel.1212	GO:0008233	MF	peptidase activity
novel.1212	GO:0008238	MF	exopeptidase activity
novel.1212	GO:0070011	MF	peptidase activity, acting on L-amino acid peptides
novel.1212	GO:0016787	MF	hydrolase activity
novel.1212	GO:0017171	MF	serine hydrolase activity
novel.1212	GO:0070008	MF	serine-type exopeptidase activity
novel.1213	GO:0005515	MF	protein binding
novel.1213	GO:0003674	MF	molecular_function
novel.1213	GO:0005488	MF	binding
novel.1215	GO:0006633	BP	fatty acid biosynthetic process
novel.1215	GO:0008152	BP	metabolic process
novel.1215	GO:0006082	BP	organic acid metabolic process
novel.1215	GO:0006629	BP	lipid metabolic process
novel.1215	GO:0006631	BP	fatty acid metabolic process
novel.1215	GO:0008150	BP	biological_process
novel.1215	GO:0008610	BP	lipid biosynthetic process
novel.1215	GO:0009058	BP	biosynthetic process
novel.1215	GO:0009987	BP	cellular process
novel.1215	GO:0016053	BP	organic acid biosynthetic process
novel.1215	GO:0019752	BP	carboxylic acid metabolic process
novel.1215	GO:0032787	BP	monocarboxylic acid metabolic process
novel.1215	GO:0043436	BP	oxoacid metabolic process
novel.1215	GO:0044237	BP	cellular metabolic process
novel.1215	GO:0044238	BP	primary metabolic process
novel.1215	GO:0044249	BP	cellular biosynthetic process
novel.1215	GO:0044255	BP	cellular lipid metabolic process
novel.1215	GO:0044281	BP	small molecule metabolic process
novel.1215	GO:0044283	BP	small molecule biosynthetic process
novel.1215	GO:0044699	BP	single-organism process
novel.1215	GO:0044710	BP	single-organism metabolic process
novel.1215	GO:0044711	BP	single-organism biosynthetic process
novel.1215	GO:0044763	BP	single-organism cellular process
novel.1215	GO:0046394	BP	carboxylic acid biosynthetic process
novel.1215	GO:0071704	BP	organic substance metabolic process
novel.1215	GO:0072330	BP	monocarboxylic acid biosynthetic process
novel.1215	GO:1901576	BP	organic substance biosynthetic process
novel.1215	GO:0016020	CC	membrane
novel.1215	GO:0005575	CC	cellular_component
novel.1215	GO:0016747	MF	transferase activity, transferring acyl groups other than amino-acyl groups
novel.1215	GO:0003674	MF	molecular_function
novel.1215	GO:0003824	MF	catalytic activity
novel.1215	GO:0016740	MF	transferase activity
novel.1215	GO:0016746	MF	transferase activity, transferring acyl groups
novel.1216	GO:0005515	MF	protein binding
novel.1216	GO:0003674	MF	molecular_function
novel.1216	GO:0005488	MF	binding
novel.1219	GO:0015074	BP	DNA integration
novel.1219	GO:0008152	BP	metabolic process
novel.1219	GO:0006139	BP	nucleobase-containing compound metabolic process
novel.1219	GO:0006259	BP	DNA metabolic process
novel.1219	GO:0006725	BP	cellular aromatic compound metabolic process
novel.1219	GO:0006807	BP	nitrogen compound metabolic process
novel.1219	GO:0008150	BP	biological_process
novel.1219	GO:0009987	BP	cellular process
novel.1219	GO:0034641	BP	cellular nitrogen compound metabolic process
novel.1219	GO:0043170	BP	macromolecule metabolic process
novel.1219	GO:0044237	BP	cellular metabolic process
novel.1219	GO:0044238	BP	primary metabolic process
novel.1219	GO:0044260	BP	cellular macromolecule metabolic process
novel.1219	GO:0046483	BP	heterocycle metabolic process
novel.1219	GO:0071704	BP	organic substance metabolic process
novel.1219	GO:0090304	BP	nucleic acid metabolic process
novel.1219	GO:1901360	BP	organic cyclic compound metabolic process
novel.1230	GO:0046983	MF	protein dimerization activity
novel.1230	GO:0003677	MF	DNA binding
novel.1230	GO:0005515	MF	protein binding
novel.1230	GO:0003674	MF	molecular_function
novel.1230	GO:0005488	MF	binding
novel.1230	GO:0003676	MF	nucleic acid binding
novel.1230	GO:0097159	MF	organic cyclic compound binding
novel.1230	GO:1901363	MF	heterocyclic compound binding
novel.1233	GO:0006412	BP	translation
novel.1233	GO:0008152	BP	metabolic process
novel.1233	GO:0006518	BP	peptide metabolic process
novel.1233	GO:0006807	BP	nitrogen compound metabolic process
novel.1233	GO:0008150	BP	biological_process
novel.1233	GO:0009058	BP	biosynthetic process
novel.1233	GO:0009059	BP	macromolecule biosynthetic process
novel.1233	GO:0009987	BP	cellular process
novel.1233	GO:0010467	BP	gene expression
novel.1233	GO:0019538	BP	protein metabolic process
novel.1233	GO:0034641	BP	cellular nitrogen compound metabolic process
novel.1233	GO:0034645	BP	cellular macromolecule biosynthetic process
novel.1233	GO:0043043	BP	peptide biosynthetic process
novel.1233	GO:0043170	BP	macromolecule metabolic process
novel.1233	GO:0043603	BP	cellular amide metabolic process
novel.1233	GO:0043604	BP	amide biosynthetic process
novel.1233	GO:0044237	BP	cellular metabolic process
novel.1233	GO:0044238	BP	primary metabolic process
novel.1233	GO:0044249	BP	cellular biosynthetic process
novel.1233	GO:0044260	BP	cellular macromolecule metabolic process
novel.1233	GO:0044267	BP	cellular protein metabolic process
novel.1233	GO:0044271	BP	cellular nitrogen compound biosynthetic process
novel.1233	GO:0071704	BP	organic substance metabolic process
novel.1233	GO:1901564	BP	organonitrogen compound metabolic process
novel.1233	GO:1901566	BP	organonitrogen compound biosynthetic process
novel.1233	GO:1901576	BP	organic substance biosynthetic process
novel.1233	GO:0005622	CC	intracellular
novel.1233	GO:0005840	CC	ribosome
novel.1233	GO:0005575	CC	cellular_component
novel.1233	GO:0005623	CC	cell
novel.1233	GO:0044464	CC	cell part
novel.1233	GO:0030529	CC	intracellular ribonucleoprotein complex
novel.1233	GO:0005737	CC	cytoplasm
novel.1233	GO:0032991	CC	macromolecular complex
novel.1233	GO:0043226	CC	organelle
novel.1233	GO:0043228	CC	non-membrane-bounded organelle
novel.1233	GO:0043229	CC	intracellular organelle
novel.1233	GO:0043232	CC	intracellular non-membrane-bounded organelle
novel.1233	GO:0044424	CC	intracellular part
novel.1233	GO:0044444	CC	cytoplasmic part
novel.1233	GO:1990904	CC	ribonucleoprotein complex
novel.1233	GO:0003735	MF	structural constituent of ribosome
novel.1233	GO:0003674	MF	molecular_function
novel.1233	GO:0005198	MF	structural molecule activity
novel.1235	GO:0006629	BP	lipid metabolic process
novel.1235	GO:0008152	BP	metabolic process
novel.1235	GO:0008150	BP	biological_process
novel.1235	GO:0044238	BP	primary metabolic process
novel.1235	GO:0044699	BP	single-organism process
novel.1235	GO:0044710	BP	single-organism metabolic process
novel.1235	GO:0071704	BP	organic substance metabolic process
novel.1235	GO:0005737	CC	cytoplasm
novel.1235	GO:0016021	CC	integral component of membrane
novel.1235	GO:0005622	CC	intracellular
novel.1235	GO:0005575	CC	cellular_component
novel.1235	GO:0005623	CC	cell
novel.1235	GO:0044424	CC	intracellular part
novel.1235	GO:0044464	CC	cell part
novel.1235	GO:0016020	CC	membrane
novel.1235	GO:0031224	CC	intrinsic component of membrane
novel.1235	GO:0044425	CC	membrane part
novel.1235	GO:0016627	MF	oxidoreductase activity, acting on the CH-CH group of donors
novel.1235	GO:0003674	MF	molecular_function
novel.1235	GO:0003824	MF	catalytic activity
novel.1235	GO:0016491	MF	oxidoreductase activity
novel.1246	GO:0006351	BP	transcription, DNA-templated
novel.1246	GO:0008152	BP	metabolic process
novel.1246	GO:0006139	BP	nucleobase-containing compound metabolic process
novel.1246	GO:0006725	BP	cellular aromatic compound metabolic process
novel.1246	GO:0006807	BP	nitrogen compound metabolic process
novel.1246	GO:0008150	BP	biological_process
novel.1246	GO:0009058	BP	biosynthetic process
novel.1246	GO:0009059	BP	macromolecule biosynthetic process
novel.1246	GO:0009987	BP	cellular process
novel.1246	GO:0010467	BP	gene expression
novel.1246	GO:0016070	BP	RNA metabolic process
novel.1246	GO:0018130	BP	heterocycle biosynthetic process
novel.1246	GO:0019438	BP	aromatic compound biosynthetic process
novel.1246	GO:0032774	BP	RNA biosynthetic process
novel.1246	GO:0034641	BP	cellular nitrogen compound metabolic process
novel.1246	GO:0034645	BP	cellular macromolecule biosynthetic process
novel.1246	GO:0034654	BP	nucleobase-containing compound biosynthetic process
novel.1246	GO:0043170	BP	macromolecule metabolic process
novel.1246	GO:0044237	BP	cellular metabolic process
novel.1246	GO:0044238	BP	primary metabolic process
novel.1246	GO:0044249	BP	cellular biosynthetic process
novel.1246	GO:0044260	BP	cellular macromolecule metabolic process
novel.1246	GO:0044271	BP	cellular nitrogen compound biosynthetic process
novel.1246	GO:0046483	BP	heterocycle metabolic process
novel.1246	GO:0071704	BP	organic substance metabolic process
novel.1246	GO:0090304	BP	nucleic acid metabolic process
novel.1246	GO:0097659	BP	nucleic acid-templated transcription
novel.1246	GO:1901360	BP	organic cyclic compound metabolic process
novel.1246	GO:1901362	BP	organic cyclic compound biosynthetic process
novel.1246	GO:1901576	BP	organic substance biosynthetic process
novel.1246	GO:0043565	MF	sequence-specific DNA binding
novel.1246	GO:0003674	MF	molecular_function
novel.1246	GO:0003676	MF	nucleic acid binding
novel.1246	GO:0003677	MF	DNA binding
novel.1246	GO:0005488	MF	binding
novel.1246	GO:0097159	MF	organic cyclic compound binding
novel.1246	GO:1901363	MF	heterocyclic compound binding
novel.1249	GO:0005515	MF	protein binding
novel.1249	GO:0003674	MF	molecular_function
novel.1249	GO:0005488	MF	binding
novel.1254	GO:0003924	MF	GTPase activity
novel.1254	GO:0005525	MF	GTP binding
novel.1254	GO:0003674	MF	molecular_function
novel.1254	GO:0003824	MF	catalytic activity
novel.1254	GO:0017111	MF	nucleoside-triphosphatase activity
novel.1254	GO:0016462	MF	pyrophosphatase activity
novel.1254	GO:0016787	MF	hydrolase activity
novel.1254	GO:0016817	MF	hydrolase activity, acting on acid anhydrides
novel.1254	GO:0016818	MF	hydrolase activity, acting on acid anhydrides, in phosphorus-containing anhydrides
novel.1254	GO:0000166	MF	nucleotide binding
novel.1254	GO:0001882	MF	nucleoside binding
novel.1254	GO:0001883	MF	purine nucleoside binding
novel.1254	GO:0005488	MF	binding
novel.1254	GO:0017076	MF	purine nucleotide binding
novel.1254	GO:0019001	MF	guanyl nucleotide binding
novel.1254	GO:0032549	MF	ribonucleoside binding
novel.1254	GO:0032550	MF	purine ribonucleoside binding
novel.1254	GO:0032553	MF	ribonucleotide binding
novel.1254	GO:0032555	MF	purine ribonucleotide binding
novel.1254	GO:0032561	MF	guanyl ribonucleotide binding
novel.1254	GO:0035639	MF	purine ribonucleoside triphosphate binding
novel.1254	GO:0036094	MF	small molecule binding
novel.1254	GO:0043167	MF	ion binding
novel.1254	GO:0043168	MF	anion binding
novel.1254	GO:0097159	MF	organic cyclic compound binding
novel.1254	GO:0097367	MF	carbohydrate derivative binding
novel.1254	GO:1901265	MF	nucleoside phosphate binding
novel.1254	GO:1901363	MF	heterocyclic compound binding
novel.1257	GO:0006468	BP	protein phosphorylation
novel.1257	GO:0008152	BP	metabolic process
novel.1257	GO:0006464	BP	cellular protein modification process
novel.1257	GO:0006793	BP	phosphorus metabolic process
novel.1257	GO:0006796	BP	phosphate-containing compound metabolic process
novel.1257	GO:0008150	BP	biological_process
novel.1257	GO:0009987	BP	cellular process
novel.1257	GO:0016310	BP	phosphorylation
novel.1257	GO:0019538	BP	protein metabolic process
novel.1257	GO:0036211	BP	protein modification process
novel.1257	GO:0043170	BP	macromolecule metabolic process
novel.1257	GO:0043412	BP	macromolecule modification
novel.1257	GO:0044237	BP	cellular metabolic process
novel.1257	GO:0044238	BP	primary metabolic process
novel.1257	GO:0044260	BP	cellular macromolecule metabolic process
novel.1257	GO:0044267	BP	cellular protein metabolic process
novel.1257	GO:0071704	BP	organic substance metabolic process
novel.1257	GO:0004672	MF	protein kinase activity
novel.1257	GO:0003674	MF	molecular_function
novel.1257	GO:0003824	MF	catalytic activity
novel.1257	GO:0016301	MF	kinase activity
novel.1257	GO:0016740	MF	transferase activity
novel.1257	GO:0016772	MF	transferase activity, transferring phosphorus-containing groups
novel.1257	GO:0016773	MF	phosphotransferase activity, alcohol group as acceptor
novel.1260	GO:0005509	MF	calcium ion binding
novel.1260	GO:0003674	MF	molecular_function
novel.1260	GO:0005488	MF	binding
novel.1260	GO:0046872	MF	metal ion binding
novel.1260	GO:0043167	MF	ion binding
novel.1260	GO:0043169	MF	cation binding
novel.1276	GO:0005515	MF	protein binding
novel.1276	GO:0003674	MF	molecular_function
novel.1276	GO:0005488	MF	binding
novel.1280	GO:0007165	BP	signal transduction
novel.1280	GO:0007154	BP	cell communication
novel.1280	GO:0008150	BP	biological_process
novel.1280	GO:0009987	BP	cellular process
novel.1280	GO:0023052	BP	signaling
novel.1280	GO:0044699	BP	single-organism process
novel.1280	GO:0044700	BP	single organism signaling
novel.1280	GO:0050789	BP	regulation of biological process
novel.1280	GO:0050794	BP	regulation of cellular process
novel.1280	GO:0050896	BP	response to stimulus
novel.1280	GO:0051716	BP	cellular response to stimulus
novel.1280	GO:0065007	BP	biological regulation
novel.1280	GO:0005515	MF	protein binding
novel.1280	GO:0003674	MF	molecular_function
novel.1280	GO:0005488	MF	binding
novel.1282	GO:0055114	BP	oxidation-reduction process
novel.1282	GO:0008152	BP	metabolic process
novel.1282	GO:0008150	BP	biological_process
novel.1282	GO:0044699	BP	single-organism process
novel.1282	GO:0044710	BP	single-organism metabolic process
novel.1282	GO:0004097	MF	catechol oxidase activity
novel.1282	GO:0016491	MF	oxidoreductase activity
novel.1282	GO:0003674	MF	molecular_function
novel.1282	GO:0003824	MF	catalytic activity
novel.1282	GO:0016682	MF	oxidoreductase activity, acting on diphenols and related substances as donors, oxygen as acceptor
novel.1282	GO:0016679	MF	oxidoreductase activity, acting on diphenols and related substances as donors
novel.1289	GO:0016021	CC	integral component of membrane
novel.1289	GO:0005575	CC	cellular_component
novel.1289	GO:0016020	CC	membrane
novel.1289	GO:0031224	CC	intrinsic component of membrane
novel.1289	GO:0044425	CC	membrane part
novel.1289	GO:0004222	MF	metalloendopeptidase activity
novel.1289	GO:0005524	MF	ATP binding
novel.1289	GO:0008270	MF	zinc ion binding
novel.1289	GO:0003674	MF	molecular_function
novel.1289	GO:0003824	MF	catalytic activity
novel.1289	GO:0004175	MF	endopeptidase activity
novel.1289	GO:0008237	MF	metallopeptidase activity
novel.1289	GO:0008233	MF	peptidase activity
novel.1289	GO:0070011	MF	peptidase activity, acting on L-amino acid peptides
novel.1289	GO:0016787	MF	hydrolase activity
novel.1289	GO:0000166	MF	nucleotide binding
novel.1289	GO:0005488	MF	binding
novel.1289	GO:0017076	MF	purine nucleotide binding
novel.1289	GO:0030554	MF	adenyl nucleotide binding
novel.1289	GO:0032553	MF	ribonucleotide binding
novel.1289	GO:0032555	MF	purine ribonucleotide binding
novel.1289	GO:0032559	MF	adenyl ribonucleotide binding
novel.1289	GO:0035639	MF	purine ribonucleoside triphosphate binding
novel.1289	GO:0036094	MF	small molecule binding
novel.1289	GO:0043167	MF	ion binding
novel.1289	GO:0043168	MF	anion binding
novel.1289	GO:0097159	MF	organic cyclic compound binding
novel.1289	GO:0097367	MF	carbohydrate derivative binding
novel.1289	GO:1901265	MF	nucleoside phosphate binding
novel.1289	GO:1901363	MF	heterocyclic compound binding
novel.1289	GO:0046872	MF	metal ion binding
novel.1289	GO:0043169	MF	cation binding
novel.1289	GO:0046914	MF	transition metal ion binding
novel.1292	GO:0008152	BP	metabolic process
novel.1292	GO:0008150	BP	biological_process
novel.1292	GO:0016758	MF	transferase activity, transferring hexosyl groups
novel.1292	GO:0003674	MF	molecular_function
novel.1292	GO:0003824	MF	catalytic activity
novel.1292	GO:0016740	MF	transferase activity
novel.1292	GO:0016757	MF	transferase activity, transferring glycosyl groups
novel.1294	GO:0008152	BP	metabolic process
novel.1294	GO:0008150	BP	biological_process
novel.1294	GO:0016758	MF	transferase activity, transferring hexosyl groups
novel.1294	GO:0003674	MF	molecular_function
novel.1294	GO:0003824	MF	catalytic activity
novel.1294	GO:0016740	MF	transferase activity
novel.1294	GO:0016757	MF	transferase activity, transferring glycosyl groups
novel.1296	GO:0055114	BP	oxidation-reduction process
novel.1296	GO:0008152	BP	metabolic process
novel.1296	GO:0008150	BP	biological_process
novel.1296	GO:0044699	BP	single-organism process
novel.1296	GO:0044710	BP	single-organism metabolic process
novel.1296	GO:0016616	MF	oxidoreductase activity, acting on the CH-OH group of donors, NAD or NADP as acceptor
novel.1296	GO:0051287	MF	NAD binding
novel.1296	GO:0003674	MF	molecular_function
novel.1296	GO:0003824	MF	catalytic activity
novel.1296	GO:0016491	MF	oxidoreductase activity
novel.1296	GO:0016614	MF	oxidoreductase activity, acting on CH-OH group of donors
novel.1296	GO:0000166	MF	nucleotide binding
novel.1296	GO:0005488	MF	binding
novel.1296	GO:0036094	MF	small molecule binding
novel.1296	GO:0048037	MF	cofactor binding
novel.1296	GO:0050662	MF	coenzyme binding
novel.1296	GO:0097159	MF	organic cyclic compound binding
novel.1296	GO:1901265	MF	nucleoside phosphate binding
novel.1296	GO:1901363	MF	heterocyclic compound binding
novel.1297	GO:0052861	MF	glucan endo-1,3-beta-glucanase activity, C-3 substituted reducing group
novel.1297	GO:0003674	MF	molecular_function
novel.1297	GO:0003824	MF	catalytic activity
novel.1297	GO:0004553	MF	hydrolase activity, hydrolyzing O-glycosyl compounds
novel.1297	GO:0016787	MF	hydrolase activity
novel.1297	GO:0016798	MF	hydrolase activity, acting on glycosyl bonds
novel.1297	GO:0052736	MF	beta-glucanase activity
novel.1298	GO:0016747	MF	transferase activity, transferring acyl groups other than amino-acyl groups
novel.1298	GO:0003674	MF	molecular_function
novel.1298	GO:0003824	MF	catalytic activity
novel.1298	GO:0016740	MF	transferase activity
novel.1298	GO:0016746	MF	transferase activity, transferring acyl groups
novel.1299	GO:0016747	MF	transferase activity, transferring acyl groups other than amino-acyl groups
novel.1299	GO:0003674	MF	molecular_function
novel.1299	GO:0003824	MF	catalytic activity
novel.1299	GO:0016740	MF	transferase activity
novel.1299	GO:0016746	MF	transferase activity, transferring acyl groups
novel.130	GO:0005515	MF	protein binding
novel.130	GO:0003674	MF	molecular_function
novel.130	GO:0005488	MF	binding
novel.1300	GO:0005515	MF	protein binding
novel.1300	GO:0003674	MF	molecular_function
novel.1300	GO:0005488	MF	binding
novel.1301	GO:0055114	BP	oxidation-reduction process
novel.1301	GO:0008152	BP	metabolic process
novel.1301	GO:0008150	BP	biological_process
novel.1301	GO:0044699	BP	single-organism process
novel.1301	GO:0044710	BP	single-organism metabolic process
novel.1301	GO:0016491	MF	oxidoreductase activity
novel.1301	GO:0003674	MF	molecular_function
novel.1301	GO:0003824	MF	catalytic activity
novel.1303	GO:0052861	MF	glucan endo-1,3-beta-glucanase activity, C-3 substituted reducing group
novel.1303	GO:0003674	MF	molecular_function
novel.1303	GO:0003824	MF	catalytic activity
novel.1303	GO:0004553	MF	hydrolase activity, hydrolyzing O-glycosyl compounds
novel.1303	GO:0016787	MF	hydrolase activity
novel.1303	GO:0016798	MF	hydrolase activity, acting on glycosyl bonds
novel.1303	GO:0052736	MF	beta-glucanase activity
novel.1310	GO:0015074	BP	DNA integration
novel.1310	GO:0008152	BP	metabolic process
novel.1310	GO:0006139	BP	nucleobase-containing compound metabolic process
novel.1310	GO:0006259	BP	DNA metabolic process
novel.1310	GO:0006725	BP	cellular aromatic compound metabolic process
novel.1310	GO:0006807	BP	nitrogen compound metabolic process
novel.1310	GO:0008150	BP	biological_process
novel.1310	GO:0009987	BP	cellular process
novel.1310	GO:0034641	BP	cellular nitrogen compound metabolic process
novel.1310	GO:0043170	BP	macromolecule metabolic process
novel.1310	GO:0044237	BP	cellular metabolic process
novel.1310	GO:0044238	BP	primary metabolic process
novel.1310	GO:0044260	BP	cellular macromolecule metabolic process
novel.1310	GO:0046483	BP	heterocycle metabolic process
novel.1310	GO:0071704	BP	organic substance metabolic process
novel.1310	GO:0090304	BP	nucleic acid metabolic process
novel.1310	GO:1901360	BP	organic cyclic compound metabolic process
novel.1312	GO:0055114	BP	oxidation-reduction process
novel.1312	GO:0008152	BP	metabolic process
novel.1312	GO:0008150	BP	biological_process
novel.1312	GO:0044699	BP	single-organism process
novel.1312	GO:0044710	BP	single-organism metabolic process
novel.1312	GO:0004471	MF	malate dehydrogenase (decarboxylating) (NAD+) activity
novel.1312	GO:0003674	MF	molecular_function
novel.1312	GO:0003824	MF	catalytic activity
novel.1312	GO:0004470	MF	malic enzyme activity
novel.1312	GO:0016491	MF	oxidoreductase activity
novel.1312	GO:0016614	MF	oxidoreductase activity, acting on CH-OH group of donors
novel.1312	GO:0016615	MF	malate dehydrogenase activity
novel.1312	GO:0016616	MF	oxidoreductase activity, acting on the CH-OH group of donors, NAD or NADP as acceptor
novel.1314	GO:0005524	MF	ATP binding
novel.1314	GO:0000166	MF	nucleotide binding
novel.1314	GO:0003674	MF	molecular_function
novel.1314	GO:0005488	MF	binding
novel.1314	GO:0017076	MF	purine nucleotide binding
novel.1314	GO:0030554	MF	adenyl nucleotide binding
novel.1314	GO:0032553	MF	ribonucleotide binding
novel.1314	GO:0032555	MF	purine ribonucleotide binding
novel.1314	GO:0032559	MF	adenyl ribonucleotide binding
novel.1314	GO:0035639	MF	purine ribonucleoside triphosphate binding
novel.1314	GO:0036094	MF	small molecule binding
novel.1314	GO:0043167	MF	ion binding
novel.1314	GO:0043168	MF	anion binding
novel.1314	GO:0097159	MF	organic cyclic compound binding
novel.1314	GO:0097367	MF	carbohydrate derivative binding
novel.1314	GO:1901265	MF	nucleoside phosphate binding
novel.1314	GO:1901363	MF	heterocyclic compound binding
novel.1315	GO:0006468	BP	protein phosphorylation
novel.1315	GO:0008152	BP	metabolic process
novel.1315	GO:0006464	BP	cellular protein modification process
novel.1315	GO:0006793	BP	phosphorus metabolic process
novel.1315	GO:0006796	BP	phosphate-containing compound metabolic process
novel.1315	GO:0008150	BP	biological_process
novel.1315	GO:0009987	BP	cellular process
novel.1315	GO:0016310	BP	phosphorylation
novel.1315	GO:0019538	BP	protein metabolic process
novel.1315	GO:0036211	BP	protein modification process
novel.1315	GO:0043170	BP	macromolecule metabolic process
novel.1315	GO:0043412	BP	macromolecule modification
novel.1315	GO:0044237	BP	cellular metabolic process
novel.1315	GO:0044238	BP	primary metabolic process
novel.1315	GO:0044260	BP	cellular macromolecule metabolic process
novel.1315	GO:0044267	BP	cellular protein metabolic process
novel.1315	GO:0071704	BP	organic substance metabolic process
novel.1315	GO:0004672	MF	protein kinase activity
novel.1315	GO:0005524	MF	ATP binding
novel.1315	GO:0005515	MF	protein binding
novel.1315	GO:0003674	MF	molecular_function
novel.1315	GO:0003824	MF	catalytic activity
novel.1315	GO:0016301	MF	kinase activity
novel.1315	GO:0016740	MF	transferase activity
novel.1315	GO:0016772	MF	transferase activity, transferring phosphorus-containing groups
novel.1315	GO:0016773	MF	phosphotransferase activity, alcohol group as acceptor
novel.1315	GO:0000166	MF	nucleotide binding
novel.1315	GO:0005488	MF	binding
novel.1315	GO:0017076	MF	purine nucleotide binding
novel.1315	GO:0030554	MF	adenyl nucleotide binding
novel.1315	GO:0032553	MF	ribonucleotide binding
novel.1315	GO:0032555	MF	purine ribonucleotide binding
novel.1315	GO:0032559	MF	adenyl ribonucleotide binding
novel.1315	GO:0035639	MF	purine ribonucleoside triphosphate binding
novel.1315	GO:0036094	MF	small molecule binding
novel.1315	GO:0043167	MF	ion binding
novel.1315	GO:0043168	MF	anion binding
novel.1315	GO:0097159	MF	organic cyclic compound binding
novel.1315	GO:0097367	MF	carbohydrate derivative binding
novel.1315	GO:1901265	MF	nucleoside phosphate binding
novel.1315	GO:1901363	MF	heterocyclic compound binding
novel.1317	GO:0006355	BP	regulation of transcription, DNA-templated
novel.1317	GO:0008152	BP	metabolic process
novel.1317	GO:0006139	BP	nucleobase-containing compound metabolic process
novel.1317	GO:0006351	BP	transcription, DNA-templated
novel.1317	GO:0006725	BP	cellular aromatic compound metabolic process
novel.1317	GO:0006807	BP	nitrogen compound metabolic process
novel.1317	GO:0008150	BP	biological_process
novel.1317	GO:0009058	BP	biosynthetic process
novel.1317	GO:0009059	BP	macromolecule biosynthetic process
novel.1317	GO:0009889	BP	regulation of biosynthetic process
novel.1317	GO:0009987	BP	cellular process
novel.1317	GO:0010467	BP	gene expression
novel.1317	GO:0010468	BP	regulation of gene expression
novel.1317	GO:0010556	BP	regulation of macromolecule biosynthetic process
novel.1317	GO:0016070	BP	RNA metabolic process
novel.1317	GO:0018130	BP	heterocycle biosynthetic process
novel.1317	GO:0019219	BP	regulation of nucleobase-containing compound metabolic process
novel.1317	GO:0019222	BP	regulation of metabolic process
novel.1317	GO:0019438	BP	aromatic compound biosynthetic process
novel.1317	GO:0031323	BP	regulation of cellular metabolic process
novel.1317	GO:0031326	BP	regulation of cellular biosynthetic process
novel.1317	GO:0032774	BP	RNA biosynthetic process
novel.1317	GO:0034641	BP	cellular nitrogen compound metabolic process
novel.1317	GO:0034645	BP	cellular macromolecule biosynthetic process
novel.1317	GO:0034654	BP	nucleobase-containing compound biosynthetic process
novel.1317	GO:0043170	BP	macromolecule metabolic process
novel.1317	GO:0044237	BP	cellular metabolic process
novel.1317	GO:0044238	BP	primary metabolic process
novel.1317	GO:0044249	BP	cellular biosynthetic process
novel.1317	GO:0044260	BP	cellular macromolecule metabolic process
novel.1317	GO:0044271	BP	cellular nitrogen compound biosynthetic process
novel.1317	GO:0046483	BP	heterocycle metabolic process
novel.1317	GO:0050789	BP	regulation of biological process
novel.1317	GO:0050794	BP	regulation of cellular process
novel.1317	GO:0051171	BP	regulation of nitrogen compound metabolic process
novel.1317	GO:0051252	BP	regulation of RNA metabolic process
novel.1317	GO:0060255	BP	regulation of macromolecule metabolic process
novel.1317	GO:0065007	BP	biological regulation
novel.1317	GO:0071704	BP	organic substance metabolic process
novel.1317	GO:0080090	BP	regulation of primary metabolic process
novel.1317	GO:0090304	BP	nucleic acid metabolic process
novel.1317	GO:0097659	BP	nucleic acid-templated transcription
novel.1317	GO:1901360	BP	organic cyclic compound metabolic process
novel.1317	GO:1901362	BP	organic cyclic compound biosynthetic process
novel.1317	GO:1901576	BP	organic substance biosynthetic process
novel.1317	GO:1903506	BP	regulation of nucleic acid-templated transcription
novel.1317	GO:2000112	BP	regulation of cellular macromolecule biosynthetic process
novel.1317	GO:2001141	BP	regulation of RNA biosynthetic process
novel.1317	GO:0003700	MF	transcription factor activity, sequence-specific DNA binding
novel.1317	GO:0001071	MF	nucleic acid binding transcription factor activity
novel.1317	GO:0003674	MF	molecular_function
novel.1319	GO:0005509	MF	calcium ion binding
novel.1319	GO:0003674	MF	molecular_function
novel.1319	GO:0005488	MF	binding
novel.1319	GO:0046872	MF	metal ion binding
novel.1319	GO:0043167	MF	ion binding
novel.1319	GO:0043169	MF	cation binding
novel.1320	GO:0004564	MF	beta-fructofuranosidase activity
novel.1320	GO:0004575	MF	sucrose alpha-glucosidase activity
novel.1320	GO:0003674	MF	molecular_function
novel.1320	GO:0003824	MF	catalytic activity
novel.1320	GO:0004553	MF	hydrolase activity, hydrolyzing O-glycosyl compounds
novel.1320	GO:0016787	MF	hydrolase activity
novel.1320	GO:0016798	MF	hydrolase activity, acting on glycosyl bonds
novel.1320	GO:0015926	MF	glucosidase activity
novel.1320	GO:0090599	MF	alpha-glucosidase activity
novel.1330	GO:0006508	BP	proteolysis
novel.1330	GO:0008152	BP	metabolic process
novel.1330	GO:0008150	BP	biological_process
novel.1330	GO:0019538	BP	protein metabolic process
novel.1330	GO:0043170	BP	macromolecule metabolic process
novel.1330	GO:0044238	BP	primary metabolic process
novel.1330	GO:0071704	BP	organic substance metabolic process
novel.1330	GO:0031012	CC	extracellular matrix
novel.1330	GO:0005575	CC	cellular_component
novel.1330	GO:0005576	CC	extracellular region
novel.1330	GO:0044421	CC	extracellular region part
novel.1330	GO:0004222	MF	metalloendopeptidase activity
novel.1330	GO:0008270	MF	zinc ion binding
novel.1330	GO:0003674	MF	molecular_function
novel.1330	GO:0003824	MF	catalytic activity
novel.1330	GO:0004175	MF	endopeptidase activity
novel.1330	GO:0008237	MF	metallopeptidase activity
novel.1330	GO:0008233	MF	peptidase activity
novel.1330	GO:0070011	MF	peptidase activity, acting on L-amino acid peptides
novel.1330	GO:0016787	MF	hydrolase activity
novel.1330	GO:0005488	MF	binding
novel.1330	GO:0046872	MF	metal ion binding
novel.1330	GO:0043167	MF	ion binding
novel.1330	GO:0043169	MF	cation binding
novel.1330	GO:0046914	MF	transition metal ion binding
novel.1331	GO:0004869	MF	cysteine-type endopeptidase inhibitor activity
novel.1331	GO:0003674	MF	molecular_function
novel.1331	GO:0004857	MF	enzyme inhibitor activity
novel.1331	GO:0004866	MF	endopeptidase inhibitor activity
novel.1331	GO:0061135	MF	endopeptidase regulator activity
novel.1331	GO:0030414	MF	peptidase inhibitor activity
novel.1331	GO:0030234	MF	enzyme regulator activity
novel.1331	GO:0061134	MF	peptidase regulator activity
novel.1331	GO:0098772	MF	molecular function regulator
novel.1336	GO:0051225	BP	spindle assembly
novel.1336	GO:0007017	BP	microtubule-based process
novel.1336	GO:0000226	BP	microtubule cytoskeleton organization
novel.1336	GO:0007010	BP	cytoskeleton organization
novel.1336	GO:0006996	BP	organelle organization
novel.1336	GO:0007049	BP	cell cycle
novel.1336	GO:0007051	BP	spindle organization
novel.1336	GO:0008150	BP	biological_process
novel.1336	GO:0009987	BP	cellular process
novel.1336	GO:0022607	BP	cellular component assembly
novel.1336	GO:0016043	BP	cellular component organization
novel.1336	GO:0022402	BP	cell cycle process
novel.1336	GO:0044085	BP	cellular component biogenesis
novel.1336	GO:0044699	BP	single-organism process
novel.1336	GO:0044763	BP	single-organism cellular process
novel.1336	GO:0070925	BP	organelle assembly
novel.1336	GO:0071840	BP	cellular component organization or biogenesis
novel.1336	GO:0070652	CC	HAUS complex
novel.1336	GO:0005622	CC	intracellular
novel.1336	GO:0005575	CC	cellular_component
novel.1336	GO:0005623	CC	cell
novel.1336	GO:0005856	CC	cytoskeleton
novel.1336	GO:0005875	CC	microtubule associated complex
novel.1336	GO:0015630	CC	microtubule cytoskeleton
novel.1336	GO:0032991	CC	macromolecular complex
novel.1336	GO:0043226	CC	organelle
novel.1336	GO:0043228	CC	non-membrane-bounded organelle
novel.1336	GO:0043229	CC	intracellular organelle
novel.1336	GO:0043232	CC	intracellular non-membrane-bounded organelle
novel.1336	GO:0043234	CC	protein complex
novel.1336	GO:0044422	CC	organelle part
novel.1336	GO:0044424	CC	intracellular part
novel.1336	GO:0044430	CC	cytoskeletal part
novel.1336	GO:0044446	CC	intracellular organelle part
novel.1336	GO:0044464	CC	cell part
novel.134	GO:0003676	MF	nucleic acid binding
novel.134	GO:0005524	MF	ATP binding
novel.134	GO:0003674	MF	molecular_function
novel.134	GO:0005488	MF	binding
novel.134	GO:0097159	MF	organic cyclic compound binding
novel.134	GO:1901363	MF	heterocyclic compound binding
novel.134	GO:0000166	MF	nucleotide binding
novel.134	GO:0017076	MF	purine nucleotide binding
novel.134	GO:0030554	MF	adenyl nucleotide binding
novel.134	GO:0032553	MF	ribonucleotide binding
novel.134	GO:0032555	MF	purine ribonucleotide binding
novel.134	GO:0032559	MF	adenyl ribonucleotide binding
novel.134	GO:0035639	MF	purine ribonucleoside triphosphate binding
novel.134	GO:0036094	MF	small molecule binding
novel.134	GO:0043167	MF	ion binding
novel.134	GO:0043168	MF	anion binding
novel.134	GO:0097367	MF	carbohydrate derivative binding
novel.134	GO:1901265	MF	nucleoside phosphate binding
novel.1345	GO:0005524	MF	ATP binding
novel.1345	GO:0000166	MF	nucleotide binding
novel.1345	GO:0003674	MF	molecular_function
novel.1345	GO:0005488	MF	binding
novel.1345	GO:0017076	MF	purine nucleotide binding
novel.1345	GO:0030554	MF	adenyl nucleotide binding
novel.1345	GO:0032553	MF	ribonucleotide binding
novel.1345	GO:0032555	MF	purine ribonucleotide binding
novel.1345	GO:0032559	MF	adenyl ribonucleotide binding
novel.1345	GO:0035639	MF	purine ribonucleoside triphosphate binding
novel.1345	GO:0036094	MF	small molecule binding
novel.1345	GO:0043167	MF	ion binding
novel.1345	GO:0043168	MF	anion binding
novel.1345	GO:0097159	MF	organic cyclic compound binding
novel.1345	GO:0097367	MF	carbohydrate derivative binding
novel.1345	GO:1901265	MF	nucleoside phosphate binding
novel.1345	GO:1901363	MF	heterocyclic compound binding
novel.1360	GO:0015074	BP	DNA integration
novel.1360	GO:0008152	BP	metabolic process
novel.1360	GO:0006139	BP	nucleobase-containing compound metabolic process
novel.1360	GO:0006259	BP	DNA metabolic process
novel.1360	GO:0006725	BP	cellular aromatic compound metabolic process
novel.1360	GO:0006807	BP	nitrogen compound metabolic process
novel.1360	GO:0008150	BP	biological_process
novel.1360	GO:0009987	BP	cellular process
novel.1360	GO:0034641	BP	cellular nitrogen compound metabolic process
novel.1360	GO:0043170	BP	macromolecule metabolic process
novel.1360	GO:0044237	BP	cellular metabolic process
novel.1360	GO:0044238	BP	primary metabolic process
novel.1360	GO:0044260	BP	cellular macromolecule metabolic process
novel.1360	GO:0046483	BP	heterocycle metabolic process
novel.1360	GO:0071704	BP	organic substance metabolic process
novel.1360	GO:0090304	BP	nucleic acid metabolic process
novel.1360	GO:1901360	BP	organic cyclic compound metabolic process
novel.1375	GO:0046983	MF	protein dimerization activity
novel.1375	GO:0005515	MF	protein binding
novel.1375	GO:0003674	MF	molecular_function
novel.1375	GO:0005488	MF	binding
novel.1377	GO:0005515	MF	protein binding
novel.1377	GO:0003674	MF	molecular_function
novel.1377	GO:0005488	MF	binding
novel.1379	GO:0005515	MF	protein binding
novel.1379	GO:0003674	MF	molecular_function
novel.1379	GO:0005488	MF	binding
novel.138	GO:0005515	MF	protein binding
novel.138	GO:0008270	MF	zinc ion binding
novel.138	GO:0003674	MF	molecular_function
novel.138	GO:0005488	MF	binding
novel.138	GO:0046872	MF	metal ion binding
novel.138	GO:0043167	MF	ion binding
novel.138	GO:0043169	MF	cation binding
novel.138	GO:0046914	MF	transition metal ion binding
novel.1380	GO:0006886	BP	intracellular protein transport
novel.1380	GO:0016192	BP	vesicle-mediated transport
novel.1380	GO:0008104	BP	protein localization
novel.1380	GO:0006810	BP	transport
novel.1380	GO:0008150	BP	biological_process
novel.1380	GO:0015031	BP	protein transport
novel.1380	GO:0015833	BP	peptide transport
novel.1380	GO:0033036	BP	macromolecule localization
novel.1380	GO:0034613	BP	cellular protein localization
novel.1380	GO:0042886	BP	amide transport
novel.1380	GO:0045184	BP	establishment of protein localization
novel.1380	GO:0046907	BP	intracellular transport
novel.1380	GO:0051179	BP	localization
novel.1380	GO:0051234	BP	establishment of localization
novel.1380	GO:0051641	BP	cellular localization
novel.1380	GO:0051649	BP	establishment of localization in cell
novel.1380	GO:0070727	BP	cellular macromolecule localization
novel.1380	GO:0071702	BP	organic substance transport
novel.1380	GO:0071705	BP	nitrogen compound transport
novel.1380	GO:0030117	CC	membrane coat
novel.1380	GO:0005622	CC	intracellular
novel.1380	GO:0005575	CC	cellular_component
novel.1380	GO:0016020	CC	membrane
novel.1380	GO:0005623	CC	cell
novel.1380	GO:0005737	CC	cytoplasm
novel.1380	GO:0032991	CC	macromolecular complex
novel.1380	GO:0043234	CC	protein complex
novel.1380	GO:0044424	CC	intracellular part
novel.1380	GO:0044425	CC	membrane part
novel.1380	GO:0044444	CC	cytoplasmic part
novel.1380	GO:0044464	CC	cell part
novel.1380	GO:0048475	CC	coated membrane
novel.1380	GO:0098796	CC	membrane protein complex
novel.1380	GO:0005515	MF	protein binding
novel.1380	GO:0005198	MF	structural molecule activity
novel.1380	GO:0003674	MF	molecular_function
novel.1380	GO:0005488	MF	binding
novel.1382	GO:0004866	MF	endopeptidase inhibitor activity
novel.1382	GO:0003674	MF	molecular_function
novel.1382	GO:0004857	MF	enzyme inhibitor activity
novel.1382	GO:0061135	MF	endopeptidase regulator activity
novel.1382	GO:0030414	MF	peptidase inhibitor activity
novel.1382	GO:0030234	MF	enzyme regulator activity
novel.1382	GO:0061134	MF	peptidase regulator activity
novel.1382	GO:0098772	MF	molecular function regulator
novel.1386	GO:0004866	MF	endopeptidase inhibitor activity
novel.1386	GO:0003674	MF	molecular_function
novel.1386	GO:0004857	MF	enzyme inhibitor activity
novel.1386	GO:0061135	MF	endopeptidase regulator activity
novel.1386	GO:0030414	MF	peptidase inhibitor activity
novel.1386	GO:0030234	MF	enzyme regulator activity
novel.1386	GO:0061134	MF	peptidase regulator activity
novel.1386	GO:0098772	MF	molecular function regulator
novel.1387	GO:0005515	MF	protein binding
novel.1387	GO:0003674	MF	molecular_function
novel.1387	GO:0005488	MF	binding
novel.139	GO:0006556	BP	S-adenosylmethionine biosynthetic process
novel.139	GO:0006790	BP	sulfur compound metabolic process
novel.139	GO:0008152	BP	metabolic process
novel.139	GO:0006732	BP	coenzyme metabolic process
novel.139	GO:0008150	BP	biological_process
novel.139	GO:0009058	BP	biosynthetic process
novel.139	GO:0009108	BP	coenzyme biosynthetic process
novel.139	GO:0009987	BP	cellular process
novel.139	GO:0044237	BP	cellular metabolic process
novel.139	GO:0044249	BP	cellular biosynthetic process
novel.139	GO:0044272	BP	sulfur compound biosynthetic process
novel.139	GO:0046500	BP	S-adenosylmethionine metabolic process
novel.139	GO:0051186	BP	cofactor metabolic process
novel.139	GO:0051188	BP	cofactor biosynthetic process
novel.139	GO:0071704	BP	organic substance metabolic process
novel.139	GO:1901576	BP	organic substance biosynthetic process
novel.139	GO:0004478	MF	methionine adenosyltransferase activity
novel.139	GO:0003674	MF	molecular_function
novel.139	GO:0003824	MF	catalytic activity
novel.139	GO:0016740	MF	transferase activity
novel.139	GO:0016765	MF	transferase activity, transferring alkyl or aryl (other than methyl) groups
novel.1397	GO:0003677	MF	DNA binding
novel.1397	GO:0003674	MF	molecular_function
novel.1397	GO:0003676	MF	nucleic acid binding
novel.1397	GO:0005488	MF	binding
novel.1397	GO:0097159	MF	organic cyclic compound binding
novel.1397	GO:1901363	MF	heterocyclic compound binding
novel.1398	GO:0006355	BP	regulation of transcription, DNA-templated
novel.1398	GO:0008152	BP	metabolic process
novel.1398	GO:0006139	BP	nucleobase-containing compound metabolic process
novel.1398	GO:0006351	BP	transcription, DNA-templated
novel.1398	GO:0006725	BP	cellular aromatic compound metabolic process
novel.1398	GO:0006807	BP	nitrogen compound metabolic process
novel.1398	GO:0008150	BP	biological_process
novel.1398	GO:0009058	BP	biosynthetic process
novel.1398	GO:0009059	BP	macromolecule biosynthetic process
novel.1398	GO:0009889	BP	regulation of biosynthetic process
novel.1398	GO:0009987	BP	cellular process
novel.1398	GO:0010467	BP	gene expression
novel.1398	GO:0010468	BP	regulation of gene expression
novel.1398	GO:0010556	BP	regulation of macromolecule biosynthetic process
novel.1398	GO:0016070	BP	RNA metabolic process
novel.1398	GO:0018130	BP	heterocycle biosynthetic process
novel.1398	GO:0019219	BP	regulation of nucleobase-containing compound metabolic process
novel.1398	GO:0019222	BP	regulation of metabolic process
novel.1398	GO:0019438	BP	aromatic compound biosynthetic process
novel.1398	GO:0031323	BP	regulation of cellular metabolic process
novel.1398	GO:0031326	BP	regulation of cellular biosynthetic process
novel.1398	GO:0032774	BP	RNA biosynthetic process
novel.1398	GO:0034641	BP	cellular nitrogen compound metabolic process
novel.1398	GO:0034645	BP	cellular macromolecule biosynthetic process
novel.1398	GO:0034654	BP	nucleobase-containing compound biosynthetic process
novel.1398	GO:0043170	BP	macromolecule metabolic process
novel.1398	GO:0044237	BP	cellular metabolic process
novel.1398	GO:0044238	BP	primary metabolic process
novel.1398	GO:0044249	BP	cellular biosynthetic process
novel.1398	GO:0044260	BP	cellular macromolecule metabolic process
novel.1398	GO:0044271	BP	cellular nitrogen compound biosynthetic process
novel.1398	GO:0046483	BP	heterocycle metabolic process
novel.1398	GO:0050789	BP	regulation of biological process
novel.1398	GO:0050794	BP	regulation of cellular process
novel.1398	GO:0051171	BP	regulation of nitrogen compound metabolic process
novel.1398	GO:0051252	BP	regulation of RNA metabolic process
novel.1398	GO:0060255	BP	regulation of macromolecule metabolic process
novel.1398	GO:0065007	BP	biological regulation
novel.1398	GO:0071704	BP	organic substance metabolic process
novel.1398	GO:0080090	BP	regulation of primary metabolic process
novel.1398	GO:0090304	BP	nucleic acid metabolic process
novel.1398	GO:0097659	BP	nucleic acid-templated transcription
novel.1398	GO:1901360	BP	organic cyclic compound metabolic process
novel.1398	GO:1901362	BP	organic cyclic compound biosynthetic process
novel.1398	GO:1901576	BP	organic substance biosynthetic process
novel.1398	GO:1903506	BP	regulation of nucleic acid-templated transcription
novel.1398	GO:2000112	BP	regulation of cellular macromolecule biosynthetic process
novel.1398	GO:2001141	BP	regulation of RNA biosynthetic process
novel.1398	GO:0003700	MF	transcription factor activity, sequence-specific DNA binding
novel.1398	GO:0001071	MF	nucleic acid binding transcription factor activity
novel.1398	GO:0003674	MF	molecular_function
novel.1407	GO:0046912	MF	transferase activity, transferring acyl groups, acyl groups converted into alkyl on transfer
novel.1407	GO:0003674	MF	molecular_function
novel.1407	GO:0003824	MF	catalytic activity
novel.1407	GO:0016740	MF	transferase activity
novel.1407	GO:0016746	MF	transferase activity, transferring acyl groups
novel.1409	GO:0030247	MF	polysaccharide binding
novel.1409	GO:0001871	MF	pattern binding
novel.1409	GO:0003674	MF	molecular_function
novel.1409	GO:0030246	MF	carbohydrate binding
novel.1409	GO:0005488	MF	binding
novel.141	GO:0048544	BP	recognition of pollen
novel.141	GO:0006468	BP	protein phosphorylation
novel.141	GO:0000003	BP	reproduction
novel.141	GO:0007154	BP	cell communication
novel.141	GO:0008037	BP	cell recognition
novel.141	GO:0008150	BP	biological_process
novel.141	GO:0009856	BP	pollination
novel.141	GO:0009875	BP	pollen-pistil interaction
novel.141	GO:0009987	BP	cellular process
novel.141	GO:0022414	BP	reproductive process
novel.141	GO:0032501	BP	multicellular organismal process
novel.141	GO:0044699	BP	single-organism process
novel.141	GO:0044702	BP	single organism reproductive process
novel.141	GO:0044706	BP	multi-multicellular organism process
novel.141	GO:0044763	BP	single-organism cellular process
novel.141	GO:0051704	BP	multi-organism process
novel.141	GO:0008152	BP	metabolic process
novel.141	GO:0006464	BP	cellular protein modification process
novel.141	GO:0006793	BP	phosphorus metabolic process
novel.141	GO:0006796	BP	phosphate-containing compound metabolic process
novel.141	GO:0016310	BP	phosphorylation
novel.141	GO:0019538	BP	protein metabolic process
novel.141	GO:0036211	BP	protein modification process
novel.141	GO:0043170	BP	macromolecule metabolic process
novel.141	GO:0043412	BP	macromolecule modification
novel.141	GO:0044237	BP	cellular metabolic process
novel.141	GO:0044238	BP	primary metabolic process
novel.141	GO:0044260	BP	cellular macromolecule metabolic process
novel.141	GO:0044267	BP	cellular protein metabolic process
novel.141	GO:0071704	BP	organic substance metabolic process
novel.141	GO:0004672	MF	protein kinase activity
novel.141	GO:0005524	MF	ATP binding
novel.141	GO:0003674	MF	molecular_function
novel.141	GO:0003824	MF	catalytic activity
novel.141	GO:0016301	MF	kinase activity
novel.141	GO:0016740	MF	transferase activity
novel.141	GO:0016772	MF	transferase activity, transferring phosphorus-containing groups
novel.141	GO:0016773	MF	phosphotransferase activity, alcohol group as acceptor
novel.141	GO:0000166	MF	nucleotide binding
novel.141	GO:0005488	MF	binding
novel.141	GO:0017076	MF	purine nucleotide binding
novel.141	GO:0030554	MF	adenyl nucleotide binding
novel.141	GO:0032553	MF	ribonucleotide binding
novel.141	GO:0032555	MF	purine ribonucleotide binding
novel.141	GO:0032559	MF	adenyl ribonucleotide binding
novel.141	GO:0035639	MF	purine ribonucleoside triphosphate binding
novel.141	GO:0036094	MF	small molecule binding
novel.141	GO:0043167	MF	ion binding
novel.141	GO:0043168	MF	anion binding
novel.141	GO:0097159	MF	organic cyclic compound binding
novel.141	GO:0097367	MF	carbohydrate derivative binding
novel.141	GO:1901265	MF	nucleoside phosphate binding
novel.141	GO:1901363	MF	heterocyclic compound binding
novel.1415	GO:0006355	BP	regulation of transcription, DNA-templated
novel.1415	GO:0008152	BP	metabolic process
novel.1415	GO:0006139	BP	nucleobase-containing compound metabolic process
novel.1415	GO:0006351	BP	transcription, DNA-templated
novel.1415	GO:0006725	BP	cellular aromatic compound metabolic process
novel.1415	GO:0006807	BP	nitrogen compound metabolic process
novel.1415	GO:0008150	BP	biological_process
novel.1415	GO:0009058	BP	biosynthetic process
novel.1415	GO:0009059	BP	macromolecule biosynthetic process
novel.1415	GO:0009889	BP	regulation of biosynthetic process
novel.1415	GO:0009987	BP	cellular process
novel.1415	GO:0010467	BP	gene expression
novel.1415	GO:0010468	BP	regulation of gene expression
novel.1415	GO:0010556	BP	regulation of macromolecule biosynthetic process
novel.1415	GO:0016070	BP	RNA metabolic process
novel.1415	GO:0018130	BP	heterocycle biosynthetic process
novel.1415	GO:0019219	BP	regulation of nucleobase-containing compound metabolic process
novel.1415	GO:0019222	BP	regulation of metabolic process
novel.1415	GO:0019438	BP	aromatic compound biosynthetic process
novel.1415	GO:0031323	BP	regulation of cellular metabolic process
novel.1415	GO:0031326	BP	regulation of cellular biosynthetic process
novel.1415	GO:0032774	BP	RNA biosynthetic process
novel.1415	GO:0034641	BP	cellular nitrogen compound metabolic process
novel.1415	GO:0034645	BP	cellular macromolecule biosynthetic process
novel.1415	GO:0034654	BP	nucleobase-containing compound biosynthetic process
novel.1415	GO:0043170	BP	macromolecule metabolic process
novel.1415	GO:0044237	BP	cellular metabolic process
novel.1415	GO:0044238	BP	primary metabolic process
novel.1415	GO:0044249	BP	cellular biosynthetic process
novel.1415	GO:0044260	BP	cellular macromolecule metabolic process
novel.1415	GO:0044271	BP	cellular nitrogen compound biosynthetic process
novel.1415	GO:0046483	BP	heterocycle metabolic process
novel.1415	GO:0050789	BP	regulation of biological process
novel.1415	GO:0050794	BP	regulation of cellular process
novel.1415	GO:0051171	BP	regulation of nitrogen compound metabolic process
novel.1415	GO:0051252	BP	regulation of RNA metabolic process
novel.1415	GO:0060255	BP	regulation of macromolecule metabolic process
novel.1415	GO:0065007	BP	biological regulation
novel.1415	GO:0071704	BP	organic substance metabolic process
novel.1415	GO:0080090	BP	regulation of primary metabolic process
novel.1415	GO:0090304	BP	nucleic acid metabolic process
novel.1415	GO:0097659	BP	nucleic acid-templated transcription
novel.1415	GO:1901360	BP	organic cyclic compound metabolic process
novel.1415	GO:1901362	BP	organic cyclic compound biosynthetic process
novel.1415	GO:1901576	BP	organic substance biosynthetic process
novel.1415	GO:1903506	BP	regulation of nucleic acid-templated transcription
novel.1415	GO:2000112	BP	regulation of cellular macromolecule biosynthetic process
novel.1415	GO:2001141	BP	regulation of RNA biosynthetic process
novel.1415	GO:0005634	CC	nucleus
novel.1415	GO:0005622	CC	intracellular
novel.1415	GO:0005575	CC	cellular_component
novel.1415	GO:0005623	CC	cell
novel.1415	GO:0043231	CC	intracellular membrane-bounded organelle
novel.1415	GO:0043226	CC	organelle
novel.1415	GO:0043227	CC	membrane-bounded organelle
novel.1415	GO:0043229	CC	intracellular organelle
novel.1415	GO:0044424	CC	intracellular part
novel.1415	GO:0044464	CC	cell part
novel.1415	GO:0003700	MF	transcription factor activity, sequence-specific DNA binding
novel.1415	GO:0008270	MF	zinc ion binding
novel.1415	GO:0001071	MF	nucleic acid binding transcription factor activity
novel.1415	GO:0003674	MF	molecular_function
novel.1415	GO:0005488	MF	binding
novel.1415	GO:0046872	MF	metal ion binding
novel.1415	GO:0043167	MF	ion binding
novel.1415	GO:0043169	MF	cation binding
novel.1415	GO:0046914	MF	transition metal ion binding
novel.1417	GO:0006071	BP	glycerol metabolic process
novel.1417	GO:0008152	BP	metabolic process
novel.1417	GO:0005975	BP	carbohydrate metabolic process
novel.1417	GO:0006066	BP	alcohol metabolic process
novel.1417	GO:0008150	BP	biological_process
novel.1417	GO:0009987	BP	cellular process
novel.1417	GO:0019400	BP	alditol metabolic process
novel.1417	GO:0019751	BP	polyol metabolic process
novel.1417	GO:0044237	BP	cellular metabolic process
novel.1417	GO:0044238	BP	primary metabolic process
novel.1417	GO:0044262	BP	cellular carbohydrate metabolic process
novel.1417	GO:0044281	BP	small molecule metabolic process
novel.1417	GO:0044699	BP	single-organism process
novel.1417	GO:0044710	BP	single-organism metabolic process
novel.1417	GO:0044723	BP	single-organism carbohydrate metabolic process
novel.1417	GO:0044763	BP	single-organism cellular process
novel.1417	GO:0071704	BP	organic substance metabolic process
novel.1417	GO:1901615	BP	organic hydroxy compound metabolic process
novel.1417	GO:0004371	MF	glycerone kinase activity
novel.1417	GO:0003674	MF	molecular_function
novel.1417	GO:0003824	MF	catalytic activity
novel.1417	GO:0016301	MF	kinase activity
novel.1417	GO:0016740	MF	transferase activity
novel.1417	GO:0016772	MF	transferase activity, transferring phosphorus-containing groups
novel.1417	GO:0016773	MF	phosphotransferase activity, alcohol group as acceptor
novel.1423	GO:0006952	BP	defense response
novel.1423	GO:0006950	BP	response to stress
novel.1423	GO:0008150	BP	biological_process
novel.1423	GO:0050896	BP	response to stimulus
novel.1427	GO:0030247	MF	polysaccharide binding
novel.1427	GO:0001871	MF	pattern binding
novel.1427	GO:0003674	MF	molecular_function
novel.1427	GO:0030246	MF	carbohydrate binding
novel.1427	GO:0005488	MF	binding
novel.1431	GO:0006468	BP	protein phosphorylation
novel.1431	GO:0008152	BP	metabolic process
novel.1431	GO:0006464	BP	cellular protein modification process
novel.1431	GO:0006793	BP	phosphorus metabolic process
novel.1431	GO:0006796	BP	phosphate-containing compound metabolic process
novel.1431	GO:0008150	BP	biological_process
novel.1431	GO:0009987	BP	cellular process
novel.1431	GO:0016310	BP	phosphorylation
novel.1431	GO:0019538	BP	protein metabolic process
novel.1431	GO:0036211	BP	protein modification process
novel.1431	GO:0043170	BP	macromolecule metabolic process
novel.1431	GO:0043412	BP	macromolecule modification
novel.1431	GO:0044237	BP	cellular metabolic process
novel.1431	GO:0044238	BP	primary metabolic process
novel.1431	GO:0044260	BP	cellular macromolecule metabolic process
novel.1431	GO:0044267	BP	cellular protein metabolic process
novel.1431	GO:0071704	BP	organic substance metabolic process
novel.1431	GO:0004672	MF	protein kinase activity
novel.1431	GO:0003674	MF	molecular_function
novel.1431	GO:0003824	MF	catalytic activity
novel.1431	GO:0016301	MF	kinase activity
novel.1431	GO:0016740	MF	transferase activity
novel.1431	GO:0016772	MF	transferase activity, transferring phosphorus-containing groups
novel.1431	GO:0016773	MF	phosphotransferase activity, alcohol group as acceptor
novel.1432	GO:0006468	BP	protein phosphorylation
novel.1432	GO:0008152	BP	metabolic process
novel.1432	GO:0006464	BP	cellular protein modification process
novel.1432	GO:0006793	BP	phosphorus metabolic process
novel.1432	GO:0006796	BP	phosphate-containing compound metabolic process
novel.1432	GO:0008150	BP	biological_process
novel.1432	GO:0009987	BP	cellular process
novel.1432	GO:0016310	BP	phosphorylation
novel.1432	GO:0019538	BP	protein metabolic process
novel.1432	GO:0036211	BP	protein modification process
novel.1432	GO:0043170	BP	macromolecule metabolic process
novel.1432	GO:0043412	BP	macromolecule modification
novel.1432	GO:0044237	BP	cellular metabolic process
novel.1432	GO:0044238	BP	primary metabolic process
novel.1432	GO:0044260	BP	cellular macromolecule metabolic process
novel.1432	GO:0044267	BP	cellular protein metabolic process
novel.1432	GO:0071704	BP	organic substance metabolic process
novel.1432	GO:0004672	MF	protein kinase activity
novel.1432	GO:0003674	MF	molecular_function
novel.1432	GO:0003824	MF	catalytic activity
novel.1432	GO:0016301	MF	kinase activity
novel.1432	GO:0016740	MF	transferase activity
novel.1432	GO:0016772	MF	transferase activity, transferring phosphorus-containing groups
novel.1432	GO:0016773	MF	phosphotransferase activity, alcohol group as acceptor
novel.1434	GO:0006355	BP	regulation of transcription, DNA-templated
novel.1434	GO:0008152	BP	metabolic process
novel.1434	GO:0006139	BP	nucleobase-containing compound metabolic process
novel.1434	GO:0006351	BP	transcription, DNA-templated
novel.1434	GO:0006725	BP	cellular aromatic compound metabolic process
novel.1434	GO:0006807	BP	nitrogen compound metabolic process
novel.1434	GO:0008150	BP	biological_process
novel.1434	GO:0009058	BP	biosynthetic process
novel.1434	GO:0009059	BP	macromolecule biosynthetic process
novel.1434	GO:0009889	BP	regulation of biosynthetic process
novel.1434	GO:0009987	BP	cellular process
novel.1434	GO:0010467	BP	gene expression
novel.1434	GO:0010468	BP	regulation of gene expression
novel.1434	GO:0010556	BP	regulation of macromolecule biosynthetic process
novel.1434	GO:0016070	BP	RNA metabolic process
novel.1434	GO:0018130	BP	heterocycle biosynthetic process
novel.1434	GO:0019219	BP	regulation of nucleobase-containing compound metabolic process
novel.1434	GO:0019222	BP	regulation of metabolic process
novel.1434	GO:0019438	BP	aromatic compound biosynthetic process
novel.1434	GO:0031323	BP	regulation of cellular metabolic process
novel.1434	GO:0031326	BP	regulation of cellular biosynthetic process
novel.1434	GO:0032774	BP	RNA biosynthetic process
novel.1434	GO:0034641	BP	cellular nitrogen compound metabolic process
novel.1434	GO:0034645	BP	cellular macromolecule biosynthetic process
novel.1434	GO:0034654	BP	nucleobase-containing compound biosynthetic process
novel.1434	GO:0043170	BP	macromolecule metabolic process
novel.1434	GO:0044237	BP	cellular metabolic process
novel.1434	GO:0044238	BP	primary metabolic process
novel.1434	GO:0044249	BP	cellular biosynthetic process
novel.1434	GO:0044260	BP	cellular macromolecule metabolic process
novel.1434	GO:0044271	BP	cellular nitrogen compound biosynthetic process
novel.1434	GO:0046483	BP	heterocycle metabolic process
novel.1434	GO:0050789	BP	regulation of biological process
novel.1434	GO:0050794	BP	regulation of cellular process
novel.1434	GO:0051171	BP	regulation of nitrogen compound metabolic process
novel.1434	GO:0051252	BP	regulation of RNA metabolic process
novel.1434	GO:0060255	BP	regulation of macromolecule metabolic process
novel.1434	GO:0065007	BP	biological regulation
novel.1434	GO:0071704	BP	organic substance metabolic process
novel.1434	GO:0080090	BP	regulation of primary metabolic process
novel.1434	GO:0090304	BP	nucleic acid metabolic process
novel.1434	GO:0097659	BP	nucleic acid-templated transcription
novel.1434	GO:1901360	BP	organic cyclic compound metabolic process
novel.1434	GO:1901362	BP	organic cyclic compound biosynthetic process
novel.1434	GO:1901576	BP	organic substance biosynthetic process
novel.1434	GO:1903506	BP	regulation of nucleic acid-templated transcription
novel.1434	GO:2000112	BP	regulation of cellular macromolecule biosynthetic process
novel.1434	GO:2001141	BP	regulation of RNA biosynthetic process
novel.1434	GO:0003700	MF	transcription factor activity, sequence-specific DNA binding
novel.1434	GO:0001071	MF	nucleic acid binding transcription factor activity
novel.1434	GO:0003674	MF	molecular_function
novel.1445	GO:0006468	BP	protein phosphorylation
novel.1445	GO:0008152	BP	metabolic process
novel.1445	GO:0006464	BP	cellular protein modification process
novel.1445	GO:0006793	BP	phosphorus metabolic process
novel.1445	GO:0006796	BP	phosphate-containing compound metabolic process
novel.1445	GO:0008150	BP	biological_process
novel.1445	GO:0009987	BP	cellular process
novel.1445	GO:0016310	BP	phosphorylation
novel.1445	GO:0019538	BP	protein metabolic process
novel.1445	GO:0036211	BP	protein modification process
novel.1445	GO:0043170	BP	macromolecule metabolic process
novel.1445	GO:0043412	BP	macromolecule modification
novel.1445	GO:0044237	BP	cellular metabolic process
novel.1445	GO:0044238	BP	primary metabolic process
novel.1445	GO:0044260	BP	cellular macromolecule metabolic process
novel.1445	GO:0044267	BP	cellular protein metabolic process
novel.1445	GO:0071704	BP	organic substance metabolic process
novel.1445	GO:0004672	MF	protein kinase activity
novel.1445	GO:0003674	MF	molecular_function
novel.1445	GO:0003824	MF	catalytic activity
novel.1445	GO:0016301	MF	kinase activity
novel.1445	GO:0016740	MF	transferase activity
novel.1445	GO:0016772	MF	transferase activity, transferring phosphorus-containing groups
novel.1445	GO:0016773	MF	phosphotransferase activity, alcohol group as acceptor
novel.1447	GO:0005515	MF	protein binding
novel.1447	GO:0003674	MF	molecular_function
novel.1447	GO:0005488	MF	binding
novel.1448	GO:0016567	BP	protein ubiquitination
novel.1448	GO:0008152	BP	metabolic process
novel.1448	GO:0006464	BP	cellular protein modification process
novel.1448	GO:0008150	BP	biological_process
novel.1448	GO:0009987	BP	cellular process
novel.1448	GO:0019538	BP	protein metabolic process
novel.1448	GO:0032446	BP	protein modification by small protein conjugation
novel.1448	GO:0036211	BP	protein modification process
novel.1448	GO:0043170	BP	macromolecule metabolic process
novel.1448	GO:0043412	BP	macromolecule modification
novel.1448	GO:0044237	BP	cellular metabolic process
[truncated: 20,999 more rows]
