# Supplementary material for: Bulk RNA-Seq Analysis Reveals Differentially Expressed Genes Associated with Lateral Branch Angle in Peanut
Source: Genes (Basel). 2022 May 8;13(5):841. doi: 10.3390/genes13050841 (PMC9140427; doi:10.3390/genes13050841)
Supplement: Supplementary file 1 [file genes-13-00841-s001.zip › Supplementary materials/Table S4.xls]

gene_id	pathway_gene_id	pathway_id	pathway_name
novel.3049	100781475	gmx04145	Phagosome
novel.4233	100782126	gmx01100	Metabolic pathways
novel.3223	100785130	gmx03013	RNA transport
novel.2790	100812652	gmx00970	Aminoacyl-tRNA biosynthesis
novel.2794	100811089	gmx01230	Biosynthesis of amino acids
novel.2795	100777777	gmx01100	Metabolic pathways
novel.3647	100779147	gmx04145	Phagosome
novel.1173	100784626	gmx04141	Protein processing in endoplasmic reticulum
novel.4425	100814699	gmx01100	Metabolic pathways
novel.5088	100814399	gmx01110	Biosynthesis of secondary metabolites
novel.5336	100789494	gmx01100	Metabolic pathways
novel.995	100805930	gmx01100	Metabolic pathways
novel.3951	100798722	gmx01110	Biosynthesis of secondary metabolites
novel.3560	100789730	gmx01110	Biosynthesis of secondary metabolites
novel.3561	100789730	gmx01110	Biosynthesis of secondary metabolites
novel.3567	547719	gmx04075	Plant hormone signal transduction
novel.2965	100499635	gmx01230	Biosynthesis of amino acids
novel.1320	100798772	gmx01100	Metabolic pathways
novel.1327	100818002	gmx00310	Lysine degradation
novel.744	100817266	gmx01200	Carbon metabolism
novel.3029	100782173	gmx04144	Endocytosis
novel.3025	100301883	gmx01110	Biosynthesis of secondary metabolites
novel.4216	100790704	gmx03440	Homologous recombination
novel.3797	100799534	gmx01110	Biosynthesis of secondary metabolites
novel.5485	100781584	gmx04146	Peroxisome
novel.1235	100797871	gmx01110	Biosynthesis of secondary metabolites
novel.1233	100803727	gmx03010	Ribosome
novel.3582	100813292	gmx01230	Biosynthesis of amino acids
novel.2182	100527488	gmx04141	Protein processing in endoplasmic reticulum
novel.2230	100811038	gmx03010	Ribosome
novel.1529	100811451	gmx01100	Metabolic pathways
novel.5638	100804593	gmx04075	Plant hormone signal transduction
novel.5188	100799344	gmx01200	Carbon metabolism
novel.765	547719	gmx04075	Plant hormone signal transduction
novel.760	100815908	gmx01100	Metabolic pathways
novel.4583	100817030	gmx01110	Biosynthesis of secondary metabolites
novel.3006	100527246	gmx03010	Ribosome
novel.3004	100819364	gmx04145	Phagosome
novel.3009	100527230	gmx04626	Plant-pathogen interaction
novel.3911	100527036	gmx03010	Ribosome
novel.3913	100814667	gmx02010	ABC transporters
novel.3912	100527177	gmx04145	Phagosome
novel.5371	100778443	gmx01100	Metabolic pathways
novel.208	100801335	gmx03450	Non-homologous end-joining
novel.4398	100800006	gmx03440	Homologous recombination
novel.3610	100815023	gmx03008	Ribosome biogenesis in eukaryotes
novel.4024	100805786	gmx01230	Biosynthesis of amino acids
novel.4021	100101904	gmx04075	Plant hormone signal transduction
novel.840	100801546	gmx04075	Plant hormone signal transduction
novel.846	100780114	gmx01110	Biosynthesis of secondary metabolites
novel.1509	100795763	gmx04075	Plant hormone signal transduction
novel.5613	100818114	gmx03040	Spliceosome
novel.4628	100808661	gmx04120	Ubiquitin mediated proteolysis
novel.4569	100784553	gmx04626	Plant-pathogen interaction
novel.2732	100815353	gmx03050	Proteasome
novel.1794	100818443	gmx01110	Biosynthesis of secondary metabolites
novel.1260	100807117	gmx04626	Plant-pathogen interaction
novel.5391	100814788	gmx01100	Metabolic pathways
novel.5394	100788368	gmx01100	Metabolic pathways
novel.599	100809258	gmx04130	SNARE interactions in vesicular transport
novel.598	100793347	gmx04130	SNARE interactions in vesicular transport
novel.5765	100818114	gmx03040	Spliceosome
novel.3635	100789125	gmx03018	RNA degradation
novel.2277	100819685	gmx01110	Biosynthesis of secondary metabolites
novel.866	100794097	gmx03040	Spliceosome
novel.1387	100802927	gmx04144	Endocytosis
novel.678	100780944	gmx03010	Ribosome
novel.1920	100306301	gmx03010	Ribosome
novel.3406	100794466	gmx01100	Metabolic pathways
novel.4833	100794055	gmx01100	Metabolic pathways
novel.3563	100816864	gmx04141	Protein processing in endoplasmic reticulum
novel.1248	100807795	gmx04626	Plant-pathogen interaction
novel.5006	100806799	gmx03040	Spliceosome
novel.1226	100795633	gmx04141	Protein processing in endoplasmic reticulum
novel.3872	100817829	gmx02010	ABC transporters
novel.3874	100812607	gmx01100	Metabolic pathways
novel.1229	100784846	gmx01230	Biosynthesis of amino acids
novel.2299	100789134	gmx04144	Endocytosis
novel.809	100791429	gmx04145	Phagosome
novel.4994	100805930	gmx01100	Metabolic pathways
novel.1018	100787822	gmx01110	Biosynthesis of secondary metabolites
novel.1019	100784046	gmx01100	Metabolic pathways
novel.4290	547756	gmx01200	Carbon metabolism
novel.1908	100788343	gmx00073	Cutin, suberine and wax biosynthesis
novel.5217	100789207	gmx04075	Plant hormone signal transduction
novel.2843	100811750	gmx01100	Metabolic pathways
novel.3465	100806813	gmx04626	Plant-pathogen interaction
novel.3462	100776983	gmx04145	Phagosome
novel.3469	100819586	gmx01100	Metabolic pathways
novel.2599	100782187	gmx04144	Endocytosis
novel.2592	100799005	gmx04712	Circadian rhythm - plant
novel.2593	100815480	gmx01110	Biosynthesis of secondary metabolites
novel.4858	100796560	gmx03013	RNA transport
novel.4850	100804517	gmx01110	Biosynthesis of secondary metabolites
novel.5459	100801032	gmx04626	Plant-pathogen interaction
novel.5452	100777403	gmx01110	Biosynthesis of secondary metabolites
novel.5451	100777403	gmx01110	Biosynthesis of secondary metabolites
novel.5456	100815887	gmx01110	Biosynthesis of secondary metabolites
novel.1739	100814967	gmx04141	Protein processing in endoplasmic reticulum
novel.5026	100787664	gmx03013	RNA transport
novel.5025	100779557	gmx04626	Plant-pathogen interaction
novel.5024	100798203	gmx01230	Biosynthesis of amino acids
novel.2397	100526965	gmx04141	Protein processing in endoplasmic reticulum
novel.3850	100807032	gmx01110	Biosynthesis of secondary metabolites
novel.1891	100817278	gmx04626	Plant-pathogen interaction
novel.2105	100806692	gmx03008	Ribosome biogenesis in eukaryotes
novel.5594	548016	gmx00910	Nitrogen metabolism
novel.4649	100796491	gmx04626	Plant-pathogen interaction
novel.1031	100787827	gmx04933	AGE-RAGE signaling pathway in diabetic complications
novel.1696	100786788	gmx03015	mRNA surveillance pathway
novel.1960	100788022	gmx03013	RNA transport
novel.5277	100815785	gmx01100	Metabolic pathways
novel.3998	100811089	gmx01230	Biosynthesis of amino acids
novel.3993	548074	gmx01100	Metabolic pathways
novel.3992	100798722	gmx01110	Biosynthesis of secondary metabolites
novel.2828	100808553	gmx00908	Zeatin biosynthesis
novel.2824	100499629	gmx04075	Plant hormone signal transduction
novel.3445	100813136	gmx00514	Other types of O-glycan biosynthesis
novel.1759	100818732	gmx00073	Cutin, suberine and wax biosynthesis
novel.5049	100794763	gmx00970	Aminoacyl-tRNA biosynthesis
novel.5045	100780643	gmx04141	Protein processing in endoplasmic reticulum
novel.5047	100527681	gmx03010	Ribosome
novel.282	100793797	gmx04141	Protein processing in endoplasmic reticulum
novel.280	100799139	gmx01230	Biosynthesis of amino acids
novel.4317	100805107	gmx04075	Plant hormone signal transduction
novel.3970	100788458	gmx03440	Homologous recombination
novel.2129	100527196	gmx04120	Ubiquitin mediated proteolysis
novel.2323	100811326	gmx01230	Biosynthesis of amino acids
novel.2322	100811326	gmx01230	Biosynthesis of amino acids
novel.2324	102663657	gmx04712	Circadian rhythm - plant
novel.2327	100785357	gmx01100	Metabolic pathways
novel.5258	100778549	gmx01100	Metabolic pathways
novel.342	100781311	gmx04075	Plant hormone signal transduction
novel.343	100799260	gmx04075	Plant hormone signal transduction
novel.2808	100526867	gmx04075	Plant hormone signal transduction
novel.3317	100798061	gmx01100	Metabolic pathways
novel.3314	100806625	gmx00510	N-Glycan biosynthesis
novel.3318	100793652	gmx01100	Metabolic pathways
novel.1773	100790882	gmx01230	Biosynthesis of amino acids
novel.3973	100037474	gmx01110	Biosynthesis of secondary metabolites
novel.1215	100816382	gmx01110	Biosynthesis of secondary metabolites
novel.1741	547525	gmx00190	Oxidative phosphorylation
novel.4330	100792666	gmx01230	Biosynthesis of amino acids
novel.4332	100792097	gmx01100	Metabolic pathways
novel.402	100819805	gmx00480	Glutathione metabolism
novel.404	100819805	gmx00480	Glutathione metabolism
novel.3815	100818881	gmx04075	Plant hormone signal transduction
novel.3817	100807117	gmx04626	Plant-pathogen interaction
novel.3761	100809769	gmx04141	Protein processing in endoplasmic reticulum
novel.4932	100794849	gmx04144	Endocytosis
novel.4931	100806181	gmx01230	Biosynthesis of amino acids
novel.184	100814297	gmx03013	RNA transport
novel.368	100777602	gmx03008	Ribosome biogenesis in eukaryotes
novel.369	547816	gmx03010	Ribosome
novel.5505	100779271	gmx04141	Protein processing in endoplasmic reticulum
novel.3372	100784397	gmx04626	Plant-pathogen interaction
novel.2684	100813232	gmx04626	Plant-pathogen interaction
novel.966	100808811	gmx01100	Metabolic pathways
novel.965	100789730	gmx01110	Biosynthesis of secondary metabolites
novel.71	100781622	gmx03050	Proteasome
novel.70	100775783	gmx04075	Plant hormone signal transduction
novel.1881	100796491	gmx04626	Plant-pathogen interaction
novel.3741	100809513	gmx04120	Ubiquitin mediated proteolysis
novel.3743	100789952	gmx04141	Protein processing in endoplasmic reticulum
novel.4916	100791029	gmx03040	Spliceosome
novel.5745	100802427	gmx00909	Sesquiterpenoid and triterpenoid biosynthesis
novel.164	100814812	gmx03050	Proteasome
novel.1986	100797319	gmx01200	Carbon metabolism
novel.1989	100500475	gmx04141	Protein processing in endoplasmic reticulum
novel.5297	100817486	gmx02010	ABC transporters
novel.3176	100818861	gmx01100	Metabolic pathways
novel.3175	100782173	gmx04144	Endocytosis
novel.940	100777843	gmx03420	Nucleotide excision repair
novel.4762	100806692	gmx03008	Ribosome biogenesis in eukaryotes
novel.4767	100801734	gmx04075	Plant hormone signal transduction
novel.4764	100813195	gmx04141	Protein processing in endoplasmic reticulum
novel.4769	100782327	gmx04626	Plant-pathogen interaction
novel.5357	100800992	gmx01100	Metabolic pathways
novel.5356	100499795	gmx03050	Proteasome
novel.226	100801361	gmx01230	Biosynthesis of amino acids
novel.447	100781676	gmx01230	Biosynthesis of amino acids
novel.5178	100817413	gmx03040	Spliceosome
novel.5170	100797996	gmx04141	Protein processing in endoplasmic reticulum
novel.5175	100807532	gmx01110	Biosynthesis of secondary metabolites
novel.5174	100811326	gmx01230	Biosynthesis of amino acids
novel.5177	100816382	gmx01110	Biosynthesis of secondary metabolites
novel.5176	100785357	gmx01100	Metabolic pathways
novel.3870	100813162	gmx01100	Metabolic pathways
novel.3724	100812219	gmx01200	Carbon metabolism
novel.3721	100526911	gmx03060	Protein export
novel.1614	100775270	gmx03018	RNA degradation
novel.1617	100306262	gmx03008	Ribosome biogenesis in eukaryotes
novel.1619	100783830	gmx01110	Biosynthesis of secondary metabolites
novel.140	100800659	gmx01110	Biosynthesis of secondary metabolites
novel.4496	100817306	gmx03010	Ribosome
novel.3115	100808714	gmx00564	Glycerophospholipid metabolism
novel.3114	100788079	gmx04075	Plant hormone signal transduction
novel.3111	100815063	gmx01100	Metabolic pathways
novel.3113	100798197	gmx03010	Ribosome
novel.922	547539	gmx01100	Metabolic pathways
novel.34	100777777	gmx01100	Metabolic pathways
novel.4702	100793045	gmx01110	Biosynthesis of secondary metabolites
novel.1282	100037474	gmx01110	Biosynthesis of secondary metabolites
novel.5151	100793056	gmx04122	Sulfur relay system
novel.5150	100793056	gmx04122	Sulfur relay system
novel.3258	100808271	gmx04626	Plant-pathogen interaction
novel.3706	100813342	gmx03010	Ribosome
novel.2077	100789409	gmx03018	RNA degradation
novel.1677	100127406	gmx04070	Phosphatidylinositol signaling system
novel.5701	100814161	gmx03018	RNA degradation
novel.5512	100777399	gmx01110	Biosynthesis of secondary metabolites
novel.5514	100791599	gmx00620	Pyruvate metabolism
novel.3137	100807918	gmx00380	Tryptophan metabolism
novel.3135	100799139	gmx01230	Biosynthesis of amino acids
novel.3391	100802133	gmx01100	Metabolic pathways
novel.2440	100801032	gmx04626	Plant-pathogen interaction
novel.2442	100815887	gmx01110	Biosynthesis of secondary metabolites
novel.2910	100820465	gmx04136	Autophagy - other
novel.4722	100804517	gmx01110	Biosynthesis of secondary metabolites
novel.600	100500533	gmx03010	Ribosome
novel.1806	100792223	gmx01100	Metabolic pathways
novel.5137	100799242	gmx01100	Metabolic pathways
novel.5131	100804176	gmx03013	RNA transport
novel.3098	100792623	gmx03018	RNA degradation
novel.3091	100792810	gmx03040	Spliceosome
novel.3273	100798197	gmx03010	Ribosome
novel.1650	100813933	gmx01200	Carbon metabolism
novel.1659	100806559	gmx03018	RNA degradation
novel.5728	100798866	gmx03015	mRNA surveillance pathway
novel.107	100818861	gmx01100	Metabolic pathways
novel.4188	100784233	gmx04075	Plant hormone signal transduction
novel.2609	102661619	gmx04626	Plant-pathogen interaction
novel.7	100790584	gmx00908	Zeatin biosynthesis
novel.6	100781475	gmx04145	Phagosome
novel.3516	100798414	gmx04141	Protein processing in endoplasmic reticulum
novel.231	100816563	gmx04626	Plant-pathogen interaction
novel.237	100301889	gmx04712	Circadian rhythm - plant
novel.1829	100784553	gmx04626	Plant-pathogen interaction
novel.1820	100795363	gmx04016	MAPK signaling pathway - plant
novel.5117	100814880	gmx01110	Biosynthesis of secondary metabolites
novel.5111	100797073	gmx04144	Endocytosis
novel.719	100782347	gmx01110	Biosynthesis of secondary metabolites
novel.718	100792719	gmx01100	Metabolic pathways
novel.3071	100776502	gmx01110	Biosynthesis of secondary metabolites
novel.2032	100802238	gmx00480	Glutathione metabolism
novel.1105	100815908	gmx01100	Metabolic pathways
novel.1102	100782541	gmx00906	Carotenoid biosynthesis
novel.2300	100527275	gmx03010	Ribosome
novel.2306	100811224	gmx01110	Biosynthesis of secondary metabolites
novel.388	100783318	gmx01110	Biosynthesis of secondary metabolites
novel.386	100796117	gmx01200	Carbon metabolism
novel.380	100785539	gmx01110	Biosynthesis of secondary metabolites
novel.4474	100782488	gmx03010	Ribosome
novel.526	100785539	gmx01110	Biosynthesis of secondary metabolites
novel.5309	100815385	gmx04130	SNARE interactions in vesicular transport
novel.5302	100818192	gmx01100	Metabolic pathways
novel.5307	100818728	gmx01100	Metabolic pathways
novel.2624	100792097	gmx01100	Metabolic pathways
novel.2628	547756	gmx01200	Carbon metabolism
novel.3688	100781584	gmx04146	Peroxisome
novel.3683	100808523	gmx00590	Arachidonic acid metabolism
novel.3535	100782347	gmx01110	Biosynthesis of secondary metabolites
novel.3534	100792719	gmx01100	Metabolic pathways
novel.92	100127408	gmx04070	Phosphatidylinositol signaling system
novel.90	100779532	gmx03020	RNA polymerase
novel.1594	100790763	gmx04712	Circadian rhythm - plant
novel.1373	100789110	gmx04144	Endocytosis
novel.1370	100775308	gmx01100	Metabolic pathways
novel.1376	100816815	gmx00908	Zeatin biosynthesis
novel.732	100817986	gmx01100	Metabolic pathways
novel.3053	100037480	gmx01100	Metabolic pathways
novel.4229	100790694	gmx04145	Phagosome
novel.3944	100797871	gmx01110	Biosynthesis of secondary metabolites
novel.1166	100779610	gmx03440	Homologous recombination
novel.1165	100810245	gmx03022	Basal transcription factors
novel.4413	100813232	gmx04626	Plant-pathogen interaction
novel.501	100817414	gmx01100	Metabolic pathways
novel.502	100789125	gmx03018	RNA degradation
novel.503	100780314	gmx00970	Aminoacyl-tRNA biosynthesis
novel.508	100797319	gmx01200	Carbon metabolism
novel.509	100815749	gmx01100	Metabolic pathways
novel.5090	100787664	gmx03013	RNA transport
novel.5324	100815887	gmx01110	Biosynthesis of secondary metabolites
novel.5320	100781484	gmx03440	Homologous recombination
novel.1940	100803927	gmx04141	Protein processing in endoplasmic reticulum
novel.3553	100787363	gmx00970	Aminoacyl-tRNA biosynthesis
novel.3552	100799772	gmx04075	Plant hormone signal transduction
novel.2975	100811468	gmx02010	ABC transporters
novel.4781	100817457	gmx04146	Peroxisome
novel.1312	100818219	gmx01200	Carbon metabolism
novel.1319	100527568	gmx04626	Plant-pathogen interaction
novel.755	100789730	gmx01110	Biosynthesis of secondary metabolites
novel.756	100816864	gmx04141	Protein processing in endoplasmic reticulum
novel.753	100789730	gmx01110	Biosynthesis of secondary metabolites
novel.4203	100779830	gmx03018	RNA degradation
novel.2780	100814161	gmx03018	RNA degradation
novel.2560	100811302	gmx03018	RNA degradation
novel.2568	100818443	gmx01110	Biosynthesis of secondary metabolites
novel.1141	100796103	gmx01200	Carbon metabolism
novel.1146	100801405	gmx01230	Biosynthesis of amino acids
novel.4438	100791760	gmx01110	Biosynthesis of secondary metabolites
novel.563	100806692	gmx03008	Ribosome biogenesis in eukaryotes
novel.569	100783436	gmx04075	Plant hormone signal transduction
novel.5346	100797996	gmx04141	Protein processing in endoplasmic reticulum
novel.985	100783572	gmx04626	Plant-pathogen interaction
novel.986	100813636	gmx00195	Photosynthesis
novel.983	100816874	gmx03010	Ribosome
novel.989	100786080	gmx03010	Ribosome
novel.3579	100806325	gmx01100	Metabolic pathways
novel.3576	100816874	gmx03010	Ribosome
novel.2992	100799139	gmx01230	Biosynthesis of amino acids
novel.2192	100787467	gmx04120	Ubiquitin mediated proteolysis
novel.1551	100779623	gmx01200	Carbon metabolism
novel.1888	100306450	gmx01100	Metabolic pathways
novel.3013	100811081	gmx01200	Carbon metabolism
novel.2760	102661619	gmx04626	Plant-pathogen interaction
novel.2502	100816815	gmx00908	Zeatin biosynthesis
novel.1345	547850	gmx04141	Protein processing in endoplasmic reticulum
novel.5364	100816268	gmx04144	Endocytosis
novel.4016	100790760	gmx03410	Base excision repair
novel.3597	100786685	gmx04075	Plant hormone signal transduction
novel.3598	100782363	gmx04075	Plant hormone signal transduction
novel.2241	100817875	gmx03018	RNA degradation
novel.5629	100801676	gmx01200	Carbon metabolism
novel.2748	100799606	gmx03040	Spliceosome
novel.2743	100811234	gmx04626	Plant-pathogen interaction
novel.3293	100784397	gmx04626	Plant-pathogen interaction
novel.3438	100804320	gmx03010	Ribosome
novel.3430	100500533	gmx03010	Ribosome
novel.3437	100806625	gmx00510	N-Glycan biosynthesis
novel.3434	100785402	gmx03010	Ribosome
novel.2254	100780643	gmx04141	Protein processing in endoplasmic reticulum
novel.1957	100793335	gmx04146	Peroxisome
novel.1953	100814812	gmx03050	Proteasome
novel.4380	100813450	gmx01100	Metabolic pathways
novel.1950	100786384	gmx03015	mRNA surveillance pathway
novel.4385	100787821	gmx04075	Plant hormone signal transduction
novel.3600	100778834	gmx04144	Endocytosis
novel.3607	100793412	gmx01100	Metabolic pathways
novel.4032	100780944	gmx03010	Ribosome
novel.859	100811298	gmx03018	RNA degradation
novel.1043	100803740	gmx01200	Carbon metabolism
novel.5607	100796103	gmx01200	Carbon metabolism
novel.4554	100775549	gmx01110	Biosynthesis of secondary metabolites
novel.4550	100807309	gmx00520	Amino sugar and nucleotide sugar metabolism
novel.4559	100805930	gmx01100	Metabolic pathways
novel.5497	100801918	gmx01110	Biosynthesis of secondary metabolites
novel.2893	100788432	gmx03018	RNA degradation
novel.4112	100778369	gmx04016	MAPK signaling pathway - plant
novel.1250	100796900	gmx03040	Spliceosome
novel.270	547754	gmx01110	Biosynthesis of secondary metabolites
novel.278	100799264	gmx03040	Spliceosome
novel.3623	100794720	gmx01110	Biosynthesis of secondary metabolites
novel.4054	100782126	gmx01100	Metabolic pathways
novel.1130	100037474	gmx01110	Biosynthesis of secondary metabolites
novel.2284	100810245	gmx03022	Basal transcription factors
novel.2285	100800990	gmx01110	Biosynthesis of secondary metabolites
novel.2288	100793056	gmx04122	Sulfur relay system
novel.2289	100804320	gmx03010	Ribosome
novel.871	100808553	gmx00908	Zeatin biosynthesis
novel.4612	100782468	gmx04070	Phosphatidylinositol signaling system
novel.4614	100784967	gmx04075	Plant hormone signal transduction
novel.1393	100810400	gmx01110	Biosynthesis of secondary metabolites
novel.641	100819421	gmx01100	Metabolic pathways
novel.4281	100805930	gmx01100	Metabolic pathways
novel.5229	100527912	gmx04141	Protein processing in endoplasmic reticulum
novel.5222	100793701	gmx04141	Protein processing in endoplasmic reticulum
novel.5227	100776282	gmx00511	Other glycan degradation
novel.3476	100819421	gmx01100	Metabolic pathways
novel.3473	100776378	gmx01100	Metabolic pathways
novel.2365	100786129	gmx01100	Metabolic pathways
novel.1238	100817902	gmx04146	Peroxisome
novel.5036	100815543	gmx04626	Plant-pathogen interaction
novel.3280	547599	gmx01212	Fatty acid metabolism
novel.2110	100527591	gmx04075	Plant hormone signal transduction
novel.4670	100788343	gmx00073	Cutin, suberine and wax biosynthesis
novel.4679	100795514	gmx00310	Lysine degradation
novel.624	100798341	gmx01200	Carbon metabolism
novel.622	100819586	gmx01100	Metabolic pathways
novel.3981	100782488	gmx03010	Ribosome
novel.2589	100781484	gmx03440	Homologous recombination
novel.2586	100815887	gmx01110	Biosynthesis of secondary metabolites
novel.4867	100808673	gmx04120	Ubiquitin mediated proteolysis
novel.5543	100526867	gmx04075	Plant hormone signal transduction
novel.2321	100811326	gmx01230	Biosynthesis of amino acids
novel.2320	100816815	gmx00908	Zeatin biosynthesis
novel.5447	100799762	gmx04144	Endocytosis
novel.1513	100808553	gmx00908	Zeatin biosynthesis
novel.837	100797996	gmx04141	Protein processing in endoplasmic reticulum
novel.830	100780213	gmx01212	Fatty acid metabolism
novel.4659	100817278	gmx04626	Plant-pathogen interaction
novel.1024	100810245	gmx03022	Basal transcription factors
novel.1029	100791429	gmx04145	Phagosome
novel.1683	100819211	gmx04144	Endocytosis
novel.1685	100811370	gmx04141	Protein processing in endoplasmic reticulum
novel.1972	100817379	gmx03440	Homologous recombination
novel.5267	100805930	gmx01100	Metabolic pathways
novel.602	100815908	gmx01100	Metabolic pathways
novel.356	100785534	gmx03010	Ribosome
novel.2838	100785970	gmx03018	RNA degradation
novel.4132	547498	gmx01212	Fatty acid metabolism
novel.4133	100810400	gmx01110	Biosynthesis of secondary metabolites
novel.4130	100787103	gmx01100	Metabolic pathways
novel.4136	100814967	gmx04141	Protein processing in endoplasmic reticulum
novel.4135	100811451	gmx01100	Metabolic pathways
novel.3300	547944	gmx01110	Biosynthesis of secondary metabolites
novel.3302	102668105	gmx03008	Ribosome biogenesis in eukaryotes
novel.5071	100790567	gmx01110	Biosynthesis of secondary metabolites
novel.297	100811468	gmx02010	ABC transporters
novel.4301	100797380	gmx03050	Proteasome
novel.4308	100777953	gmx01110	Biosynthesis of secondary metabolites
novel.3823	100811038	gmx03010	Ribosome
novel.3822	100811038	gmx03010	Ribosome
novel.1402	100815908	gmx01100	Metabolic pathways
novel.5249	732572	gmx01110	Biosynthesis of secondary metabolites
novel.5240	100789279	gmx01110	Biosynthesis of secondary metabolites
novel.371	100794763	gmx00970	Aminoacyl-tRNA biosynthesis
novel.3148	100527246	gmx03010	Ribosome
novel.2353	100811306	gmx04146	Peroxisome
novel.2362	100778443	gmx01100	Metabolic pathways
novel.970	100527912	gmx04141	Protein processing in endoplasmic reticulum
novel.974	547740	gmx04075	Plant hormone signal transduction
novel.976	547719	gmx04075	Plant hormone signal transduction
novel.68	100788035	gmx01100	Metabolic pathways
novel.64	100808086	gmx01110	Biosynthesis of secondary metabolites
novel.65	100786257	gmx01200	Carbon metabolism
novel.63	100785138	gmx00620	Pyruvate metabolism
novel.60	100790981	gmx04075	Plant hormone signal transduction
novel.4321	100812341	gmx01230	Biosynthesis of amino acids
novel.419	100798197	gmx03010	Ribosome
novel.416	100801507	gmx04146	Peroxisome
novel.414	100799816	gmx03015	mRNA surveillance pathway
novel.3808	606295	gmx04146	Peroxisome
novel.2173	100806355	gmx03008	Ribosome biogenesis in eukaryotes
novel.2176	100777599	gmx01100	Metabolic pathways
novel.2177	100798203	gmx01230	Biosynthesis of amino acids
novel.2178	100787664	gmx03013	RNA transport
novel.3774	100819117	gmx01110	Biosynthesis of secondary metabolites
novel.4744	100787451	gmx03018	RNA degradation
novel.314	100806380	gmx01100	Metabolic pathways
novel.310	100778181	gmx04141	Protein processing in endoplasmic reticulum
novel.319	100817413	gmx03040	Spliceosome
novel.3169	100301883	gmx01110	Biosynthesis of secondary metabolites
novel.4173	100778181	gmx04141	Protein processing in endoplasmic reticulum
novel.4179	100777692	gmx01100	Metabolic pathways
novel.3341	100806590	gmx04144	Endocytosis
novel.3343	100805218	gmx00190	Oxidative phosphorylation
novel.2690	100787558	gmx01100	Metabolic pathways
novel.2341	100797765	gmx03040	Spliceosome
novel.5494	100816016	gmx04130	SNARE interactions in vesicular transport
novel.4772	100793612	gmx04130	SNARE interactions in vesicular transport
novel.782	100799569	gmx04141	Protein processing in endoplasmic reticulum
novel.4348	100787363	gmx00970	Aminoacyl-tRNA biosynthesis
novel.438	100783436	gmx04075	Plant hormone signal transduction
novel.5161	547811	gmx04075	Plant hormone signal transduction
novel.5166	100779557	gmx04626	Plant-pathogen interaction
novel.2481	100800992	gmx01100	Metabolic pathways
novel.4905	100806590	gmx04144	Endocytosis
novel.4904	100499635	gmx01230	Biosynthesis of amino acids
novel.1993	100796491	gmx04626	Plant-pathogen interaction
novel.1990	100779969	gmx04141	Protein processing in endoplasmic reticulum
novel.2002	100817278	gmx04626	Plant-pathogen interaction
novel.4484	100815161	gmx04075	Plant hormone signal transduction
novel.3101	100778002	gmx01100	Metabolic pathways
novel.1258	100790567	gmx01110	Biosynthesis of secondary metabolites
novel.4712	100301884	gmx01110	Biosynthesis of secondary metabolites
novel.4713	547545	gmx01100	Metabolic pathways
novel.4718	100787700	gmx01100	Metabolic pathways
novel.1296	548074	gmx01100	Metabolic pathways
novel.4365	547774	gmx00591	Linoleic acid metabolism
novel.4361	100819685	gmx01110	Biosynthesis of secondary metabolites
novel.454	100790570	gmx03010	Ribosome
novel.1878	100779969	gmx04141	Protein processing in endoplasmic reticulum
novel.3738	100776446	gmx01230	Biosynthesis of amino acids
novel.4964	100807448	gmx01110	Biosynthesis of secondary metabolites
novel.4961	100786384	gmx03015	mRNA surveillance pathway
novel.2069	100810451	gmx01110	Biosynthesis of secondary metabolites
novel.2061	100814399	gmx01110	Biosynthesis of secondary metabolites
novel.2067	100811882	gmx03013	RNA transport
novel.139	100799139	gmx01230	Biosynthesis of amino acids
novel.134	100799264	gmx03040	Spliceosome
novel.1464	100777692	gmx01100	Metabolic pathways
novel.3124	100788688	gmx03008	Ribosome biogenesis in eukaryotes
novel.3382	3989292	gmx03020	RNA polymerase
novel.2433	100785942	gmx03013	RNA transport
novel.2437	100795150	gmx01230	Biosynthesis of amino acids
novel.2659	100804707	gmx01230	Biosynthesis of amino acids
novel.2386	100815438	gmx04075	Plant hormone signal transduction
novel.2470	100778549	gmx01100	Metabolic pathways
novel.913	100794259	gmx01100	Metabolic pathways
novel.40	100788368	gmx01100	Metabolic pathways
novel.4734	100775308	gmx01100	Metabolic pathways
novel.1816	100783430	gmx01110	Biosynthesis of secondary metabolites
novel.1810	100775549	gmx01110	Biosynthesis of secondary metabolites
novel.5123	100527036	gmx03010	Ribosome
novel.5128	100804122	gmx01100	Metabolic pathways
novel.478	100499624	gmx01230	Biosynthesis of amino acids
novel.3716	100813636	gmx00195	Photosynthesis
novel.3715	100783572	gmx04626	Plant-pathogen interaction
novel.3714	100816874	gmx03010	Ribosome
novel.3246	100791957	gmx00908	Zeatin biosynthesis
novel.4946	100787048	gmx01110	Biosynthesis of secondary metabolites
novel.4945	100788022	gmx03013	RNA transport
novel.4940	100777069	gmx04070	Phosphatidylinositol signaling system
novel.4949	100814399	gmx01110	Biosynthesis of secondary metabolites
novel.2041	100794021	gmx03030	DNA replication
novel.5715	100783766	gmx00480	Glutathione metabolism
novel.5714	100788171	gmx04712	Circadian rhythm - plant
novel.5716	100779271	gmx04141	Protein processing in endoplasmic reticulum
novel.1487	100792340	gmx01110	Biosynthesis of secondary metabolites
novel.4440	100811101	gmx01110	Biosynthesis of secondary metabolites
novel.5556	100499629	gmx04075	Plant hormone signal transduction
novel.1637	100810806	gmx04144	Endocytosis
novel.2671	100526867	gmx04075	Plant hormone signal transduction
novel.2909	100814783	gmx04141	Protein processing in endoplasmic reticulum
novel.3504	100805491	gmx04120	Ubiquitin mediated proteolysis
novel.220	100803902	gmx04130	SNARE interactions in vesicular transport
novel.2452	547870	gmx04016	MAPK signaling pathway - plant
novel.1983	100807875	gmx04146	Peroxisome
novel.1830	100801546	gmx04075	Plant hormone signal transduction
novel.3886	100814078	gmx01200	Carbon metabolism
novel.3889	100801676	gmx01200	Carbon metabolism
novel.4279	100810400	gmx01110	Biosynthesis of secondary metabolites
novel.4278	100789438	gmx01100	Metabolic pathways
novel.4277	100787103	gmx01100	Metabolic pathways
novel.3260	100810190	gmx01110	Biosynthesis of secondary metabolites
novel.225	100805930	gmx01100	Metabolic pathways
novel.5734	100816096	gmx04122	Sulfur relay system
novel.5432	100789552	gmx04144	Endocytosis
novel.2017	100815749	gmx01100	Metabolic pathways
novel.538	100527353	gmx04122	Sulfur relay system
novel.2616	100499888	gmx04144	Endocytosis
novel.1711	3989313	gmx01100	Metabolic pathways
novel.3698	100789730	gmx01110	Biosynthesis of secondary metabolites
novel.3697	100789730	gmx01110	Biosynthesis of secondary metabolites
novel.3695	100500366	gmx04144	Endocytosis
novel.3525	100795350	gmx01100	Metabolic pathways
novel.5574	100792623	gmx03018	RNA degradation
novel.88	100798197	gmx03010	Ribosome
novel.80	100816563	gmx04626	Plant-pathogen interaction
novel.82	100808714	gmx00564	Glycerophospholipid metabolism
novel.1368	100811882	gmx03013	RNA transport
novel.1365	100791760	gmx01110	Biosynthesis of secondary metabolites
novel.701	100788458	gmx03440	Homologous recombination
novel.706	100500417	gmx03020	RNA polymerase
novel.3062	102667916	gmx03022	Basal transcription factors
novel.4252	100791760	gmx01110	Biosynthesis of secondary metabolites
novel.4254	100781973	gmx04626	Plant-pathogen interaction
novel.2554	100804696	gmx01100	Metabolic pathways
novel.1110	102662733	gmx03050	Proteasome
novel.4409	100805786	gmx01230	Biosynthesis of amino acids
novel.4406	100803830	gmx00100	Steroid biosynthesis
novel.4405	100786788	gmx03015	mRNA surveillance pathway
novel.4402	100775549	gmx01110	Biosynthesis of secondary metabolites
novel.517	100797319	gmx01200	Carbon metabolism
novel.516	100777602	gmx03008	Ribosome biogenesis in eukaryotes
novel.510	100806380	gmx01100	Metabolic pathways
novel.2876	100818114	gmx03040	Spliceosome
novel.5319	100500583	gmx00195	Photosynthesis
novel.5318	3989266	gmx01100	Metabolic pathways
novel.5315	100777403	gmx01110	Biosynthesis of secondary metabolites
novel.5314	3989328	gmx01100	Metabolic pathways
novel.5316	100777403	gmx01110	Biosynthesis of secondary metabolites
novel.2949	100798197	gmx03010	Ribosome
novel.2948	100816563	gmx04626	Plant-pathogen interaction
novel.2492	100814699	gmx01100	Metabolic pathways
novel.2496	100778443	gmx01100	Metabolic pathways
novel.4067	100797996	gmx04141	Protein processing in endoplasmic reticulum
novel.1301	100814238	gmx04626	Plant-pathogen interaction
