# Supplementary material for: Bulk RNA-Seq Analysis Reveals Differentially Expressed Genes Associated with Lateral Branch Angle in Peanut
Source: Genes (Basel). 2022 May 8;13(5):841. doi: 10.3390/genes13050841 (PMC9140427; doi:10.3390/genes13050841)
Supplement: Supplementary file 1 [file genes-13-00841-s001.zip › Supplementary materials/Table S5.xls]

gene_id	Ah-Pros1	Ah-Pros2	Ah-Pros3	Ah-Bun1	Ah-Bun2	Ah-Bun3	Ah-Pros	Ah-Bun	log2FoldChange	pvalue	padj	gene_name	gene_chr	gene_start	gene_end	gene_strand	gene_length	gene_biotype	gene_description	tf_family
arahy.Tifrunner.gnm1.ann1.96LNJW	442.4782589	359.9330728	338.3428133	14.61665979	14.96505294	10.54502333	380.2513816	13.37557869	4.826730254	1.79E-36	4.12E-32	arahy.96LNJW	arahy.Tifrunner.gnm1.Arahy.02	97131905	97135727	-	1987	-	-	-
arahy.Tifrunner.gnm1.ann1.4QJN5H	415.5707972	435.7084565	334.6042187	27.60924627	29.93010589	29.52606532	395.2944908	29.02180583	3.769928848	1.52E-33	1.75E-29	arahy.4QJN5H	arahy.Tifrunner.gnm1.Arahy.10	113715023	113718509	-	750	-	Tetratricopeptide-like helical domain	-
arahy.Tifrunner.gnm1.ann1.H2I93T	1440.29663	849.7668034	682.2935185	1.62407331	1.151157919	1.054502333	990.7856505	1.276577854	9.568577354	4.67E-28	3.08E-24	arahy.H2I93T	arahy.Tifrunner.gnm1.Arahy.18	46588441	46593240	+	3405	-	Actin-depolymerising factor homology domain	Cofilin_ADF
arahy.Tifrunner.gnm1.ann1.URT9HM	241.4197257	239.5043379	238.3354071	10.55647652	12.66273711	17.92653966	239.7531569	13.71525109	4.141269477	2.69E-27	1.38E-23	arahy.URT9HM	arahy.Tifrunner.gnm1.Arahy.02	99220375	99228035	-	5739	-	NB-ARC	NB-ARC
arahy.Tifrunner.gnm1.ann1.117UGC	242.1671552	324.7516446	311.2380023	3.24814662	2.302315838	8.436018664	292.718934	4.662160374	5.982710009	1.53E-25	6.43E-22	arahy.117UGC	arahy.Tifrunner.gnm1.Arahy.04	7608194	7610622	+	1200	-	-	-
arahy.Tifrunner.gnm1.ann1.S70B5X	539.6440927	782.1102108	346.7546512	14.61665979	5.755789594	7.381516331	556.1696516	9.251321905	5.877986288	5.00E-24	1.44E-20	arahy.S70B5X	arahy.Tifrunner.gnm1.Arahy.09	2904714	2906625	-	747	-	Major intrinsic protein	-
arahy.Tifrunner.gnm1.ann1.22D8Q4	3784.982944	1560.161026	1118.774441	0	0	0	2154.63947	0	13.52296876	7.16E-23	1.83E-19	arahy.22D8Q4	arahy.Tifrunner.gnm1.Arahy.10	103574581	103579041	+	3865	-	-	-
arahy.Tifrunner.gnm1.ann1.RL0N5R	332.6061236	208.3823053	196.2762176	5.684256585	5.755789594	9.490520997	245.7548822	6.976855725	5.148681993	6.00E-22	1.32E-18	arahy.RL0N5R	arahy.Tifrunner.gnm1.Arahy.02	99206218	99211900	-	4073	-	NB-ARC	NB-ARC
arahy.Tifrunner.gnm1.ann1.YV18TB	1585.297951	1399.138336	1153.356441	8.932403205	0	13.70853033	1379.264242	7.546977845	7.496703406	8.29E-22	1.74E-18	arahy.YV18TB	arahy.Tifrunner.gnm1.Arahy.04	4174647	4179895	-	2017	-	Ulp1 protease family, C-terminal catalytic domain	Peptidase_C48
arahy.Tifrunner.gnm1.ann1.N32AME	1036.684704	998.6113072	1043.0679	239.5508132	256.7082159	192.9739269	1026.121304	229.7443187	2.159305254	1.39E-21	2.78E-18	arahy.N32AME	arahy.Tifrunner.gnm1.Arahy.04	120045718	120048082	+	1364	-	Cytochrome c-like domain	-
arahy.Tifrunner.gnm1.ann1.RPVK1C	231.7031423	338.2829631	233.6621639	10.55647652	19.56968462	11.59952566	267.8827564	13.90856227	4.284388364	2.89E-21	5.55E-18	arahy.RPVK1C	arahy.Tifrunner.gnm1.Arahy.10	102744502	102747336	-	1502	-	Proteasome component (PCI) domain	-
arahy.Tifrunner.gnm1.ann1.M3U958	822.9198699	548.0184003	587.8940043	0	0	0	652.9440915	0	11.80107805	3.64E-21	6.72E-18	arahy.M3U958	arahy.Tifrunner.gnm1.Arahy.10	105361967	105366470	+	2867	-	-	-
arahy.Tifrunner.gnm1.ann1.1IE4J6	1005.292666	648.1501574	565.4624366	0	0	0	739.6350866	0	11.98072833	4.09E-21	7.25E-18	arahy.1IE4J6	arahy.Tifrunner.gnm1.Arahy.09	19723626	19728459	+	2244	-	DNA replication factor RFC1, C-terminal	-
arahy.Tifrunner.gnm1.ann1.L1Y4EI	675.6762601	581.8466966	487.8865982	0	0	0	581.803185	0	11.63421216	5.72E-21	9.09E-18	arahy.L1Y4EI	arahy.Tifrunner.gnm1.Arahy.09	18342983	18349872	-	1242	-	-	-
novel.451	210.0276871	216.5010964	251.4204883	1.62407331	3.453473756	0	225.9830906	1.692515689	7.100243385	7.27E-21	1.12E-17	-	arahy.Tifrunner.gnm1.Arahy.02	99379472	99385951	+	6031	-	PF00931:NB-ARC domain	NB-ARC
arahy.Tifrunner.gnm1.ann1.1I8MYZ	1293.05302	876.8294404	558.919896	0	4.604631675	0	909.6007855	1.534877225	9.357330982	8.05E-21	1.20E-17	arahy.1I8MYZ	arahy.Tifrunner.gnm1.Arahy.02	92517697	92521590	+	3519	-	-	-
novel.4946	468.638291	921.4827916	919.694277	0	0	0	769.9384532	0	12.03769478	9.90E-21	1.38E-17	-	arahy.Tifrunner.gnm1.Arahy.18	42791843	42795281	+	1650	-	-	-
arahy.Tifrunner.gnm1.ann1.VEK22B	235.4402898	293.629612	253.2897856	17.05276976	5.755789594	13.70853033	260.7865625	12.17236323	4.391340839	1.56E-20	2.06E-17	arahy.VEK22B	arahy.Tifrunner.gnm1.Arahy.02	98490528	98497740	+	3453	-	NB-ARC	NB-ARC
arahy.Tifrunner.gnm1.ann1.D1T9JW	580.0052853	530.4276862	426.1997869	0	0	0	512.2109194	0	11.45027185	2.37E-20	2.95E-17	arahy.D1T9JW	arahy.Tifrunner.gnm1.Arahy.18	35802021	35807404	-	1050	-	Cytidine deaminase-like	-
novel.3042	725.0066066	477.6555439	425.2651382	0	0	0	542.6424296	0	11.53407134	9.47E-20	1.04E-16	-	arahy.Tifrunner.gnm1.Arahy.11	5907625	5912375	-	4148	-	-	-
arahy.Tifrunner.gnm1.ann1.0G6L2R	411.8336497	389.7019735	432.7423275	0	0	0	411.4259836	0	11.13437998	1.12E-19	1.20E-16	arahy.0G6L2R	arahy.Tifrunner.gnm1.Arahy.18	64862276	64866460	+	1425	-	Small GTPase superfamily	Ras
arahy.Tifrunner.gnm1.ann1.3WN25H	295.2346491	238.151206	192.537623	19.48887972	24.17431629	16.87203733	241.9744927	20.17841111	3.589708985	1.19E-19	1.25E-16	arahy.3WN25H	arahy.Tifrunner.gnm1.Arahy.02	100178617	100183301	-	3543	-	NB-ARC	NB-ARC
arahy.Tifrunner.gnm1.ann1.8827VP	630.0830612	558.8434551	362.6436783	0	0	0	517.1900649	0	11.46418142	1.55E-19	1.58E-16	arahy.8827VP	arahy.Tifrunner.gnm1.Arahy.18	47518993	47523030	-	1580	-	-	-
arahy.Tifrunner.gnm1.ann1.4DL9G8	421.5502331	442.4741158	429.0037329	7.308329895	13.81389503	1.054502333	431.0093606	7.392242418	5.879587445	3.92E-19	3.62E-16	arahy.4DL9G8	arahy.Tifrunner.gnm1.Arahy.18	38297198	38301324	-	1635	-	-	-
arahy.Tifrunner.gnm1.ann1.FKP2UG	618.8716188	392.4082372	387.879192	0	0	0	466.3863494	0	11.3158054	4.11E-19	3.72E-16	arahy.FKP2UG	arahy.Tifrunner.gnm1.Arahy.18	98740161	98743853	+	887	-	2-oxoacid dehydrogenase acyltransferase, catalytic domain	Mito_carr
arahy.Tifrunner.gnm1.ann1.Y3HE6F	331.1112646	511.4838403	606.5869774	0	0	0	483.0606941	0	11.36516431	4.89E-19	4.33E-16	arahy.Y3HE6F	arahy.Tifrunner.gnm1.Arahy.18	40666261	40669613	-	1039	-	Coactivator CBP, KIX domain	-
novel.2497	331.1112646	404.5864239	343.0160566	0	0	0	359.5712484	0	10.9388346	8.27E-19	7.19E-16	-	arahy.Tifrunner.gnm1.Arahy.09	19528503	19531134	-	2422	-	-	-
novel.2480	547.8658171	419.4708743	471.0629224	69.02311568	69.06947513	93.85070763	479.4665379	77.31443281	2.635476326	8.89E-19	7.59E-16	-	arahy.Tifrunner.gnm1.Arahy.09	12006361	12010295	-	1356	-	-	-
novel.2715	680.1608371	407.2926876	353.2971918	0	0	0	480.2502388	0	11.35794532	1.21E-18	1.01E-15	-	arahy.Tifrunner.gnm1.Arahy.10	105763416	105767645	+	3768	-	-	-
novel.5143	325.8792582	1277.356469	1059.891575	0	0	0	887.7091008	0	12.24311364	1.53E-18	1.24E-15	-	arahy.Tifrunner.gnm1.Arahy.18	123970669	123973058	-	1023	-	-	-
novel.4996	475.3651565	294.9827439	334.6042187	0	0	3.163506999	368.317373	1.054502333	8.529361101	1.53E-18	1.24E-15	-	arahy.Tifrunner.gnm1.Arahy.18	122302583	122307352	+	4770	-	PF00078:Reverse transcriptase (RNA-dependent DNA polymerase)|PF13456:Reverse transcriptase-like|PF13966:zinc-binding in reverse transcriptase	RVT_1
arahy.Tifrunner.gnm1.ann1.16SP4W	352.0392904	258.4481838	259.8323262	0.812036655	1.151157919	7.381516331	290.1066002	3.114903635	6.580808066	3.37E-18	2.59E-15	arahy.16SP4W	arahy.Tifrunner.gnm1.Arahy.02	92453847	92462570	-	1496	-	Autophagy-related protein 3, N-terminal	-
arahy.Tifrunner.gnm1.ann1.F124GG	390.905624	385.642578	260.7669749	0	0	0	345.7717256	0	10.88303864	5.43E-18	4.04E-15	arahy.F124GG	arahy.Tifrunner.gnm1.Arahy.18	38317882	38323597	+	1783	-	-	-
arahy.Tifrunner.gnm1.ann1.G02YMJ	1503.080707	3952.498141	2718.892939	170.5276976	173.8248457	215.1184759	2724.823929	186.4903397	3.868902359	8.79E-18	6.24E-15	arahy.G02YMJ	arahy.Tifrunner.gnm1.Arahy.02	97627519	97635727	+	5084	-	NB-ARC	NB-ARC
arahy.Tifrunner.gnm1.ann1.9114DU	1247.459821	1331.481743	1227.193685	289.0850492	194.5456883	185.5924106	1268.71175	223.0743827	2.504743994	1.01E-17	7.06E-15	arahy.9114DU	arahy.Tifrunner.gnm1.Arahy.04	118727502	118732435	+	2314	-	ABC transporter-like	ABC_tran
arahy.Tifrunner.gnm1.ann1.X81DIC	485.8291693	181.3196682	246.747245	6.49629324	9.20926335	4.218009332	304.6320275	6.641188641	5.52923295	1.07E-17	7.38E-15	arahy.X81DIC	arahy.Tifrunner.gnm1.Arahy.02	100034103	100049390	-	3805	-	NB-ARC	NB-ARC
novel.2891	478.3548744	290.9233483	276.656002	0	0	0	348.6447416	0	10.89623414	1.88E-17	1.22E-14	-	arahy.Tifrunner.gnm1.Arahy.11	3037930	3041940	+	2763	-	PF13855:Leucine rich repeat	-
novel.5135	281.0334887	239.5043379	265.4402182	0	0	0	261.9926816	0	10.48382224	2.50E-17	1.60E-14	-	arahy.Tifrunner.gnm1.Arahy.18	116527222	116529560	-	1547	-	-	-
arahy.Tifrunner.gnm1.ann1.3RA443	286.2654952	244.9168653	250.4858397	0	0	0	260.5560667	0	10.47578543	2.75E-17	1.74E-14	arahy.3RA443	arahy.Tifrunner.gnm1.Arahy.02	97725631	97731344	+	3389	-	Toll/interleukin-1 receptor homology (TIR) domain	TIR
arahy.Tifrunner.gnm1.ann1.8N06AB	310.9306684	251.6825246	235.5314612	0	0	0	266.048218	0	10.50592474	3.78E-17	2.32E-14	arahy.8N06AB	arahy.Tifrunner.gnm1.Arahy.18	119306626	119310082	+	1062	-	-	-
novel.2341	322.1421108	231.3855468	234.5968125	0	0	0	262.7081567	0	10.48810546	7.22E-17	4.38E-14	-	arahy.Tifrunner.gnm1.Arahy.09	11540568	11545131	+	2701	-	PF11566:PI31 proteasome regulator N-terminal	-
arahy.Tifrunner.gnm1.ann1.ZZD30S	281.7809182	209.7354371	257.0283803	0	0	0	249.5149119	0	10.41393935	7.88E-17	4.72E-14	arahy.ZZD30S	arahy.Tifrunner.gnm1.Arahy.18	52584052	52586798	+	732	-	-	-
arahy.Tifrunner.gnm1.ann1.S1MRJ3	485.0817399	293.629612	232.7275152	0	0	0	337.146289	0	10.84767461	8.85E-17	5.23E-14	arahy.S1MRJ3	arahy.Tifrunner.gnm1.Arahy.09	14238677	14239948	+	478	-	Serine-threonine/tyrosine-protein kinase, catalytic domain	Pkinase_Tyr
arahy.Tifrunner.gnm1.ann1.1984FG	239.1774372	294.9827439	212.1652448	0	0	0	248.775142	0	10.4070672	1.00E-16	5.77E-14	arahy.1984FG	arahy.Tifrunner.gnm1.Arahy.18	123336757	123340732	-	1700	-	PPM-type phosphatase domain	PP2C
novel.578	183.8676549	301.7484031	409.3761111	0.812036655	0	2.109004666	298.330723	0.97368044	8.244321213	1.37E-16	7.82E-14	-	arahy.Tifrunner.gnm1.Arahy.02	97073349	97076689	-	1322	-	PF07724:AAA domain (Cdc48 subfamily)|PF10431:C-terminal, D2-small domain, of ClpB protein	-
arahy.Tifrunner.gnm1.ann1.282NXT	334.8484121	243.5637335	203.7534069	0	0	0	260.7218508	0	10.47683832	1.84E-16	1.02E-13	arahy.282NXT	arahy.Tifrunner.gnm1.Arahy.09	18496494	18500361	+	919	-	Glutathione S-transferase, N-terminal	-
arahy.Tifrunner.gnm1.ann1.ZZ77SN	174.1510715	730.6912004	548.6387608	1.62407331	2.302315838	7.381516331	484.4936775	3.769301826	7.027226895	1.93E-16	1.06E-13	arahy.ZZ77SN	arahy.Tifrunner.gnm1.Arahy.09	2198314	2200631	+	1017	-	-	Thaumatin
novel.864	1057.61273	399.1738965	265.4402182	0	0	0	574.0756149	0	11.61521004	2.50E-16	1.32E-13	-	arahy.Tifrunner.gnm1.Arahy.03	27955593	27959646	-	3439	-	-	-
novel.580	187.6048023	239.5043379	243.0086504	0	0	0	223.3725969	0	10.25190652	2.57E-16	1.35E-13	-	arahy.Tifrunner.gnm1.Arahy.02	97454966	97464157	-	3590	-	-	-
arahy.Tifrunner.gnm1.ann1.B1HBU1	195.8265267	231.3855468	209.3612988	0	0	0	212.1911241	0	10.17780406	2.78E-16	1.44E-13	arahy.B1HBU1	arahy.Tifrunner.gnm1.Arahy.09	13018201	13021701	+	1338	-	Glycosyl transferase, family 48	-
novel.430	290.7500721	201.616646	197.2108663	0	0	0	229.8591948	0	10.29550975	4.66E-16	2.29E-13	-	arahy.Tifrunner.gnm1.Arahy.02	92505421	92508604	+	2884	-	PF00078:Reverse transcriptase (RNA-dependent DNA polymerase)	RVT_1
novel.1011	190.5945203	276.0388979	203.7534069	0	0	0	223.462275	0	10.25169528	4.78E-16	2.32E-13	-	arahy.Tifrunner.gnm1.Arahy.04	4341082	4343233	+	1486	-	PF09713:Plant protein 1589 of unknown function (A_thal_3526)	-
arahy.Tifrunner.gnm1.ann1.90FNMV	125.5681545	113.6630756	92.53021689	7.308329895	5.755789594	7.381516331	110.587149	6.81521194	4.011707128	7.32E-16	3.38E-13	arahy.90FNMV	arahy.Tifrunner.gnm1.Arahy.10	113797392	113805931	-	4842	-	NB-ARC	NB-ARC
arahy.Tifrunner.gnm1.ann1.YYM1IM	272.0643348	186.7321956	190.6683257	0	0	0	216.4882854	0	10.20919005	8.16E-16	3.69E-13	arahy.YYM1IM	arahy.Tifrunner.gnm1.Arahy.10	105389100	105394068	-	1870	-	WD40-repeat-containing domain	-
arahy.Tifrunner.gnm1.ann1.MUY6N8	1043.41157	270.6263705	307.4994076	0	0	0	540.5124493	0	11.52845621	1.10E-15	4.88E-13	arahy.MUY6N8	arahy.Tifrunner.gnm1.Arahy.18	37294653	37302724	-	7217	-	-	-
arahy.Tifrunner.gnm1.ann1.N5X18U	1976.951005	1553.395367	1339.351523	206.2573104	87.48800183	107.559238	1623.232631	133.7681834	3.59721015	1.23E-15	5.39E-13	arahy.N5X18U	arahy.Tifrunner.gnm1.Arahy.04	98906759	98912709	-	1912	-	Oxoglutarate/iron-dependent dioxygenase	2OG-FeII_Oxy
novel.5142	221.2391294	220.560492	147.6744876	0	2.302315838	1.054502333	196.4913697	1.11893939	7.612794208	1.31E-15	5.69E-13	-	arahy.Tifrunner.gnm1.Arahy.18	123959311	123962697	-	2050	-	PF13952:Domain of unknown function (DUF4216)|PF13960:Domain of unknown function (DUF4218)	-
novel.2863	227.2185654	178.6134045	167.3021093	0	0	0	191.0446931	0	10.02843091	1.75E-15	7.39E-13	-	arahy.Tifrunner.gnm1.Arahy.10	110042659	110044239	-	1581	-	-	-
arahy.Tifrunner.gnm1.ann1.2RNN62	423.0450921	221.9136238	183.1911365	0	0	0	276.0499508	0	10.55950628	2.16E-15	9.04E-13	arahy.2RNN62	arahy.Tifrunner.gnm1.Arahy.18	47417040	47426228	-	1425	-	Actin-depolymerising factor homology domain	Cofilin_ADF
arahy.Tifrunner.gnm1.ann1.FW7J6M	153.9704752	185.3790638	181.3218392	0	0	0	173.5571261	0	9.887825818	2.91E-15	1.19E-12	arahy.FW7J6M	arahy.Tifrunner.gnm1.Arahy.18	98778788	98782337	+	956	-	-	-
arahy.Tifrunner.gnm1.ann1.TWLQ99	296.729508	171.8477453	176.6485959	0	0	0	215.0752831	0	10.1999251	3.41E-15	1.38E-12	arahy.TWLQ99	arahy.Tifrunner.gnm1.Arahy.18	129518467	129520227	-	967	-	-	-
arahy.Tifrunner.gnm1.ann1.NFJ8RM	213.017405	190.7915912	146.7398389	0	0	0	183.5162784	0	9.96958444	3.56E-15	1.43E-12	arahy.NFJ8RM	arahy.Tifrunner.gnm1.Arahy.13	3715995	3719002	+	869	-	-	-
arahy.Tifrunner.gnm1.ann1.QUL4C1	195.0790972	433.0021928	632.7571398	8.932403205	18.4185267	16.87203733	420.2794766	14.74098908	4.845847141	5.93E-15	2.24E-12	arahy.QUL4C1	arahy.Tifrunner.gnm1.Arahy.03	143599694	143601600	+	721	-	Cold-regulated 413 protein	-
arahy.Tifrunner.gnm1.ann1.X2C23M	810.9609981	225.9730194	237.4007585	0	0	0	424.7782586	0	11.18099935	6.68E-15	2.44E-12	arahy.X2C23M	arahy.Tifrunner.gnm1.Arahy.04	3337003	3340169	+	2735	-	-	-
arahy.Tifrunner.gnm1.ann1.1X1TH0	970.1634797	1219.171799	1005.681953	209.505457	287.7894797	200.3554433	1065.005744	232.5501267	2.196258909	9.12E-15	3.26E-12	arahy.1X1TH0	arahy.Tifrunner.gnm1.Arahy.02	99174640	99178487	-	2394	-	DNA photolyase, N-terminal	-
arahy.Tifrunner.gnm1.ann1.F1BSAS	94.1761159	128.547526	191.6029744	3.24814662	2.302315838	1.054502333	138.1088721	2.20165493	5.930466454	1.04E-14	3.65E-12	arahy.F1BSAS	arahy.Tifrunner.gnm1.Arahy.02	100008567	100015112	-	3447	-	NB-ARC	NB-ARC
arahy.Tifrunner.gnm1.ann1.6U5J4T	224.2288474	213.7948327	175.7139472	10.55647652	1.151157919	4.218009332	204.5792091	5.308547922	5.202095683	1.10E-14	3.82E-12	arahy.6U5J4T	arahy.Tifrunner.gnm1.Arahy.16	40140161	40150924	+	2078	-	-	-
arahy.Tifrunner.gnm1.ann1.R43TP7	485.0817399	338.2829631	343.0160566	74.70737226	51.80210635	57.99762831	388.7935865	61.50236897	2.656135886	1.21E-14	4.17E-12	arahy.R43TP7	arahy.Tifrunner.gnm1.Arahy.04	6389671	6392260	-	2482	-	NADH-ubiquinone oxidoreductase, 21kDa subunit, N-terminal	-
arahy.Tifrunner.gnm1.ann1.350PIT	199.5636742	161.0226905	134.5894064	0	0	0	165.0585903	0	9.817274105	1.22E-14	4.17E-12	arahy.350PIT	arahy.Tifrunner.gnm1.Arahy.09	13070213	13075519	+	1583	-	Poly(ADP-ribose) polymerase, regulatory domain	-
novel.5113	189.0996613	129.9006578	166.3674607	0	0	0	161.7892599	0	9.789573852	1.35E-14	4.56E-12	-	arahy.Tifrunner.gnm1.Arahy.18	103123541	103131788	-	1498	-	PF13087:AAA domain	-
arahy.Tifrunner.gnm1.ann1.9TQH81	628.5882022	285.5108209	150.4784335	0	0	0	354.8591522	0	10.92135159	1.62E-14	5.39E-12	arahy.9TQH81	arahy.Tifrunner.gnm1.Arahy.18	118444933	118451243	+	1391	-	Cytochrome c oxidase assembly protein CtaG/Cox11	Choline_kinase
arahy.Tifrunner.gnm1.ann1.V3TTHY	135.2847379	147.4913719	188.7990284	0	0	0	157.1917128	0	9.745955319	1.62E-14	5.39E-12	arahy.V3TTHY	arahy.Tifrunner.gnm1.Arahy.10	113772894	113777653	-	4372	-	NB-ARC	NB-ARC
arahy.Tifrunner.gnm1.ann1.P0DSY3	135.2847379	163.7289542	134.5894064	0	0	0	144.5343662	0	9.623367724	2.34E-14	7.65E-12	arahy.P0DSY3	arahy.Tifrunner.gnm1.Arahy.04	6662252	6668371	+	2165	-	ATPase, AAA-type, core	AAA
novel.2860	264.5900399	119.075603	207.4920015	0	0	0	197.0525482	0	10.07413629	2.67E-14	8.62E-12	-	arahy.Tifrunner.gnm1.Arahy.10	109016427	109020451	-	1994	-	-	-
novel.2347	368.4827392	154.2570312	163.5635147	0	0	0	228.7677617	0	10.28893185	3.27E-14	1.05E-11	-	arahy.Tifrunner.gnm1.Arahy.09	14143912	14145637	+	1726	-	-	-
arahy.Tifrunner.gnm1.ann1.48EDM8	210.0276871	170.4946134	117.7657306	0	0	0	166.0960104	0	9.825990545	3.43E-14	1.09E-11	arahy.48EDM8	arahy.Tifrunner.gnm1.Arahy.18	116102317	116104597	+	820	-	-	-
arahy.Tifrunner.gnm1.ann1.KCM926	547.8658171	550.724664	623.4106532	149.4147445	98.99958101	138.1398056	574.0003781	128.8513771	2.151745463	3.61E-14	1.13E-11	arahy.KCM926	arahy.Tifrunner.gnm1.Arahy.10	103300502	103304025	-	1456	-	Pseudouridine-5'-phosphate glycosidase	-
arahy.Tifrunner.gnm1.ann1.102QYH	230.9557128	262.5075794	210.2959475	0	0	1.054502333	234.5864132	0.351500778	9.360807889	4.51E-14	1.39E-11	arahy.102QYH	arahy.Tifrunner.gnm1.Arahy.18	123487719	123491643	-	1461	-	PPM-type phosphatase domain	PP2C
arahy.Tifrunner.gnm1.ann1.KKF5XK	171.1613535	154.2570312	142.0665956	10.55647652	13.81389503	22.14454899	155.8283268	15.50497351	3.342998341	4.59E-14	1.40E-11	arahy.KKF5XK	arahy.Tifrunner.gnm1.Arahy.02	91435114	91446831	-	2760	-	SAM-dependent methyltransferase TRM5/TYW2-type	-
arahy.Tifrunner.gnm1.ann1.Y7RTA6	1538.209893	1570.986081	1270.187523	191.6406506	69.06947513	89.6326983	1459.794499	116.7809413	3.639174321	4.64E-14	1.41E-11	arahy.Y7RTA6	arahy.Tifrunner.gnm1.Arahy.04	6683846	6688655	+	2963	-	ATPase, AAA-type, core	AAA
novel.5089	213.017405	162.3758223	114.9617846	0	0	0	163.4516706	0	9.803093558	5.13E-14	1.54E-11	-	arahy.Tifrunner.gnm1.Arahy.18	51727929	51730818	-	2218	-	-	-
arahy.Tifrunner.gnm1.ann1.1GJ1KV	217.501982	147.4913719	124.3082712	0.812036655	0	2.109004666	163.1005417	0.97368044	7.375180357	5.18E-14	1.54E-11	arahy.1GJ1KV	arahy.Tifrunner.gnm1.Arahy.04	4661718	4663787	-	1259	-	Ribosomal protein S3Ae	-
arahy.Tifrunner.gnm1.ann1.RPVA7B	320.6472518	215.1479646	190.6683257	0	4.604631675	0	242.154514	1.534877225	7.450506731	5.82E-14	1.71E-11	arahy.RPVA7B	arahy.Tifrunner.gnm1.Arahy.04	108394757	108399149	-	3636	-	-	FAR1
novel.2368	316.1626748	216.5010964	112.1578387	0	0	0	214.9405366	0	10.1979514	6.38E-14	1.86E-11	-	arahy.Tifrunner.gnm1.Arahy.09	22908374	22919258	+	1798	-	-	-
arahy.Tifrunner.gnm1.ann1.4NCV9J	174.1510715	135.3131853	114.9617846	0	0	0	141.4753471	0	9.595112123	7.22E-14	2.08E-11	arahy.4NCV9J	arahy.Tifrunner.gnm1.Arahy.02	100025314	100032168	+	2609	-	-	-
novel.5102	144.2538918	140.7257127	110.2885413	0	0	0	131.7560486	0	9.491096644	8.24E-14	2.35E-11	-	arahy.Tifrunner.gnm1.Arahy.18	87242124	87254215	-	2652	-	PF03004:Plant transposase (Ptta/En/Spm family)|PF00176:SNF2 family N-terminal domain	SNF2_N
arahy.Tifrunner.gnm1.ann1.97GEQU	100.1555518	112.3099438	100.0074061	5.684256585	10.36042127	10.54502333	104.1576339	8.863233728	3.580719982	9.39E-14	2.65E-11	arahy.97GEQU	arahy.Tifrunner.gnm1.Arahy.02	100277184	100278146	-	436	-	-	-
arahy.Tifrunner.gnm1.ann1.AJUG68	558.32983	986.4331205	770.1504921	142.9184513	132.3831607	144.4668196	771.6378142	139.9228105	2.461475752	1.01E-13	2.82E-11	arahy.AJUG68	arahy.Tifrunner.gnm1.Arahy.18	110506695	110509719	+	1496	-	-	GATase
arahy.Tifrunner.gnm1.ann1.XBQY9B	192.0893793	109.6036801	131.7854604	0	0	0	144.4928399	0	9.626834866	1.44E-13	3.95E-11	arahy.XBQY9B	arahy.Tifrunner.gnm1.Arahy.09	19025884	19029857	-	1190	-	-	-
arahy.Tifrunner.gnm1.ann1.D3MK98	155.4653342	90.65983412	105.6152981	0.812036655	3.453473756	4.218009332	117.2468221	2.827839914	5.442210864	1.91E-13	5.16E-11	arahy.D3MK98	arahy.Tifrunner.gnm1.Arahy.02	98122622	98129056	+	1456	-	-	-
novel.439	210.0276871	116.3693393	117.7657306	0	0	0	148.0542523	0	9.661686929	2.39E-13	6.38E-11	-	arahy.Tifrunner.gnm1.Arahy.02	95107266	95109179	+	1914	-	-	-
arahy.Tifrunner.gnm1.ann1.WS88ER	245.1568731	140.7257127	108.419244	0	0	0	164.7672766	0	9.815369534	2.41E-13	6.38E-11	arahy.WS88ER	arahy.Tifrunner.gnm1.Arahy.18	114894397	114896250	+	699	-	ABC-2 type transporter	ABC2_membrane
arahy.Tifrunner.gnm1.ann1.DVS0GI	312.4255274	253.0356564	163.5635147	0.812036655	0	0	243.0082328	0.270678885	9.413030215	2.46E-13	6.47E-11	arahy.DVS0GI	arahy.Tifrunner.gnm1.Arahy.18	128640939	128645056	+	1623	-	WD40-repeat-containing domain	-
arahy.Tifrunner.gnm1.ann1.4PE3C2	150.2333278	220.560492	174.7792986	0	1.151157919	1.054502333	181.8577061	0.735220084	8.096681773	2.78E-13	7.28E-11	arahy.4PE3C2	arahy.Tifrunner.gnm1.Arahy.02	100019661	100025228	-	4060	-	NB-ARC	NB-ARC
novel.5469	181.6253664	129.9006578	97.20346017	0	0	0	136.2431615	0	9.540815175	3.58E-13	9.16E-11	-	arahy.Tifrunner.gnm1.Arahy.19	156692718	156694735	-	2018	-	-	-
novel.5126	116.5990006	108.2505482	100.9420548	0	0	0	108.5972012	0	9.212838641	4.15E-13	1.05E-10	-	arahy.Tifrunner.gnm1.Arahy.18	111533209	111536431	-	1031	-	-	-
novel.5129	267.5797579	133.9600534	107.4845954	0	0	0	169.6748022	0	9.857848749	4.58E-13	1.15E-10	-	arahy.Tifrunner.gnm1.Arahy.18	112651084	112652895	-	795	-	-	-
arahy.Tifrunner.gnm1.ann1.707XXS	319.1523928	182.6728001	180.3871905	0	0	1.054502333	227.4041278	0.351500778	9.318553139	5.19E-13	1.28E-10	arahy.707XXS	arahy.Tifrunner.gnm1.Arahy.04	7599444	7605863	+	2362	-	Glycoside hydrolase, family 79	-
arahy.Tifrunner.gnm1.ann1.L2Z1RL	1583.055663	1702.23987	1620.680769	467.7331133	613.5671707	574.7037715	1635.325434	552.0013518	1.567837306	5.63E-13	1.37E-10	arahy.L2Z1RL	arahy.Tifrunner.gnm1.Arahy.16	148596085	148599406	+	1628	-	Chorismate mutase, type II	-
novel.5093	265.3374694	106.8974163	127.1122171	0	0	0	166.4490343	0	9.830684973	6.19E-13	1.49E-10	-	arahy.Tifrunner.gnm1.Arahy.18	62749942	62756236	-	4138	-	PF00176:SNF2 family N-terminal domain|PF03004:Plant transposase (Ptta/En/Spm family)	SNF2_N
novel.2895	94.9235454	117.7224712	101.8767034	0	0	0	104.8409067	0	9.15989643	7.36E-13	1.77E-10	-	arahy.Tifrunner.gnm1.Arahy.11	6070449	6073632	+	1338	-	-	-
arahy.Tifrunner.gnm1.ann1.4S1WXZ	1076.298467	1017.555153	1244.952009	219.2498969	334.9869544	243.5900389	1112.93521	265.9422967	2.067384568	9.30E-13	2.18E-10	arahy.4S1WXZ	arahy.Tifrunner.gnm1.Arahy.06	8571144	8575521	+	2606	-	Potassium transporter	K_trans
arahy.Tifrunner.gnm1.ann1.NJ5037	1300.527315	1405.903995	1228.128333	375.9729713	470.8235888	472.4170452	1311.519881	439.7378684	1.577474524	9.36E-13	2.18E-10	arahy.NJ5037	arahy.Tifrunner.gnm1.Arahy.16	28520430	28522691	-	1311	-	Tetratricopeptide-like helical domain	-
arahy.Tifrunner.gnm1.ann1.Z0JMUR	1367.04854	1369.369435	1150.552495	430.3794272	322.3242173	311.0781882	1295.656823	354.5939442	1.867704699	9.73E-13	2.25E-10	arahy.Z0JMUR	arahy.Tifrunner.gnm1.Arahy.03	38658813	38679618	+	4342	-	P-type ATPase, transmembrane domain	Cation_ATPase_C
arahy.Tifrunner.gnm1.ann1.KX11UN	127.810443	113.6630756	85.9876763	0	0	0	109.1537316	0	9.220132515	9.85E-13	2.27E-10	arahy.KX11UN	arahy.Tifrunner.gnm1.Arahy.10	110257876	110265232	+	730	-	-	-
arahy.Tifrunner.gnm1.ann1.RX9ISU	150.2333278	106.8974163	87.85697361	0	0	0	114.9959059	0	9.296546521	1.25E-12	2.85E-10	arahy.RX9ISU	arahy.Tifrunner.gnm1.Arahy.18	106553872	106556658	-	1625	-	-	-
arahy.Tifrunner.gnm1.ann1.0Z8AMS	121.0835776	82.541043	104.6806494	0	0	0	102.7684233	0	9.135386614	1.66E-12	3.74E-10	arahy.0Z8AMS	arahy.Tifrunner.gnm1.Arahy.10	100007327	100008392	+	432	-	-	-
arahy.Tifrunner.gnm1.ann1.DZ6NU9	218.2494115	148.8445038	145.8051903	0	2.302315838	0	170.9663685	0.767438613	8.00033838	1.68E-12	3.77E-10	arahy.DZ6NU9	arahy.Tifrunner.gnm1.Arahy.18	36646062	36647998	+	234	-	-	-
arahy.Tifrunner.gnm1.ann1.RCBN0E	116.5990006	588.6123558	418.7225977	0	1.151157919	0	374.6446514	0.383719306	10.03614662	1.84E-12	4.08E-10	arahy.RCBN0E	arahy.Tifrunner.gnm1.Arahy.02	96824100	96824600	-	501	-	Toll/interleukin-1 receptor homology (TIR) domain	TIR
arahy.Tifrunner.gnm1.ann1.AR083C	81.46981455	121.7818667	104.6806494	0	0	0	102.6441102	0	9.128559301	1.87E-12	4.12E-10	arahy.AR083C	arahy.Tifrunner.gnm1.Arahy.03	12565674	12569447	+	1861	-	Ulp1 protease family, C-terminal catalytic domain	Peptidase_C48
arahy.Tifrunner.gnm1.ann1.4D26T3	134.5373084	116.3693393	128.0468658	20.30091638	16.11621086	10.54502333	126.3178379	15.65405019	3.000086714	1.97E-12	4.33E-10	arahy.4D26T3	arahy.Tifrunner.gnm1.Arahy.18	133111931	133113588	-	531	-	Protein kinase domain	Pkinase
arahy.Tifrunner.gnm1.ann1.3266V7	343.817566	140.7257127	114.9617846	0.812036655	0	2.109004666	199.8350211	0.97368044	7.669268923	2.02E-12	4.41E-10	arahy.3266V7	arahy.Tifrunner.gnm1.Arahy.04	81423755	81429452	-	3215	-	-	FAR1
arahy.Tifrunner.gnm1.ann1.0DZS3V	549.3606761	673.8596626	519.6646524	44.66201603	41.44168508	98.06871697	580.9616637	61.39080602	3.243675357	2.28E-12	4.94E-10	arahy.0DZS3V	arahy.Tifrunner.gnm1.Arahy.09	13076920	13081856	-	4416	-	Toll/interleukin-1 receptor homology (TIR) domain	TIR
arahy.Tifrunner.gnm1.ann1.WS4H01	156.2127637	90.65983412	92.53021689	0	0	0	113.1342716	0	9.273943406	2.40E-12	5.16E-10	arahy.WS4H01	arahy.Tifrunner.gnm1.Arahy.02	100442040	100446311	-	3351	-	NB-ARC	NB-ARC
arahy.Tifrunner.gnm1.ann1.UC6RI2	196.5739562	92.01296597	99.07275748	0	0	0	129.2198932	0	9.465751651	2.80E-12	5.98E-10	arahy.UC6RI2	arahy.Tifrunner.gnm1.Arahy.09	14237974	14238291	+	159	-	-	-
novel.482	479.8497334	263.8607112	286.0024886	48.7221993	39.13936924	26.36255832	343.2376444	38.07470895	3.168837497	3.55E-12	7.48E-10	-	arahy.Tifrunner.gnm1.Arahy.02	14472460	14476296	-	2071	-	-	-
novel.4951	126.315584	132.6069215	70.09864916	0	0	0	109.6737182	0	9.225764169	4.33E-12	8.99E-10	-	arahy.Tifrunner.gnm1.Arahy.18	52494233	52498346	+	2207	-	PF07727:Reverse transcriptase (RNA-dependent DNA polymerase)	RVT_2
novel.4993	142.0116033	77.12851559	97.20346017	0	0	0	105.4478597	0	9.172952305	4.45E-12	9.20E-10	-	arahy.Tifrunner.gnm1.Arahy.18	118681602	118685037	+	3436	-	-	-
arahy.Tifrunner.gnm1.ann1.T6GVNL	126.315584	100.1317571	104.6806494	3.24814662	0	0	110.3759968	1.08271554	6.459971435	7.56E-12	1.49E-09	arahy.T6GVNL	arahy.Tifrunner.gnm1.Arahy.13	3719105	3723304	+	759	-	-	-
arahy.Tifrunner.gnm1.ann1.KQYW0D	1408.904591	1244.881304	1148.683198	375.9729713	443.1957987	471.3625428	1267.489698	430.1771043	1.560248441	8.27E-12	1.61E-09	arahy.KQYW0D	arahy.Tifrunner.gnm1.Arahy.13	31387615	31396260	+	3398	-	PLC-like phosphodiesterase, TIM beta/alpha-barrel domain	-
novel.4981	65.02636574	128.547526	126.1775685	0	0	0	106.5838201	0	9.18308644	8.40E-12	1.63E-09	-	arahy.Tifrunner.gnm1.Arahy.18	113572335	113575765	+	1117	-	-	-
arahy.Tifrunner.gnm1.ann1.GYQ60G	115.1041417	75.77538374	81.31443303	0	0	0	90.73131948	0	8.955694566	8.50E-12	1.65E-09	arahy.GYQ60G	arahy.Tifrunner.gnm1.Arahy.11	6535072	6545655	+	719	-	-	-
arahy.Tifrunner.gnm1.ann1.6P69YR	67.26865422	102.8380208	116.8310819	0	0	0	95.64591898	0	9.027564887	8.74E-12	1.69E-09	arahy.6P69YR	arahy.Tifrunner.gnm1.Arahy.02	91873087	91878089	+	1976	-	-	-
arahy.Tifrunner.gnm1.ann1.A70C4S	72.50066066	207.0291734	200.9494609	1.62407331	1.151157919	0	160.159765	0.925077076	7.368188128	9.13E-12	1.75E-09	arahy.A70C4S	arahy.Tifrunner.gnm1.Arahy.02	98525864	98528992	-	1834	-	Cullin, N-terminal	Cullin
arahy.Tifrunner.gnm1.ann1.N4ELLG	149.4858983	79.8347793	83.18373034	0	0	0	104.168136	0	9.155074677	9.17E-12	1.75E-09	arahy.N4ELLG	arahy.Tifrunner.gnm1.Arahy.09	23598017	23601011	-	1294	-	Histone-fold	Histone
arahy.Tifrunner.gnm1.ann1.XZQ0SM	177.1407894	75.77538374	95.33416286	0	0	0	116.0834453	0	9.311474262	9.62E-12	1.82E-09	arahy.XZQ0SM	arahy.Tifrunner.gnm1.Arahy.04	121788598	121791997	-	1186	-	Nucleotidyl transferase domain	-
novel.1017	97.16583387	74.42225189	79.44513571	0	0	0	83.67774049	0	8.838359073	9.65E-12	1.82E-09	-	arahy.Tifrunner.gnm1.Arahy.04	7846982	7852678	+	1397	-	-	-
novel.2513	132.29502	79.8347793	78.51048706	0	0	0	96.88009544	0	9.050251806	9.73E-12	1.82E-09	-	arahy.Tifrunner.gnm1.Arahy.09	29381466	29388058	-	2080	-	-	-
arahy.Tifrunner.gnm1.ann1.I2M58K	97.16583387	74.42225189	78.51048706	0	0	0	83.36619094	0	8.83295866	1.02E-11	1.90E-09	arahy.I2M58K	arahy.Tifrunner.gnm1.Arahy.02	100436954	100440640	-	3687	-	NB-ARC	NB-ARC
arahy.Tifrunner.gnm1.ann1.0FR3XP	135.2847379	74.42225189	84.11837899	0	0	0	97.9417896	0	9.06636932	1.07E-11	1.98E-09	arahy.0FR3XP	arahy.Tifrunner.gnm1.Arahy.10	103316963	103320091	-	455	-	-	-
arahy.Tifrunner.gnm1.ann1.L23YUH	1087.50991	706.334827	875.7657902	186.7684307	237.1385313	231.9905133	889.8701757	218.6324917	2.027630264	1.34E-11	2.44E-09	arahy.L23YUH	arahy.Tifrunner.gnm1.Arahy.09	16191563	16195340	-	1338	-	GroES chaperonin family	-
novel.5087	60.5417888	133.9600534	111.22319	0	0	0	101.9083441	0	9.117756931	1.81E-11	3.20E-09	-	arahy.Tifrunner.gnm1.Arahy.18	45751788	45755883	-	1005	-	-	-
arahy.Tifrunner.gnm1.ann1.LSPH1E	1890.996613	3152.797216	3721.770946	521.3275325	374.1263236	269.9525972	2921.854925	388.4688178	2.910105554	1.92E-11	3.36E-09	arahy.LSPH1E	arahy.Tifrunner.gnm1.Arahy.04	32663631	32674694	-	1366	-	Myc-type, basic helix-loop-helix (bHLH) domain	HLH
novel.590	747.4294913	267.9201068	299.0875698	27.60924627	18.4185267	7.381516331	438.1457226	17.80309643	4.612611555	2.39E-11	4.15E-09	-	arahy.Tifrunner.gnm1.Arahy.02	99198764	99204167	-	2907	-	-	-
arahy.Tifrunner.gnm1.ann1.FJF7PC	201.8059627	108.2505482	63.55610857	0	0	0	124.5375398	0	9.411519239	2.66E-11	4.58E-09	arahy.FJF7PC	arahy.Tifrunner.gnm1.Arahy.18	112752657	112755898	-	901	-	-	-
arahy.Tifrunner.gnm1.ann1.SY9UAE	59.04692981	97.42549338	121.5043252	0	0	0	92.65891614	0	8.981977834	2.85E-11	4.88E-09	arahy.SY9UAE	arahy.Tifrunner.gnm1.Arahy.09	2416517	2419759	+	3078	-	NB-ARC	NB-ARC
arahy.Tifrunner.gnm1.ann1.RWD4IB	57.55207083	100.1317571	139.2626497	0	0	0	98.98215919	0	9.077557709	3.72E-11	6.28E-09	arahy.RWD4IB	arahy.Tifrunner.gnm1.Arahy.18	109128544	109130165	+	1464	-	-	-
arahy.Tifrunner.gnm1.ann1.759XNZ	397.6324894	182.6728001	185.0604338	25.98517296	16.11621086	25.30805599	255.1219077	22.46981327	3.501201002	4.06E-11	6.80E-09	arahy.759XNZ	arahy.Tifrunner.gnm1.Arahy.02	96244472	96250365	+	3177	-	-	-
arahy.Tifrunner.gnm1.ann1.FTPE9D	1970.971569	2054.054152	1597.314552	312.6341122	400.6029557	545.1777061	1874.113424	419.4715914	2.160306785	4.20E-11	7.02E-09	arahy.FTPE9D	arahy.Tifrunner.gnm1.Arahy.12	31640374	31651422	+	4319	-	ABC transporter-like	ABC_tran
arahy.Tifrunner.gnm1.ann1.B05S7J	241.4197257	182.6728001	186.9297311	52.78238258	43.74400091	44.28909799	203.6740856	46.93849383	2.115546179	4.27E-11	7.11E-09	arahy.B05S7J	arahy.Tifrunner.gnm1.Arahy.03	7552595	7556294	-	1772	-	EF-hand domain	-
arahy.Tifrunner.gnm1.ann1.BQ8TF8	4526.432999	5698.038231	4204.984301	907.8569803	579.0324331	340.6042536	4809.81851	609.1645557	2.980356905	4.40E-11	7.30E-09	arahy.BQ8TF8	arahy.Tifrunner.gnm1.Arahy.04	32642234	32662562	+	4848	-	DNA ligase, ATP-dependent, N-terminal	DNA_ligase_A_M
arahy.Tifrunner.gnm1.ann1.5NVD8S	781.8112479	631.9125751	692.5746537	233.05452	260.1616896	268.8980949	702.0994922	254.0381015	1.469025795	4.67E-11	7.72E-09	arahy.5NVD8S	arahy.Tifrunner.gnm1.Arahy.05	105599328	105607673	+	3516	-	-	HD
arahy.Tifrunner.gnm1.ann1.V58P3M	115.1041417	83.89417486	57.94821664	0	0	0	85.64884439	0	8.871250507	4.87E-11	7.99E-09	arahy.V58P3M	arahy.Tifrunner.gnm1.Arahy.18	68546910	68551492	+	1195	-	Methyltransferase type 11	Methyltransf_11
novel.2353	144.2538918	90.65983412	128.0468658	0	0	1.054502333	120.9868639	0.351500778	8.409350301	6.09E-11	9.81E-09	-	arahy.Tifrunner.gnm1.Arahy.09	16362939	16368415	+	1041	-	-	-
arahy.Tifrunner.gnm1.ann1.VG0MIY	91.18639794	177.2602727	129.9161631	0	1.151157919	0	132.7876112	0.383719306	8.537678384	6.25E-11	1.00E-08	arahy.VG0MIY	arahy.Tifrunner.gnm1.Arahy.18	131699896	131712750	-	3125	-	-	AA_kinase
arahy.Tifrunner.gnm1.ann1.4B5N5U	350.5444314	292.2764801	344.8853539	86.88792209	79.4298964	109.6682426	329.2354218	91.9953537	1.8411709	7.17E-11	1.14E-08	arahy.4B5N5U	arahy.Tifrunner.gnm1.Arahy.17	7578020	7582153	-	2376	-	Serine-threonine/tyrosine-protein kinase, catalytic domain	Pkinase_Tyr
novel.2711	175.6459305	83.89417486	61.68681126	0	0	0	107.0756389	0	9.194216922	7.34E-11	1.16E-08	-	arahy.Tifrunner.gnm1.Arahy.10	103077749	103081831	+	1876	-	-	-
arahy.Tifrunner.gnm1.ann1.J127JW	1468.69895	1772.602727	1659.936012	605.7793446	478.8816942	419.6919285	1633.745896	501.4509891	1.7026199	7.77E-11	1.22E-08	arahy.J127JW	arahy.Tifrunner.gnm1.Arahy.16	146488628	146491601	+	1117	-	Cytochrome b-c1 complex subunit 7	-
arahy.Tifrunner.gnm1.ann1.48Y6QT	202.5533921	313.9265898	300.9568671	51.97034592	64.46484345	55.88862365	272.4789497	57.44127101	2.246660591	8.04E-11	1.26E-08	arahy.48Y6QT	arahy.Tifrunner.gnm1.Arahy.10	110635724	110638240	-	2380	-	-	-
arahy.Tifrunner.gnm1.ann1.0B41PU	512.736631	453.2991706	513.1221119	163.2193677	158.8597928	196.1374339	493.0526378	172.7388648	1.514629122	8.18E-11	1.27E-08	arahy.0B41PU	arahy.Tifrunner.gnm1.Arahy.02	92166358	92170764	+	2302	-	Indole-3-glycerol phosphate synthase	-
arahy.Tifrunner.gnm1.ann1.478LT7	98.66069285	56.83153781	71.96794647	0	0	0	75.82005904	0	8.697505797	8.20E-11	1.27E-08	arahy.478LT7	arahy.Tifrunner.gnm1.Arahy.18	54634041	54637132	-	898	-	-	-
arahy.Tifrunner.gnm1.ann1.181MCE	680.9082666	903.8920775	830.9026547	291.5211592	280.8825322	263.6255832	805.2343329	278.6764249	1.529138935	8.24E-11	1.27E-08	arahy.181MCE	arahy.Tifrunner.gnm1.Arahy.08	26184846	26189825	-	1290	-	-	-
arahy.Tifrunner.gnm1.ann1.4LT7UJ	162.1921996	71.71598818	65.42540588	0	0	0	99.77786456	0	9.092892981	9.29E-11	1.42E-08	arahy.4LT7UJ	arahy.Tifrunner.gnm1.Arahy.02	94886975	94889301	+	420	-	-	-
arahy.Tifrunner.gnm1.ann1.K5A3DB	309.4358094	366.698732	314.9765969	110.4369851	87.48800183	80.14217731	330.3703794	92.68905474	1.827599337	9.54E-11	1.46E-08	arahy.K5A3DB	arahy.Tifrunner.gnm1.Arahy.10	103806888	103810729	+	1760	-	-	-
arahy.Tifrunner.gnm1.ann1.S0FI4D	1612.952842	1760.42454	2095.482286	636.6367375	684.9389617	719.1705911	1822.953223	680.2487634	1.422412526	9.98E-11	1.51E-08	arahy.S0FI4D	arahy.Tifrunner.gnm1.Arahy.15	137126001	137138300	-	3307	-	Ion transport domain	Ion_trans
novel.1156	97.91326336	100.1317571	109.3538927	0	0	2.109004666	102.4663044	0.703001555	7.274421836	1.08E-10	1.63E-08	-	arahy.Tifrunner.gnm1.Arahy.04	6090226	6092428	-	1793	-	-	-
novel.3046	56.80464134	70.36285633	65.42540588	0	0	0	64.19763452	0	8.452214663	1.28E-10	1.90E-08	-	arahy.Tifrunner.gnm1.Arahy.11	6857751	6867753	-	1539	-	PF03004:Plant transposase (Ptta/En/Spm family)	-
arahy.Tifrunner.gnm1.ann1.U7E3JB	99.40812234	62.24406522	92.53021689	4.87221993	9.20926335	4.218009332	84.72746815	6.099830871	3.823997511	1.29E-10	1.91E-08	arahy.U7E3JB	arahy.Tifrunner.gnm1.Arahy.09	1579555	1582508	+	904	-	Cystatin domain	-
arahy.Tifrunner.gnm1.ann1.4NI9N6	99.40812234	93.36609782	105.6152981	0.812036655	0	0	99.46317275	0.270678885	8.124643377	1.39E-10	2.04E-08	arahy.4NI9N6	arahy.Tifrunner.gnm1.Arahy.09	10919960	10922381	-	823	-	-	-
arahy.Tifrunner.gnm1.ann1.X8ET43	50.07777592	70.36285633	79.44513571	0	0	0	66.62858932	0	8.505947374	2.04E-10	2.97E-08	arahy.X8ET43	arahy.Tifrunner.gnm1.Arahy.02	99947664	99952524	-	3441	-	NB-ARC	NB-ARC
novel.2501	216.007123	261.1544475	153.2823795	1.62407331	13.81389503	10.54502333	210.1479833	8.660997222	4.633899852	2.10E-10	3.05E-08	-	arahy.Tifrunner.gnm1.Arahy.09	21190031	21209991	-	5909	-	PF14111:Domain of unknown function (DUF4283)	-
arahy.Tifrunner.gnm1.ann1.D8E7V4	61.28921829	63.59719707	55.14427067	0	0	0	60.01022868	0	8.356092473	2.24E-10	3.22E-08	arahy.D8E7V4	arahy.Tifrunner.gnm1.Arahy.02	100499986	100504414	-	3318	-	NB-ARC	NB-ARC
arahy.Tifrunner.gnm1.ann1.4K2B5E	159.2024816	52.77214225	77.5758384	0	0	0	96.51682077	0	9.045572399	2.27E-10	3.24E-08	arahy.4K2B5E	arahy.Tifrunner.gnm1.Arahy.18	74732293	74735076	+	1344	-	-	-
arahy.Tifrunner.gnm1.ann1.502G41	153.2230457	220.560492	148.6091362	21.92498969	34.53473756	31.63506999	174.1308913	29.36493241	2.574413383	2.27E-10	3.24E-08	arahy.502G41	arahy.Tifrunner.gnm1.Arahy.02	99042227	99047587	-	534	-	-	TBC
arahy.Tifrunner.gnm1.ann1.MX792F	940.2663001	836.2354849	959.8841692	409.2664741	367.2193761	395.4383749	912.1286514	390.6414084	1.223428439	2.41E-10	3.42E-08	arahy.MX792F	arahy.Tifrunner.gnm1.Arahy.04	1275786	1283663	+	1869	-	Serine-threonine/tyrosine-protein kinase, catalytic domain	Pkinase_Tyr
arahy.Tifrunner.gnm1.ann1.FQMW2S	790.7804018	401.8801602	482.2787062	47.09812599	97.8484231	66.43364698	558.3130894	70.46006536	2.992122792	2.54E-10	3.59E-08	arahy.FQMW2S	arahy.Tifrunner.gnm1.Arahy.15	3102279	3107979	+	2338	-	EamA domain	DUF6
arahy.Tifrunner.gnm1.ann1.JAA9B4	186.1099433	55.47840595	75.70654109	0	0	0	105.7649635	0	9.177251397	2.62E-10	3.68E-08	arahy.JAA9B4	arahy.Tifrunner.gnm1.Arahy.09	2468040	2471593	+	3105	-	NB-ARC	NB-ARC
arahy.Tifrunner.gnm1.ann1.ANC9PG	509.7469131	434.3553247	393.487084	8.932403205	6.906947513	40.07108865	445.8631072	18.63681312	4.584918343	2.70E-10	3.78E-08	arahy.ANC9PG	arahy.Tifrunner.gnm1.Arahy.02	94947798	94951476	+	3558	-	Protein kinase domain	Pkinase
arahy.Tifrunner.gnm1.ann1.BDU77R	36.62404507	263.8607112	164.4981634	0	0	0	154.9943066	0	9.723803222	3.53E-10	4.84E-08	arahy.BDU77R	arahy.Tifrunner.gnm1.Arahy.02	96886581	96888689	+	1392	-	-	-
novel.5009	130.0527315	55.47840595	59.81751395	0	0	0	81.7828838	0	8.806628491	3.91E-10	5.31E-08	-	arahy.Tifrunner.gnm1.Arahy.18	127351369	127361449	+	2253	-	PF03732:Retrotransposon gag protein	Retrotrans_gag
arahy.Tifrunner.gnm1.ann1.NZUA78	54.56235287	112.3099438	177.5832445	2.436109965	0	1.054502333	114.8185137	1.163537433	6.506803193	3.95E-10	5.34E-08	arahy.NZUA78	arahy.Tifrunner.gnm1.Arahy.02	97667824	97672138	-	1834	-	ATPase, AAA-type, core	-
arahy.Tifrunner.gnm1.ann1.635YAA	502.2726182	814.5853752	779.4969787	112.0610584	35.68589548	62.21563765	698.7849907	69.98753051	3.312898802	3.95E-10	5.34E-08	arahy.635YAA	arahy.Tifrunner.gnm1.Arahy.04	7480116	7489226	+	2922	-	Vps53-like, N-terminal	-
arahy.Tifrunner.gnm1.ann1.9RJM5Z	136.0321674	120.4287349	110.2885413	27.60924627	29.93010589	25.30805599	122.2498145	27.61580272	2.149126619	4.49E-10	6.04E-08	arahy.9RJM5Z	arahy.Tifrunner.gnm1.Arahy.02	97384766	97386594	+	1226	-	F-box domain	-
arahy.Tifrunner.gnm1.ann1.70U8WL	223.4814179	188.0853275	163.5635147	28.42128293	8.058105431	17.92653966	191.7100867	18.13530934	3.38138099	4.55E-10	6.10E-08	arahy.70U8WL	arahy.Tifrunner.gnm1.Arahy.10	33193202	33196608	+	1041	-	Maf-like protein	Maf
arahy.Tifrunner.gnm1.ann1.G1K1E1	130.800161	54.1252741	58.88286529	0	0	0	81.26943346	0	8.797572822	4.95E-10	6.62E-08	arahy.G1K1E1	arahy.Tifrunner.gnm1.Arahy.09	18665049	18668480	-	1242	-	ATPase, AAA-type, core	AAA
arahy.Tifrunner.gnm1.ann1.3T0T6X	50.07777592	59.53780151	57.94821664	0	0	0	55.85459802	0	8.251740926	5.03E-10	6.70E-08	arahy.3T0T6X	arahy.Tifrunner.gnm1.Arahy.10	78552916	78555329	+	659	-	-	-
arahy.Tifrunner.gnm1.ann1.98KHJ6	248.8940206	215.1479646	341.1467592	64.15089575	46.04631675	40.07108865	268.3962481	50.08943372	2.416724631	5.62E-10	7.40E-08	arahy.98KHJ6	arahy.Tifrunner.gnm1.Arahy.04	5073828	5076746	+	1211	-	Mpv17/PMP22	Mpv17_PMP22
arahy.Tifrunner.gnm1.ann1.G5XP6S	98.66069285	94.71922968	96.26881151	17.86480641	21.87200046	14.76303266	96.54957801	18.16661318	2.415166614	5.89E-10	7.73E-08	arahy.G5XP6S	arahy.Tifrunner.gnm1.Arahy.09	12562592	12566644	-	1215	-	-	-
arahy.Tifrunner.gnm1.ann1.JT5MQ2	85.20696201	87.95357041	80.37978437	0	0	1.054502333	84.51343893	0.351500778	7.888415124	5.98E-10	7.83E-08	arahy.JT5MQ2	arahy.Tifrunner.gnm1.Arahy.02	100412763	100413756	+	891	-	DYW domain	-
arahy.Tifrunner.gnm1.ann1.B8YC98	156.2127637	86.60043856	75.70654109	0	1.151157919	0	106.1732478	0.383719306	8.220638372	7.64E-10	9.81E-08	arahy.B8YC98	arahy.Tifrunner.gnm1.Arahy.10	101467685	101496931	-	2084	-	Uroporphyrinogen decarboxylase (URO-D)	-
arahy.Tifrunner.gnm1.ann1.RHU2CQ	59.7943593	44.65335113	63.55610857	0	0	0	56.001273	0	8.259648868	7.78E-10	9.96E-08	arahy.RHU2CQ	arahy.Tifrunner.gnm1.Arahy.10	107442210	107445409	+	2784	-	-	-
arahy.Tifrunner.gnm1.ann1.VCST4V	230.9557128	50.06587854	73.83724378	0	0	0	118.2862784	0	9.338269292	7.92E-10	1.01E-07	arahy.VCST4V	arahy.Tifrunner.gnm1.Arahy.18	105449254	105453399	+	2598	-	-	-
arahy.Tifrunner.gnm1.ann1.M1PE1T	59.04692981	58.18466966	81.31443303	2.436109965	0	1.054502333	66.18201083	1.163537433	5.696397642	8.76E-10	1.12E-07	arahy.M1PE1T	arahy.Tifrunner.gnm1.Arahy.16	148738144	148739604	-	657	-	-	-
arahy.Tifrunner.gnm1.ann1.N0928S	98.66069285	70.36285633	60.75216261	4.060183275	0	2.109004666	76.59190393	2.05639598	5.12159484	9.61E-10	1.21E-07	arahy.N0928S	arahy.Tifrunner.gnm1.Arahy.09	12864550	12879092	-	3942	-	Toll/interleukin-1 receptor homology (TIR) domain	TIR
arahy.Tifrunner.gnm1.ann1.AYFT4X	522.4532144	393.7613691	300.9568671	79.57959219	44.89515883	80.14217731	405.7238169	68.20564278	2.569323645	1.00E-09	1.26E-07	arahy.AYFT4X	arahy.Tifrunner.gnm1.Arahy.16	149847468	149852079	+	2315	-	Chalcone isomerase	-
novel.1157	35.12918609	110.9568119	112.1578387	0	0	0	86.08127888	0	8.874771561	1.07E-09	1.33E-07	-	arahy.Tifrunner.gnm1.Arahy.04	6679711	6680948	-	1238	-	-	-
arahy.Tifrunner.gnm1.ann1.WU3D69	105.3875583	75.77538374	38.32059487	0	0	0	73.16117896	0	8.643568772	1.17E-09	1.45E-07	arahy.WU3D69	arahy.Tifrunner.gnm1.Arahy.02	94889783	94890159	+	267	-	-	-
arahy.Tifrunner.gnm1.ann1.QX2JW8	583.7424327	1075.739823	740.2417351	195.7008339	184.185267	185.5924106	799.9079969	188.4928372	2.0835682	1.23E-09	1.52E-07	arahy.QX2JW8	arahy.Tifrunner.gnm1.Arahy.02	100518887	100526831	+	3784	-	Helicase-associated domain	HA2
novel.4963	195.0790972	63.59719707	48.60173008	0	0	0	102.4260081	0	9.130420286	1.36E-09	1.67E-07	-	arahy.Tifrunner.gnm1.Arahy.18	93526759	93531424	+	4341	-	-	-
arahy.Tifrunner.gnm1.ann1.KBA53Y	254.126027	261.1544475	225.250326	88.5119954	77.12758056	88.57819597	246.8436002	84.73925731	1.539505716	1.52E-09	1.85E-07	arahy.KBA53Y	arahy.Tifrunner.gnm1.Arahy.04	123993471	123997189	+	1793	-	-	Biotin_lipoyl
arahy.Tifrunner.gnm1.ann1.TKZD77	157.7076227	70.36285633	78.51048706	0.812036655	0	1.054502333	102.1936554	0.622179663	7.298371135	1.56E-09	1.88E-07	arahy.TKZD77	arahy.Tifrunner.gnm1.Arahy.02	100484165	100487870	-	3639	-	NB-ARC	NB-ARC
arahy.Tifrunner.gnm1.ann1.CHB2FZ	1081.530474	1005.376966	881.3736821	373.5368613	369.5216919	436.5639659	989.4270408	393.2075064	1.331678735	1.59E-09	1.91E-07	arahy.CHB2FZ	arahy.Tifrunner.gnm1.Arahy.02	29746151	29757004	+	5485	-	ABC transporter-like	ABC_tran
novel.5131	164.4344881	54.1252741	51.40567605	0	0	0	89.98847941	0	8.944162334	1.60E-09	1.92E-07	-	arahy.Tifrunner.gnm1.Arahy.18	114355788	114358255	-	1554	-	-	-
arahy.Tifrunner.gnm1.ann1.EEIT90	38.11890406	146.1382401	122.4389739	2.436109965	3.453473756	3.163506999	102.2320393	3.017696907	5.093250651	1.62E-09	1.92E-07	arahy.EEIT90	arahy.Tifrunner.gnm1.Arahy.09	1690948	1692789	-	618	-	Leucine-rich repeat	-
novel.4983	112.8618532	48.71274669	49.53637874	0	0	0	70.37032621	0	8.589984172	1.66E-09	1.95E-07	-	arahy.Tifrunner.gnm1.Arahy.18	115068333	115072360	+	1125	-	-	-
arahy.Tifrunner.gnm1.ann1.T91GRE	79.97495557	63.59719707	38.32059487	0	0	0	60.63091584	0	8.372371878	1.67E-09	1.96E-07	arahy.T91GRE	arahy.Tifrunner.gnm1.Arahy.18	119311347	119312159	+	453	-	-	-
novel.568	44.84576948	48.71274669	55.14427067	0	0	0	49.56759561	0	8.08056804	1.79E-09	2.08E-07	-	arahy.Tifrunner.gnm1.Arahy.02	94469382	94472455	-	1339	-	-	-
arahy.Tifrunner.gnm1.ann1.6T6X8W	665.9596768	1294.947183	1207.566063	189.2045406	233.6850575	234.0995179	1056.157641	218.996372	2.269938758	1.80E-09	2.10E-07	arahy.6T6X8W	arahy.Tifrunner.gnm1.Arahy.03	27890144	27899438	+	1737	-	Cyclophilin-type peptidyl-prolyl cis-trans isomerase domain	Pro_isomerase
arahy.Tifrunner.gnm1.ann1.RBTF4J	141.2641739	44.65335113	67.29470319	1.62407331	1.151157919	2.109004666	84.40407606	1.628078632	5.693833891	1.87E-09	2.17E-07	arahy.RBTF4J	arahy.Tifrunner.gnm1.Arahy.02	99432675	99436776	+	3294	-	NB-ARC	NB-ARC
arahy.Tifrunner.gnm1.ann1.JUAY6G	50.07777592	178.6134045	152.3477308	0	1.151157919	1.054502333	127.0129704	0.735220084	7.555090745	1.90E-09	2.19E-07	arahy.JUAY6G	arahy.Tifrunner.gnm1.Arahy.02	91878284	91883054	-	1509	-	Armadillo-type fold	-
novel.450	79.22752608	51.4190104	42.0591895	0	0	0	57.56857532	0	8.299301309	1.91E-09	2.20E-07	-	arahy.Tifrunner.gnm1.Arahy.02	98641991	98643413	+	1423	-	-	-
novel.4972	126.315584	50.06587854	48.60173008	0	0	0	74.99439755	0	8.681616825	1.95E-09	2.24E-07	-	arahy.Tifrunner.gnm1.Arahy.18	109696281	109700414	+	1957	-	PF03004:Plant transposase (Ptta/En/Spm family)	-
novel.586	366.9878802	365.3456002	343.0160566	8.932403205	0	0	358.4498457	2.977467735	6.830431426	1.97E-09	2.25E-07	-	arahy.Tifrunner.gnm1.Arahy.02	98291875	98296242	-	1681	-	-	-
arahy.Tifrunner.gnm1.ann1.WV5AXR	660.7276703	663.0346077	718.7448161	306.9498556	326.9288489	289.9881416	680.835698	307.9556154	1.145107416	2.03E-09	2.32E-07	arahy.WV5AXR	arahy.Tifrunner.gnm1.Arahy.04	119548199	119550446	+	834	-	-	PP-binding
arahy.Tifrunner.gnm1.ann1.P4Q5K4	256.3683155	123.1349986	136.4587037	22.73702634	10.36042127	17.92653966	171.9873393	17.00799576	3.32756478	2.39E-09	2.72E-07	arahy.P4Q5K4	arahy.Tifrunner.gnm1.Arahy.10	113823077	113827693	-	4125	-	NB-ARC	NB-ARC
arahy.Tifrunner.gnm1.ann1.SUSH0G	240.6722962	69.00972448	63.55610857	1.62407331	0	2.109004666	124.4127098	1.244359325	6.598364143	2.49E-09	2.81E-07	arahy.SUSH0G	arahy.Tifrunner.gnm1.Arahy.18	98748823	98753072	+	2697	-	-	-
arahy.Tifrunner.gnm1.ann1.GKFN23	304.9512325	231.3855468	232.7275152	60.90274913	61.0113697	82.25118197	256.3547648	68.05510026	1.916873021	2.79E-09	3.11E-07	arahy.GKFN23	arahy.Tifrunner.gnm1.Arahy.11	99885458	99889061	+	1115	-	-	-
arahy.Tifrunner.gnm1.ann1.B4MGNH	56.05721185	192.1447231	156.0863255	6.49629324	10.36042127	6.327013998	134.7627535	7.727909502	4.131540792	2.96E-09	3.28E-07	arahy.B4MGNH	arahy.Tifrunner.gnm1.Arahy.07	78004416	78008125	+	1352	-	WRKY domain	WRKY
arahy.Tifrunner.gnm1.ann1.AJHZ7J	50.82520541	43.30021928	119.6350279	0	0	0	71.2534842	0	8.605873638	3.01E-09	3.34E-07	arahy.AJHZ7J	arahy.Tifrunner.gnm1.Arahy.04	123785159	123789823	-	3791	-	Leucine-rich repeat	LRRNT_2
novel.1701	511.2417721	534.4870817	371.9901649	137.2341947	125.4762131	159.2298523	472.5730062	140.6467534	1.747584343	3.26E-09	3.60E-07	-	arahy.Tifrunner.gnm1.Arahy.06	97898849	97919919	+	4004	-	-	-
arahy.Tifrunner.gnm1.ann1.V4JBDW	538.8966632	531.780818	892.589466	167.2795509	148.4993715	117.049759	654.4223157	144.2762271	2.180542691	3.97E-09	4.33E-07	arahy.V4JBDW	arahy.Tifrunner.gnm1.Arahy.16	11191540	11195942	-	2975	-	Potassium transporter	K_trans
arahy.Tifrunner.gnm1.ann1.XSR2AY	62.03664778	96.07236153	66.36005454	0	1.151157919	0	74.82302128	0.383719306	7.709288187	4.16E-09	4.49E-07	arahy.XSR2AY	arahy.Tifrunner.gnm1.Arahy.02	100411709	100412717	+	999	-	-	-
arahy.Tifrunner.gnm1.ann1.DN6KXW	60.5417888	62.24406522	57.94821664	3.24814662	0	4.218009332	60.24469022	2.488718651	4.547851243	4.33E-09	4.65E-07	arahy.DN6KXW	arahy.Tifrunner.gnm1.Arahy.02	98949360	98953967	-	3192	-	NB-ARC	NB-ARC
arahy.Tifrunner.gnm1.ann1.9U7L2M	2138.395775	2380.158929	2103.894123	764.938529	530.6838006	411.2559099	2207.482942	568.9594132	1.954956337	4.68E-09	4.98E-07	arahy.9U7L2M	arahy.Tifrunner.gnm1.Arahy.04	124825555	124828296	+	1509	-	COBRA, plant	-
novel.5121	97.16583387	69.00972448	31.77805429	0	0	0	65.98453754	0	8.494615943	4.84E-09	5.14E-07	-	arahy.Tifrunner.gnm1.Arahy.18	109047050	109051057	-	1211	-	-	-
arahy.Tifrunner.gnm1.ann1.29DZAQ	351.2918609	561.5497188	630.8878424	115.309205	110.5111602	69.59715398	514.5764741	98.4725064	2.383604815	4.91E-09	5.19E-07	arahy.29DZAQ	arahy.Tifrunner.gnm1.Arahy.05	115265542	115271751	+	1187	-	Auxin response factor	Auxin_resp
arahy.Tifrunner.gnm1.ann1.6D2WZW	926.8125692	933.6609782	845.8570332	448.2442336	422.4749562	396.4928772	902.1101936	422.4040223	1.093817782	4.93E-09	5.20E-07	arahy.6D2WZW	arahy.Tifrunner.gnm1.Arahy.02	93629105	93631009	+	1188	-	Ribosomal protein L2, C-terminal	Ribosomal_L2_C
novel.5159	98.66069285	46.00648299	40.18989219	0	0	0	61.61902267	0	8.398282411	5.44E-09	5.69E-07	-	arahy.Tifrunner.gnm1.Arahy.18	132082801	132090676	-	2212	-	-	-
arahy.Tifrunner.gnm1.ann1.U0C9NI	149.4858983	47.35961484	43.92848681	0	0	0	80.25799997	0	8.779255387	5.65E-09	5.89E-07	arahy.U0C9NI	arahy.Tifrunner.gnm1.Arahy.11	6159881	6163112	-	1763	-	-	-
arahy.Tifrunner.gnm1.ann1.2H7VIP	108.3772762	33.82829631	58.88286529	0	0	0	67.02947928	0	8.520502749	5.69E-09	5.92E-07	arahy.2H7VIP	arahy.Tifrunner.gnm1.Arahy.18	119313475	119314192	-	502	-	-	-
arahy.Tifrunner.gnm1.ann1.1UT67B	167.4242061	271.9795024	286.0024886	44.66201603	17.26736878	21.09004666	241.8020657	27.67314382	3.111800772	7.05E-09	7.21E-07	arahy.1UT67B	arahy.Tifrunner.gnm1.Arahy.04	109157943	109159256	-	923	-	-	-
arahy.Tifrunner.gnm1.ann1.89LLML	32.13946813	58.18466966	64.49075723	0	0	0	51.604965	0	8.136342469	7.05E-09	7.21E-07	arahy.89LLML	arahy.Tifrunner.gnm1.Arahy.18	63487659	63531211	+	609	-	-	-
arahy.Tifrunner.gnm1.ann1.K4516S	113.6092827	63.59719707	57.01356798	0	1.151157919	0	78.07334924	0.383719306	7.777698552	8.19E-09	8.24E-07	arahy.K4516S	arahy.Tifrunner.gnm1.Arahy.13	3711996	3714441	+	1567	-	ABC transporter-like	ABC_tran
arahy.Tifrunner.gnm1.ann1.LWFC3J	63.53150676	33.82829631	46.73243277	0	0	0	48.03074528	0	8.039839003	8.91E-09	8.93E-07	arahy.LWFC3J	arahy.Tifrunner.gnm1.Arahy.09	2486181	2489135	+	2955	-	NB-ARC	NB-ARC
novel.2490	89.69153896	32.47516446	52.34032471	0	0	0	58.16900937	0	8.316298536	9.20E-09	9.20E-07	-	arahy.Tifrunner.gnm1.Arahy.09	16488260	16490398	-	1211	-	-	-
novel.5109	45.59319897	36.53456002	43.92848681	0	0	0	42.0187486	0	7.844767509	9.76E-09	9.72E-07	-	arahy.Tifrunner.gnm1.Arahy.18	94264877	94269048	-	1119	-	-	-
novel.658	198.8162447	225.9730194	204.6880555	46.28608934	41.44168508	69.59715398	209.8257732	52.4416428	2.000166674	9.88E-09	9.82E-07	-	arahy.Tifrunner.gnm1.Arahy.03	29408678	29411221	+	2544	-	PF13520:Amino acid permease	-
arahy.Tifrunner.gnm1.ann1.J55WMV	642.041933	733.3974641	486.9519495	160.7832577	210.6618991	192.9739269	620.7971155	188.1396946	1.723271045	9.92E-09	9.84E-07	arahy.J55WMV	arahy.Tifrunner.gnm1.Arahy.03	8284165	8290193	+	2639	-	NAD kinase	NAD_kinase
arahy.Tifrunner.gnm1.ann1.UL31X6	38.11890406	41.94708743	43.92848681	0	0	0	41.33149276	0	7.818069323	1.01E-08	9.95E-07	arahy.UL31X6	arahy.Tifrunner.gnm1.Arahy.09	12920992	12927858	-	1698	-	Toll/interleukin-1 receptor homology (TIR) domain	TIR
arahy.Tifrunner.gnm1.ann1.K3W3ZZ	46.34062846	77.12851559	185.0604338	2.436109965	2.302315838	5.272511665	102.8431926	3.336979156	4.954618175	1.22E-08	1.20E-06	arahy.K3W3ZZ	arahy.Tifrunner.gnm1.Arahy.09	1224229	1226560	+	1414	-	Fatty acid desaturase domain	-
arahy.Tifrunner.gnm1.ann1.IX888R	4372.462524	5827.938889	3324.545268	494.5303229	914.0193875	1048.175319	4508.31556	818.9083431	2.461177788	1.25E-08	1.22E-06	arahy.IX888R	arahy.Tifrunner.gnm1.Arahy.17	1308319	1325283	-	9890	-	ABC transporter type 1, transmembrane domain	ABC_membrane
arahy.Tifrunner.gnm1.ann1.15D3FC	69.51094269	48.71274669	55.14427067	2.436109965	5.755789594	1.054502333	57.78932002	3.082133964	4.269079633	1.52E-08	1.47E-06	arahy.15D3FC	arahy.Tifrunner.gnm1.Arahy.18	133113787	133114397	-	369	-	-	-
arahy.Tifrunner.gnm1.ann1.BK7L4K	44.09833999	39.24082372	35.51664891	0	0	0	39.61860421	0	7.758520141	1.70E-08	1.63E-06	arahy.BK7L4K	arahy.Tifrunner.gnm1.Arahy.02	99316168	99316665	-	498	-	-	-
arahy.Tifrunner.gnm1.ann1.RS0TAB	627.0933432	891.7138908	500.9716793	193.2647239	179.5806353	166.6113686	673.2596378	179.8189093	1.902708274	1.71E-08	1.63E-06	arahy.RS0TAB	arahy.Tifrunner.gnm1.Arahy.20	9069559	9072592	+	2275	-	Zinc finger, CCCH-type	-
arahy.Tifrunner.gnm1.ann1.HT4QGD	76.23780811	119.075603	130.8508118	20.30091638	18.4185267	17.92653966	108.7214076	18.88199425	2.518800494	1.78E-08	1.68E-06	arahy.HT4QGD	arahy.Tifrunner.gnm1.Arahy.02	99509189	99512931	-	2538	-	SET domain	SET
novel.4997	147.9910393	55.47840595	29.90875698	0	0	0	77.79273407	0	8.733540633	1.88E-08	1.77E-06	-	arahy.Tifrunner.gnm1.Arahy.18	123921560	123924628	+	2127	-	-	-
novel.5094	44.09833999	31.12203261	50.4710274	0	0	0	41.89713333	0	7.841562162	1.92E-08	1.81E-06	-	arahy.Tifrunner.gnm1.Arahy.18	62782814	62784071	-	1130	-	-	-
arahy.Tifrunner.gnm1.ann1.11AKGL	63.53150676	27.06263705	58.88286529	0	0	0	49.8256697	0	8.092976682	1.96E-08	1.84E-06	arahy.11AKGL	arahy.Tifrunner.gnm1.Arahy.02	97005468	97007296	+	222	-	-	-
arahy.Tifrunner.gnm1.ann1.UE4B97	114.3567122	100.1317571	101.8767034	0.812036655	6.906947513	9.490520997	105.4550576	5.736501721	4.242570207	2.03E-08	1.89E-06	arahy.UE4B97	arahy.Tifrunner.gnm1.Arahy.18	92611957	92614988	-	1080	-	Ferrochelatase	-
arahy.Tifrunner.gnm1.ann1.PYMC5A	665.9596768	424.8834017	622.4760045	96.63236195	23.02315838	44.28909799	571.106361	54.6482061	3.378116106	2.13E-08	1.98E-06	arahy.PYMC5A	arahy.Tifrunner.gnm1.Arahy.04	124429935	124431395	+	1461	-	Transferase	-
arahy.Tifrunner.gnm1.ann1.XHXR87	57.55207083	31.12203261	41.12454084	0	0	0	43.26621476	0	7.889188862	2.25E-08	2.08E-06	arahy.XHXR87	arahy.Tifrunner.gnm1.Arahy.10	110225054	110228564	+	2095	-	Transferase	-
arahy.Tifrunner.gnm1.ann1.LP3G76	437.2462524	242.2106016	251.4204883	0	0	8.436018664	310.2924474	2.812006221	6.808768203	2.29E-08	2.11E-06	arahy.LP3G76	arahy.Tifrunner.gnm1.Arahy.02	94171912	94177485	+	2012	-	Plant AUGMIN subunit 7	-
arahy.Tifrunner.gnm1.ann1.GJ0FTP	1435.064623	1317.950424	1073.911305	347.5516884	422.4749562	507.2156222	1275.642118	425.7474222	1.584063947	2.37E-08	2.17E-06	arahy.GJ0FTP	arahy.Tifrunner.gnm1.Arahy.13	40668516	40689753	+	4237	-	P-type ATPase, transmembrane domain	Cation_ATPase_C
arahy.Tifrunner.gnm1.ann1.05U4MR	387.915906	434.3553247	514.0567605	172.1517709	142.7435819	169.7748756	445.4426637	161.5567428	1.46130178	2.39E-08	2.18E-06	arahy.05U4MR	arahy.Tifrunner.gnm1.Arahy.04	98375552	98379983	+	1572	-	Shikimate kinase/gluconokinase	SKI
arahy.Tifrunner.gnm1.ann1.462L4D	867.0182099	918.7765279	840.2491413	411.7025841	448.9515883	375.4028305	875.3479597	412.019001	1.087050461	2.92E-08	2.62E-06	arahy.462L4D	arahy.Tifrunner.gnm1.Arahy.09	80464393	80479594	-	7410	-	-	-
arahy.Tifrunner.gnm1.ann1.7LH3TR	805.7289916	433.0021928	657.9926535	180.2721374	156.557477	139.194308	632.2412793	158.6746408	1.994834511	3.11E-08	2.78E-06	arahy.7LH3TR	arahy.Tifrunner.gnm1.Arahy.09	118541030	118559398	+	11805	-	Homeobox domain-like	Myb_DNA-binding
novel.4958	72.50066066	29.76890076	41.12454084	0	0	0	47.79803408	0	8.033272018	3.15E-08	2.81E-06	-	arahy.Tifrunner.gnm1.Arahy.18	70024916	70046063	+	2110	-	PF13976:GAG-pre-integrase domain|PF00665:Integrase core domain	rve
arahy.Tifrunner.gnm1.ann1.18BCEG	1468.69895	1526.33273	1376.73747	553.8089987	318.8707435	329.0047279	1457.256383	400.56149	1.861446403	3.20E-08	2.84E-06	arahy.18BCEG	arahy.Tifrunner.gnm1.Arahy.04	11627267	11632571	+	2622	-	YTH domain	YTH
arahy.Tifrunner.gnm1.ann1.DCX3MH	125.5681545	27.06263705	52.34032471	0	0	0	68.32370543	0	8.547828963	3.22E-08	2.85E-06	arahy.DCX3MH	arahy.Tifrunner.gnm1.Arahy.18	55171198	55171791	+	405	-	-	-
arahy.Tifrunner.gnm1.ann1.XI1KBX	657.7379523	1083.858614	1028.113521	295.5813424	278.5802163	279.4431182	923.2366957	284.5348923	1.696849015	4.43E-08	3.83E-06	arahy.XI1KBX	arahy.Tifrunner.gnm1.Arahy.06	17376688	17383323	+	2516	-	-	-
novel.2705	79.97495557	27.06263705	42.99383815	0	0	0	50.01047692	0	8.098630789	4.73E-08	4.06E-06	-	arahy.Tifrunner.gnm1.Arahy.10	98531818	98538013	+	1415	-	-	-
arahy.Tifrunner.gnm1.ann1.XMHI28	1385.734277	1553.395367	1456.182605	690.2311568	724.0783309	575.7582738	1465.104083	663.3559205	1.142750262	4.73E-08	4.06E-06	arahy.XMHI28	arahy.Tifrunner.gnm1.Arahy.04	108829173	108833152	+	2207	-	Serine-threonine/tyrosine-protein kinase, catalytic domain	Pkinase_Tyr
arahy.Tifrunner.gnm1.ann1.CK3SAN	224.2288474	73.06912004	92.53021689	0.812036655	3.453473756	8.436018664	129.9427281	4.233843025	4.972863212	5.57E-08	4.69E-06	arahy.CK3SAN	arahy.Tifrunner.gnm1.Arahy.04	121067892	121071166	+	3192	-	Protein kinase domain	Pkinase
novel.5092	144.2538918	16.23758223	100.9420548	0	0	0	87.14450961	0	8.897624409	5.60E-08	4.71E-06	-	arahy.Tifrunner.gnm1.Arahy.18	60615228	60618373	-	3146	-	-	-
novel.2744	62.03664778	25.7095052	41.12454084	0	0	0	42.95689794	0	7.879531202	6.54E-08	5.42E-06	-	arahy.Tifrunner.gnm1.Arahy.10	114493269	114496204	+	1305	-	-	-
arahy.Tifrunner.gnm1.ann1.T6IMA7	170.413924	403.2332921	249.551191	34.10553951	52.95326426	47.45260498	274.399469	44.83713625	2.615169949	6.85E-08	5.66E-06	arahy.T6IMA7	arahy.Tifrunner.gnm1.Arahy.04	118592748	118600021	+	2462	-	Glycosyltransferase family 28, N-terminal domain	UDPGT
novel.4942	32.13946813	33.82829631	35.51664891	0	0	0	33.82813778	0	7.529418457	6.96E-08	5.73E-06	-	arahy.Tifrunner.gnm1.Arahy.18	38173356	38184453	+	1279	-	-	-
arahy.Tifrunner.gnm1.ann1.4Z93EL	314.6678158	815.9385071	752.3921677	105.5647652	113.964634	71.70615864	627.6661635	97.07851925	2.691688534	7.20E-08	5.91E-06	arahy.4Z93EL	arahy.Tifrunner.gnm1.Arahy.02	98887549	98890584	+	1587	-	UspA	Usp
arahy.Tifrunner.gnm1.ann1.CIN5QE	106.8824173	174.554009	230.8582179	29.23331958	10.36042127	14.76303266	170.7648814	18.1189245	3.217669805	7.37E-08	6.02E-06	arahy.CIN5QE	arahy.Tifrunner.gnm1.Arahy.19	36668216	36670203	+	892	-	F-box domain	F-box
novel.591	73.24809015	251.6825246	207.4920015	21.11295303	13.81389503	15.81753499	177.4742054	16.91479435	3.381138476	7.90E-08	6.40E-06	-	arahy.Tifrunner.gnm1.Arahy.02	99497571	99503512	-	4930	-	PF00931:NB-ARC domain	NB-ARC
novel.4994	41.10862202	54.1252741	76.64118975	0	1.151157919	1.054502333	57.29169529	0.735220084	6.417675355	8.28E-08	6.69E-06	-	arahy.Tifrunner.gnm1.Arahy.18	119417566	119427435	+	1390	-	PF09349:OHCU decarboxylase	-
arahy.Tifrunner.gnm1.ann1.GL64VW	592.7115866	688.7441129	653.3194102	235.49063	284.3360059	300.5331649	644.9250366	273.4532669	1.238654798	8.80E-08	7.07E-06	arahy.GL64VW	arahy.Tifrunner.gnm1.Arahy.02	95786945	95792386	-	3810	-	Tetratricopeptide-like helical domain	PPR
arahy.Tifrunner.gnm1.ann1.J8E67M	218.996841	208.3823053	218.7077854	77.14348223	79.4298964	93.85070763	215.3623105	83.47469542	1.369831756	9.50E-08	7.56E-06	arahy.J8E67M	arahy.Tifrunner.gnm1.Arahy.02	96115474	96117955	-	1068	-	-	-
novel.2348	118.8412891	39.24082372	26.17016235	0	0	0	61.41742506	0	8.393339469	1.03E-07	8.15E-06	-	arahy.Tifrunner.gnm1.Arahy.09	14207406	14211236	+	2508	-	PF00665:Integrase core domain|PF07727:Reverse transcriptase (RNA-dependent DNA polymerase)	RVT_2
arahy.Tifrunner.gnm1.ann1.IIX4FM	529.1800798	788.87587	618.7374099	216.0017502	239.4408471	242.5355366	645.5977866	232.659378	1.471407677	1.04E-07	8.25E-06	arahy.IIX4FM	arahy.Tifrunner.gnm1.Arahy.10	102097038	102109235	-	3944	-	DNA topoisomerase, type IA, central	Topoisom_bac
arahy.Tifrunner.gnm1.ann1.5ECK1G	154.7179047	110.9568119	111.22319	25.17313631	29.93010589	35.85307932	125.6326355	30.31877384	2.059999393	1.24E-07	9.64E-06	arahy.5ECK1G	arahy.Tifrunner.gnm1.Arahy.09	9008766	9009482	-	717	-	-	-
novel.2460	35.87661558	35.18142817	27.10481101	0	0	0	32.72095159	0	7.481335244	1.27E-07	9.77E-06	-	arahy.Tifrunner.gnm1.Arahy.09	1925940	1928616	-	1724	-	-	-
arahy.Tifrunner.gnm1.ann1.J6ELEK	550.1081056	631.9125751	543.0308688	149.4147445	191.0922145	239.3720296	575.0171832	193.2929962	1.574219908	1.32E-07	1.01E-05	arahy.J6ELEK	arahy.Tifrunner.gnm1.Arahy.08	6259812	6264644	+	2715	-	PPM-type phosphatase domain	PP2C
arahy.Tifrunner.gnm1.ann1.RRC04T	2714.663912	2639.960244	1958.088933	528.6358624	885.2404395	769.7867031	2437.57103	727.8876683	1.744350486	1.33E-07	1.02E-05	arahy.RRC04T	arahy.Tifrunner.gnm1.Arahy.16	16933516	16940055	-	3149	-	Ferric reductase, NAD binding domain	FAD_binding_8
arahy.Tifrunner.gnm1.ann1.BGR119	59.04692981	56.83153781	34.58200025	0	2.302315838	1.054502333	50.15348929	1.11893939	5.620776715	1.33E-07	1.02E-05	arahy.BGR119	arahy.Tifrunner.gnm1.Arahy.09	19225227	19252360	-	768	-	-	-
arahy.Tifrunner.gnm1.ann1.MU3IQ8	677.1711191	736.1037278	868.2886009	325.6266987	307.3591643	354.3127839	760.5211493	329.099549	1.208196855	1.35E-07	1.03E-05	arahy.MU3IQ8	arahy.Tifrunner.gnm1.Arahy.17	5110389	5114474	-	1236	-	SKP1 component, POZ domain	Skp1_POZ
arahy.Tifrunner.gnm1.ann1.5609Z6	62.78407727	28.4157689	29.90875698	0	0	0	40.36953438	0	7.789384002	1.37E-07	1.04E-05	arahy.5609Z6	arahy.Tifrunner.gnm1.Arahy.02	100381553	100385577	-	1024	-	-	-
arahy.Tifrunner.gnm1.ann1.CSNE3R	798.2546967	1047.324054	837.4451953	367.8526047	324.6265331	254.1350622	894.3413153	315.5380667	1.501189632	1.38E-07	1.04E-05	arahy.CSNE3R	arahy.Tifrunner.gnm1.Arahy.04	110266045	110269840	-	1050	-	Thioredoxin domain	-
arahy.Tifrunner.gnm1.ann1.BC5GM2	1647.334599	2261.083326	2425.413261	762.5024191	436.2888512	577.8672785	2111.277062	592.2195163	1.83285707	1.63E-07	1.22E-05	arahy.BC5GM2	arahy.Tifrunner.gnm1.Arahy.04	118101604	118107321	-	2396	-	Protein kinase domain	Pkinase
arahy.Tifrunner.gnm1.ann1.H25EQ1	155.4653342	353.1674135	423.3958409	44.66201603	58.70905386	42.18009332	310.6761962	48.5170544	2.679528499	1.68E-07	1.26E-05	arahy.H25EQ1	arahy.Tifrunner.gnm1.Arahy.02	99650441	99653345	+	2043	-	Protein-lysine N-methyltransferase Efm5	-
arahy.Tifrunner.gnm1.ann1.R23H3E	489.5663168	289.5702164	308.4340563	83.63977547	31.08126381	57.99762831	362.5235298	57.5728892	2.649065262	1.80E-07	1.34E-05	arahy.R23H3E	arahy.Tifrunner.gnm1.Arahy.04	4682851	4687967	+	550	-	-	-
arahy.Tifrunner.gnm1.ann1.C8NIIA	11144.17372	13778.94165	8852.992065	3665.533461	3362.532281	4553.341074	11258.70248	3860.468938	1.544127459	2.14E-07	1.56E-05	arahy.C8NIIA	arahy.Tifrunner.gnm1.Arahy.03	6452064	6454229	+	2166	-	Orn/DAP/Arg decarboxylase 2, N-terminal	-
novel.861	1408.157162	2277.320908	2263.719044	237.1147033	538.741906	220.3909876	1983.065704	332.0825323	2.579000815	2.22E-07	1.62E-05	-	arahy.Tifrunner.gnm1.Arahy.03	25809855	25813865	-	2949	-	PF03514:GRAS domain family	GRAS
arahy.Tifrunner.gnm1.ann1.HL18KG	73.99551964	25.7095052	29.90875698	0	0	0	43.20459394	0	7.887565316	2.34E-07	1.69E-05	arahy.HL18KG	arahy.Tifrunner.gnm1.Arahy.09	14381006	14384540	-	919	-	RNA recognition motif domain	-
arahy.Tifrunner.gnm1.ann1.BT3C4B	256.3683155	151.5507675	189.7336771	60.09071247	47.19747467	47.45260498	199.2175867	51.58026404	1.949177483	2.49E-07	1.79E-05	arahy.BT3C4B	arahy.Tifrunner.gnm1.Arahy.02	97176778	97180481	+	1104	-	Serine-threonine/tyrosine-protein kinase, catalytic domain	Pkinase_Tyr
arahy.Tifrunner.gnm1.ann1.I6RG45	527.6852209	239.5043379	257.9630289	16.2407331	2.302315838	0	341.7175292	6.181016313	5.753724081	2.62E-07	1.87E-05	arahy.I6RG45	arahy.Tifrunner.gnm1.Arahy.10	111778689	111783357	-	730	-	P-type ATPase, transmembrane domain	-
novel.456	82.21724404	36.53456002	21.49691908	0	0	0	46.74957438	0	7.999657201	2.66E-07	1.89E-05	-	arahy.Tifrunner.gnm1.Arahy.02	99941601	99943943	+	1275	-	-	-
arahy.Tifrunner.gnm1.ann1.MS7TEX	32.88689762	27.06263705	28.97410832	0	0	0	29.64121433	0	7.341014434	2.71E-07	1.92E-05	arahy.MS7TEX	arahy.Tifrunner.gnm1.Arahy.09	13542501	13543082	+	233	-	-	-
novel.2861	123.3258661	44.65335113	43.92848681	4.060183275	1.151157919	4.218009332	70.63590134	3.143116842	4.467063358	2.78E-07	1.96E-05	-	arahy.Tifrunner.gnm1.Arahy.10	109314480	109318297	-	1257	-	-	-
arahy.Tifrunner.gnm1.ann1.IJ3JTU	997.0709414	1322.00982	1285.141901	54.40645589	203.7549516	204.5734526	1201.407554	154.2449534	2.963725615	2.85E-07	2.01E-05	arahy.IJ3JTU	arahy.Tifrunner.gnm1.Arahy.16	151561289	151564498	-	3210	-	Leucine-rich repeat	LRRNT_2
arahy.Tifrunner.gnm1.ann1.HX01UU	418.5605151	549.3715321	528.0764903	219.2498969	200.3014779	208.7914619	498.6695125	209.4476122	1.248986177	2.93E-07	2.06E-05	arahy.HX01UU	arahy.Tifrunner.gnm1.Arahy.07	26266250	26271559	-	867	-	UBA-like	-
arahy.Tifrunner.gnm1.ann1.UMZK2D	178.6356484	179.9665364	283.1985426	35.72961282	55.2555801	23.19905133	213.9335758	38.06141475	2.49527137	2.96E-07	2.07E-05	arahy.UMZK2D	arahy.Tifrunner.gnm1.Arahy.17	4245091	4247196	+	728	-	TMEM14 family	-
arahy.Tifrunner.gnm1.ann1.6FB6MR	2101.0243	2722.501287	2665.617965	1017.481929	1215.622762	1042.902807	2496.381184	1092.002499	1.192834383	3.15E-07	2.19E-05	arahy.6FB6MR	arahy.Tifrunner.gnm1.Arahy.04	1003099	1006614	+	1576	-	Cytidyltransferase-like domain	CTP_transf_2
arahy.Tifrunner.gnm1.ann1.U9BY3Z	1157.768282	1621.051959	1336.547577	474.2294065	611.2648549	469.2535382	1371.789273	518.2492665	1.404295216	3.19E-07	2.21E-05	arahy.U9BY3Z	arahy.Tifrunner.gnm1.Arahy.05	109917830	109928153	-	2358	-	-	-
arahy.Tifrunner.gnm1.ann1.17XFIN	381.9364701	378.8769187	464.5203818	95.82032529	156.557477	139.194308	408.4445902	130.5240367	1.650122248	3.21E-07	2.22E-05	arahy.17XFIN	arahy.Tifrunner.gnm1.Arahy.02	97341770	97348742	+	2132	-	Phenazine biosynthesis PhzF protein	-
novel.457	26.90746169	56.83153781	62.62145992	2.436109965	3.453473756	3.163506999	48.7868198	3.017696907	4.026570521	3.36E-07	2.30E-05	-	arahy.Tifrunner.gnm1.Arahy.02	100421460	100426284	+	4522	-	PF00931:NB-ARC domain	NB-ARC
novel.577	91.93382743	60.89093336	26.17016235	0.812036655	0	0	59.66497438	0.270678885	7.388057603	3.37E-07	2.31E-05	-	arahy.Tifrunner.gnm1.Arahy.02	96950401	96951424	-	922	-	-	-
novel.2459	7.474294913	129.9006578	184.1257851	0	0	0	107.1669126	0	9.192414346	3.59E-07	2.44E-05	-	arahy.Tifrunner.gnm1.Arahy.09	1774467	1775298	-	832	-	-	-
arahy.Tifrunner.gnm1.ann1.L7KCN6	388.6633355	419.4708743	387.879192	115.309205	158.8597928	85.41468897	398.6711339	119.8612289	1.735296207	3.83E-07	2.59E-05	arahy.L7KCN6	arahy.Tifrunner.gnm1.Arahy.08	33744752	33754986	+	3529	-	-	HD
arahy.Tifrunner.gnm1.ann1.PL7LDA	376.7044636	251.6825246	246.747245	5.684256585	35.68589548	32.68957232	291.7114111	24.6865748	3.575308573	4.40E-07	2.93E-05	arahy.PL7LDA	arahy.Tifrunner.gnm1.Arahy.02	95509308	95515531	+	1567	-	-	-
novel.4947	25.4126027	40.59395558	25.2355137	0	0	0	30.41402399	0	7.371382543	4.42E-07	2.93E-05	-	arahy.Tifrunner.gnm1.Arahy.18	43391848	43395568	+	1063	-	-	-
arahy.Tifrunner.gnm1.ann1.0Y9TID	212.2699755	192.1447231	113.0924873	42.22590606	27.62779005	39.01658632	172.5023953	36.29009414	2.243479531	4.42E-07	2.93E-05	arahy.0Y9TID	arahy.Tifrunner.gnm1.Arahy.04	110269912	110273308	-	660	-	-	-
novel.5096	38.86633355	29.76890076	22.43156773	0	0	0	30.35560068	0	7.375231985	4.47E-07	2.96E-05	-	arahy.Tifrunner.gnm1.Arahy.18	64190943	64195990	-	855	-	-	-
arahy.Tifrunner.gnm1.ann1.WKI3HS	181.6253664	127.1943941	124.3082712	44.66201603	33.38357964	29.52606532	144.3760106	35.85722033	2.005401009	4.80E-07	3.15E-05	arahy.WKI3HS	arahy.Tifrunner.gnm1.Arahy.05	90235420	90241327	+	1481	-	Toll/interleukin-1 receptor homology (TIR) domain	TIR
arahy.Tifrunner.gnm1.ann1.5U4NCD	20.18059627	304.4546668	504.710274	1.62407331	9.20926335	4.218009332	276.4485123	5.017115331	5.806265272	5.20E-07	3.38E-05	arahy.5U4NCD	arahy.Tifrunner.gnm1.Arahy.02	96871122	96871622	-	501	-	Toll/interleukin-1 receptor homology (TIR) domain	TIR
arahy.Tifrunner.gnm1.ann1.9ET73H	16635.53819	10956.30861	10974.64451	3837.685232	2217.130152	4060.888484	12855.4971	3371.901289	1.930702338	5.75E-07	3.68E-05	arahy.9ET73H	arahy.Tifrunner.gnm1.Arahy.04	99807640	99811639	-	2668	-	Fatty acid desaturase, N-terminal	-
arahy.Tifrunner.gnm1.ann1.VW3DCY	54.56235287	21.65010964	28.03945966	0	0	0	34.75064072	0	7.573990747	5.77E-07	3.69E-05	arahy.VW3DCY	arahy.Tifrunner.gnm1.Arahy.11	2955472	2959852	+	1131	-	-	-
novel.2712	50.07777592	28.4157689	46.73243277	0	0	1.054502333	41.74199253	0.351500778	6.87636037	5.90E-07	3.76E-05	-	arahy.Tifrunner.gnm1.Arahy.10	104817345	104822711	+	1073	-	-	-
novel.2713	47.08805795	24.35637335	24.30086504	0	0	0	31.91509878	0	7.450292938	6.04E-07	3.84E-05	-	arahy.Tifrunner.gnm1.Arahy.10	105270740	105274502	+	1347	-	PF05694:56kDa selenium binding protein (SBP56)|PF01068:ATP dependent DNA ligase domain|PF00063:Myosin head (motor domain)	DNA_ligase_A_M
arahy.Tifrunner.gnm1.ann1.D3Y9BL	274.3066233	403.2332921	398.1603272	116.1212417	77.12758056	55.88862365	358.5667475	83.04581529	2.104686587	6.16E-07	3.90E-05	arahy.D3Y9BL	arahy.Tifrunner.gnm1.Arahy.04	5176542	5180974	+	1361	-	Alanine racemase, N-terminal	Ala_racemase_N
arahy.Tifrunner.gnm1.ann1.XRW29X	103.1452698	67.65659263	101.8767034	0	5.755789594	6.327013998	90.89285529	4.027601197	4.54853547	6.45E-07	4.04E-05	arahy.XRW29X	arahy.Tifrunner.gnm1.Arahy.10	110038016	110039145	-	785	-	Glycosyl transferase, family 8	Glyco_transf_8
arahy.Tifrunner.gnm1.ann1.JDAI9R	392.4004829	468.183621	386.0098947	136.422158	139.2901082	190.8649223	415.5313329	155.5257295	1.417554154	7.05E-07	4.38E-05	arahy.JDAI9R	arahy.Tifrunner.gnm1.Arahy.03	19714816	19720181	+	3251	-	-	-
arahy.Tifrunner.gnm1.ann1.ZL6HLN	732.4809015	608.9093336	510.3181659	203.8212004	254.4059	249.9170529	617.2361337	236.0480511	1.388760487	7.07E-07	4.39E-05	arahy.ZL6HLN	arahy.Tifrunner.gnm1.Arahy.15	134818291	134827821	-	3572	-	-	HD
novel.1016	107.6298467	8.118791115	114.9617846	0	0	0	76.90347416	0	8.716815977	7.15E-07	4.43E-05	-	arahy.Tifrunner.gnm1.Arahy.04	7221521	7229296	+	882	-	PF14368:Probable lipid transfer	-
novel.593	50.07777592	33.82829631	53.27497336	0	2.302315838	3.163506999	45.7270152	1.821940945	4.7406127	7.60E-07	4.68E-05	-	arahy.Tifrunner.gnm1.Arahy.02	99822360	99823435	-	1076	-	-	-
arahy.Tifrunner.gnm1.ann1.DES9ZX	490.3137463	591.3186196	415.9186517	189.2045406	217.5688466	179.2653966	499.1836725	195.3462613	1.352889915	7.78E-07	4.79E-05	arahy.DES9ZX	arahy.Tifrunner.gnm1.Arahy.09	116393825	116398513	-	1280	-	Oxoglutarate/iron-dependent dioxygenase	-
arahy.Tifrunner.gnm1.ann1.FX3851	665.2122473	836.2354849	649.5808156	250.1072897	118.5692656	121.2677683	717.0095159	163.3147746	2.130558659	7.81E-07	4.80E-05	arahy.FX3851	arahy.Tifrunner.gnm1.Arahy.04	6261139	6266196	+	2389	-	Inositol monophosphatase-like	-
arahy.Tifrunner.gnm1.ann1.DGX5BP	691.3722795	798.347793	990.7275748	283.4007926	363.7659023	269.9525972	826.8158824	305.7064307	1.436170787	8.09E-07	4.95E-05	arahy.DGX5BP	arahy.Tifrunner.gnm1.Arahy.04	120849785	120855605	-	2943	-	Peptidase S8/S53 domain	Peptidase_S8
novel.582	1807.28451	1618.345696	946.799088	346.7396517	142.7435819	319.5142069	1457.476431	269.6658135	2.433075026	8.80E-07	5.34E-05	-	arahy.Tifrunner.gnm1.Arahy.02	97751558	97756203	-	4264	-	-	-
arahy.Tifrunner.gnm1.ann1.FCR0TM	1091.247057	882.2419678	813.1443303	305.3257823	164.6155824	307.9146812	928.8777851	259.2853486	1.839810308	8.92E-07	5.40E-05	arahy.FCR0TM	arahy.Tifrunner.gnm1.Arahy.04	976457	977083	+	627	-	-	-
arahy.Tifrunner.gnm1.ann1.TWT7AM	3308.870358	2450.521785	2528.224613	837.2097913	291.2429535	391.2203655	2762.538919	506.5577034	2.446223309	9.06E-07	5.48E-05	arahy.TWT7AM	arahy.Tifrunner.gnm1.Arahy.03	29715767	29724114	+	3033	-	PLC-like phosphodiesterase, TIM beta/alpha-barrel domain	-
arahy.Tifrunner.gnm1.ann1.KXTN9G	580.7527147	515.5432358	445.8274087	215.1897136	173.8248457	131.8127916	514.0411197	173.609117	1.564193478	9.43E-07	5.68E-05	arahy.KXTN9G	arahy.Tifrunner.gnm1.Arahy.16	152028212	152033603	+	2129	-	Armadillo-type fold	-
novel.4485	17.1908783	73.06912004	32.71270294	0	0	0	40.99090043	0	7.800692404	9.54E-07	5.74E-05	-	arahy.Tifrunner.gnm1.Arahy.16	18570101	18571276	-	1099	-	-	-
arahy.Tifrunner.gnm1.ann1.61LYXS	44.84576948	21.65010964	24.30086504	0	0	0	30.26558139	0	7.374257277	9.91E-07	5.93E-05	arahy.61LYXS	arahy.Tifrunner.gnm1.Arahy.09	2477993	2481178	+	3186	-	NB-ARC	NB-ARC
arahy.Tifrunner.gnm1.ann1.NAS7CZ	9.716583387	154.2570312	56.07891933	0	0	0	73.35084463	0	8.643107605	1.12E-06	6.57E-05	arahy.NAS7CZ	arahy.Tifrunner.gnm1.Arahy.02	99717845	99719830	+	1185	-	TRAF-like	-
arahy.Tifrunner.gnm1.ann1.CM9HZ9	95.67097489	109.6036801	109.3538927	29.23331958	26.47663213	37.96208399	104.8761825	31.2240119	1.746313615	1.15E-06	6.70E-05	arahy.CM9HZ9	arahy.Tifrunner.gnm1.Arahy.09	17025306	17028233	-	1225	-	Domain of unknown function DUF4033	-
arahy.Tifrunner.gnm1.ann1.89XXPU	707.8157283	1865.968825	386.0098947	73.89533561	120.8715815	122.3222706	986.5981492	105.6963959	3.223099662	1.28E-06	7.40E-05	arahy.89XXPU	arahy.Tifrunner.gnm1.Arahy.09	96079438	96084845	+	2464	-	-	-
arahy.Tifrunner.gnm1.ann1.H8REY3	58.29950032	54.1252741	38.32059487	3.24814662	0	0	50.24845643	1.08271554	5.360127184	1.36E-06	7.79E-05	arahy.H8REY3	arahy.Tifrunner.gnm1.Arahy.10	105492783	105509057	-	716	-	-	-
arahy.Tifrunner.gnm1.ann1.B18DRP	486.5765988	479.0086758	382.2713001	214.3776769	191.0922145	183.4834059	449.2855249	196.3177658	1.192800925	1.43E-06	8.14E-05	arahy.B18DRP	arahy.Tifrunner.gnm1.Arahy.13	145408052	145414309	+	4684	-	Putative S-adenosyl-L-methionine-dependent methyltransferase	-
arahy.Tifrunner.gnm1.ann1.VH1L3J	232.4505718	399.1738965	334.6042187	112.0610584	96.69726518	84.36018664	322.076229	97.70617007	1.716367143	1.44E-06	8.18E-05	arahy.VH1L3J	arahy.Tifrunner.gnm1.Arahy.02	98513123	98525317	+	5094	-	NB-ARC	NB-ARC
arahy.Tifrunner.gnm1.ann1.RL700P	451.4474127	457.3585662	386.0098947	149.4147445	61.0113697	80.14217731	431.6052912	96.85609718	2.150049432	1.48E-06	8.40E-05	arahy.RL700P	arahy.Tifrunner.gnm1.Arahy.04	6983948	6990459	-	3727	-	-	-
arahy.Tifrunner.gnm1.ann1.5I87GD	62.03664778	23.00324149	20.56227042	0	0	0	35.2007199	0	7.591955275	1.51E-06	8.52E-05	arahy.5I87GD	arahy.Tifrunner.gnm1.Arahy.18	112750250	112752435	-	312	-	-	-
arahy.Tifrunner.gnm1.ann1.36H6SK	2138.395775	2547.947278	2026.318285	713.7802198	1026.832864	980.6871697	2237.553779	907.1000843	1.302957538	1.67E-06	9.31E-05	arahy.36H6SK	arahy.Tifrunner.gnm1.Arahy.16	138742988	138745902	-	2043	-	-	-
arahy.Tifrunner.gnm1.ann1.2WEY8Z	184.6150844	115.0162075	168.236758	50.34627261	37.98821132	45.34360032	155.9560166	44.55936142	1.807501006	1.67E-06	9.32E-05	arahy.2WEY8Z	arahy.Tifrunner.gnm1.Arahy.10	93258754	93262759	+	1939	-	Serine-threonine/tyrosine-protein kinase, catalytic domain	Pkinase_Tyr
arahy.Tifrunner.gnm1.ann1.PWAA2D	1044.158999	676.5659263	952.4069799	240.3628499	250.9524263	366.9668119	891.0439685	286.0940294	1.640382765	1.91E-06	0.000105333	arahy.PWAA2D	arahy.Tifrunner.gnm1.Arahy.05	107455962	107462483	+	4059	-	Trehalose-phosphatase	-
novel.599	351.2918609	554.7840595	797.2553031	153.4749278	127.778529	85.41468897	567.7770745	122.2227153	2.21403047	1.92E-06	0.000105568	-	arahy.Tifrunner.gnm1.Arahy.02	100513858	100514248	-	391	-	-	-
arahy.Tifrunner.gnm1.ann1.ASK093	501.5251887	515.5432358	437.4155708	246.8591431	200.3014779	187.7014153	484.8279984	211.6206788	1.193310816	1.94E-06	0.000106122	arahy.ASK093	arahy.Tifrunner.gnm1.Arahy.04	14351753	14354490	+	860	-	Small GTPase superfamily, ARF/SAR type	Arf
arahy.Tifrunner.gnm1.ann1.CT5VFU	665.2122473	336.9298313	285.0678399	82.82773881	87.48800183	108.6137403	429.0699728	92.97649365	2.20838589	1.99E-06	0.00010847	arahy.CT5VFU	arahy.Tifrunner.gnm1.Arahy.10	103306621	103315588	-	2844	-	3-beta hydroxysteroid dehydrogenase/isomerase	-
arahy.Tifrunner.gnm1.ann1.7NF1VE	1012.019531	1085.211746	856.1381684	291.5211592	381.0332711	453.4360032	984.4564818	375.3301445	1.392012886	2.00E-06	0.000108752	arahy.7NF1VE	arahy.Tifrunner.gnm1.Arahy.17	829738	838467	-	1678	-	Nucleotide-sugar transporter	-
novel.1022	5594.509742	6335.363334	5187.300038	2641.555239	3093.161328	3043.293733	5705.724371	2926.003433	0.963497393	2.05E-06	0.000111062	-	arahy.Tifrunner.gnm1.Arahy.04	10016532	10018914	+	2168	-	PF01565:FAD binding domain|PF08031:Berberine and berberine like	FAD_binding_4
arahy.Tifrunner.gnm1.ann1.ZVPY4M	16.44344881	29.76890076	36.45129756	0	0	0	27.55454904	0	7.231021508	2.08E-06	0.000112072	arahy.ZVPY4M	arahy.Tifrunner.gnm1.Arahy.09	12913504	12915817	-	1527	-	Leucine-rich repeat	LRR_3
novel.2315	79.22752608	25.7095052	16.8236758	0	0	0	40.58690236	0	7.796589039	2.16E-06	0.000115699	-	arahy.Tifrunner.gnm1.Arahy.09	1124713	1129833	+	1482	-	-	-
arahy.Tifrunner.gnm1.ann1.N3R7MN	297.4769375	584.5529603	610.325572	110.4369851	146.1970557	84.36018664	497.4518233	113.6647425	2.1297339	2.18E-06	0.000116894	arahy.N3R7MN	arahy.Tifrunner.gnm1.Arahy.16	147395702	147401324	+	1489	-	-	-
arahy.Tifrunner.gnm1.ann1.DI5QT1	180.1305074	75.77538374	218.7077854	17.05276976	29.93010589	11.59952566	158.2045588	19.5274671	3.02726543	2.21E-06	0.000118139	arahy.DI5QT1	arahy.Tifrunner.gnm1.Arahy.16	118559008	118560907	-	1393	-	Haem peroxidase	-
arahy.Tifrunner.gnm1.ann1.VSGL27	136.7795969	89.30670227	66.36005454	14.61665979	17.26736878	22.14454899	97.4821179	18.00952585	2.445047915	2.22E-06	0.000118517	arahy.VSGL27	arahy.Tifrunner.gnm1.Arahy.02	94795572	94798880	+	2173	-	-	-
arahy.Tifrunner.gnm1.ann1.31213D	10.46401288	56.83153781	60.75216261	0	0	0	42.6825711	0	7.862006378	2.28E-06	0.000120893	arahy.31213D	arahy.Tifrunner.gnm1.Arahy.09	1751288	1752500	+	411	-	-	-
arahy.Tifrunner.gnm1.ann1.Q9TM1C	566.5515544	760.4601011	609.3909234	190.0165773	184.185267	81.19667964	645.4675263	151.799508	2.086749126	2.41E-06	0.000126797	arahy.Q9TM1C	arahy.Tifrunner.gnm1.Arahy.18	1671144	1675606	+	2921	-	F-box domain	-
arahy.Tifrunner.gnm1.ann1.NKM1DI	140.5167444	97.42549338	131.7854604	31.66942955	43.74400091	33.74407466	123.2425661	36.38583504	1.770842707	2.61E-06	0.000136091	arahy.NKM1DI	arahy.Tifrunner.gnm1.Arahy.08	35736346	35739329	+	1908	-	Toll/interleukin-1 receptor homology (TIR) domain	TIR
novel.2357	296.729508	253.0356564	277.5906507	137.2341947	122.0227394	122.3222706	275.7852717	127.1930682	1.116638099	2.72E-06	0.000140929	-	arahy.Tifrunner.gnm1.Arahy.09	17779778	17781307	+	694	-	-	-
arahy.Tifrunner.gnm1.ann1.2CFU61	2504.636225	1368.016303	1124.382333	448.2442336	374.1263236	467.1445335	1665.678287	429.8383636	1.954431856	2.74E-06	0.000141313	arahy.2CFU61	arahy.Tifrunner.gnm1.Arahy.10	5461017	5462600	+	1186	-	Haem peroxidase	-
arahy.Tifrunner.gnm1.ann1.WK1M58	7291.922117	1676.530365	1010.355197	258.2276563	230.2315838	317.4052022	3326.269226	268.6214808	3.630379032	2.80E-06	0.000144115	arahy.WK1M58	arahy.Tifrunner.gnm1.Arahy.04	125602258	125605778	-	2501	-	Proline dehydrogenase domain	-
arahy.Tifrunner.gnm1.ann1.JXQ8LX	221.9865589	98.77862523	104.6806494	22.73702634	27.62779005	28.47156299	141.8152779	26.27879313	2.439687072	3.05E-06	0.000154373	arahy.JXQ8LX	arahy.Tifrunner.gnm1.Arahy.02	99181024	99188387	-	3568	-	Gamma-tubulin complex component protein	-
arahy.Tifrunner.gnm1.ann1.8JRJ6X	1544.189329	5986.255316	3520.821485	691.0431934	644.6484345	469.2535382	3683.755377	601.6483887	2.613867158	3.33E-06	0.000167084	arahy.8JRJ6X	arahy.Tifrunner.gnm1.Arahy.16	150295379	150299871	-	1702	-	-	Ndr
arahy.Tifrunner.gnm1.ann1.6CVH65	616.6293303	913.3640005	612.1948693	262.2878396	214.1153729	293.1516486	714.0627334	256.518287	1.475118056	3.60E-06	0.000178461	arahy.6CVH65	arahy.Tifrunner.gnm1.Arahy.01	106961082	106964139	-	2105	-	-	-
arahy.Tifrunner.gnm1.ann1.80FISQ	446.9628358	246.2699972	146.7398389	60.90274913	35.68589548	32.68957232	279.9908906	43.09273898	2.695907082	3.71E-06	0.0001835	arahy.80FISQ	arahy.Tifrunner.gnm1.Arahy.10	3189067	3193308	+	2428	-	FAD/NAD(P)-binding domain	Pyr_redox_2
arahy.Tifrunner.gnm1.ann1.38ICVW	68.7635132	154.2570312	92.53021689	17.86480641	14.96505294	5.272511665	105.1835871	12.70079034	3.036390311	3.91E-06	0.00019254	arahy.38ICVW	arahy.Tifrunner.gnm1.Arahy.03	7064738	7066659	-	1177	-	Haem peroxidase	-
novel.583	36.62404507	14.88445038	27.10481101	0	0	0	26.20443549	0	7.167443821	3.93E-06	0.00019284	-	arahy.Tifrunner.gnm1.Arahy.02	97839052	97846328	-	1471	-	PF13456:Reverse transcriptase-like	-
novel.5116	27.65489118	28.4157689	15.88902714	0	0	0	23.98656241	0	7.032396195	4.03E-06	0.000197114	-	arahy.Tifrunner.gnm1.Arahy.18	105285213	105288721	-	1282	-	-	-
arahy.Tifrunner.gnm1.ann1.8EB5MJ	48.58291693	21.65010964	16.8236758	0	0	0	29.01890079	0	7.31312219	4.07E-06	0.00019894	arahy.8EB5MJ	arahy.Tifrunner.gnm1.Arahy.02	94556571	94557748	+	714	-	-	-
arahy.Tifrunner.gnm1.ann1.XC4IMM	360.2610148	362.6393365	250.4858397	0	12.66273711	0	324.4620637	4.220912369	6.299242961	4.22E-06	0.000205394	arahy.XC4IMM	arahy.Tifrunner.gnm1.Arahy.09	6340958	6344423	+	351	-	-	-
novel.853	40.36119253	90.65983412	143.0012443	7.308329895	10.36042127	12.654028	91.34075698	10.10759305	3.182853526	4.45E-06	0.000215243	-	arahy.Tifrunner.gnm1.Arahy.03	23334041	23339874	-	4363	-	-	-
arahy.Tifrunner.gnm1.ann1.5D1FG4	1173.464301	1234.05625	1234.670874	224.9341534	433.9865354	454.4905055	1214.063808	371.1370648	1.711202932	4.56E-06	0.000219379	arahy.5D1FG4	arahy.Tifrunner.gnm1.Arahy.17	885678	888525	+	2243	-	Serine-threonine/tyrosine-protein kinase, catalytic domain	Pkinase_Tyr
arahy.Tifrunner.gnm1.ann1.32M24S	54.56235287	67.65659263	83.18373034	17.05276976	8.058105431	12.654028	68.46755861	12.58830106	2.422228192	4.57E-06	0.00021948	arahy.32M24S	arahy.Tifrunner.gnm1.Arahy.12	14610162	14612037	-	1582	-	-	-
arahy.Tifrunner.gnm1.ann1.ZGF32Z	769.852376	874.1231767	856.1381684	367.0405681	195.6968462	201.4099456	833.3712404	254.7157866	1.707456365	4.57E-06	0.00021948	arahy.ZGF32Z	arahy.Tifrunner.gnm1.Arahy.04	4380096	4385625	-	2450	-	Dihydroxy-acid/6-phosphogluconate dehydratase	ILVD_EDD
arahy.Tifrunner.gnm1.ann1.C5W65I	414.0759382	989.1393842	952.4069799	191.6406506	172.6736878	94.90520997	785.2074341	153.0731828	2.357412633	4.66E-06	0.000222837	arahy.C5W65I	arahy.Tifrunner.gnm1.Arahy.04	77534873	77540796	-	760	-	-	-
arahy.Tifrunner.gnm1.ann1.46MHT5	29.89717965	44.65335113	52.34032471	6.49629324	4.604631675	5.272511665	42.29695183	5.457812193	2.935470236	4.84E-06	0.000230697	arahy.46MHT5	arahy.Tifrunner.gnm1.Arahy.16	151526717	151528696	-	1134	-	-	LRRNT_2
arahy.Tifrunner.gnm1.ann1.S3NUW0	79.22752608	17.59071408	18.69297311	0	0	0	38.50373776	0	7.72145014	4.86E-06	0.000231062	arahy.S3NUW0	arahy.Tifrunner.gnm1.Arahy.18	118591877	118593391	+	565	-	-	-
novel.589	68.7635132	24.35637335	14.01972983	0	0	0	35.71320546	0	7.612023293	4.91E-06	0.000233043	-	arahy.Tifrunner.gnm1.Arahy.02	98957832	98960385	-	1727	-	-	-
arahy.Tifrunner.gnm1.ann1.DPQ6SD	301.9615145	322.0453809	341.1467592	145.3545612	132.3831607	92.7962053	321.7178849	123.5113091	1.378775371	5.14E-06	0.000242241	arahy.DPQ6SD	arahy.Tifrunner.gnm1.Arahy.09	91143961	91147216	+	2102	-	Homeobox domain-like	Myb_DNA-binding
novel.4967	15.69601932	28.4157689	25.2355137	0	0	0	23.11576731	0	6.975809251	5.17E-06	0.000243236	-	arahy.Tifrunner.gnm1.Arahy.18	101741970	101742946	+	977	-	-	-
arahy.Tifrunner.gnm1.ann1.87D0WY	12.70630135	28.4157689	52.34032471	0	0	0	31.15413165	0	7.409667956	5.24E-06	0.000246219	arahy.87D0WY	arahy.Tifrunner.gnm1.Arahy.04	4854587	4858424	+	531	-	Ribonuclease H-like domain	-
arahy.Tifrunner.gnm1.ann1.M8ZBV6	144.2538918	144.7851082	133.6547577	62.52682244	56.40673802	51.67061432	140.8979193	56.86805826	1.305181114	5.38E-06	0.000251875	arahy.M8ZBV6	arahy.Tifrunner.gnm1.Arahy.10	112445428	112450237	-	1886	-	-	TBC
arahy.Tifrunner.gnm1.ann1.2QX347	72.50066066	86.60043856	22.43156773	4.060183275	0	2.109004666	60.51088898	2.05639598	4.805701416	5.77E-06	0.000267215	arahy.2QX347	arahy.Tifrunner.gnm1.Arahy.15	6411524	6415667	+	2443	-	Ulp1 protease family, C-terminal catalytic domain	Peptidase_C48
novel.2479	41.10862202	16.23758223	20.56227042	0	0	0	25.96949156	0	7.154344304	5.78E-06	0.000267376	-	arahy.Tifrunner.gnm1.Arahy.09	11973644	11977085	-	980	-	-	-
novel.4965	147.2436098	13.53131853	18.69297311	0	0	0	59.82263381	0	8.355461892	5.99E-06	0.000276171	-	arahy.Tifrunner.gnm1.Arahy.18	96755573	96758479	+	2907	-	-	-
arahy.Tifrunner.gnm1.ann1.72Y1Y4	441.7308294	460.0648299	316.8458942	172.9638075	146.1970557	117.049759	406.2138511	145.4035407	1.47965417	6.10E-06	0.000280225	arahy.72Y1Y4	arahy.Tifrunner.gnm1.Arahy.16	124571978	124573502	+	582	-	Truncated hemoglobin	-
novel.1284	223.4814179	294.9827439	374.7941108	90.94810536	112.813476	103.3412286	297.7527575	102.3676033	1.541489667	6.26E-06	0.000287273	-	arahy.Tifrunner.gnm1.Arahy.04	120611640	120614632	-	1927	-	-	-
novel.2846	44.09833999	18.94384594	16.8236758	0	0	0	26.62195391	0	7.189282959	6.51E-06	0.000296559	-	arahy.Tifrunner.gnm1.Arahy.10	101628647	101631175	-	1087	-	-	-
novel.2488	26.90746169	16.23758223	22.43156773	0	0	0	21.85887055	0	6.90433514	6.56E-06	0.000297822	-	arahy.Tifrunner.gnm1.Arahy.09	15727757	15728705	-	949	-	PF08241:Methyltransferase domain	Methyltransf_11
arahy.Tifrunner.gnm1.ann1.7VB4VZ	90.43896845	75.77538374	18.69297311	1.62407331	2.302315838	5.272511665	61.6357751	3.066300271	4.348084707	6.56E-06	0.000297822	arahy.7VB4VZ	arahy.Tifrunner.gnm1.Arahy.09	19675064	19677288	+	1304	-	Glycoside hydrolase, family 19, catalytic	-
arahy.Tifrunner.gnm1.ann1.FL7XSL	46.34062846	100.1317571	69.1640005	12.99258648	11.51157919	5.272511665	71.87879535	9.925559111	2.840719713	6.61E-06	0.000299704	arahy.FL7XSL	arahy.Tifrunner.gnm1.Arahy.15	862920	866390	+	2179	-	-	Mito_carr
arahy.Tifrunner.gnm1.ann1.2UCE3W	136.7795969	430.2959291	388.8138407	47.91016265	69.06947513	36.90758165	318.6297889	51.29573981	2.635172981	6.65E-06	0.000300912	arahy.2UCE3W	arahy.Tifrunner.gnm1.Arahy.09	18007482	18008186	+	456	-	-	-
arahy.Tifrunner.gnm1.ann1.XPR4K7	2134.658627	1508.742016	1423.469902	639.8848842	757.4619106	708.6255678	1688.956848	701.9907875	1.267427213	6.73E-06	0.000304089	arahy.XPR4K7	arahy.Tifrunner.gnm1.Arahy.09	3467447	3476996	+	5546	-	ABC-2 type transporter	ABC2_membrane
arahy.Tifrunner.gnm1.ann1.6B6D15	812.455857	688.7441129	740.2417351	265.5359862	261.3128476	387.0023562	747.147235	304.6170633	1.295393013	6.87E-06	0.000309684	arahy.6B6D15	arahy.Tifrunner.gnm1.Arahy.04	98603245	98605829	+	1598	-	-	-
arahy.Tifrunner.gnm1.ann1.MG6I4X	127.810443	366.698732	329.9309754	32.4814662	39.13936924	64.32464231	274.8133835	45.31515925	2.600973279	7.08E-06	0.000318884	arahy.MG6I4X	arahy.Tifrunner.gnm1.Arahy.09	14607080	14612048	+	2834	-	Fungal lipase-like domain	Lipase_3
arahy.Tifrunner.gnm1.ann1.NTI4MN	4040.60383	4244.774621	3446.049593	1305.754941	1833.794565	1908.649223	3910.476015	1682.73291	1.216806878	7.52E-06	0.000337238	arahy.NTI4MN	arahy.Tifrunner.gnm1.Arahy.06	105957962	105960975	-	2167	-	-	-
arahy.Tifrunner.gnm1.ann1.G5BSUA	230.9557128	426.2365335	345.8200025	116.1212417	93.24379142	110.722745	334.3374163	106.695926	1.643642234	7.63E-06	0.000341725	arahy.G5BSUA	arahy.Tifrunner.gnm1.Arahy.12	10033195	10039641	+	1392	-	-	-
novel.1287	28.40232067	14.88445038	23.36621639	0	0	0	22.21766248	0	6.928639777	7.69E-06	0.00034404	-	arahy.Tifrunner.gnm1.Arahy.04	121784804	121786177	-	1186	-	PF13966:zinc-binding in reverse transcriptase	-
arahy.Tifrunner.gnm1.ann1.PH74U7	148.7384688	198.9103823	155.1516768	66.58700571	41.44168508	54.83412131	167.600176	54.28760403	1.616228046	7.70E-06	0.00034405	arahy.PH74U7	arahy.Tifrunner.gnm1.Arahy.02	11143939	11145696	-	1502	-	-	-
arahy.Tifrunner.gnm1.ann1.7Q54VN	172.6562125	261.1544475	277.5906507	47.91016265	75.97642264	80.14217731	237.1337702	68.00958753	1.805053738	7.90E-06	0.000351966	arahy.7Q54VN	arahy.Tifrunner.gnm1.Arahy.09	107092095	107097081	-	2196	-	-	Aa_trans
arahy.Tifrunner.gnm1.ann1.A5WQDM	756.3986452	765.8726285	961.7534665	380.8451912	431.6842195	409.1469052	828.0082467	407.2254386	1.024708553	7.95E-06	0.000353555	arahy.A5WQDM	arahy.Tifrunner.gnm1.Arahy.09	2691995	2704432	+	4308	-	TATA element modulatory factor 1 TATA binding	-
arahy.Tifrunner.gnm1.ann1.85JQ8C	139.0218854	284.157689	376.6634082	49.53423596	64.46484345	57.99762831	266.6143275	57.33223591	2.218149616	8.05E-06	0.000357084	arahy.85JQ8C	arahy.Tifrunner.gnm1.Arahy.04	120867582	120870921	+	3242	-	Protein kinase domain	Pkinase
arahy.Tifrunner.gnm1.ann1.54CHXN	241.4197257	190.7915912	191.6029744	63.33885909	78.27873848	91.74170297	207.9380971	77.78643351	1.424453099	8.15E-06	0.000360246	arahy.54CHXN	arahy.Tifrunner.gnm1.Arahy.02	99319043	99319591	-	549	-	-	-
novel.579	274.3066233	6.765659263	40.18989219	0	0	1.054502333	107.0873916	0.351500778	8.232506358	8.53E-06	0.000374537	-	arahy.Tifrunner.gnm1.Arahy.02	97262308	97263976	-	1430	-	-	-
arahy.Tifrunner.gnm1.ann1.D3S8RY	178.6356484	235.4449423	283.1985426	58.46663916	69.06947513	91.74170297	232.4263778	73.09260575	1.670665706	8.62E-06	0.000377578	arahy.D3S8RY	arahy.Tifrunner.gnm1.Arahy.17	125895096	125895602	-	507	-	EF-hand domain	-
arahy.Tifrunner.gnm1.ann1.UR38H5	104.6401288	116.3693393	111.22319	18.67684307	10.36042127	33.74407466	110.7442194	20.927113	2.401071223	8.69E-06	0.000379862	arahy.UR38H5	arahy.Tifrunner.gnm1.Arahy.02	99398210	99404863	+	3762	-	NB-ARC	NB-ARC
arahy.Tifrunner.gnm1.ann1.5WGS6V	828.8993059	1649.467728	1078.584548	330.4989186	379.8821132	196.1374339	1185.650527	302.1728219	1.971620418	9.11E-06	0.0003956	arahy.5WGS6V	arahy.Tifrunner.gnm1.Arahy.02	95708099	95713611	-	2611	-	Ku70/Ku80 beta-barrel domain	-
arahy.Tifrunner.gnm1.ann1.BQ15Q3	4106.377625	3439.661169	3959.171705	747.0737226	1414.773082	1502.665824	3835.070166	1221.50421	1.651093885	9.39E-06	0.000405668	arahy.BQ15Q3	arahy.Tifrunner.gnm1.Arahy.16	7873500	7876293	-	2679	-	NB-ARC	NB-ARC
arahy.Tifrunner.gnm1.ann1.63G7RJ	506.7571951	510.1307084	517.7953551	272.8443161	306.2080064	278.3886159	511.5610862	285.8136461	0.840934642	9.59E-06	0.000413103	arahy.63G7RJ	arahy.Tifrunner.gnm1.Arahy.16	27005805	27008722	+	1803	-	Sugar isomerase (SIS)	SIS
arahy.Tifrunner.gnm1.ann1.8JW9FW	138.2744559	192.1447231	200.0148123	60.09071247	59.86021178	71.70615864	176.8113304	63.8856943	1.46659729	9.67E-06	0.000415945	arahy.8JW9FW	arahy.Tifrunner.gnm1.Arahy.09	25773471	25778135	+	1211	-	-	-
novel.4893	35.12918609	16.23758223	17.75832445	0	0	0	23.04169759	0	6.981337239	1.02E-05	0.000435781	-	arahy.Tifrunner.gnm1.Arahy.17	134913898	134917705	-	1456	-	PF00109:Beta-ketoacyl synthase, N-terminal domain|PF01740:STAS domain	ketoacyl-synt
arahy.Tifrunner.gnm1.ann1.37N44H	1675.73692	2059.46668	2067.442826	661.8098738	978.484231	871.018927	1934.215475	837.1043439	1.208736529	1.04E-05	0.000440801	arahy.37N44H	arahy.Tifrunner.gnm1.Arahy.16	14767239	14777300	-	4884	-	-	-
arahy.Tifrunner.gnm1.ann1.7DW78F	118.8412891	119.075603	82.24908168	19.48887972	2.302315838	6.327013998	106.7219913	9.372736519	3.4750422	1.06E-05	0.000448996	arahy.7DW78F	arahy.Tifrunner.gnm1.Arahy.18	23748176	23753620	-	3100	-	-	-
arahy.Tifrunner.gnm1.ann1.WU9C10	203.3008216	194.8509868	172.9100013	0	6.906947513	16.87203733	190.3539366	7.92632828	4.603038584	1.06E-05	0.000449446	arahy.WU9C10	arahy.Tifrunner.gnm1.Arahy.09	10959522	10961423	-	297	-	-	-
arahy.Tifrunner.gnm1.ann1.351FAU	190.5945203	347.7548861	251.4204883	94.19625198	81.73221223	79.08767497	263.2566316	85.00537973	1.625568371	1.07E-05	0.000453921	arahy.351FAU	arahy.Tifrunner.gnm1.Arahy.10	2693031	2696292	-	2789	-	Major facilitator, sugar transporter-like	Sugar_tr
arahy.Tifrunner.gnm1.ann1.YZWE7C	848.3324726	1136.630756	786.0395192	397.0859243	233.6850575	333.2227372	923.6675827	321.3312397	1.521195963	1.09E-05	0.000458538	arahy.YZWE7C	arahy.Tifrunner.gnm1.Arahy.05	111268333	111271112	-	2293	-	GH3 family	-
arahy.Tifrunner.gnm1.ann1.IFX0ZR	94.9235454	60.89093336	54.20962202	16.2407331	10.36042127	15.81753499	70.00803359	14.13956312	2.303449475	1.09E-05	0.000460475	arahy.IFX0ZR	arahy.Tifrunner.gnm1.Arahy.10	114595120	114600150	+	1980	-	Aminotransferase, class I/classII	Aminotran_1_2
arahy.Tifrunner.gnm1.ann1.E82UHN	71.00580167	296.3358757	415.9186517	27.60924627	24.17431629	35.85307932	261.0867764	29.21221396	3.158762315	1.12E-05	0.000470187	arahy.E82UHN	arahy.Tifrunner.gnm1.Arahy.15	1131046	1133533	-	798	-	-	-
arahy.Tifrunner.gnm1.ann1.8LB9ZD	2023.291633	2634.547717	2421.674666	1239.167936	842.6475965	923.7440437	2359.838005	1001.853192	1.235141698	1.21E-05	0.00050673	arahy.8LB9ZD	arahy.Tifrunner.gnm1.Arahy.04	65364835	65370132	-	1419	-	DNA-binding domain	-
arahy.Tifrunner.gnm1.ann1.TU1I3K	65.77379523	123.1349986	181.3218392	10.55647652	13.81389503	27.41706066	123.410211	17.2624774	2.84314152	1.27E-05	0.00052682	arahy.TU1I3K	arahy.Tifrunner.gnm1.Arahy.03	8817290	8820079	+	2790	-	NB-ARC	NB-ARC
novel.2733	41.10862202	18.94384594	14.01972983	0	0	0	24.6907326	0	7.080183785	1.28E-05	0.000531167	-	arahy.Tifrunner.gnm1.Arahy.10	111289322	111290561	+	1120	-	-	-
arahy.Tifrunner.gnm1.ann1.M9TY0X	23.91774372	18.94384594	61.68681126	0	1.151157919	0	34.84946697	0.383719306	6.613504759	1.29E-05	0.000535098	arahy.M9TY0X	arahy.Tifrunner.gnm1.Arahy.04	123714655	123719279	-	3303	-	Leucine-rich repeat	LRRNT_2
arahy.Tifrunner.gnm1.ann1.RRN87R	23.17031423	67.65659263	54.20962202	5.684256585	4.604631675	2.109004666	48.34550962	4.132630975	3.523980861	1.32E-05	0.000545427	arahy.RRN87R	arahy.Tifrunner.gnm1.Arahy.04	120636825	120638034	+	1010	-	-	-
arahy.Tifrunner.gnm1.ann1.T130P7	76.9852376	106.8974163	127.1122171	25.98517296	32.23242173	31.63506999	103.664957	29.95088823	1.793470843	1.32E-05	0.000545427	arahy.T130P7	arahy.Tifrunner.gnm1.Arahy.09	2031932	2036645	-	3259	-	-	-
arahy.Tifrunner.gnm1.ann1.FYWD4D	2.989717965	87.95357041	96.26881151	0	0	0	62.4040333	0	8.411545039	1.33E-05	0.000548082	arahy.FYWD4D	arahy.Tifrunner.gnm1.Arahy.09	1202482	1203666	-	1185	-	-	-
arahy.Tifrunner.gnm1.ann1.GK6DAA	464.1537141	385.642578	340.2121106	196.5128705	156.557477	160.2843546	396.6694676	171.118234	1.2117511	1.36E-05	0.00055473	arahy.GK6DAA	arahy.Tifrunner.gnm1.Arahy.03	9407222	9411436	+	2940	-	Luc7-related	-
arahy.Tifrunner.gnm1.ann1.NS7LJX	22.42288474	83.89417486	71.03329782	5.684256585	4.604631675	1.054502333	59.1167858	3.781130198	3.942912523	1.55E-05	0.000627345	arahy.NS7LJX	arahy.Tifrunner.gnm1.Arahy.04	10949941	10952057	+	1737	-	Thiolase-like	Chal_sti_synt_N
arahy.Tifrunner.gnm1.ann1.7B3JMU	736.9654784	519.6026314	439.2848681	203.8212004	154.2551611	227.7725039	565.284326	195.2829552	1.533457686	1.60E-05	0.000639983	arahy.7B3JMU	arahy.Tifrunner.gnm1.Arahy.08	32716342	32720948	-	3525	-	-	-
arahy.Tifrunner.gnm1.ann1.9WLF5R	911.8639794	1029.73334	1123.447684	546.5006688	577.8812752	566.2677528	1021.681668	563.549899	0.858224834	1.61E-05	0.000645971	arahy.9WLF5R	arahy.Tifrunner.gnm1.Arahy.11	59947551	59958391	-	3027	-	Sec1-like protein	Sec1
arahy.Tifrunner.gnm1.ann1.YRN4PU	519.4634965	342.3423587	211.2305961	77.14348223	87.48800183	106.5047356	357.6788171	90.3787399	1.986649698	1.63E-05	0.000649797	arahy.YRN4PU	arahy.Tifrunner.gnm1.Arahy.20	5576943	5581452	+	2490	-	FAD/NAD(P)-binding domain	Pyr_redox_2
arahy.Tifrunner.gnm1.ann1.VTP8RR	806.4764211	621.0875203	495.3637874	190.8286139	208.3595833	284.7156299	640.9759096	227.9679424	1.49272819	1.78E-05	0.000699784	arahy.VTP8RR	arahy.Tifrunner.gnm1.Arahy.02	94964773	94969279	+	2119	-	Enolpyruvate transferase domain	EPSP_synthase
arahy.Tifrunner.gnm1.ann1.Y0M1V0	110.6195647	147.4913719	57.01356798	0	8.058105431	7.381516331	105.0415015	5.146540587	4.384510201	1.89E-05	0.000742465	arahy.Y0M1V0	arahy.Tifrunner.gnm1.Arahy.02	15722221	15735467	-	1899	-	-	-
arahy.Tifrunner.gnm1.ann1.F7SDYX	11.95887186	55.47840595	120.5696766	1.62407331	0	0	62.66898479	0.54135777	6.677860228	1.93E-05	0.00075498	arahy.F7SDYX	arahy.Tifrunner.gnm1.Arahy.17	133064869	133067386	-	837	-	Hydroxymethylglutaryl-coenzyme A synthase, N-terminal	-
novel.3040	43.3509105	13.53131853	16.8236758	0	0	0	24.56863494	0	7.074767774	1.96E-05	0.000764575	-	arahy.Tifrunner.gnm1.Arahy.11	4619855	4622257	-	786	-	-	-
arahy.Tifrunner.gnm1.ann1.Y4LYPQ	742.9449144	641.3844981	704.7250862	391.4016677	412.1145349	389.1113609	696.3514996	397.5425212	0.810266998	1.97E-05	0.000765259	arahy.Y4LYPQ	arahy.Tifrunner.gnm1.Arahy.03	11661259	11672016	-	3927	-	Proton-dependent oligopeptide transporter family	-
arahy.Tifrunner.gnm1.ann1.4ZJ950	802.7392737	579.1404329	633.6917884	298.829489	299.3010589	343.7677606	671.857165	313.9661028	1.099205892	2.01E-05	0.000779767	arahy.4ZJ950	arahy.Tifrunner.gnm1.Arahy.02	93486899	93490223	-	728	-	Protein transport protein SecG/Sec61-beta/Sbh	-
arahy.Tifrunner.gnm1.ann1.89V7LU	71.75323117	133.9600534	109.3538927	24.36109965	32.23242173	27.41706066	105.0223924	28.00352734	1.906005339	2.02E-05	0.00078025	arahy.89V7LU	arahy.Tifrunner.gnm1.Arahy.04	120934068	120937641	+	3495	-	Protein kinase domain	Pkinase
arahy.Tifrunner.gnm1.ann1.S4WZ34	29.14975016	17.59071408	14.01972983	0	0	0	20.25339803	0	6.793478728	2.06E-05	0.000795195	arahy.S4WZ34	arahy.Tifrunner.gnm1.Arahy.17	133907239	133910064	-	1195	-	Protein kinase domain	Pkinase
arahy.Tifrunner.gnm1.ann1.MK0HFG	23.17031423	50.06587854	53.27497336	4.060183275	2.302315838	6.327013998	42.17038871	4.229837704	3.305596044	2.06E-05	0.000795715	arahy.MK0HFG	arahy.Tifrunner.gnm1.Arahy.10	103864031	103864468	-	276	-	-	-
arahy.Tifrunner.gnm1.ann1.FFL3CR	1850.63542	898.4795501	600.9790855	143.7304879	223.3246362	282.6066252	1116.698019	216.5539165	2.367668509	2.19E-05	0.000839286	arahy.FFL3CR	arahy.Tifrunner.gnm1.Arahy.20	10537729	10539558	+	1482	-	Haem peroxidase	-
novel.5084	50.07777592	16.23758223	13.08508118	0	0	0	26.46681311	0	7.181177058	2.22E-05	0.000848524	-	arahy.Tifrunner.gnm1.Arahy.18	40927349	40928710	-	1362	-	-	-
novel.803	95.67097489	173.2008771	202.8187582	13.80462314	36.8370534	34.79857699	157.2302034	28.48008451	2.473460282	2.31E-05	0.000876973	-	arahy.Tifrunner.gnm1.Arahy.03	142550316	142552871	+	2556	-	-	-
arahy.Tifrunner.gnm1.ann1.F4PGJ6	1088.257339	717.1598818	888.8508714	423.8831339	320.0219014	389.1113609	898.0893642	377.6721321	1.249901158	2.32E-05	0.000877672	arahy.F4PGJ6	arahy.Tifrunner.gnm1.Arahy.20	139083956	139088121	+	2417	-	Proline dehydrogenase domain	-
novel.2366	53.06749388	31.12203261	7.477189244	0	0	0	30.55557191	0	7.384645058	2.35E-05	0.000887156	-	arahy.Tifrunner.gnm1.Arahy.09	21790588	21793433	+	1103	-	-	-
arahy.Tifrunner.gnm1.ann1.I91L2A	17.1908783	17.59071408	17.75832445	0	0	0	17.51330561	0	6.57978099	2.50E-05	0.000939687	arahy.I91L2A	arahy.Tifrunner.gnm1.Arahy.10	110052200	110056300	-	381	-	-	-
arahy.Tifrunner.gnm1.ann1.NUK3H0	377.4518931	437.0615884	289.7410832	117.745315	34.53473756	74.86966564	368.0848549	75.71657273	2.275388911	2.53E-05	0.000947144	arahy.NUK3H0	arahy.Tifrunner.gnm1.Arahy.03	29343891	29349422	+	1721	-	Polynucleotide kinase 3 phosphatase	-
arahy.Tifrunner.gnm1.ann1.S6585G	24.66517321	8.118791115	61.68681126	0	0	0	31.49025853	0	7.429648583	2.54E-05	0.000947144	arahy.S6585G	arahy.Tifrunner.gnm1.Arahy.02	100426750	100428224	-	1002	-	Nuclear transcription factor Y subunit A	CBFB_NFYA
arahy.Tifrunner.gnm1.ann1.31DYP6	683.8979845	909.3046049	1133.728819	59.27867582	259.0105317	75.92416797	908.9771362	131.4044585	2.792745052	2.58E-05	0.000960769	arahy.31DYP6	arahy.Tifrunner.gnm1.Arahy.15	4713066	4718556	-	5229	-	-	Thaumatin
arahy.Tifrunner.gnm1.ann1.0M60B9	21.67545525	294.9827439	230.8582179	8.932403205	1.151157919	0	182.5054723	3.361187041	5.717853842	2.58E-05	0.000961146	arahy.0M60B9	arahy.Tifrunner.gnm1.Arahy.02	98649853	98657138	-	2581	-	Potassium transporter	K_trans
arahy.Tifrunner.gnm1.ann1.27KESB	682.4031256	898.4795501	1163.637576	207.069347	339.591586	347.9857699	914.8400839	298.2155677	1.618275611	2.63E-05	0.00097655	arahy.27KESB	arahy.Tifrunner.gnm1.Arahy.04	121142879	121147464	+	2608	-	Small GTPase superfamily	Ras
arahy.Tifrunner.gnm1.ann1.CY1TAH	127.0630135	1261.118887	893.5241146	48.7221993	55.2555801	100.1777216	760.5686716	68.05183368	3.48252801	2.68E-05	0.000991287	arahy.CY1TAH	arahy.Tifrunner.gnm1.Arahy.13	134233509	134238475	-	2134	-	-	-
arahy.Tifrunner.gnm1.ann1.ZSY7EJ	48.58291693	36.53456002	58.88286529	11.36851317	10.36042127	7.381516331	48.00011408	9.70348359	2.304832482	2.77E-05	0.001023548	arahy.ZSY7EJ	arahy.Tifrunner.gnm1.Arahy.02	97011876	97014228	-	805	-	EF-hand domain	efhand
arahy.Tifrunner.gnm1.ann1.XTE2M1	47.08805795	54.1252741	46.73243277	7.308329895	14.96505294	8.436018664	49.31525494	10.23646717	2.287256629	2.78E-05	0.001025581	arahy.XTE2M1	arahy.Tifrunner.gnm1.Arahy.02	13202995	13203533	+	369	-	-	-
arahy.Tifrunner.gnm1.ann1.QTSH12	339.3329891	405.9395558	302.8261644	151.8508545	72.52294888	99.1232193	349.3662364	107.8323409	1.690240469	2.81E-05	0.00103307	arahy.QTSH12	arahy.Tifrunner.gnm1.Arahy.03	29841874	29853111	+	1781	-	DNA recombination and repair protein RecA	-
arahy.Tifrunner.gnm1.ann1.84D15R	373.7147457	489.8337306	557.0505987	179.4601008	212.964215	219.3364853	473.533025	203.920267	1.215807081	2.99E-05	0.001092161	arahy.84D15R	arahy.Tifrunner.gnm1.Arahy.13	68413844	68420462	-	1365	-	Protein kinase domain	Pkinase
arahy.Tifrunner.gnm1.ann1.4D3EC8	224.2288474	322.0453809	503.7756253	113.6851317	86.33684391	100.1777216	350.0166179	100.0665657	1.80448956	2.99E-05	0.001092161	arahy.4D3EC8	arahy.Tifrunner.gnm1.Arahy.05	8331096	8332133	-	1038	-	Protein kinase domain	Pkinase
arahy.Tifrunner.gnm1.ann1.IM67PL	464.9011436	855.1793308	725.2873566	265.5359862	203.7549516	143.4123173	681.789277	204.2344184	1.736792882	3.12E-05	0.001134915	arahy.IM67PL	arahy.Tifrunner.gnm1.Arahy.16	151033812	151038000	-	1697	-	-	-
arahy.Tifrunner.gnm1.ann1.WCZ5FF	20.92802576	33.82829631	31.77805429	2.436109965	2.302315838	4.218009332	28.84479212	2.985478378	3.273018143	3.12E-05	0.00113504	arahy.WCZ5FF	arahy.Tifrunner.gnm1.Arahy.04	31203926	31211145	-	1029	-	-	-
arahy.Tifrunner.gnm1.ann1.B833GN	80.72238506	663.0346077	335.5388673	42.22590606	37.98821132	37.96208399	359.7652867	39.39206712	3.188873568	3.25E-05	0.001173814	arahy.B833GN	arahy.Tifrunner.gnm1.Arahy.08	33979183	33980852	+	701	-	Myc-type, basic helix-loop-helix (bHLH) domain	HLH
arahy.Tifrunner.gnm1.ann1.DK2LRN	91.93382743	33.82829631	23.36621639	4.87221993	1.151157919	1.054502333	49.70944671	2.359293394	4.339614182	3.26E-05	0.001176232	arahy.DK2LRN	arahy.Tifrunner.gnm1.Arahy.02	100158851	100163519	-	3633	-	NB-ARC	NB-ARC
arahy.Tifrunner.gnm1.ann1.0WCZ1V	82.96467353	163.7289542	63.55610857	21.92498969	19.56968462	21.09004666	103.4165788	20.86157365	2.301361315	3.39E-05	0.001220564	arahy.0WCZ1V	arahy.Tifrunner.gnm1.Arahy.04	11610005	11613243	-	1739	-	-	Mito_carr
arahy.Tifrunner.gnm1.ann1.0WPF7D	88.94410947	41.94708743	56.07891933	4.060183275	13.81389503	4.218009332	62.32337207	7.364029211	3.113634626	3.52E-05	0.001259828	arahy.0WPF7D	arahy.Tifrunner.gnm1.Arahy.09	1260715	1262625	+	684	-	-	-
arahy.Tifrunner.gnm1.ann1.7HHZ6C	349.7970019	428.9427972	429.0037329	164.843441	176.1271616	219.3364853	402.5811773	186.7690293	1.107926057	3.60E-05	0.001285063	arahy.7HHZ6C	arahy.Tifrunner.gnm1.Arahy.08	34438830	34439633	+	680	-	-	-
novel.2231	346.0598545	239.5043379	270.1134614	133.9860481	88.63915975	95.9597123	285.2258846	106.1949734	1.423485016	3.61E-05	0.001287373	-	arahy.Tifrunner.gnm1.Arahy.08	27067129	27069871	-	2743	-	PF00249:Myb-like DNA-binding domain	Myb_DNA-binding
novel.823	695.1094269	832.1760893	722.4834107	379.2211179	413.2656928	301.5876672	749.9229756	364.6914927	1.039302898	3.64E-05	0.001296314	-	arahy.Tifrunner.gnm1.Arahy.03	11337770	11339463	-	1694	-	PF00847:AP2 domain	AP2
arahy.Tifrunner.gnm1.ann1.ES2X5Y	287.0129247	315.2797216	252.355137	146.9786346	140.4412661	143.4123173	284.8825944	143.6107393	0.985777796	3.67E-05	0.001303492	arahy.ES2X5Y	arahy.Tifrunner.gnm1.Arahy.14	141837608	141847523	-	6053	-	Tetratricopeptide-like helical domain	-
arahy.Tifrunner.gnm1.ann1.XNP3RF	187.6048023	580.4935647	446.7620573	48.7221993	101.3018969	85.41468897	404.9534748	78.47959504	2.368967972	3.81E-05	0.001349961	arahy.XNP3RF	arahy.Tifrunner.gnm1.Arahy.06	5458419	5459736	-	1132	-	F-box domain	F-box
novel.448	295.2346491	43.30021928	27.10481101	1.62407331	0	6.327013998	121.8798931	2.650362436	5.525667061	3.92E-05	0.001384062	-	arahy.Tifrunner.gnm1.Arahy.02	97811759	97834445	+	4247	-	PF00931:NB-ARC domain	NB-ARC
arahy.Tifrunner.gnm1.ann1.G2Y3LT	186.1099433	136.6663171	111.22319	52.78238258	26.47663213	27.41706066	144.6664835	35.55869179	2.015549553	3.93E-05	0.001385797	arahy.G2Y3LT	arahy.Tifrunner.gnm1.Arahy.18	9765438	9767276	+	327	-	-	-
arahy.Tifrunner.gnm1.ann1.CWTI60	127.0630135	721.2192774	463.5857331	43.03794272	44.89515883	83.30568431	437.2893413	57.07959528	2.937191918	4.05E-05	0.001420336	arahy.CWTI60	arahy.Tifrunner.gnm1.Arahy.18	11043755	11045255	+	1218	-	Myc-type, basic helix-loop-helix (bHLH) domain	HLH
arahy.Tifrunner.gnm1.ann1.VSCA53	1851.38285	1587.223663	1666.478553	1027.226369	1013.018969	1057.66584	1701.695022	1032.637059	0.721197727	4.09E-05	0.001434448	arahy.VSCA53	arahy.Tifrunner.gnm1.Arahy.05	97598676	97602164	+	2339	-	ATPase, AAA-type, core	AAA
arahy.Tifrunner.gnm1.ann1.F7PT0Z	239.9248667	182.6728001	206.5573529	41.41386941	57.55789594	89.6326983	209.7183399	62.86815455	1.743836457	4.13E-05	0.001443767	arahy.F7PT0Z	arahy.Tifrunner.gnm1.Arahy.02	78911553	78916649	+	1980	-	Alcohol dehydrogenase, N-terminal	ADH_N
novel.5052	112.8618532	17.59071408	34.58200025	2.436109965	0	0	55.01152251	0.812036655	5.93672413	4.20E-05	0.001465286	-	arahy.Tifrunner.gnm1.Arahy.18	16503808	16511453	-	1875	-	PF03004:Plant transposase (Ptta/En/Spm family)	-
arahy.Tifrunner.gnm1.ann1.6MF5PG	1858.109715	2474.878158	2505.793045	999.6171223	523.776853	888.9454667	2279.59364	804.1131474	1.502583524	4.25E-05	0.001480605	arahy.6MF5PG	arahy.Tifrunner.gnm1.Arahy.04	124812762	124816705	-	2131	-	-	Mito_carr
arahy.Tifrunner.gnm1.ann1.36PEC4	554.5926825	433.0021928	687.9014104	50.34627261	163.4644245	145.521322	558.4987619	119.7773397	2.224842376	4.46E-05	0.001546124	arahy.36PEC4	arahy.Tifrunner.gnm1.Arahy.20	32272524	32276135	+	1772	-	Oxoglutarate/iron-dependent dioxygenase	2OG-FeII_Oxy
arahy.Tifrunner.gnm1.ann1.D4E4RT	304.9512325	815.9385071	703.7904376	172.9638075	149.6505294	162.3933593	608.2267257	161.6692321	1.909913866	4.53E-05	0.001566074	arahy.D4E4RT	arahy.Tifrunner.gnm1.Arahy.18	135097709	135105771	-	3642	-	-	-
arahy.Tifrunner.gnm1.ann1.VG7JT5	399.8747778	572.3747736	459.8471385	243.6109965	186.4875828	199.3009409	477.3655633	209.7998401	1.182311167	4.66E-05	0.001603135	arahy.VG7JT5	arahy.Tifrunner.gnm1.Arahy.04	114615916	114621770	+	2854	-	EXS, C-terminal	-
arahy.Tifrunner.gnm1.ann1.ULNI5L	219.7442704	315.2797216	238.3354071	86.88792209	117.4181077	109.6682426	257.7864664	104.6580908	1.300536049	4.73E-05	0.00162035	arahy.ULNI5L	arahy.Tifrunner.gnm1.Arahy.18	11853101	11853900	+	681	-	-	-
arahy.Tifrunner.gnm1.ann1.84B366	2349.170891	2380.158929	3049.758563	945.2106664	1341.098975	1272.784316	2593.029461	1186.364653	1.12859666	4.82E-05	0.001643312	arahy.84B366	arahy.Tifrunner.gnm1.Arahy.19	158254069	158257080	+	2026	-	Cytochrome P450	p450
novel.1013	26.90746169	29.76890076	51.40567605	0.812036655	4.604631675	4.218009332	36.02734616	3.211559221	3.54091955	5.02E-05	0.001707793	-	arahy.Tifrunner.gnm1.Arahy.04	5537945	5539593	+	1649	-	-	-
arahy.Tifrunner.gnm1.ann1.Y6F8M2	115.1041417	117.7224712	112.1578387	47.91016265	39.13936924	53.77961898	114.9948172	46.94305029	1.289365047	5.08E-05	0.001724515	arahy.Y6F8M2	arahy.Tifrunner.gnm1.Arahy.16	147840770	147843898	+	1389	-	-	-
arahy.Tifrunner.gnm1.ann1.BYBI66	380.4416111	414.0583469	365.4476243	162.407331	170.371372	91.74170297	386.6491941	141.506802	1.449101109	5.10E-05	0.001730259	arahy.BYBI66	arahy.Tifrunner.gnm1.Arahy.15	137301390	137310035	-	3260	-	Ion transport domain	Ion_trans
arahy.Tifrunner.gnm1.ann1.7GX23T	511.2417721	460.0648299	387.879192	229.8063734	173.8248457	224.6089969	453.0619313	209.4134053	1.112063986	5.17E-05	0.001746999	arahy.7GX23T	arahy.Tifrunner.gnm1.Arahy.04	19345177	19347579	+	1342	-	Transcription initiation factor IID, subunit 13	-
novel.2843	37.37147457	8.118791115	22.43156773	0	0	0	22.64061114	0	6.957535105	5.21E-05	0.001761092	-	arahy.Tifrunner.gnm1.Arahy.10	98671262	98672752	-	1491	-	-	-
arahy.Tifrunner.gnm1.ann1.0MP31D	365.4930212	293.629612	142.0665956	41.41386941	81.73221223	33.74407466	267.0630763	52.29671876	2.356426538	5.23E-05	0.001763572	arahy.0MP31D	arahy.Tifrunner.gnm1.Arahy.04	77184294	77187796	-	1112	-	-	-
arahy.Tifrunner.gnm1.ann1.4X2PFC	465.6485731	565.6091144	310.3033536	156.7230744	147.3482136	188.7559176	447.1870137	164.2757352	1.443576919	5.24E-05	0.001767024	arahy.4X2PFC	arahy.Tifrunner.gnm1.Arahy.11	1864069	1867794	-	1978	-	Ribose-phosphate pyrophosphokinase, N-terminal domain	-
arahy.Tifrunner.gnm1.ann1.1N4KQX	113.6092827	185.3790638	86.92232496	38.16572279	23.02315838	33.74407466	128.6368905	31.64431861	2.012610955	5.32E-05	0.00178994	arahy.1N4KQX	arahy.Tifrunner.gnm1.Arahy.09	2636596	2641810	+	3346	-	Small GTPase superfamily	Ras
arahy.Tifrunner.gnm1.ann1.HRA0AN	688.3825615	1098.743064	977.6424936	444.996087	375.2774815	359.5852955	921.5893731	393.286288	1.22686689	5.38E-05	0.001802686	arahy.HRA0AN	arahy.Tifrunner.gnm1.Arahy.07	26260303	26266208	-	1413	-	-	-
arahy.Tifrunner.gnm1.ann1.SG7PGU	136.0321674	104.1911526	108.419244	50.34627261	42.59284299	35.85307932	116.214188	42.93073164	1.435415475	5.44E-05	0.001820823	arahy.SG7PGU	arahy.Tifrunner.gnm1.Arahy.05	114558754	114561947	-	2753	-	-	-
arahy.Tifrunner.gnm1.ann1.67TC14	231.7031423	189.4384594	164.4981634	92.57217867	67.91831721	67.48814931	195.213255	75.99288173	1.357924457	5.46E-05	0.001827375	arahy.67TC14	arahy.Tifrunner.gnm1.Arahy.04	113809142	113810668	-	872	-	Thioesterase domain	4HBT
arahy.Tifrunner.gnm1.ann1.KNM3C9	528.4326504	1005.376966	966.4267098	131.5499381	287.7894797	246.7535459	833.4121088	222.0309879	1.90940647	5.48E-05	0.001830401	arahy.KNM3C9	arahy.Tifrunner.gnm1.Arahy.02	66139619	66146083	+	1944	-	-	adh_short
arahy.Tifrunner.gnm1.ann1.22GGTV	1384.239418	2487.056345	2625.428073	860.7588543	653.8576979	459.7630172	2165.574612	658.1265231	1.717671289	5.54E-05	0.001850617	arahy.22GGTV	arahy.Tifrunner.gnm1.Arahy.04	120557541	120562317	-	2185	-	ATPase, F1/V1/A1 complex, alpha/beta subunit, nucleotide-binding domain	ATP-synt_ab
novel.1133	71.00580167	104.1911526	63.55610857	24.36109965	9.20926335	12.654028	79.5843543	15.40813033	2.343952708	5.56E-05	0.001856621	-	arahy.Tifrunner.gnm1.Arahy.04	122666397	122668596	+	2200	-	PF13041:PPR repeat family	-
arahy.Tifrunner.gnm1.ann1.399FKM	233.1980013	139.3725808	136.4587037	47.91016265	36.8370534	63.27013998	169.6764286	49.33911868	1.783935977	5.75E-05	0.001912561	arahy.399FKM	arahy.Tifrunner.gnm1.Arahy.01	97080851	97085836	+	2197	-	-	-
arahy.Tifrunner.gnm1.ann1.SCX26U	45.59319897	40.59395558	15.88902714	3.24814662	3.453473756	3.163506999	34.0253939	3.288375792	3.372358537	5.75E-05	0.001912561	arahy.SCX26U	arahy.Tifrunner.gnm1.Arahy.03	43410908	43417964	-	2586	-	-	-
arahy.Tifrunner.gnm1.ann1.78Q89H	147.2436098	101.4848889	139.2626497	24.36109965	40.29052716	10.54502333	129.3303828	25.06555005	2.373723575	5.75E-05	0.001912895	arahy.78Q89H	arahy.Tifrunner.gnm1.Arahy.03	9232141	9234959	-	2763	-	NB-ARC	NB-ARC
arahy.Tifrunner.gnm1.ann1.72HQJ5	92.68125692	20.29697779	38.32059487	0	0	3.163506999	50.43294319	1.054502333	5.62761241	5.78E-05	0.001919122	arahy.72HQJ5	arahy.Tifrunner.gnm1.Arahy.09	27912138	27916702	-	1176	-	PPM-type phosphatase domain	PP2C
novel.622	599.438452	451.9460387	363.578327	164.843441	140.4412661	216.1729783	471.6542726	173.8192284	1.440742428	5.87E-05	0.001939035	-	arahy.Tifrunner.gnm1.Arahy.03	11165806	11169836	+	4031	-	PF16363:GDP-mannose 4,6 dehydratase	-
arahy.Tifrunner.gnm1.ann1.XA391K	1663.778048	1715.771189	1673.955742	947.6467764	1106.26276	1056.611338	1684.50166	1036.840291	0.700571696	5.87E-05	0.001939841	arahy.XA391K	arahy.Tifrunner.gnm1.Arahy.11	20617625	20620921	-	1170	-	Ubiquitin-conjugating enzyme E2	UQ_con
arahy.Tifrunner.gnm1.ann1.TGNB37	1056.117871	1028.380208	879.5043848	473.4173699	520.3233793	592.6303111	988.0008213	528.7903534	0.902357287	5.89E-05	0.001942204	arahy.TGNB37	arahy.Tifrunner.gnm1.Arahy.15	120190432	120201093	+	2814	-	-	-
arahy.Tifrunner.gnm1.ann1.YRY7W4	242.1671552	171.8477453	182.2564878	62.52682244	78.27873848	90.68720064	198.7571294	77.16425385	1.371374706	5.90E-05	0.001944738	arahy.YRY7W4	arahy.Tifrunner.gnm1.Arahy.04	116892372	116893352	-	540	-	-	-
arahy.Tifrunner.gnm1.ann1.0FA8VF	88.94410947	67.65659263	58.88286529	6.49629324	0	0	71.8278558	2.16543108	4.960167063	5.93E-05	0.001950683	arahy.0FA8VF	arahy.Tifrunner.gnm1.Arahy.09	22014981	22018406	+	660	-	-	-
arahy.Tifrunner.gnm1.ann1.K3U0KS	549.3606761	577.787301	506.5795713	152.6628911	283.184848	176.1018896	544.5758495	203.9832096	1.418989158	5.99E-05	0.001966523	arahy.K3U0KS	arahy.Tifrunner.gnm1.Arahy.09	7277971	7281647	+	1798	-	PB1 domain	-
arahy.Tifrunner.gnm1.ann1.1J7Y06	470.13315	809.1728478	704.7250862	224.1221168	302.7545326	226.7180016	661.3436947	251.198217	1.396319933	6.03E-05	0.001977788	arahy.1J7Y06	arahy.Tifrunner.gnm1.Arahy.08	24977484	24983229	+	3480	-	Glycoside hydrolase 35, catalytic domain	-
arahy.Tifrunner.gnm1.ann1.3IB3IU	826.6570174	2423.459148	2490.838667	346.7396517	341.8939019	571.5402645	1913.651611	420.0579393	2.187539555	6.23E-05	0.002030166	arahy.3IB3IU	arahy.Tifrunner.gnm1.Arahy.10	111785371	111786066	+	696	-	-	-
novel.859	126.315584	98.77862523	111.22319	40.60183275	19.56968462	37.96208399	112.1057998	32.71120045	1.770049904	6.27E-05	0.002037448	-	arahy.Tifrunner.gnm1.Arahy.03	25381437	25384228	-	2029	-	-	-
arahy.Tifrunner.gnm1.ann1.K9VI44	204.7956806	127.1943941	90.66091958	44.66201603	24.17431629	26.36255832	140.8836648	31.73296355	2.144207265	6.29E-05	0.002041774	arahy.K9VI44	arahy.Tifrunner.gnm1.Arahy.16	147289276	147290303	+	831	-	-	-
novel.4441	144.2538918	630.5594433	308.4340563	73.89533561	62.16252761	34.79857699	361.0824638	56.95214674	2.661033015	6.31E-05	0.002048035	-	arahy.Tifrunner.gnm1.Arahy.16	149971163	149972355	+	1193	-	PF00462:Glutaredoxin	-
novel.1158	3386.603025	1588.576795	2985.267806	800.6681419	500.7536947	962.76063	2653.482542	754.7274888	1.813924385	6.57E-05	0.002122008	-	arahy.Tifrunner.gnm1.Arahy.04	6789156	6790866	-	727	-	PF00403:Heavy-metal-associated domain	HMA
arahy.Tifrunner.gnm1.ann1.K7JVCN	742.1974849	702.2754315	586.9593556	388.9655578	300.4522168	294.2061509	677.1440907	327.8746418	1.044807054	7.02E-05	0.002251488	arahy.K7JVCN	arahy.Tifrunner.gnm1.Arahy.06	41625230	41631078	+	4475	-	-	-
arahy.Tifrunner.gnm1.ann1.YS6PIM	76.23780811	335.5766994	263.5709208	17.05276976	9.20926335	44.28909799	225.1284761	23.5170437	3.257843729	7.09E-05	0.002270436	arahy.YS6PIM	arahy.Tifrunner.gnm1.Arahy.04	11086965	11097766	+	2370	-	Thiolase-like	Chal_sti_synt_N
arahy.Tifrunner.gnm1.ann1.34XV9Z	430.519387	503.3650491	540.2269229	272.0322794	210.6618991	253.0805599	491.370453	245.2582462	1.000099815	7.46E-05	0.00236553	arahy.34XV9Z	arahy.Tifrunner.gnm1.Arahy.01	10140722	10145196	+	1565	-	D-aminoacyl-tRNA deacylase DtdA	-
arahy.Tifrunner.gnm1.ann1.J8P1MN	189.8470908	495.246258	377.5980568	108.0008751	97.8484231	90.68720064	354.2304685	98.84549962	1.838461313	7.82E-05	0.002470828	arahy.J8P1MN	arahy.Tifrunner.gnm1.Arahy.09	1438092	1442451	+	2762	-	ADP/ATP carrier protein	-
arahy.Tifrunner.gnm1.ann1.893SZW	286.2654952	139.3725808	157.0209741	67.39904237	42.59284299	49.56160965	194.2196834	53.18449834	1.867381094	7.86E-05	0.002479478	arahy.893SZW	arahy.Tifrunner.gnm1.Arahy.18	3151963	3152922	-	960	-	Homeobox domain-like	Myb_DNA-binding
arahy.Tifrunner.gnm1.ann1.MDYX4P	160.6973406	192.1447231	181.3218392	75.51940892	93.24379142	82.25118197	178.0546343	83.67146077	1.090306948	7.88E-05	0.002485475	arahy.MDYX4P	arahy.Tifrunner.gnm1.Arahy.03	16422251	16425288	+	1044	-	-	-
arahy.Tifrunner.gnm1.ann1.ZDU9VW	389.410765	179.9665364	185.0604338	69.02311568	52.95326426	79.08767497	251.479245	67.02135164	1.909214378	7.93E-05	0.002498801	arahy.ZDU9VW	arahy.Tifrunner.gnm1.Arahy.04	18323554	18326374	-	1051	-	-	-
arahy.Tifrunner.gnm1.ann1.BDX9T5	110.6195647	117.7224712	77.5758384	39.7897961	33.38357964	27.41706066	101.9726248	33.53014547	1.597366246	8.05E-05	0.002532049	arahy.BDX9T5	arahy.Tifrunner.gnm1.Arahy.02	99146693	99148352	+	621	-	Ribosomal protein L22e	-
arahy.Tifrunner.gnm1.ann1.IC6NPA	124.820725	101.4848889	94.3995142	44.66201603	34.53473756	25.30805599	106.9017094	34.83493653	1.612313397	8.08E-05	0.002537875	arahy.IC6NPA	arahy.Tifrunner.gnm1.Arahy.04	4469239	4474788	+	2885	-	-	adh_short
arahy.Tifrunner.gnm1.ann1.H567TY	765.3677991	661.6814759	669.2084373	299.6415257	103.6042127	159.2298523	698.7525708	187.4918636	1.895260589	8.18E-05	0.002560519	arahy.H567TY	arahy.Tifrunner.gnm1.Arahy.08	43665882	43683804	-	3795	-	-	-
arahy.Tifrunner.gnm1.ann1.P32D72	1254.186686	2155.539041	1804.806554	747.0737226	802.3570694	683.3175118	1738.177427	744.2494346	1.223167582	8.31E-05	0.002597842	arahy.P32D72	arahy.Tifrunner.gnm1.Arahy.17	30759731	30770846	+	3951	-	UBA-like	-
novel.4594	460.4165666	987.7862523	835.575898	200.5730538	294.6964272	155.0118429	761.2595723	216.7604413	1.812213607	8.35E-05	0.002606777	-	arahy.Tifrunner.gnm1.Arahy.16	146597206	146599578	-	2159	-	PF07645:Calcium-binding EGF domain|PF07714:Protein tyrosine kinase|PF00069:Protein kinase domain	EGF_CA
arahy.Tifrunner.gnm1.ann1.VPP8JN	20.18059627	14.88445038	12.15043252	0	0	0	15.73849305	0	6.428243079	8.39E-05	0.002615516	arahy.VPP8JN	arahy.Tifrunner.gnm1.Arahy.04	6885585	6887525	-	989	-	-	-
arahy.Tifrunner.gnm1.ann1.WNMX7W	1796.820497	2225.901897	1550.582119	902.1727237	945.1006513	998.6137093	1857.768171	948.6290281	0.969258862	8.44E-05	0.002627837	arahy.WNMX7W	arahy.Tifrunner.gnm1.Arahy.15	108085750	108088537	+	2303	-	GH3 family	-
arahy.Tifrunner.gnm1.ann1.97AHJW	1039.674422	940.4266375	733.6991945	475.0414432	303.9056906	362.7488025	904.6000848	380.5653121	1.247850467	8.58E-05	0.002664027	arahy.97AHJW	arahy.Tifrunner.gnm1.Arahy.16	150800433	150805919	-	1294	-	-	-
arahy.Tifrunner.gnm1.ann1.I7R3VD	10.46401288	16.23758223	23.36621639	0	0	0	16.6892705	0	6.508720232	8.66E-05	0.002685782	arahy.I7R3VD	arahy.Tifrunner.gnm1.Arahy.09	1195224	1196591	+	1368	-	-	-
arahy.Tifrunner.gnm1.ann1.9D0TAX	17.93830779	25.7095052	32.71270294	2.436109965	3.453473756	1.054502333	25.45350531	2.314695351	3.463644952	8.95E-05	0.002762729	arahy.9D0TAX	arahy.Tifrunner.gnm1.Arahy.19	6046480	6048912	-	855	-	Allene oxide cyclase	-
arahy.Tifrunner.gnm1.ann1.7UX44P	652.5059459	847.0605397	807.5364383	345.927615	360.3124286	443.9454822	769.034308	383.3951753	1.003741328	9.15E-05	0.002813622	arahy.7UX44P	arahy.Tifrunner.gnm1.Arahy.12	19983738	19992303	+	4093	-	Protein kinase domain	Pkinase
arahy.Tifrunner.gnm1.ann1.IY6L91	102.3978403	154.2570312	72.90259513	25.17313631	36.8370534	23.19905133	109.8524889	28.40308034	1.951643346	9.20E-05	0.002822689	arahy.IY6L91	arahy.Tifrunner.gnm1.Arahy.04	119231451	119237425	-	1596	-	Peptidase S10, serine carboxypeptidase	Peptidase_S10
arahy.Tifrunner.gnm1.ann1.YL2KIL	174.1510715	205.6760416	198.145515	98.25643526	59.86021178	69.59715398	192.6575427	75.90460034	1.335714466	9.26E-05	0.002837772	arahy.YL2KIL	arahy.Tifrunner.gnm1.Arahy.16	150198640	150202442	+	1421	-	-	-
arahy.Tifrunner.gnm1.ann1.CXU7YK	349.0495724	234.0918105	205.6227042	0	20.72084254	18.98104199	262.9213624	13.23396151	4.324513209	9.31E-05	0.002848424	arahy.CXU7YK	arahy.Tifrunner.gnm1.Arahy.09	16557801	16564507	-	2071	-	-	-
novel.3640	0.747429491	92.01296597	91.59556824	0	0	0	61.4519879	0	8.389625607	9.38E-05	0.002863396	-	arahy.Tifrunner.gnm1.Arahy.13	37627033	37630723	-	1741	-	-	-
arahy.Tifrunner.gnm1.ann1.4V7EDQ	200.3111037	263.8607112	191.6029744	46.28608934	87.48800183	84.36018664	218.5915964	72.71142593	1.591856786	9.39E-05	0.002863396	arahy.4V7EDQ	arahy.Tifrunner.gnm1.Arahy.17	934403	945567	+	5338	-	Kinesin motor domain	Kinesin
arahy.Tifrunner.gnm1.ann1.S8KRYV	1271.377565	1373.42883	1382.345361	337.8072485	628.5322237	607.3933438	1342.383919	524.5776053	1.356594309	9.46E-05	0.002877798	arahy.S8KRYV	arahy.Tifrunner.gnm1.Arahy.03	9847087	9853502	+	5215	-	-	-
arahy.Tifrunner.gnm1.ann1.693WQ9	74.74294913	189.4384594	402.8335705	30.85739289	41.44168508	17.92653966	222.3383263	30.07520588	2.886903118	9.77E-05	0.002952154	arahy.693WQ9	arahy.Tifrunner.gnm1.Arahy.09	29457582	29459595	+	889	-	F-box domain	F-box
arahy.Tifrunner.gnm1.ann1.C9XA4X	287.7603542	162.3758223	186.9297311	71.45922564	70.22063305	86.4691913	212.3553025	76.04968333	1.485597709	9.95E-05	0.002997074	arahy.C9XA4X	arahy.Tifrunner.gnm1.Arahy.16	150170370	150174546	+	945	-	-	-
arahy.Tifrunner.gnm1.ann1.ZW9JKZ	414.0759382	330.164172	297.2182724	168.9036242	126.6273711	167.6658709	347.1527942	154.3989554	1.168285221	0.000102551	0.003077809	arahy.ZW9JKZ	arahy.Tifrunner.gnm1.Arahy.10	112695566	112729496	-	4070	-	P-type ATPase, transmembrane domain	Cation_ATPase_C
arahy.Tifrunner.gnm1.ann1.LA1S8R	175.6459305	1315.244161	739.3070865	101.5045819	113.964634	36.90758165	743.3990592	84.12559916	3.142676954	0.000103153	0.003093839	arahy.LA1S8R	arahy.Tifrunner.gnm1.Arahy.10	110553059	110556602	+	2162	-	COBRA, plant	-
arahy.Tifrunner.gnm1.ann1.T5DRVA	1402.925155	1478.973115	1774.897797	818.5329483	512.2652739	431.2914542	1552.265356	587.3632254	1.401119566	0.000103728	0.003107044	arahy.T5DRVA	arahy.Tifrunner.gnm1.Arahy.02	1468073	1475371	-	2765	-	Mlo-related protein	-
arahy.Tifrunner.gnm1.ann1.2J20F7	361.0084443	292.2764801	293.4796778	151.8508545	94.39494934	144.4668196	315.5882008	130.2375411	1.274990728	0.000105685	0.003157469	arahy.2J20F7	arahy.Tifrunner.gnm1.Arahy.04	8276617	8281889	-	2494	-	-	-
arahy.Tifrunner.gnm1.ann1.915X16	150.9807572	105.5442845	102.8113521	38.16572279	26.47663213	48.50710732	119.7787979	37.71648741	1.667537657	0.000108317	0.003223565	arahy.915X16	arahy.Tifrunner.gnm1.Arahy.02	94503677	94507874	-	3508	-	GDP-fucose protein O-fucosyltransferase	-
arahy.Tifrunner.gnm1.ann1.T9D4U4	677.1711191	502.0119173	365.4476243	146.9786346	172.6736878	227.7725039	514.8768869	182.4749421	1.498155806	0.000110864	0.00329511	arahy.T9D4U4	arahy.Tifrunner.gnm1.Arahy.04	14694344	14698361	+	1078	-	-	-
arahy.Tifrunner.gnm1.ann1.WJL4H1	1627.901432	1247.587568	1438.424281	518.0793859	680.33433	791.9312521	1437.971094	663.4483227	1.117092793	0.000111261	0.00330264	arahy.WJL4H1	arahy.Tifrunner.gnm1.Arahy.05	104334007	104343208	+	3323	-	Ion transport domain	Ion_trans
arahy.Tifrunner.gnm1.ann1.K8YIAN	2050.199095	2332.799314	1674.890391	1054.023578	713.7179096	979.6326673	2019.296266	915.7913851	1.140042234	0.00011149	0.003305188	arahy.K8YIAN	arahy.Tifrunner.gnm1.Arahy.04	43330213	43334155	-	3665	-	Glycoside hydrolase family 17	Glyco_hydro_17
arahy.Tifrunner.gnm1.ann1.FM41R7	88.19667997	67.65659263	40.18989219	6.49629324	16.11621086	13.70853033	65.3477216	12.10701148	2.452095559	0.000112794	0.00333741	arahy.FM41R7	arahy.Tifrunner.gnm1.Arahy.10	113748480	113750180	-	1229	-	Ribosomal protein L17	-
arahy.Tifrunner.gnm1.ann1.965PKQ	2811.829746	6702.062066	7466.908109	1457.605796	1854.515407	1662.950179	5660.26664	1658.357127	1.771095424	0.00011305	0.003340448	arahy.965PKQ	arahy.Tifrunner.gnm1.Arahy.18	1661758	1665312	-	1561	-	Peptidase M20	Peptidase_M20
novel.573	14.94858983	10.82505482	20.56227042	0	0	0	15.44530502	0	6.402257639	0.000113092	0.003340448	-	arahy.Tifrunner.gnm1.Arahy.02	95856340	95861657	-	1053	-	-	-
arahy.Tifrunner.gnm1.ann1.56MHIC	607.6601764	585.9060921	622.4760045	283.4007926	370.6728498	342.7132582	605.3474244	332.2623002	0.867586911	0.000115627	0.003405924	arahy.56MHIC	arahy.Tifrunner.gnm1.Arahy.03	13440925	13449239	-	3572	-	SNF2-related, N-terminal domain	SNF2_N
novel.4995	672.6865422	446.5335113	407.5068138	80.39162885	3.453473756	9.490520997	508.9089558	31.11187453	4.022972106	0.000115802	0.003408915	-	arahy.Tifrunner.gnm1.Arahy.18	120219076	120227885	+	4766	-	PF03004:Plant transposase (Ptta/En/Spm family)|PF13952:Domain of unknown function (DUF4216)|PF13960:Domain of unknown function (DUF4218)	-
arahy.Tifrunner.gnm1.ann1.G6JDG7	1009.777243	1503.329488	1523.477308	587.1025016	330.3823227	559.9407388	1345.528013	492.4751877	1.448970377	0.000121948	0.003565116	arahy.G6JDG7	arahy.Tifrunner.gnm1.Arahy.05	93070611	93075004	+	1585	-	Activator of Hsp90 ATPase, N-terminal	-
arahy.Tifrunner.gnm1.ann1.A0AXDD	320.6472518	261.1544475	217.7731367	116.9332783	130.0808448	120.213266	266.5249453	122.4091297	1.125023163	0.000122864	0.003584742	arahy.A0AXDD	arahy.Tifrunner.gnm1.Arahy.02	94141343	94146194	+	2831	-	-	ABC1
arahy.Tifrunner.gnm1.ann1.A2IS88	526.1903619	832.1760893	633.6917884	318.3183688	290.0917955	312.1326906	664.0194132	306.8476183	1.111576271	0.00012385	0.00360666	arahy.A2IS88	arahy.Tifrunner.gnm1.Arahy.15	129383284	129386551	-	2819	-	Fungal lipase-like domain	Lipase_3
arahy.Tifrunner.gnm1.ann1.S9FRTX	185.3625138	358.5799409	168.236758	55.21849254	65.61600137	83.30568431	237.3930709	68.04672607	1.801174219	0.000124102	0.003609458	arahy.S9FRTX	arahy.Tifrunner.gnm1.Arahy.03	98119928	98123761	-	1845	-	-	-
arahy.Tifrunner.gnm1.ann1.47GAY4	393.8953419	420.8240061	334.6042187	198.9489805	169.2202141	215.1184759	383.1078556	194.4292235	0.976604178	0.000124429	0.003616674	arahy.47GAY4	arahy.Tifrunner.gnm1.Arahy.08	15696291	15700350	-	2753	-	Glycosyl transferase, family 43	-
arahy.Tifrunner.gnm1.ann1.B3S732	130.800161	135.3131853	135.524055	36.54164948	25.32547421	60.10663298	133.8791338	40.65791889	1.718306177	0.000128942	0.003729052	arahy.B3S732	arahy.Tifrunner.gnm1.Arahy.04	80240793	80244058	-	1943	-	-	-
arahy.Tifrunner.gnm1.ann1.V5ENPK	915.6011268	1238.115645	769.2158435	390.5896311	430.5330616	485.0710732	974.3108718	435.397922	1.161509803	0.000129895	0.003749538	arahy.V5ENPK	arahy.Tifrunner.gnm1.Arahy.05	91123682	91133563	-	4371	-	-	-
novel.3119	418.5605151	351.8142817	294.4143265	179.4601008	139.2901082	171.8838803	354.9297078	163.5446964	1.116934289	0.000130214	0.003756394	-	arahy.Tifrunner.gnm1.Arahy.11	93363393	93374504	-	6028	-	-	-
arahy.Tifrunner.gnm1.ann1.L8DRY5	31.39203863	12.17818667	10.28113521	0	0	0	17.95045351	0	6.621660316	0.00013461	0.003875938	arahy.L8DRY5	arahy.Tifrunner.gnm1.Arahy.02	97681990	97683554	+	849	-	-	-
arahy.Tifrunner.gnm1.ann1.9VP81W	143.5064623	261.1544475	186.9297311	82.01570216	48.34863259	46.39810265	197.1968803	58.92081247	1.733640294	0.000134931	0.003881803	arahy.9VP81W	arahy.Tifrunner.gnm1.Arahy.02	7446038	7447387	+	990	-	-	-
arahy.Tifrunner.gnm1.ann1.RD0JM0	23.17031423	10.82505482	13.08508118	0	0	0	15.69348341	0	6.427872098	0.000134982	0.003881803	arahy.RD0JM0	arahy.Tifrunner.gnm1.Arahy.02	99968840	99969646	-	485	-	-	-
arahy.Tifrunner.gnm1.ann1.P98XPP	35.87661558	51.4190104	64.49075723	2.436109965	10.36042127	9.490520997	50.59546107	7.42901741	2.796820555	0.000135573	0.003892844	arahy.P98XPP	arahy.Tifrunner.gnm1.Arahy.02	77484338	77489556	+	3744	-	NB-ARC	NB-ARC
arahy.Tifrunner.gnm1.ann1.071IAB	155.4653342	414.0583469	227.1196233	4.060183275	50.65094843	22.14454899	265.5477681	25.61856023	3.382349386	0.000140725	0.004021864	arahy.071IAB	arahy.Tifrunner.gnm1.Arahy.04	112711982	112716524	-	3025	-	Toll/interleukin-1 receptor homology (TIR) domain	TIR
arahy.Tifrunner.gnm1.ann1.E72KC6	1148.051699	1562.86729	1401.972983	793.359812	695.2993829	722.3340981	1370.963991	736.9977643	0.894277365	0.000142542	0.004068746	arahy.E72KC6	arahy.Tifrunner.gnm1.Arahy.03	129609258	129614527	+	3546	-	Putative S-adenosyl-L-methionine-dependent methyltransferase	-
arahy.Tifrunner.gnm1.ann1.49QQGD	14.20116033	9.471922968	25.2355137	0	0	0	16.30286567	0	6.48050927	0.000143745	0.004100545	arahy.49QQGD	arahy.Tifrunner.gnm1.Arahy.19	28848823	28855723	+	990	-	Serine-threonine/tyrosine-protein kinase, catalytic domain	Pkinase_Tyr
arahy.Tifrunner.gnm1.ann1.TM4GPH	1341.635937	2765.801507	2411.393531	695.9154134	932.4379142	611.6113531	2172.943658	746.6548936	1.541007149	0.000144918	0.004126363	arahy.TM4GPH	arahy.Tifrunner.gnm1.Arahy.19	107314096	107329158	-	7382	-	-	-
arahy.Tifrunner.gnm1.ann1.ANV44B	87.44925048	194.8509868	92.53021689	30.04535624	37.98821132	26.36255832	124.9434847	31.46537529	1.985650586	0.000146934	0.004168316	arahy.ANV44B	arahy.Tifrunner.gnm1.Arahy.18	3280591	3282528	-	1938	-	-	GRAS
arahy.Tifrunner.gnm1.ann1.K1GJGU	556.834971	508.7775765	472.9322197	250.9193264	107.0576864	136.030801	512.8482557	164.6692713	1.635644846	0.000147931	0.00418628	arahy.K1GJGU	arahy.Tifrunner.gnm1.Arahy.04	6907685	6911370	-	1920	-	-	-
arahy.Tifrunner.gnm1.ann1.RA000W	136.7795969	115.0162075	83.18373034	35.72961282	25.32547421	44.28909799	111.6598449	35.11472834	1.667205344	0.000148725	0.004206187	arahy.RA000W	arahy.Tifrunner.gnm1.Arahy.09	22811556	22814705	+	3150	-	Leucine-rich repeat	LRRNT_2
arahy.Tifrunner.gnm1.ann1.PSU6NZ	12.70630135	16.23758223	13.08508118	0	0	0	14.00965492	0	6.255065402	0.000149254	0.004218546	arahy.PSU6NZ	arahy.Tifrunner.gnm1.Arahy.02	100478795	100482722	-	3450	-	NB-ARC	NB-ARC
arahy.Tifrunner.gnm1.ann1.23HYFJ	9133.588384	9049.74583	10632.5631	2772.29314	5261.942847	3807.807924	9605.299106	3947.34797	1.283108922	0.000150247	0.004244027	arahy.23HYFJ	arahy.Tifrunner.gnm1.Arahy.13	127511322	127515306	-	2313	-	Myo-inositol-1-phosphate synthase	-
arahy.Tifrunner.gnm1.ann1.2XQ85E	334.8484121	307.1609305	280.3945966	139.6703047	155.406319	179.2653966	307.4679798	158.1140068	0.961808126	0.00015095	0.004261165	arahy.2XQ85E	arahy.Tifrunner.gnm1.Arahy.05	114248871	114252296	+	1172	-	RNA recognition motif domain	RRM_1
arahy.Tifrunner.gnm1.ann1.G8QULV	8.221724404	17.59071408	23.36621639	0	0	0	16.39288496	0	6.481348489	0.000151039	0.004261165	arahy.G8QULV	arahy.Tifrunner.gnm1.Arahy.02	95482224	95482935	-	475	-	-	-
arahy.Tifrunner.gnm1.ann1.JUA047	17.93830779	18.94384594	40.18989219	2.436109965	0	1.054502333	25.69068197	1.163537433	4.362733101	0.000151914	0.004283244	arahy.JUA047	arahy.Tifrunner.gnm1.Arahy.08	28456146	28457404	-	1083	-	NAC domain	NAM
arahy.Tifrunner.gnm1.ann1.J2YZ53	59.04692981	63.59719707	74.77189244	4.87221993	11.51157919	20.03554433	65.80533977	12.13978115	2.45571227	0.00015252	0.004295055	arahy.J2YZ53	arahy.Tifrunner.gnm1.Arahy.08	2989629	2994115	+	2474	-	Phospholipase D, C-terminal	C2
arahy.Tifrunner.gnm1.ann1.QE2DSJ	189.0996613	143.4319764	119.6350279	62.52682244	39.13936924	56.94312598	150.7222219	52.86977255	1.508164506	0.000152721	0.004298109	arahy.QE2DSJ	arahy.Tifrunner.gnm1.Arahy.16	148771921	148772880	+	835	-	-	-
arahy.Tifrunner.gnm1.ann1.X69TWL	67.26865422	81.18791115	55.14427067	17.86480641	18.4185267	26.36255832	67.86694535	20.88196381	1.699631928	0.000152951	0.004301936	arahy.X69TWL	arahy.Tifrunner.gnm1.Arahy.19	10712849	10725011	+	2167	-	Phosphoesterase	Phosphoesterase
arahy.Tifrunner.gnm1.ann1.E2XN58	1355.837097	4980.878349	2763.756074	741.389466	804.6593852	691.7535304	3033.490507	745.9341272	2.023597522	0.00015331	0.004309414	arahy.E2XN58	arahy.Tifrunner.gnm1.Arahy.04	110400562	110408922	+	3377	-	-	-
arahy.Tifrunner.gnm1.ann1.412K95	3165.363896	5905.067404	6848.170699	1444.613209	1862.573513	2133.25822	5306.200666	1813.481647	1.548937465	0.000153651	0.004316361	arahy.412K95	arahy.Tifrunner.gnm1.Arahy.07	52577421	52585067	+	3979	-	(Uracil-5)-methyltransferase family	-
arahy.Tifrunner.gnm1.ann1.X48TX3	32.13946813	23.00324149	61.68681126	4.87221993	6.906947513	5.272511665	38.94317363	5.683893036	2.79180178	0.000153823	0.004318578	arahy.X48TX3	arahy.Tifrunner.gnm1.Arahy.13	132610563	132615990	-	3045	-	Serine-threonine/tyrosine-protein kinase, catalytic domain	Pkinase_Tyr
arahy.Tifrunner.gnm1.ann1.UY1REM	108.3772762	178.6134045	137.3933524	36.54164948	4.604631675	14.76303266	141.4613444	18.63643794	2.905500753	0.000155682	0.004360134	arahy.UY1REM	arahy.Tifrunner.gnm1.Arahy.03	12095767	12096990	-	630	-	-	-
arahy.Tifrunner.gnm1.ann1.407M44	34.3817566	619.7343885	137.3933524	27.60924627	11.51157919	13.70853033	263.8364991	17.60978526	3.897499276	0.000156746	0.00438196	arahy.407M44	arahy.Tifrunner.gnm1.Arahy.08	46778217	46782761	+	1360	-	Phospholipase/carboxylesterase/thioesterase	Abhydrolase_2
novel.600	219.7442704	161.0226905	190.6683257	95.00828864	65.61600137	82.25118197	190.4784289	80.95849066	1.233092075	0.000158213	0.004412257	-	arahy.Tifrunner.gnm1.Arahy.02	100515703	100518875	-	1585	-	PF01165:Ribosomal protein S21	-
arahy.Tifrunner.gnm1.ann1.8IGA7D	382.6838995	579.1404329	620.6067072	137.2341947	246.3477946	187.7014153	527.4770132	190.4278015	1.471274409	0.000159142	0.004427452	arahy.8IGA7D	arahy.Tifrunner.gnm1.Arahy.04	3019430	3025987	-	4704	-	-	-
arahy.Tifrunner.gnm1.ann1.IVX6HA	564.3092659	1205.640481	1311.312064	313.4461488	385.6379028	247.8080482	1027.08727	315.6307	1.701979488	0.000160464	0.004453479	arahy.IVX6HA	arahy.Tifrunner.gnm1.Arahy.16	1522983	1529250	-	2554	-	-	-
arahy.Tifrunner.gnm1.ann1.4R2AWH	133.0424495	110.9568119	96.26881151	45.47405268	29.93010589	47.45260498	113.422691	40.95225452	1.466199	0.000160684	0.0044569	arahy.4R2AWH	arahy.Tifrunner.gnm1.Arahy.03	9292644	9295981	+	1816	-	-	Abhydrolase_1
arahy.Tifrunner.gnm1.ann1.AV275D	45.59319897	18.94384594	26.17016235	2.436109965	2.302315838	5.272511665	30.23573575	3.336979156	3.1993078	0.000164652	0.004555996	arahy.AV275D	arahy.Tifrunner.gnm1.Arahy.02	92159867	92160487	-	339	-	-	-
arahy.Tifrunner.gnm1.ann1.Q7HD44	484.3343104	458.711698	588.8286529	233.8665566	202.6037937	292.0971462	510.6248871	242.8558322	1.072470863	0.000165943	0.004586211	arahy.Q7HD44	arahy.Tifrunner.gnm1.Arahy.06	9098692	9104048	+	2376	-	RNA recognition motif domain	RRM_1
arahy.Tifrunner.gnm1.ann1.50EDPB	78.48009659	71.71598818	72.90259513	26.79720962	29.93010589	31.63506999	74.36622663	29.4541285	1.34209867	0.000166266	0.004592399	arahy.50EDPB	arahy.Tifrunner.gnm1.Arahy.13	5405176	5406758	-	726	-	-	-
arahy.Tifrunner.gnm1.ann1.9L6JUF	342.322707	384.2894461	360.774381	202.1971271	122.0227394	159.2298523	362.462178	161.1499063	1.165140401	0.000170081	0.004689325	arahy.9L6JUF	arahy.Tifrunner.gnm1.Arahy.16	149852901	149858524	+	2947	-	Conserved oligomeric Golgi complex subunit 8	-
arahy.Tifrunner.gnm1.ann1.XU51RJ	405.8542138	832.1760893	812.2096816	191.6406506	261.3128476	117.049759	683.4133282	190.0010857	1.846554942	0.000176022	0.00482429	arahy.XU51RJ	arahy.Tifrunner.gnm1.Arahy.14	141853768	141866056	-	4806	-	-	-
arahy.Tifrunner.gnm1.ann1.ZUJ3H1	50.07777592	44.65335113	73.83724378	4.060183275	0	9.490520997	56.18945694	4.516901424	3.628914307	0.000177723	0.004868001	arahy.ZUJ3H1	arahy.Tifrunner.gnm1.Arahy.04	4269804	4273541	-	2901	-	-	-
arahy.Tifrunner.gnm1.ann1.GK6QJJ	1070.319032	1560.161026	1093.538927	548.1247421	627.3810657	636.9194091	1241.339661	604.141739	1.038375735	0.000181231	0.004946463	arahy.GK6QJJ	arahy.Tifrunner.gnm1.Arahy.15	153544227	153560379	+	8328	-	Toll/interleukin-1 receptor homology (TIR) domain	TIR
arahy.Tifrunner.gnm1.ann1.K5UMEJ	124.0732956	54.1252741	17.75832445	2.436109965	1.151157919	8.436018664	65.3189647	4.007762183	4.03328024	0.000183304	0.00499662	arahy.K5UMEJ	arahy.Tifrunner.gnm1.Arahy.03	135366810	135368232	+	673	-	-	-
arahy.Tifrunner.gnm1.ann1.MYD918	116.5990006	67.65659263	115.8964333	20.30091638	4.604631675	24.25355366	100.0506755	16.38636724	2.602792586	0.000183394	0.00499662	arahy.MYD918	arahy.Tifrunner.gnm1.Arahy.06	103479794	103484987	-	2167	-	-	Aa_trans
arahy.Tifrunner.gnm1.ann1.MWXJ8C	420.0553741	424.8834017	300.0222184	190.0165773	192.2433724	175.0473873	381.6536647	185.7691123	1.038003947	0.000184051	0.005007071	arahy.MWXJ8C	arahy.Tifrunner.gnm1.Arahy.17	14944682	14948770	-	2615	-	Serine-threonine/tyrosine-protein kinase, catalytic domain	Pkinase_Tyr
arahy.Tifrunner.gnm1.ann1.IM7I4N	238.4300077	115.0162075	134.5894064	52.78238258	34.53473756	53.77961898	162.6785405	47.03224637	1.790957543	0.000184103	0.005007071	arahy.IM7I4N	arahy.Tifrunner.gnm1.Arahy.07	5792886	5796954	-	2225	-	Serine-threonine/tyrosine-protein kinase, catalytic domain	Pkinase_Tyr
arahy.Tifrunner.gnm1.ann1.RU0HW5	485.0817399	695.5097722	547.7041121	232.2424833	169.2202141	79.08767497	576.0985414	160.1834575	1.844271065	0.000185536	0.005043064	arahy.RU0HW5	arahy.Tifrunner.gnm1.Arahy.16	149443899	149446501	+	2339	-	-	-
arahy.Tifrunner.gnm1.ann1.7PLX29	405.1067843	357.2268091	399.0949759	211.1295303	120.8715815	166.6113686	387.1428564	166.2041601	1.217186143	0.000186872	0.005073378	arahy.7PLX29	arahy.Tifrunner.gnm1.Arahy.16	149329194	149334386	-	1466	-	Aminotransferase, class I/classII	Aminotran_1_2
novel.2146	14.94858983	13.53131853	26.17016235	0.812036655	0	0	18.21669023	0.270678885	5.677676551	0.000187739	0.00509393	-	arahy.Tifrunner.gnm1.Arahy.08	39117696	39120515	+	834	-	-	-
arahy.Tifrunner.gnm1.ann1.7JJ660	41.85605151	21.65010964	4.673243277	0	0	0	22.72646814	0	6.958345749	0.00019138	0.005174435	arahy.7JJ660	arahy.Tifrunner.gnm1.Arahy.11	4623061	4623564	-	300	-	-	-
arahy.Tifrunner.gnm1.ann1.MH5KD3	35.87661558	31.12203261	41.12454084	1.62407331	0	6.327013998	36.04106301	2.650362436	3.768798914	0.000194422	0.005247469	arahy.MH5KD3	arahy.Tifrunner.gnm1.Arahy.10	109879621	109885077	-	1335	-	UDP-glucuronosyl/UDP-glucosyltransferase	UDPGT
arahy.Tifrunner.gnm1.ann1.DZKS62	6.726865422	21.65010964	57.94821664	0.812036655	0	0	28.7750639	0.270678885	6.33389534	0.000197076	0.005306661	arahy.DZKS62	arahy.Tifrunner.gnm1.Arahy.04	123780752	123781791	-	897	-	-	-
arahy.Tifrunner.gnm1.ann1.WI4YKF	1083.772762	1461.382401	1155.225738	319.1304054	423.6261141	643.2464231	1233.4603	462.0009809	1.417032259	0.000200072	0.005376479	arahy.WI4YKF	arahy.Tifrunner.gnm1.Arahy.02	224511	227478	+	1978	-	AMP-dependent synthetase/ligase	AMP-binding
novel.371	112.8618532	74.42225189	59.81751395	17.05276976	19.56968462	29.52606532	82.36720634	22.04950657	1.909910692	0.000204484	0.005486912	-	arahy.Tifrunner.gnm1.Arahy.02	61380573	61384715	+	1229	-	-	-
arahy.Tifrunner.gnm1.ann1.V4FSHN	1964.244703	1408.610258	1604.791741	428.7553539	475.4282205	865.7464154	1659.215568	589.9766632	1.492346176	0.000206732	0.005537552	arahy.V4FSHN	arahy.Tifrunner.gnm1.Arahy.02	86479541	86486231	+	2131	-	Uricase	-
arahy.Tifrunner.gnm1.ann1.DIZ6KI	570.2887019	373.4643913	468.2589764	32.4814662	66.76715929	163.4478616	470.6706899	87.5654957	2.428992599	0.000208662	0.005586022	arahy.DIZ6KI	arahy.Tifrunner.gnm1.Arahy.12	104500777	104503669	-	1716	-	-	-
arahy.Tifrunner.gnm1.ann1.ECTA9H	1150.293987	824.0572982	686.0321131	444.1840503	322.3242173	356.4217885	886.7944661	374.3100187	1.244019633	0.000209203	0.005597245	arahy.ECTA9H	arahy.Tifrunner.gnm1.Arahy.04	95587680	95601120	-	3322	-	-	NIF
arahy.Tifrunner.gnm1.ann1.R9K5QN	1469.44638	1466.794928	989.7929261	656.9376539	331.5334806	423.9099379	1308.678078	470.7936908	1.473743644	0.000209595	0.005601234	arahy.R9K5QN	arahy.Tifrunner.gnm1.Arahy.04	101235943	101251333	-	4513	-	Armadillo-type fold	-
arahy.Tifrunner.gnm1.ann1.JGYC2J	411.8336497	391.0551054	340.2121106	145.3545612	177.2783195	219.3364853	381.0336219	180.6564553	1.078732297	0.000212902	0.005669896	arahy.JGYC2J	arahy.Tifrunner.gnm1.Arahy.06	100797305	100800802	-	2158	-	Glycerophosphodiester phosphodiesterase domain	-
arahy.Tifrunner.gnm1.ann1.HDPS7V	1110.680224	1253.000095	1157.095035	756.8181625	774.7292793	717.0615864	1173.591785	749.5363427	0.646163527	0.0002148	0.005703956	arahy.HDPS7V	arahy.Tifrunner.gnm1.Arahy.11	147550201	147557165	+	3451	-	-	-
arahy.Tifrunner.gnm1.ann1.5QR84K	137.5270264	163.7289542	141.131947	69.02311568	78.27873848	65.37914464	147.4626425	70.89366627	1.054950304	0.000216041	0.005727018	arahy.5QR84K	arahy.Tifrunner.gnm1.Arahy.09	449113	452234	-	1593	-	-	-
arahy.Tifrunner.gnm1.ann1.EU9JMW	67.26865422	50.06587854	28.03945966	0	3.453473756	6.327013998	48.45799747	3.260162585	3.935967934	0.00021798	0.005771781	arahy.EU9JMW	arahy.Tifrunner.gnm1.Arahy.02	15745063	15746218	-	477	-	-	-
arahy.Tifrunner.gnm1.ann1.42QIIL	1466.456662	1247.587568	1263.644982	254.167473	427.0795879	644.3009254	1325.896404	441.8493288	1.586275065	0.00022574	0.005943105	arahy.42QIIL	arahy.Tifrunner.gnm1.Arahy.01	93414566	93418187	+	2150	-	Pectinesterase, catalytic	-
arahy.Tifrunner.gnm1.ann1.UUW3MN	368.4827392	373.4643913	341.1467592	103.9406918	189.9410566	160.2843546	361.0312966	151.388701	1.257443804	0.000232754	0.00610685	arahy.UUW3MN	arahy.Tifrunner.gnm1.Arahy.03	36364	43696	+	3152	-	E2F transcription factor, CC-MB domain	E2F_TDP
arahy.Tifrunner.gnm1.ann1.T5VF9E	131.5475905	320.692249	341.1467592	56.0305292	85.18568599	74.86966564	264.4621996	72.02862694	1.877081952	0.000240192	0.006267132	arahy.T5VF9E	arahy.Tifrunner.gnm1.Arahy.15	2009483	2011681	+	840	-	-	-
arahy.Tifrunner.gnm1.ann1.HZHI7V	695.8568564	1254.353227	1317.854604	419.8229506	482.335168	346.9312675	1089.354896	416.3631287	1.387139346	0.00024068	0.006275509	arahy.HZHI7V	arahy.Tifrunner.gnm1.Arahy.03	13123766	13125347	-	749	-	-	-
arahy.Tifrunner.gnm1.ann1.E22CU6	786.2958249	648.1501574	585.0900583	380.8451912	340.742744	375.4028305	673.1786802	365.6635886	0.880777163	0.000243004	0.0063218	arahy.E22CU6	arahy.Tifrunner.gnm1.Arahy.03	30554900	30558486	-	435	-	-	-
arahy.Tifrunner.gnm1.ann1.HLS3VZ	736.2180489	1282.768996	951.4723313	295.5813424	445.4981146	436.5639659	990.1531255	392.5478076	1.334833366	0.00024455	0.006347547	arahy.HLS3VZ	arahy.Tifrunner.gnm1.Arahy.12	30385345	30389579	-	1464	-	Inorganic pyrophosphatase	Pyrophosphatase
arahy.Tifrunner.gnm1.ann1.I9WKA5	97.16583387	250.3293927	251.4204883	26.79720962	55.2555801	54.83412131	199.6385716	45.62897034	2.132374575	0.000253587	0.006545409	arahy.I9WKA5	arahy.Tifrunner.gnm1.Arahy.17	106793305	106797817	-	2473	-	Phospholipase D, C-terminal	C2
arahy.Tifrunner.gnm1.ann1.A2FF76	1079.288185	1687.35542	1635.635147	560.305292	768.9734897	644.3009254	1467.426251	657.8599024	1.157449346	0.000253952	0.006551168	arahy.A2FF76	arahy.Tifrunner.gnm1.Arahy.05	11875827	11882873	-	2527	-	-	-
arahy.Tifrunner.gnm1.ann1.84HJB8	2315.536564	2921.41167	2861.894183	1498.207629	774.7292793	988.068686	2699.614139	1087.001865	1.311712091	0.000255934	0.006594923	arahy.84HJB8	arahy.Tifrunner.gnm1.Arahy.04	115776144	115781513	+	2501	-	-	-
arahy.Tifrunner.gnm1.ann1.TEYT15	314.6678158	369.4049957	311.2380023	179.4601008	163.4644245	198.2464386	331.7702713	180.3903213	0.876554207	0.000259292	0.00666653	arahy.TEYT15	arahy.Tifrunner.gnm1.Arahy.19	14801086	14807121	-	2086	-	-	-
arahy.Tifrunner.gnm1.ann1.F3RJIU	1557.64306	1926.859758	2072.116069	712.1561465	998.0539156	1008.10423	1852.206296	906.1047641	1.031850416	0.000260374	0.006686893	arahy.F3RJIU	arahy.Tifrunner.gnm1.Arahy.15	160314209	160317445	+	2526	-	Auxin response factor	Auxin_resp
arahy.Tifrunner.gnm1.ann1.EUX55C	149.4858983	177.2602727	141.131947	71.45922564	79.4298964	53.77961898	155.9593726	68.22291367	1.190443872	0.000273578	0.006994819	arahy.EUX55C	arahy.Tifrunner.gnm1.Arahy.03	141450348	141453505	+	770	-	-	-
arahy.Tifrunner.gnm1.ann1.65IVB9	162.1921996	163.7289542	171.9753526	77.14348223	93.24379142	87.52369364	165.9655021	85.97032243	0.952636398	0.00027498	0.007018994	arahy.65IVB9	arahy.Tifrunner.gnm1.Arahy.06	11133174	11136420	+	1931	-	TMEM14 family	-
arahy.Tifrunner.gnm1.ann1.21Z9DD	515.726349	734.7505959	515.9260578	272.8443161	311.963796	289.9881416	588.8010009	291.5987512	1.012566759	0.000275862	0.007032259	arahy.21Z9DD	arahy.Tifrunner.gnm1.Arahy.16	145082173	145091340	+	3112	-	-	Beta-lactamase
arahy.Tifrunner.gnm1.ann1.1JP5NC	3480.031712	2660.257222	2249.699314	1505.515958	881.7869658	1004.940723	2796.662749	1130.747883	1.30608702	0.000275957	0.007032259	arahy.1JP5NC	arahy.Tifrunner.gnm1.Arahy.16	150664428	150669923	+	2058	-	K Homology domain, type 1	KH_1
arahy.Tifrunner.gnm1.ann1.A5W2CW	652.5059459	546.6652684	655.1887075	375.1609346	371.8240078	330.0592302	618.1199739	359.0147242	0.784917421	0.00027704	0.007055947	arahy.A5W2CW	arahy.Tifrunner.gnm1.Arahy.16	40909632	40912670	+	2074	-	Protein kinase domain	Pkinase
arahy.Tifrunner.gnm1.ann1.0525TE	183.8676549	358.5799409	299.0875698	86.88792209	111.6623181	112.8317496	280.5117218	103.7939966	1.433392248	0.000281203	0.007146069	arahy.0525TE	arahy.Tifrunner.gnm1.Arahy.12	19645553	19650800	-	1608	-	-	-
novel.2451	660.7276703	1004.023835	870.1578982	312.6341122	432.8353775	417.5829239	844.969801	387.6841378	1.124060825	0.000281353	0.007146069	-	arahy.Tifrunner.gnm1.Arahy.09	118222639	118225813	+	2416	-	-	-
arahy.Tifrunner.gnm1.ann1.QU48A8	227.2185654	142.0788445	124.3082712	68.21107902	42.59284299	52.72511665	164.535227	54.50967956	1.59163285	0.00028488	0.007223702	arahy.QU48A8	arahy.Tifrunner.gnm1.Arahy.04	26932106	26934810	-	975	-	-	-
arahy.Tifrunner.gnm1.ann1.DR7LK2	3375.391583	2711.676232	2582.434235	1570.478891	1719.829931	1710.402784	2889.834017	1666.903869	0.794234484	0.000287599	0.00728064	arahy.DR7LK2	arahy.Tifrunner.gnm1.Arahy.08	40751493	40754947	-	1724	-	-	Mito_carr
arahy.Tifrunner.gnm1.ann1.59GG00	1238.490667	875.4763086	859.876763	537.5682656	491.5444313	441.8364775	991.2812462	490.3163915	1.016008289	0.000289159	0.007316098	arahy.59GG00	arahy.Tifrunner.gnm1.Arahy.09	106975320	106983213	-	5135	-	Pyruvate kinase, barrel	PK
arahy.Tifrunner.gnm1.ann1.I8BJZC	10.46401288	9.471922968	25.2355137	0	0	0	15.05714985	0	6.364353633	0.000297201	0.007494888	arahy.I8BJZC	arahy.Tifrunner.gnm1.Arahy.17	133916003	133917983	+	1157	-	Major facilitator, sugar transporter-like	Sugar_tr
arahy.Tifrunner.gnm1.ann1.Q3UCZQ	358.0187263	1332.834875	1601.987795	203.0091638	295.8475851	190.8649223	1097.613799	229.9072237	2.255320444	0.000298166	0.007511007	arahy.Q3UCZQ	arahy.Tifrunner.gnm1.Arahy.11	17039791	17053496	+	3453	-	NB-ARC	NB-ARC
arahy.Tifrunner.gnm1.ann1.ZN0YSQ	358.0187263	384.2894461	291.6103805	111.2490217	171.5225299	171.8838803	344.6395177	151.5518106	1.187645809	0.000298995	0.00752367	arahy.ZN0YSQ	arahy.Tifrunner.gnm1.Arahy.17	764775	770004	+	2242	-	Chloride channel, core	Voltage_CLC
arahy.Tifrunner.gnm1.ann1.WXBJ4D	160.6973406	94.71922968	101.8767034	48.7221993	33.38357964	40.07108865	119.0977579	40.72562253	1.547528622	0.000299209	0.007524953	arahy.WXBJ4D	arahy.Tifrunner.gnm1.Arahy.03	10568863	10574809	-	2662	-	-	-
arahy.Tifrunner.gnm1.ann1.QMY2CQ	623.3561957	599.4374107	603.7830314	280.152646	393.6960082	300.5331649	608.8588793	324.7939397	0.908502896	0.000301589	0.007576536	arahy.QMY2CQ	arahy.Tifrunner.gnm1.Arahy.15	153594791	153602362	+	2730	-	Translation initiation factor IF2/IF5	-
arahy.Tifrunner.gnm1.ann1.1N2067	461.1639961	819.9979026	880.4390335	317.5063321	253.2547421	180.3198989	720.5336441	250.3603244	1.52344844	0.00030417	0.00763723	arahy.1N2067	arahy.Tifrunner.gnm1.Arahy.19	12098984	12104188	+	1857	-	Dynamin central domain	-
arahy.Tifrunner.gnm1.ann1.20VWGC	17.93830779	25.7095052	19.62762176	0	0	2.109004666	21.09181158	0.703001555	4.967294738	0.000304532	0.007642141	arahy.20VWGC	arahy.Tifrunner.gnm1.Arahy.09	111630386	111633461	+	2306	-	Serine-threonine/tyrosine-protein kinase, catalytic domain	Pkinase_Tyr
novel.2243	942.5085885	1008.08323	999.1394127	460.4247834	503.0560105	643.2464231	983.2437438	535.575739	0.876839774	0.000305891	0.007667909	-	arahy.Tifrunner.gnm1.Arahy.08	31445897	31448288	-	1507	-	PF06364:Protein of unknown function (DUF1068)	-
novel.880	39.61376304	824.0572982	345.8200025	47.91016265	33.38357964	25.30805599	403.1636879	35.53393276	3.501227665	0.000306319	0.007670282	-	arahy.Tifrunner.gnm1.Arahy.03	36289221	36301326	-	1895	-	-	-
arahy.Tifrunner.gnm1.ann1.QALZ28	280.2860592	311.2203261	237.4007585	133.9860481	70.22063305	117.049759	276.3023813	107.08548	1.36263464	0.000313702	0.007842373	arahy.QALZ28	arahy.Tifrunner.gnm1.Arahy.04	99840859	99844171	+	1235	-	Ribosomal biogenesis, methyltransferase, EMG1/NEP1	-
arahy.Tifrunner.gnm1.ann1.G7GJBK	89.69153896	116.3693393	140.1972983	30.85739289	43.74400091	49.56160965	115.4193922	41.38766782	1.484099351	0.000314804	0.007865672	arahy.G7GJBK	arahy.Tifrunner.gnm1.Arahy.03	9020694	9024593	-	1619	-	Zinc finger, CCCH-type	zf-CCCH
arahy.Tifrunner.gnm1.ann1.V8Z5SM	39.61376304	21.65010964	6.542540588	0.812036655	0	0	22.60213776	0.270678885	5.989523374	0.000317578	0.007926391	arahy.V8Z5SM	arahy.Tifrunner.gnm1.Arahy.02	97744146	97746309	-	624	-	-	-
arahy.Tifrunner.gnm1.ann1.ALL85F	1252.691827	10879.18009	6255.603451	835.585718	987.6934943	1060.829347	6129.158458	961.3695198	2.67247074	0.00031781	0.007927891	arahy.ALL85F	arahy.Tifrunner.gnm1.Arahy.16	148510659	148512214	+	913	-	WRKY domain	WRKY
arahy.Tifrunner.gnm1.ann1.RB9UB5	3.737147457	43.30021928	19.62762176	0	0	0	22.22166283	0	6.91636707	0.000325704	0.008081063	arahy.RB9UB5	arahy.Tifrunner.gnm1.Arahy.09	2429244	2430197	+	591	-	-	-
arahy.Tifrunner.gnm1.ann1.LS1NQA	59.04692981	77.12851559	160.7595687	10.55647652	17.26736878	28.47156299	98.97833805	18.7651361	2.406849737	0.000328224	0.008121727	arahy.LS1NQA	arahy.Tifrunner.gnm1.Arahy.16	153691949	153695941	-	2108	-	-	-
arahy.Tifrunner.gnm1.ann1.Q92UKX	147.9910393	231.3855468	208.4266502	69.02311568	97.8484231	66.43364698	195.9344121	77.76839525	1.333117235	0.000330669	0.008164702	arahy.Q92UKX	arahy.Tifrunner.gnm1.Arahy.17	3768598	3771843	-	1723	-	-	-
arahy.Tifrunner.gnm1.ann1.UI155H	392.4004829	815.9385071	425.2651382	211.941567	191.0922145	136.030801	544.5347094	179.6881941	1.597194494	0.000331434	0.008179227	arahy.UI155H	arahy.Tifrunner.gnm1.Arahy.19	7444484	7448718	-	1614	-	NB-ARC	NB-ARC
novel.567	6.726865422	14.88445038	24.30086504	0	0	0	15.30406028	0	6.383151426	0.000340313	0.008362516	-	arahy.Tifrunner.gnm1.Arahy.02	93540944	93541926	-	728	-	-	-
arahy.Tifrunner.gnm1.ann1.UFV38F	76.9852376	82.541043	51.40567605	16.2407331	20.72084254	27.41706066	70.31065222	21.45954543	1.716896032	0.00034591	0.008463954	arahy.UFV38F	arahy.Tifrunner.gnm1.Arahy.19	16042640	16046381	-	3726	-	NB-ARC	NB-ARC
arahy.Tifrunner.gnm1.ann1.W4Q1VQ	629.3356317	539.8996092	362.6436783	253.3554364	179.5806353	202.4644479	510.6263064	211.8001732	1.268234274	0.000347206	0.008486665	arahy.W4Q1VQ	arahy.Tifrunner.gnm1.Arahy.03	23893397	23902672	-	5023	-	Tetratricopeptide-like helical domain	-
arahy.Tifrunner.gnm1.ann1.BDV9DF	104.6401288	86.60043856	75.70654109	31.66942955	39.13936924	36.90758165	88.98236948	35.90546015	1.316854293	0.000348165	0.008505605	arahy.BDV9DF	arahy.Tifrunner.gnm1.Arahy.09	8956482	8960628	-	1194	-	SNARE	SNARE
arahy.Tifrunner.gnm1.ann1.RW24XF	264.5900399	571.0216418	493.4944901	145.3545612	185.3364249	114.9407543	443.0353906	148.5439135	1.575641819	0.000348614	0.008512062	arahy.RW24XF	arahy.Tifrunner.gnm1.Arahy.02	98285466	98291338	-	2217	-	Cation/H+ exchanger	Na_H_Exchanger
arahy.Tifrunner.gnm1.ann1.BX8W5K	184.6150844	159.6695586	182.2564878	63.33885909	25.32547421	68.54265164	175.5137103	52.40232832	1.739513979	0.000355161	0.008647901	arahy.BX8W5K	arahy.Tifrunner.gnm1.Arahy.16	151687124	151696753	-	3110	-	SNARE	-
novel.1788	27.65489118	12.17818667	24.30086504	1.62407331	0	0	21.37798096	0.54135777	5.113464639	0.000355303	0.008647901	-	arahy.Tifrunner.gnm1.Arahy.06	61246047	61246742	-	509	-	-	-
arahy.Tifrunner.gnm1.ann1.PUDN4D	91.93382743	59.53780151	91.59556824	21.92498969	3.453473756	14.76303266	81.02239906	13.3804987	2.580790604	0.000356345	0.008668669	arahy.PUDN4D	arahy.Tifrunner.gnm1.Arahy.16	147469931	147472126	-	1704	-	Thiolase-like	Chal_sti_synt_N
arahy.Tifrunner.gnm1.ann1.HCPJ2X	91.18639794	52.77214225	46.73243277	18.67684307	17.26736878	16.87203733	63.56365765	17.60541639	1.856618651	0.000357879	0.008696815	arahy.HCPJ2X	arahy.Tifrunner.gnm1.Arahy.09	17016892	17019010	+	519	-	Signal recognition particle, SRP9/SRP14 subunit	-
arahy.Tifrunner.gnm1.ann1.LXAL56	1109.185365	395.1145009	376.6634082	45.47405268	27.62779005	168.7203733	626.9877581	80.60740534	2.960424882	0.000358431	0.008705651	arahy.LXAL56	arahy.Tifrunner.gnm1.Arahy.10	114178054	114181263	-	1806	-	Cysteine oxygenase/2-aminoethanethiol dioxygenase	-
arahy.Tifrunner.gnm1.ann1.RW3D4K	153.9704752	211.088569	143.0012443	77.14348223	37.98821132	59.05213065	169.3534295	58.06127473	1.535005339	0.000359923	0.008732681	arahy.RW3D4K	arahy.Tifrunner.gnm1.Arahy.19	148609461	148613609	-	3011	-	-	-
arahy.Tifrunner.gnm1.ann1.LZEE9M	152.4756162	328.8110402	276.656002	90.13606871	82.88337015	43.23459565	252.6475528	72.08467817	1.80558972	0.000366647	0.008863504	arahy.LZEE9M	arahy.Tifrunner.gnm1.Arahy.10	114347008	114349635	-	1176	-	-	-
arahy.Tifrunner.gnm1.ann1.XG0Z4E	797.5072672	794.2883974	619.6720586	449.0562702	346.4985336	360.6397979	737.1559077	385.3982006	0.93415414	0.00036674	0.008863504	arahy.XG0Z4E	arahy.Tifrunner.gnm1.Arahy.16	147243833	147248769	-	2603	-	TPX2, C-terminal	-
arahy.Tifrunner.gnm1.ann1.QR3Y2J	802.7392737	152.9038993	115.8964333	64.9629324	23.02315838	14.76303266	357.1798688	34.24970781	3.378214582	0.0003773	0.009077102	arahy.QR3Y2J	arahy.Tifrunner.gnm1.Arahy.20	92830212	92831766	+	1365	-	-	-
arahy.Tifrunner.gnm1.ann1.AAGX57	49.33034643	78.48164745	58.88286529	20.30091638	21.87200046	20.03554433	62.23161972	20.73615372	1.577968148	0.000377466	0.009077102	arahy.AAGX57	arahy.Tifrunner.gnm1.Arahy.02	7099271	7100587	-	969	-	Lactate dehydrogenase/glycoside hydrolase, family 4, C-terminal	-
novel.35	51.5726349	14.88445038	16.8236758	0	0	2.109004666	27.76025369	0.703001555	5.364531843	0.000390403	0.009334635	-	arahy.Tifrunner.gnm1.Arahy.01	17272587	17277201	+	1245	-	-	-
arahy.Tifrunner.gnm1.ann1.8TG862	1566.612214	2372.040137	2243.156773	898.9245771	1143.099813	1004.940723	2060.603041	1015.655038	1.020547252	0.000391833	0.009359127	arahy.8TG862	arahy.Tifrunner.gnm1.Arahy.03	126497518	126500943	-	2081	-	Major facilitator, sugar transporter-like	Sugar_tr
arahy.Tifrunner.gnm1.ann1.1FZS4Y	18.68573728	8.118791115	13.08508118	0	0	0	13.29653652	0	6.189481194	0.00039204	0.009359212	arahy.1FZS4Y	arahy.Tifrunner.gnm1.Arahy.02	95118230	95118939	-	237	-	-	-
arahy.Tifrunner.gnm1.ann1.1E8W48	455.9319897	407.2926876	296.2836238	107.1888385	86.33684391	191.9194246	386.502767	128.4817023	1.589245922	0.000393399	0.009377083	arahy.1E8W48	arahy.Tifrunner.gnm1.Arahy.16	149676811	149683529	+	1923	-	Cytokinin dehydrogenase 1, FAD/cytokinin binding domain	FAD_binding_4
arahy.Tifrunner.gnm1.ann1.J95YZQ	198.8162447	166.4352179	108.419244	47.91016265	13.81389503	7.381516331	157.8902355	23.03519133	2.763544096	0.000398695	0.009472673	arahy.J95YZQ	arahy.Tifrunner.gnm1.Arahy.10	105262274	105263773	+	264	-	-	-
arahy.Tifrunner.gnm1.ann1.EM7V1A	2414.944686	1018.908285	1773.963148	209.505457	565.2185381	548.3412131	1735.938706	441.0217361	1.977843569	0.000399536	0.00948392	arahy.EM7V1A	arahy.Tifrunner.gnm1.Arahy.13	134065691	134069903	-	2355	-	Amine oxidase	Amino_oxidase
arahy.Tifrunner.gnm1.ann1.09HEKB	118.8412891	86.60043856	131.7854604	30.85739289	52.95326426	36.90758165	112.4090627	40.23941294	1.493534402	0.000399732	0.00948392	arahy.09HEKB	arahy.Tifrunner.gnm1.Arahy.15	154097142	154103525	-	2231	-	Oligopeptide transporter, OPT superfamily	OPT
arahy.Tifrunner.gnm1.ann1.0698HC	404.3593548	434.3553247	432.7423275	212.7536036	232.5338996	275.2251089	423.8190023	240.1708707	0.820085976	0.000401828	0.009514068	arahy.0698HC	arahy.Tifrunner.gnm1.Arahy.10	104310238	104314931	-	1716	-	Longin-like domain	-
arahy.Tifrunner.gnm1.ann1.L7ML82	1177.948878	1082.505482	820.6215195	527.0117891	244.0454788	370.1303189	1027.025293	380.3958623	1.431554312	0.000402413	0.009523015	arahy.L7ML82	arahy.Tifrunner.gnm1.Arahy.16	151290766	151293537	-	1626	-	-	-
arahy.Tifrunner.gnm1.ann1.3Q2PIU	60.5417888	221.9136238	114.027136	6.49629324	33.38357964	8.436018664	132.1608495	16.10529718	3.047270034	0.000408554	0.009638649	arahy.3Q2PIU	arahy.Tifrunner.gnm1.Arahy.04	123903754	123908058	+	2618	-	ATPase, AAA-type, core	AAA
arahy.Tifrunner.gnm1.ann1.JAAZ6K	0	133.9600534	145.8051903	0	0	0	93.25508122	0	8.992123849	0.000415014	0.009776043	arahy.JAAZ6K	arahy.Tifrunner.gnm1.Arahy.13	56500766	56502809	-	699	-	SAC domain	-
arahy.Tifrunner.gnm1.ann1.F7BECR	3569.72325	4043.157975	3415.206187	1888.79726	2288.501943	2357.867217	3676.029138	2178.388806	0.754946895	0.000425037	0.009966307	arahy.F7BECR	arahy.Tifrunner.gnm1.Arahy.05	33059558	33063444	+	1542	-	-	-
arahy.Tifrunner.gnm1.ann1.GJ7VP8	269.8220464	259.8013157	294.4143265	132.3619748	156.557477	165.5568663	274.6792295	151.492106	0.861735838	0.000436654	0.010176599	arahy.GJ7VP8	arahy.Tifrunner.gnm1.Arahy.19	95482982	95489574	-	2208	-	-	-
arahy.Tifrunner.gnm1.ann1.Z7F4DY	100.9029813	4.059395558	26.17016235	0.812036655	0	2.109004666	43.71084641	0.97368044	5.483994308	0.000437362	0.010187942	arahy.Z7F4DY	arahy.Tifrunner.gnm1.Arahy.01	111767862	111773380	-	2515	-	Proton-dependent oligopeptide transporter family	-
arahy.Tifrunner.gnm1.ann1.DCC0MI	266.0848989	403.2332921	300.0222184	162.407331	138.1389503	161.3388569	323.1134698	153.9617127	1.065253476	0.000440756	0.010246296	arahy.DCC0MI	arahy.Tifrunner.gnm1.Arahy.18	1829200	1834907	+	3489	-	Glycoside hydrolase 35, catalytic domain	-
arahy.Tifrunner.gnm1.ann1.7UV203	958.2046079	1044.61779	727.156654	494.5303229	511.1141159	455.5450078	909.9930173	487.0631489	0.901186149	0.000441748	0.010264195	arahy.7UV203	arahy.Tifrunner.gnm1.Arahy.04	116759328	116764536	-	4043	-	-	-
arahy.Tifrunner.gnm1.ann1.N2H6V0	118.8412891	188.0853275	222.44638	77.14348223	50.65094843	61.16113531	176.4576655	62.98518866	1.480032001	0.000446215	0.010357534	arahy.N2H6V0	arahy.Tifrunner.gnm1.Arahy.03	10184794	10188583	+	1650	-	-	-
arahy.Tifrunner.gnm1.ann1.1H7D7B	76.23780811	24.35637335	20.56227042	2.436109965	4.604631675	6.327013998	40.38548396	4.455918546	3.206371721	0.000447696	0.010386684	arahy.1H7D7B	arahy.Tifrunner.gnm1.Arahy.11	668837	670023	-	484	-	-	-
arahy.Tifrunner.gnm1.ann1.JED5FR	936.5291526	987.7862523	945.8644393	613.8997112	591.6951703	668.5544791	956.7266148	624.7164535	0.614476189	0.00045097	0.010441237	arahy.JED5FR	arahy.Tifrunner.gnm1.Arahy.15	152384065	152395347	+	2467	-	-	DNA_methylase
arahy.Tifrunner.gnm1.ann1.Q4USAB	697.3517154	350.4611498	284.1331913	98.25643526	124.3250552	170.8293779	443.9820188	131.1369561	1.761719933	0.000454962	0.010502404	arahy.Q4USAB	arahy.Tifrunner.gnm1.Arahy.09	2179755	2183359	+	2487	-	Serine-threonine/tyrosine-protein kinase, catalytic domain	Pkinase_Tyr
arahy.Tifrunner.gnm1.ann1.H1FZKX	343.817566	495.246258	457.9778412	110.4369851	226.77811	117.049759	432.3472217	151.421618	1.515432327	0.000455382	0.010506829	arahy.H1FZKX	arahy.Tifrunner.gnm1.Arahy.15	2011932	2015831	-	1459	-	-	-
arahy.Tifrunner.gnm1.ann1.9SIV6F	418.5605151	485.7743351	375.7287595	243.6109965	142.7435819	142.357815	426.6878699	176.2374645	1.271774326	0.000456339	0.010521574	arahy.9SIV6F	arahy.Tifrunner.gnm1.Arahy.16	146386217	146392459	+	4680	-	-	-
arahy.Tifrunner.gnm1.ann1.P9EW5D	1707.876388	1675.177233	1118.774441	777.9311155	375.2774815	387.0023562	1500.609354	513.4036511	1.546326202	0.000456963	0.010527504	arahy.P9EW5D	arahy.Tifrunner.gnm1.Arahy.16	150523165	150526380	-	1554	-	-	-
arahy.Tifrunner.gnm1.ann1.K3SJ5I	248.8940206	315.2797216	257.0283803	152.6628911	153.1040032	134.9762986	273.7340408	146.9143977	0.894320066	0.00045728	0.010529536	arahy.K3SJ5I	arahy.Tifrunner.gnm1.Arahy.16	11457067	11458027	+	564	-	-	-
arahy.Tifrunner.gnm1.ann1.LDA3VX	2361.129763	1993.163219	2002.01742	469.3571866	978.484231	982.7961743	2118.770134	810.2125306	1.387586466	0.000460025	0.010575885	arahy.LDA3VX	arahy.Tifrunner.gnm1.Arahy.17	977072	993911	+	4713	-	Protein patched/dispatched	-
arahy.Tifrunner.gnm1.ann1.A16335	2139.890634	1957.981791	1540.300984	990.6847191	420.1726404	519.8696502	1879.391136	643.5756699	1.545225554	0.000460202	0.010575885	arahy.A16335	arahy.Tifrunner.gnm1.Arahy.16	146906334	146912684	-	1793	-	DEAD/DEAH box helicase domain	DEAD
arahy.Tifrunner.gnm1.ann1.WX3P41	277.2963413	627.8531796	457.9778412	130.7379015	134.6854765	197.1919363	454.3757873	154.2051047	1.55781794	0.00046021	0.010575885	arahy.WX3P41	arahy.Tifrunner.gnm1.Arahy.05	12856400	12869641	+	5493	-	RNA polymerase, alpha subunit	-
arahy.Tifrunner.gnm1.ann1.IV01VU	84.45953252	116.3693393	117.7657306	28.42128293	49.49979051	39.01658632	106.1982008	38.97921992	1.451619518	0.000466443	0.010703103	arahy.IV01VU	arahy.Tifrunner.gnm1.Arahy.03	22626279	22630186	+	1176	-	-	-
arahy.Tifrunner.gnm1.ann1.407LUN	722.7643181	405.9395558	360.774381	129.9258648	44.89515883	165.5568663	496.4927516	113.4592966	2.128726779	0.000466849	0.010703125	arahy.407LUN	arahy.Tifrunner.gnm1.Arahy.04	9963489	9967282	+	1190	-	Fatty acid hydroxylase	-
arahy.Tifrunner.gnm1.ann1.R81MSI	58.29950032	83.89417486	64.49075723	29.23331958	20.72084254	17.92653966	68.8948108	22.62690059	1.589709006	0.000466908	0.010703125	arahy.R81MSI	arahy.Tifrunner.gnm1.Arahy.10	101569567	101572432	+	1431	-	-	-
arahy.Tifrunner.gnm1.ann1.Y1UXXN	316.1626748	64.95032892	147.6744876	12.99258648	3.453473756	35.85307932	176.2624971	17.43304652	3.339050202	0.000467994	0.010722697	arahy.Y1UXXN	arahy.Tifrunner.gnm1.Arahy.04	124475982	124479158	+	3177	-	Leucine-rich repeat	LRRNT_2
arahy.Tifrunner.gnm1.ann1.N58G8H	106.1349878	39.24082372	33.6473516	0	8.058105431	2.109004666	59.6743877	3.389036699	4.188620327	0.000468529	0.010729621	arahy.N58G8H	arahy.Tifrunner.gnm1.Arahy.16	104580220	104581502	+	1143	-	-	-
arahy.Tifrunner.gnm1.ann1.Z8UC8R	615.1344713	600.7905425	496.2984361	288.2730125	231.3827417	131.8127916	570.74115	217.1561819	1.392643086	0.000472624	0.010783576	arahy.Z8UC8R	arahy.Tifrunner.gnm1.Arahy.16	150512592	150517899	-	1952	-	Peptidase S54, rhomboid domain	Rhomboid
arahy.Tifrunner.gnm1.ann1.H2STE2	1739.268426	2231.314425	2463.733856	996.3689757	1026.832864	538.8506922	2144.772236	854.0175105	1.328259703	0.000472757	0.010783576	arahy.H2STE2	arahy.Tifrunner.gnm1.Arahy.04	21842655	21848679	-	1250	-	Cytidyltransferase-like domain	CTP_transf_2
arahy.Tifrunner.gnm1.ann1.ZK4XM6	97.16583387	109.6036801	191.6029744	30.04535624	4.604631675	28.47156299	132.7908294	21.04051697	2.648781037	0.000482068	0.010952617	arahy.ZK4XM6	arahy.Tifrunner.gnm1.Arahy.04	11458470	11460820	-	1861	-	Thiolase-like	Chal_sti_synt_N
arahy.Tifrunner.gnm1.ann1.GP8974	137.5270264	69.00972448	39.25524353	19.48887972	12.66273711	16.87203733	81.9306648	16.34121805	2.32387129	0.000482828	0.01095908	arahy.GP8974	arahy.Tifrunner.gnm1.Arahy.16	151927252	151931193	-	2409	-	Eukaryotic porin/Tom40	-
arahy.Tifrunner.gnm1.ann1.L615XT	5.97943593	75.77538374	65.42540588	2.436109965	3.453473756	0	49.06007518	1.963194574	4.640704063	0.000484329	0.01098233	arahy.L615XT	arahy.Tifrunner.gnm1.Arahy.04	106560214	106568206	-	1719	-	Aminotransferase class-III	Aminotran_3
arahy.Tifrunner.gnm1.ann1.2CLZ47	0	146.1382401	117.7657306	0	0	0	87.96799022	0	8.90775387	0.000485619	0.011000763	arahy.2CLZ47	arahy.Tifrunner.gnm1.Arahy.13	139058568	139061140	+	1765	-	-	-
arahy.Tifrunner.gnm1.ann1.LHXL5N	49.33034643	59.53780151	116.8310819	21.11295303	19.56968462	17.92653966	75.23307662	19.53639244	1.943804722	0.000501036	0.011261451	arahy.LHXL5N	arahy.Tifrunner.gnm1.Arahy.15	3591983	3596804	+	2663	-	DNA mismatch repair protein, C-terminal	-
arahy.Tifrunner.gnm1.ann1.48P6NN	864.0284919	71.71598818	172.9100013	8.12036655	1.151157919	42.18009332	369.5514938	17.15053926	4.431025068	0.000504619	0.011305949	arahy.48P6NN	arahy.Tifrunner.gnm1.Arahy.04	118849000	118850546	-	1452	-	-	-
arahy.Tifrunner.gnm1.ann1.LDUK9I	32.13946813	8.118791115	8.411837899	0	0	0	16.22336571	0	6.477132897	0.000504981	0.011306032	arahy.LDUK9I	arahy.Tifrunner.gnm1.Arahy.04	6281107	6283669	-	616	-	-	-
arahy.Tifrunner.gnm1.ann1.3J87F1	342.322707	405.9395558	382.2713001	214.3776769	173.8248457	123.376773	376.844521	170.5264319	1.140978381	0.000515518	0.01151398	arahy.3J87F1	arahy.Tifrunner.gnm1.Arahy.16	150242079	150247565	+	1834	-	Histone deacetylase domain	Hist_deacetyl
novel.2819	261.600322	113.6630756	96.26881151	41.41386941	5.755789594	10.54502333	157.177403	19.23822744	3.016658851	0.000541274	0.011996249	-	arahy.Tifrunner.gnm1.Arahy.10	81076489	81079193	-	2323	-	-	-
arahy.Tifrunner.gnm1.ann1.V7DYZ1	3609.337014	8827.832206	7045.381565	2521.373814	2370.234155	1450.99521	6494.183595	2114.20106	1.618873811	0.000543108	0.012031112	arahy.V7DYZ1	arahy.Tifrunner.gnm1.Arahy.04	119551909	119557253	+	2663	-	Calreticulin/calnexin	-
arahy.Tifrunner.gnm1.ann1.Z30F3P	169.6664945	121.7818667	204.6880555	78.76755554	44.89515883	41.12559099	165.3788056	54.92943512	1.585542711	0.000544725	0.012061136	arahy.Z30F3P	arahy.Tifrunner.gnm1.Arahy.04	122652105	122658986	-	3232	-	Pyruvate carboxyltransferase	HMGL-like
arahy.Tifrunner.gnm1.ann1.RU3ERW	257.8631745	615.6749929	486.0173008	164.0314043	151.9528453	170.8293779	453.1851561	162.2712092	1.479614262	0.000545981	0.012077331	arahy.RU3ERW	arahy.Tifrunner.gnm1.Arahy.15	13503394	13516603	+	5557	-	RNA polymerase, alpha subunit	-
arahy.Tifrunner.gnm1.ann1.5BFV3F	257.8631745	39.24082372	38.32059487	2.436109965	16.11621086	7.381516331	111.8081977	8.644612386	3.712424236	0.000554626	0.012227497	arahy.5BFV3F	arahy.Tifrunner.gnm1.Arahy.15	4679961	4681022	-	580	-	-	Rhodanese
arahy.Tifrunner.gnm1.ann1.S5CNIB	169.6664945	63.59719707	36.45129756	17.86480641	6.906947513	14.76303266	89.90499639	13.17826219	2.764137307	0.000568916	0.012500687	arahy.S5CNIB	arahy.Tifrunner.gnm1.Arahy.02	585369	586454	+	1086	-	-	DUF295
arahy.Tifrunner.gnm1.ann1.FJ1N0Z	1583.055663	4496.457146	3670.36527	421.447024	1254.762131	500.8886082	3249.95936	725.6992545	2.163241815	0.000570558	0.012518865	arahy.FJ1N0Z	arahy.Tifrunner.gnm1.Arahy.04	4963619	4968172	+	3638	-	Phosphoadenosine phosphosulphate reductase	-
arahy.Tifrunner.gnm1.ann1.5I5ID6	320.6472518	556.1371914	310.3033536	120.1814249	186.4875828	143.4123173	395.6959323	150.0271084	1.398944125	0.000574569	0.012589809	arahy.5I5ID6	arahy.Tifrunner.gnm1.Arahy.02	98539968	98545154	+	3739	-	Cation efflux protein	-
novel.2422	505.2623361	511.4838403	524.3378957	342.6794684	338.4404281	318.4597046	513.6946907	333.1932004	0.624165159	0.00057461	0.012589809	-	arahy.Tifrunner.gnm1.Arahy.09	107035079	107039288	+	2730	-	PF05003:Protein of unknown function (DUF668)|PF11961:Domain of unknown function (DUF3475)	-
arahy.Tifrunner.gnm1.ann1.QRZ24D	161.4447701	300.3952713	258.8976776	82.82773881	24.17431629	14.76303266	240.2459063	40.58836259	2.556072447	0.000580582	0.012702541	arahy.QRZ24D	arahy.Tifrunner.gnm1.Arahy.06	6323941	6324426	-	486	-	-	-
arahy.Tifrunner.gnm1.ann1.SGE08U	361.0084443	426.2365335	410.3107598	189.2045406	241.7431629	235.1540203	399.1852459	222.0339079	0.84714811	0.00058194	0.012726219	arahy.SGE08U	arahy.Tifrunner.gnm1.Arahy.15	154558806	154563155	-	1538	-	Toll/interleukin-1 receptor homology (TIR) domain	TIR
arahy.Tifrunner.gnm1.ann1.W1BSQT	67.26865422	31.12203261	31.77805429	8.12036655	5.755789594	11.59952566	43.38958037	8.491893936	2.358869867	0.000583169	0.012747049	arahy.W1BSQT	arahy.Tifrunner.gnm1.Arahy.18	3151015	3151632	-	171	-	-	-
arahy.Tifrunner.gnm1.ann1.AB8GL3	749.6717798	1183.990371	1047.741143	399.5220343	553.7069589	455.5450078	993.8010978	469.5913337	1.081452318	0.000604787	0.013126204	arahy.AB8GL3	arahy.Tifrunner.gnm1.Arahy.16	137923703	137930473	+	2301	-	AMP-activated protein kinase, glycogen-binding domain	DSPc
arahy.Tifrunner.gnm1.ann1.RFG9X9	927.5599987	1175.87158	996.3354667	613.0876745	543.3465377	399.6563842	1033.255682	518.6968655	0.993034092	0.000611648	0.013243947	arahy.RFG9X9	arahy.Tifrunner.gnm1.Arahy.04	381583	392186	+	2189	-	-	-
novel.1298	929.0548577	142.0788445	371.0555162	43.03794272	32.23242173	120.213266	480.7297395	65.16121013	2.884547774	0.000625349	0.013496239	-	arahy.Tifrunner.gnm1.Arahy.04	124417607	124419762	-	2156	-	PF02458:Transferase family	-
arahy.Tifrunner.gnm1.ann1.2IZ2Y4	275.8014823	522.3088951	392.5524353	156.7230744	177.2783195	176.1018896	396.8876042	170.0344278	1.221060581	0.000626361	0.013511478	arahy.2IZ2Y4	arahy.Tifrunner.gnm1.Arahy.02	99272105	99277746	-	4083	-	NB-ARC	NB-ARC
arahy.Tifrunner.gnm1.ann1.9AY56M	22.42288474	25.7095052	54.20962202	4.060183275	4.604631675	0	34.11400398	2.88827165	3.55406671	0.000632173	0.013605304	arahy.9AY56M	arahy.Tifrunner.gnm1.Arahy.10	110824788	110832283	+	954	-	Transcription factor, MADS-box	SRF-TF
arahy.Tifrunner.gnm1.ann1.YP2L4B	35.12918609	6.765659263	8.411837899	0	0	0	16.76889442	0	6.525094608	0.000633729	0.013622526	arahy.YP2L4B	arahy.Tifrunner.gnm1.Arahy.09	25660111	25661403	+	591	-	-	AA_kinase
arahy.Tifrunner.gnm1.ann1.V08E5G	488.8188873	813.2322434	498.1677334	174.5878808	261.3128476	88.57819597	600.0729547	174.8263081	1.779122094	0.000643194	0.01379098	arahy.V08E5G	arahy.Tifrunner.gnm1.Arahy.09	2843347	2847112	-	2724	-	Proton-dependent oligopeptide transporter family	-
arahy.Tifrunner.gnm1.ann1.D45KPR	98.66069285	5.41252741	77.5758384	1.62407331	3.453473756	6.327013998	60.54968622	3.801520355	4.013457381	0.000644611	0.01381493	arahy.D45KPR	arahy.Tifrunner.gnm1.Arahy.06	89407810	89409772	-	1405	-	Haem peroxidase	-
arahy.Tifrunner.gnm1.ann1.DPIX5V	1115.164801	822.7041663	761.7386542	501.8386528	324.6265331	424.9644402	899.8692072	417.1432087	1.108681891	0.000646062	0.013839592	arahy.DPIX5V	arahy.Tifrunner.gnm1.Arahy.16	146271356	146281486	-	3580	-	WD40-repeat-containing domain	WD40
arahy.Tifrunner.gnm1.ann1.H4CNNK	286.2654952	296.3358757	242.0740018	71.45922564	135.8366344	128.6492846	274.8917909	111.9817149	1.299562173	0.000650303	0.013898159	arahy.H4CNNK	arahy.Tifrunner.gnm1.Arahy.15	123674416	123679396	-	1680	-	-	-
arahy.Tifrunner.gnm1.ann1.UD965C	56.05721185	100.1317571	66.36005454	7.308329895	24.17431629	18.98104199	74.18300782	16.82122939	2.153093003	0.000652387	0.01392333	arahy.UD965C	arahy.Tifrunner.gnm1.Arahy.15	3236964	3240627	-	2073	-	Legume lectin domain	Pkinase_Tyr
arahy.Tifrunner.gnm1.ann1.K8QLTQ	549.3606761	1420.788445	889.78552	277.716536	394.8471661	288.9336392	953.3115471	320.4991138	1.572216839	0.000660268	0.014067423	arahy.K8QLTQ	arahy.Tifrunner.gnm1.Arahy.13	33037305	33052645	-	2058	-	26S proteasome non-ATPase regulatory subunit 5	-
arahy.Tifrunner.gnm1.ann1.GXU96K	148.7384688	132.6069215	195.341569	36.54164948	4.604631675	2.109004666	158.8956531	14.41842861	3.443557055	0.000666306	0.014174458	arahy.GXU96K	arahy.Tifrunner.gnm1.Arahy.03	19025811	19027281	-	600	-	-	-
arahy.Tifrunner.gnm1.ann1.D6R8EP	21.67545525	155.610163	98.13810882	0	10.36042127	4.218009332	91.80790904	4.859476867	4.266827176	0.000668739	0.014206537	arahy.D6R8EP	arahy.Tifrunner.gnm1.Arahy.04	117717587	117723401	+	852	-	Toll/interleukin-1 receptor homology (TIR) domain	TIR
arahy.Tifrunner.gnm1.ann1.P8AP0Y	416.3182267	261.1544475	290.6757319	170.5276976	118.5692656	132.867294	322.7161353	140.6547524	1.197886278	0.000672608	0.014269002	arahy.P8AP0Y	arahy.Tifrunner.gnm1.Arahy.16	134930742	134942410	-	1622	-	Amine oxidase	Amino_oxidase
arahy.Tifrunner.gnm1.ann1.YYU421	150.2333278	292.2764801	152.3477308	83.63977547	62.16252761	53.77961898	198.2858462	66.52730735	1.568421614	0.000673342	0.014278005	arahy.YYU421	arahy.Tifrunner.gnm1.Arahy.18	123661637	123664982	+	1821	-	-	-
arahy.Tifrunner.gnm1.ann1.X9EE45	233.1980013	240.8574697	228.0542719	138.0462314	103.6042127	81.19667964	234.036581	107.6157079	1.116435894	0.000674638	0.014292341	arahy.X9EE45	arahy.Tifrunner.gnm1.Arahy.05	94541688	94543624	-	1029	-	-	Mito_carr
novel.5781	326.6266877	656.2689485	578.5475177	242.7989599	179.5806353	140.2488103	520.4810513	187.5428018	1.469957338	0.000676232	0.014318612	-	arahy.Tifrunner.gnm1.scaffold_608	1	1687	+	1687	-	-	-
arahy.Tifrunner.gnm1.ann1.U1B62V	142.0116033	209.7354371	128.9815145	72.2712623	70.22063305	64.32464231	160.2428516	68.93884588	1.210995303	0.000677998	0.014337171	arahy.U1B62V	arahy.Tifrunner.gnm1.Arahy.18	102279924	102287839	+	2138	-	-	-
arahy.Tifrunner.gnm1.ann1.9N5T6G	174.898501	152.9038993	173.8446499	78.76755554	89.79031766	97.01421463	167.2156834	88.52402928	0.922859597	0.000679671	0.014352789	arahy.9N5T6G	arahy.Tifrunner.gnm1.Arahy.04	112750569	112752985	+	564	-	Zinc-binding ribosomal protein	-
arahy.Tifrunner.gnm1.ann1.MX2AUU	2734.844509	3715.700067	4027.401056	1836.014877	915.1705454	726.5521074	3492.648544	1159.245843	1.590650276	0.000682247	0.014386161	arahy.MX2AUU	arahy.Tifrunner.gnm1.Arahy.04	79552821	79557644	+	2187	-	Sphingomyelin synthase-like domain	-
arahy.Tifrunner.gnm1.ann1.RU8LWF	112.1144237	151.5507675	174.7792986	67.39904237	65.61600137	46.39810265	146.1481633	59.80438213	1.285443735	0.000684498	0.014408519	arahy.RU8LWF	arahy.Tifrunner.gnm1.Arahy.10	114572638	114578297	+	2352	-	Oligosaccharide biosynthesis protein Alg14-like	-
arahy.Tifrunner.gnm1.ann1.LVD0DC	360.2610148	441.1209839	438.3502194	216.0017502	261.3128476	221.4454899	413.2440727	232.9200292	0.827094581	0.000686696	0.014448197	arahy.LVD0DC	arahy.Tifrunner.gnm1.Arahy.04	120663856	120668905	-	2452	-	Peptidase C54	-
arahy.Tifrunner.gnm1.ann1.J0RZ19	7167.848822	10605.84746	10632.5631	4774.775532	5446.128114	4704.134907	9468.753129	4975.012851	0.928417372	0.00069672	0.014592509	arahy.J0RZ19	arahy.Tifrunner.gnm1.Arahy.19	126560414	126563526	-	2103	-	Major facilitator, sugar transporter-like	Sugar_tr
arahy.Tifrunner.gnm1.ann1.6H1017	344.5649955	430.2959291	463.5857331	215.1897136	142.7435819	91.74170297	412.8155526	149.8916662	1.458524464	0.000699837	0.014651125	arahy.6H1017	arahy.Tifrunner.gnm1.Arahy.16	148878602	148882178	+	1267	-	-	-
arahy.Tifrunner.gnm1.ann1.KJ1SMN	153.9704752	135.3131853	126.1775685	71.45922564	71.37179096	72.76066098	138.4870763	71.86389253	0.94853021	0.000701903	0.014683358	arahy.KJ1SMN	arahy.Tifrunner.gnm1.Arahy.11	5875446	5878810	-	2106	-	GPI mannosyltransferase	Glyco_transf_22
arahy.Tifrunner.gnm1.ann1.235UZX	372.9673162	772.6382878	572.9396258	241.1748865	252.1035842	200.3554433	572.8484099	231.2113047	1.307230479	0.000702014	0.014683358	arahy.235UZX	arahy.Tifrunner.gnm1.Arahy.08	31972119	31977325	+	4145	-	Ionotropic glutamate receptor	ANF_receptor
arahy.Tifrunner.gnm1.ann1.Y2K32V	506.0097656	744.2225189	614.9988153	339.4313218	347.6496915	315.2961976	621.7436999	334.1257369	0.894105219	0.000723321	0.015026755	arahy.Y2K32V	arahy.Tifrunner.gnm1.Arahy.09	1344972	1347939	+	1318	-	Aconitase A/isopropylmalate dehydratase small subunit, swivel domain	-
arahy.Tifrunner.gnm1.ann1.V9AGNQ	132.29502	104.1911526	80.37978437	35.72961282	44.89515883	45.34360032	105.6219857	41.98945732	1.337319497	0.000726609	0.015061119	arahy.V9AGNQ	arahy.Tifrunner.gnm1.Arahy.17	119677133	119687138	-	2367	-	-	-
novel.3424	13.45373084	133.9600534	57.01356798	8.12036655	3.453473756	8.436018664	68.14245074	6.66995299	3.337450138	0.000730798	0.015141149	-	arahy.Tifrunner.gnm1.Arahy.12	115169394	115170712	-	887	-	PF00462:Glutaredoxin	-
arahy.Tifrunner.gnm1.ann1.4TE40S	50.82520541	79.8347793	2.803945966	3.24814662	1.151157919	1.054502333	44.48797689	1.817935624	4.572416524	0.000739313	0.015290073	arahy.4TE40S	arahy.Tifrunner.gnm1.Arahy.07	80908142	80910478	-	730	-	-	-
arahy.Tifrunner.gnm1.ann1.3EF7VH	103.1452698	44.65335113	37.38594622	11.36851317	2.302315838	12.654028	61.72818905	8.774952335	2.804586995	0.000744747	0.015374868	arahy.3EF7VH	arahy.Tifrunner.gnm1.Arahy.02	99058276	99066503	+	993	-	-	-
novel.4998	23.17031423	131.2537897	126.1775685	8.932403205	3.453473756	18.98104199	93.5338908	10.45563965	3.156664577	0.000750616	0.015475245	-	arahy.Tifrunner.gnm1.Arahy.18	123975063	123980532	+	1815	-	-	-
arahy.Tifrunner.gnm1.ann1.YXV5G1	2876.108683	3235.338259	3228.276456	1533.125205	2129.64215	1662.950179	3113.241133	1775.239178	0.810628814	0.000754238	0.01553602	arahy.YXV5G1	arahy.Tifrunner.gnm1.Arahy.11	147983874	147990311	-	3604	-	Riboflavin synthase-like beta-barrel	NAD_binding_1
arahy.Tifrunner.gnm1.ann1.5ZZ6F4	721.2694591	687.3909811	648.6461669	448.2442336	294.6964272	318.4597046	685.768869	353.8001218	0.953013055	0.000766583	0.015748084	arahy.5ZZ6F4	arahy.Tifrunner.gnm1.Arahy.04	91008411	91014649	+	2398	-	-	-
arahy.Tifrunner.gnm1.ann1.JAYF1A	62.03664778	81.18791115	71.03329782	27.60924627	32.23242173	29.52606532	71.41928558	29.78924444	1.259332671	0.000783503	0.016038492	arahy.JAYF1A	arahy.Tifrunner.gnm1.Arahy.15	1387969	1390252	+	1272	-	-	-
arahy.Tifrunner.gnm1.ann1.GHB8SH	362.5033033	569.6685099	524.3378957	252.5433997	162.3132665	117.049759	485.5032363	177.3021417	1.450155495	0.000785101	0.01605696	arahy.GHB8SH	arahy.Tifrunner.gnm1.Arahy.16	149179738	149182780	+	1564	-	-	-
arahy.Tifrunner.gnm1.ann1.PK3VQC	473.122868	684.6847174	679.4895725	336.9952118	325.777691	267.8435926	612.432386	310.2054985	0.979725662	0.000786522	0.016071763	arahy.PK3VQC	arahy.Tifrunner.gnm1.Arahy.04	119875223	119884939	-	5553	-	-	-
arahy.Tifrunner.gnm1.ann1.QZK539	272.0643348	351.8142817	309.368705	165.6554776	160.0109507	102.2867263	311.0824405	142.6510515	1.122127113	0.000790884	0.016139434	arahy.QZK539	arahy.Tifrunner.gnm1.Arahy.05	101219764	101226141	-	4219	-	Homeobox domain-like	Myb_DNA-binding
arahy.Tifrunner.gnm1.ann1.I09TK8	32.88689762	23.00324149	12.15043252	2.436109965	0	0	22.68019054	0.812036655	4.646271363	0.000820772	0.016653503	arahy.I09TK8	arahy.Tifrunner.gnm1.Arahy.03	19229529	19233280	-	294	-	-	-
arahy.Tifrunner.gnm1.ann1.X4ZQ0T	5294.043087	6109.390314	4442.385059	959.0152896	1312.320027	2764.905117	5281.939487	1678.746811	1.65378219	0.000823766	0.016706912	arahy.X4ZQ0T	arahy.Tifrunner.gnm1.Arahy.05	28740339	28742759	+	1880	-	UDP-glucuronosyl/UDP-glucosyltransferase	UDPGT
arahy.Tifrunner.gnm1.ann1.27MJ8C	360.2610148	756.4007056	615.933464	216.8137869	269.370953	196.1374339	577.5317281	227.4407246	1.3434819	0.000825788	0.01673318	arahy.27MJ8C	arahy.Tifrunner.gnm1.Arahy.08	35366336	35372063	-	1856	-	Cysteine oxygenase/2-aminoethanethiol dioxygenase	-
arahy.Tifrunner.gnm1.ann1.79SPSS	565.8041249	748.2819144	320.5844888	114.4971684	82.88337015	235.1540203	544.8901761	144.1781863	1.917679755	0.000829354	0.016798059	arahy.79SPSS	arahy.Tifrunner.gnm1.Arahy.16	146825935	146833946	-	4275	-	-	-
novel.2818	707.8157283	707.6879589	712.2022755	349.1757617	217.5688466	408.0924029	709.2353209	324.9456704	1.125177669	0.000842108	0.01699518	-	arahy.Tifrunner.gnm1.Arahy.10	80722148	80724863	-	1502	-	-	-
arahy.Tifrunner.gnm1.ann1.YH0XA6	387.1684765	650.8564211	752.3921677	263.9119129	172.6736878	93.85070763	596.8056884	176.8121028	1.752967432	0.000850145	0.017098901	arahy.YH0XA6	arahy.Tifrunner.gnm1.Arahy.05	108478597	108487837	+	3684	-	ABC transporter-like	ABC_tran
arahy.Tifrunner.gnm1.ann1.ZAPI4Q	943.256018	1171.812184	951.4723313	662.6219105	507.6606422	475.5805522	1022.180178	548.621035	0.896114279	0.000855099	0.01717613	arahy.ZAPI4Q	arahy.Tifrunner.gnm1.Arahy.16	151275232	151284732	+	3848	-	WW domain	FF
arahy.Tifrunner.gnm1.ann1.AD0Y88	1982.183011	1630.523882	1283.272604	855.0745977	572.1254856	855.201392	1631.993166	760.8004918	1.100764986	0.000856761	0.017194517	arahy.AD0Y88	arahy.Tifrunner.gnm1.Arahy.04	1050282	1061378	-	3933	-	Heat shock protein 70 family	HSP70
arahy.Tifrunner.gnm1.ann1.D0CGVG	1878.290312	1097.389932	862.680709	393.8377777	165.7667403	494.5615942	1279.453651	351.3887041	1.864147741	0.000861353	0.017269668	arahy.D0CGVG	arahy.Tifrunner.gnm1.Arahy.16	151059982	151065535	-	3029	-	Squalene epoxidase	-
arahy.Tifrunner.gnm1.ann1.UMKY0Z	0	128.547526	84.11837899	0	0	0	70.88863499	0	8.596074226	0.000862948	0.017283292	arahy.UMKY0Z	arahy.Tifrunner.gnm1.Arahy.13	119793751	119796963	+	2412	-	Calreticulin/calnexin	-
arahy.Tifrunner.gnm1.ann1.Y8TVDJ	699.5940039	989.1393842	1011.289845	496.9664329	427.0795879	506.1611198	900.0077444	476.7357135	0.91554889	0.000863442	0.017283469	arahy.Y8TVDJ	arahy.Tifrunner.gnm1.Arahy.12	111903601	111908276	+	1432	-	-	-
arahy.Tifrunner.gnm1.ann1.U0ATL0	165.9293471	82.541043	113.0924873	19.48887972	27.62779005	50.61611198	120.5209591	32.57759392	1.896071667	0.00087515	0.017487446	arahy.U0ATL0	arahy.Tifrunner.gnm1.Arahy.10	111974773	111977864	-	1729	-	GDP-fucose protein O-fucosyltransferase	-
arahy.Tifrunner.gnm1.ann1.ALPQ20	686.140273	843.0011441	795.3860058	441.7479403	511.1141159	401.7653889	774.8424743	451.5424817	0.778592985	0.000879823	0.017520064	arahy.ALPQ20	arahy.Tifrunner.gnm1.Arahy.03	24036423	24051873	+	3798	-	Protein kinase domain	Pkinase
arahy.Tifrunner.gnm1.ann1.L5Q3AX	375.2096046	311.2203261	285.0678399	155.0990011	58.70905386	47.45260498	323.8325902	87.08688665	1.889879638	0.000887991	0.017662462	arahy.L5Q3AX	arahy.Tifrunner.gnm1.Arahy.10	1898822	1899271	-	450	-	DNA-binding domain	AP2
arahy.Tifrunner.gnm1.ann1.63TST2	367.7353097	334.2235676	262.6362722	186.7684307	122.0227394	113.886252	321.5317165	140.892474	1.187194367	0.000888123	0.017662462	arahy.63TST2	arahy.Tifrunner.gnm1.Arahy.16	150210915	150216876	+	2184	-	RNA recognition motif domain	RRM_1
arahy.Tifrunner.gnm1.ann1.F0DT7Y	64.27893625	66.30346077	157.0209741	7.308329895	18.4185267	28.47156299	95.86779038	18.06613986	2.418565101	0.000900546	0.017878678	arahy.F0DT7Y	arahy.Tifrunner.gnm1.Arahy.16	154256087	154258779	-	1268	-	-	-
arahy.Tifrunner.gnm1.ann1.R4QMSQ	329.6164057	332.8704357	211.2305961	127.4897548	33.38357964	50.61611198	291.2391458	70.49648216	2.040320201	0.000909064	0.018032249	arahy.R4QMSQ	arahy.Tifrunner.gnm1.Arahy.16	146850267	146858768	+	4074	-	Cellulose synthase	-
arahy.Tifrunner.gnm1.ann1.GSS2QD	941.761159	755.0475737	1044.937197	457.1766368	201.4526358	388.0568585	913.9153099	348.895377	1.388336193	0.000912712	0.018081267	arahy.GSS2QD	arahy.Tifrunner.gnm1.Arahy.04	122051529	122053899	+	1408	-	-	-
arahy.Tifrunner.gnm1.ann1.EE1039	5291.053369	5384.111641	4554.542898	528.6358624	1734.794984	2005.663437	5076.569303	1423.031428	1.835141345	0.000926481	0.018306845	arahy.EE1039	arahy.Tifrunner.gnm1.Arahy.02	78156649	78160954	-	2053	-	Thiolase, N-terminal	Thiolase_N
arahy.Tifrunner.gnm1.ann1.6K80GF	834.8787418	648.1501574	378.5327055	215.1897136	260.1616896	114.9407543	620.5205349	196.7640525	1.657320975	0.000928146	0.018331877	arahy.6K80GF	arahy.Tifrunner.gnm1.Arahy.10	73529323	73530891	+	1350	-	-	-
arahy.Tifrunner.gnm1.ann1.R4CPVK	810.2135686	1625.111355	1777.701743	511.5830927	638.8926449	490.3435848	1404.342222	546.9397741	1.360259228	0.000942284	0.018571333	arahy.R4CPVK	arahy.Tifrunner.gnm1.Arahy.03	33099796	33106154	-	2185	-	PPM-type phosphatase domain	PP2C
arahy.Tifrunner.gnm1.ann1.Y4ERM2	163.6870586	133.9600534	93.46486555	55.21849254	46.04631675	57.99762831	130.3706592	53.0874792	1.295756947	0.000943729	0.018591856	arahy.Y4ERM2	arahy.Tifrunner.gnm1.Arahy.18	3413615	3415486	-	1783	-	Zinc finger, Dof-type	zf-Dof
arahy.Tifrunner.gnm1.ann1.4TXR4J	287.0129247	100.1317571	98.13810882	50.34627261	19.56968462	32.68957232	161.7609302	34.20184318	2.238149162	0.000945365	0.01861614	arahy.4TXR4J	arahy.Tifrunner.gnm1.Arahy.03	4687310	4691954	+	873	-	-	-
arahy.Tifrunner.gnm1.ann1.RP0H42	301.214085	309.8671942	300.9568671	131.5499381	161.1621086	194.0284293	304.0127154	162.2468253	0.908096785	0.000952159	0.018733927	arahy.RP0H42	arahy.Tifrunner.gnm1.Arahy.09	10997780	11004112	-	2125	-	-	-
arahy.Tifrunner.gnm1.ann1.49015S	96.41840438	92.01296597	46.73243277	12.99258648	13.81389503	30.58056766	78.38793437	19.12901639	2.038801574	0.000972534	0.019061586	arahy.49015S	arahy.Tifrunner.gnm1.Arahy.05	109277308	109280884	+	957	-	-	-
arahy.Tifrunner.gnm1.ann1.VV6UAW	126.315584	124.4881304	124.3082712	63.33885909	71.37179096	66.43364698	125.0373285	67.04809901	0.901860468	0.000980231	0.019171683	arahy.VV6UAW	arahy.Tifrunner.gnm1.Arahy.10	111193918	111194919	+	987	-	Pre-mRNA-splicing factor Isy1	-
arahy.Tifrunner.gnm1.ann1.Z436FE	733.228331	1227.29059	1144.009954	525.3877158	508.8118001	364.8578072	1034.842959	466.352441	1.148953323	0.000982156	0.019194204	arahy.Z436FE	arahy.Tifrunner.gnm1.Arahy.02	575263	582177	-	1917	-	Dynamin central domain	-
arahy.Tifrunner.gnm1.ann1.22WBGR	16.44344881	40.59395558	28.97410832	3.24814662	6.906947513	4.218009332	28.67050423	4.791034488	2.592646552	0.000982215	0.019194204	arahy.22WBGR	arahy.Tifrunner.gnm1.Arahy.17	3919576	3919881	-	306	-	-	-
arahy.Tifrunner.gnm1.ann1.76NMAH	31.39203863	198.9103823	232.7275152	17.86480641	29.93010589	25.30805599	154.3433121	24.3676561	2.664774093	0.000987813	0.019270918	arahy.76NMAH	arahy.Tifrunner.gnm1.Arahy.18	116300367	116315059	+	2329	-	FAD/NAD(P)-binding domain	Amino_oxidase
arahy.Tifrunner.gnm1.ann1.K32A9U	29.14975016	6.765659263	7.477189244	0	0	0	14.46419956	0	6.312084	0.000991383	0.019316054	arahy.K32A9U	arahy.Tifrunner.gnm1.Arahy.09	25658350	25659499	+	549	-	-	AA_kinase
arahy.Tifrunner.gnm1.ann1.7S1QPX	68.7635132	23.00324149	19.62762176	4.060183275	0	0	37.13145882	1.353394425	4.674638344	0.001002764	0.019496588	arahy.7S1QPX	arahy.Tifrunner.gnm1.Arahy.11	24340572	24343354	-	612	-	-	-
arahy.Tifrunner.gnm1.ann1.N8CTUW	14.20116033	5.41252741	16.8236758	0	0	0	12.14578785	0	6.05884599	0.001014602	0.01969354	arahy.N8CTUW	arahy.Tifrunner.gnm1.Arahy.10	99250624	99253153	-	965	-	-	-
novel.2502	23.91774372	10.82505482	20.56227042	2.436109965	0	1.054502333	18.43502299	1.163537433	3.894908388	0.001017585	0.019718223	-	arahy.Tifrunner.gnm1.Arahy.09	21968848	21973749	-	990	-	-	-
arahy.Tifrunner.gnm1.ann1.KG5Z1T	83.71210303	63.59719707	68.22935185	34.91757617	21.87200046	21.09004666	71.84621731	25.95987443	1.46070435	0.001030468	0.019928957	arahy.KG5Z1T	arahy.Tifrunner.gnm1.Arahy.08	9105601	9108401	-	486	-	Nucleotidyl transferase domain	-
arahy.Tifrunner.gnm1.ann1.H95TME	1607.720836	1941.744208	1830.976716	1141.723537	661.9158033	685.4265164	1793.480587	829.6886189	1.111169309	0.00103055	0.019928957	arahy.H95TME	arahy.Tifrunner.gnm1.Arahy.04	111567531	111575309	-	3233	-	Glycosyl transferase, family 8	Glyco_transf_8
arahy.Tifrunner.gnm1.ann1.HW7REX	443.9731178	496.5993899	479.4747603	263.9119129	294.6964272	317.4052022	473.3490893	292.0045141	0.697110059	0.001033522	0.019976656	arahy.HW7REX	arahy.Tifrunner.gnm1.Arahy.03	25069520	25087553	+	2321	-	-	-
arahy.Tifrunner.gnm1.ann1.SH255N	125.5681545	129.9006578	147.6744876	68.21107902	77.12758056	65.37914464	134.3811	70.23926807	0.937812974	0.001036162	0.020015262	arahy.SH255N	arahy.Tifrunner.gnm1.Arahy.04	3612796	3614988	+	1903	-	-	-
arahy.Tifrunner.gnm1.ann1.MFI07V	156.9601932	129.9006578	140.1972983	72.2712623	81.73221223	72.76066098	142.3527164	75.58804517	0.918702898	0.001040453	0.020076955	arahy.MFI07V	arahy.Tifrunner.gnm1.Arahy.18	2051335	2055819	-	2118	-	Longin-like domain	-
arahy.Tifrunner.gnm1.ann1.L5TNM0	462.6588551	473.5961484	424.3304896	232.2424833	253.2547421	139.194308	453.5284977	208.2305111	1.122622982	0.001043763	0.020131507	arahy.L5TNM0	arahy.Tifrunner.gnm1.Arahy.04	110564138	110571384	+	3967	-	Protein kinase domain	Pkinase
arahy.Tifrunner.gnm1.ann1.A75B0U	298.9717965	209.7354371	230.8582179	131.5499381	95.54610726	128.6492846	246.5218172	118.5817767	1.056186445	0.001047446	0.020169819	arahy.A75B0U	arahy.Tifrunner.gnm1.Arahy.19	149104355	149111082	-	2027	-	Pseudouridine synthase, catalytic domain	-
arahy.Tifrunner.gnm1.ann1.5V2Y5E	430.519387	612.9687292	365.4476243	206.2573104	162.3132665	72.76066098	469.6452468	147.1104126	1.672367476	0.001049519	0.020192725	arahy.5V2Y5E	arahy.Tifrunner.gnm1.Arahy.04	36550939	36555271	+	2933	-	Glycoside hydrolase family 17	Glyco_hydro_17
arahy.Tifrunner.gnm1.ann1.FPIZ7V	1874.553164	2623.722662	2098.286232	1034.534699	1345.703607	1236.931237	2198.854019	1205.723181	0.866740946	0.001052178	0.020225074	arahy.FPIZ7V	arahy.Tifrunner.gnm1.Arahy.02	50307518	50314186	+	2543	-	Protein kinase domain	Pkinase
arahy.Tifrunner.gnm1.ann1.K1HEIP	426.7822395	415.4114787	397.2256786	282.5887559	239.4408471	244.6445413	413.1397989	255.5580481	0.691297805	0.001052516	0.020225074	arahy.K1HEIP	arahy.Tifrunner.gnm1.Arahy.16	19630018	19633761	-	1733	-	Tetratricopeptide-like helical domain	-
arahy.Tifrunner.gnm1.ann1.20ERFR	208.5328281	184.0259319	206.5573529	112.0610584	122.0227394	94.90520997	199.705371	109.6630026	0.867229534	0.001055006	0.020260622	arahy.20ERFR	arahy.Tifrunner.gnm1.Arahy.09	108997368	108998187	-	591	-	Sec-independent protein translocase protein TatA/B/E	-
arahy.Tifrunner.gnm1.ann1.LGQQ8W	200.3111037	351.8142817	533.6843823	83.63977547	113.964634	146.5758243	361.9365892	114.7267446	1.658468486	0.001058795	0.020311853	arahy.LGQQ8W	arahy.Tifrunner.gnm1.Arahy.09	18410313	18411436	-	867	-	Homeobox domain-like	Myb_DNA-binding
novel.481	90.43896845	23.00324149	20.56227042	5.684256585	1.151157919	6.327013998	44.66816012	4.387476167	3.33634025	0.001062341	0.020346022	-	arahy.Tifrunner.gnm1.Arahy.02	14152099	14163050	-	1303	-	-	-
arahy.Tifrunner.gnm1.ann1.8A3W3K	497.0406117	749.6350463	488.8212468	289.8970858	257.8593738	312.1326906	578.4989683	286.6297167	1.010992267	0.001063959	0.020368536	arahy.8A3W3K	arahy.Tifrunner.gnm1.Arahy.17	132461375	132464653	-	2884	-	Domain X	RVT_1
arahy.Tifrunner.gnm1.ann1.BX43B4	10.46401288	105.5442845	65.42540588	5.684256585	9.20926335	5.272511665	60.47790109	6.722010533	3.170396044	0.001096203	0.020907681	arahy.BX43B4	arahy.Tifrunner.gnm1.Arahy.16	153245269	153248427	+	2266	-	Haem oxygenase-like, multi-helical	-
arahy.Tifrunner.gnm1.ann1.YT02HX	2097.287153	2934.942988	2847.874453	1148.21983	1625.434981	1339.217963	2626.701531	1370.957591	0.93813693	0.00110286	0.020999893	arahy.YT02HX	arahy.Tifrunner.gnm1.Arahy.12	62485936	62493904	+	2696	-	Protein kinase domain	Pkinase
arahy.Tifrunner.gnm1.ann1.23ZYRY	2060.663108	2802.336067	2384.28872	694.29134	984.2400206	1416.196633	2415.762631	1031.575998	1.227784075	0.001118664	0.021256913	arahy.23ZYRY	arahy.Tifrunner.gnm1.Arahy.19	241492	257538	-	6521	-	P-type ATPase, transmembrane domain	-
arahy.Tifrunner.gnm1.ann1.Z3Y2S3	301.214085	276.0388979	286.0024886	152.6628911	145.0458978	190.8649223	287.7518238	162.8579037	0.822494222	0.001123009	0.021313124	arahy.Z3Y2S3	arahy.Tifrunner.gnm1.Arahy.10	113024590	113027203	-	2294	-	-	-
novel.2930	2114.478031	1545.276576	1217.847198	637.4487742	543.3465377	905.817504	1625.867268	695.5376053	1.225226688	0.001139856	0.021615058	-	arahy.Tifrunner.gnm1.Arahy.11	39151411	39157061	+	3849	-	-	-
arahy.Tifrunner.gnm1.ann1.JTFI54	95.67097489	86.60043856	97.20346017	46.28608934	28.77894797	44.28909799	93.15829121	39.78471176	1.221988553	0.001144666	0.021688428	arahy.JTFI54	arahy.Tifrunner.gnm1.Arahy.16	148928923	148936261	-	5272	-	Legume lectin domain	Pkinase
novel.4500	94.1761159	64.95032892	71.96794647	35.72961282	24.17431629	30.58056766	77.03146377	30.16149892	1.350938534	0.001161302	0.021967531	-	arahy.Tifrunner.gnm1.Arahy.16	23847716	23850877	-	1412	-	-	-
arahy.Tifrunner.gnm1.ann1.LFH2Q4	701.8362923	319.3391172	282.263894	93.38421533	158.8597928	152.9028383	434.4797678	135.0489488	1.688770297	0.001162446	0.021971142	arahy.LFH2Q4	arahy.Tifrunner.gnm1.Arahy.13	3275603	3280138	+	2926	-	Ion transport domain	Ion_trans
arahy.Tifrunner.gnm1.ann1.S2CF7K	38.86633355	54.1252741	31.77805429	5.684256585	12.66273711	12.654028	41.58988731	10.3336739	2.022553006	0.001164935	0.022007029	arahy.S2CF7K	arahy.Tifrunner.gnm1.Arahy.09	113830264	113831996	+	1194	-	Glycolipid transfer protein domain	-
arahy.Tifrunner.gnm1.ann1.SAFK3A	255.620886	638.6782344	350.4932458	108.8129118	172.6736878	138.1398056	414.9307887	139.8754684	1.568192877	0.0011653	0.022007029	arahy.SAFK3A	arahy.Tifrunner.gnm1.Arahy.13	100028654	100032441	-	1836	-	-	-
arahy.Tifrunner.gnm1.ann1.MKFK5S	997.0709414	1453.26361	1531.889146	750.3218692	701.0551725	583.1397901	1327.407899	678.1722773	0.968148161	0.001174088	0.022127679	arahy.MKFK5S	arahy.Tifrunner.gnm1.Arahy.04	4408433	4411727	-	1349	-	Small GTPase superfamily	Ras
arahy.Tifrunner.gnm1.ann1.R78M2C	98.66069285	54.1252741	47.66708143	9.74443986	20.72084254	21.09004666	66.81768279	17.18510969	1.976457854	0.001177655	0.022176758	arahy.R78M2C	arahy.Tifrunner.gnm1.Arahy.15	3537970	3539862	+	1893	-	-	-
arahy.Tifrunner.gnm1.ann1.WT34VK	146.4961803	113.6630756	84.11837899	43.03794272	8.058105431	15.81753499	114.7592116	22.30452771	2.348331092	0.001178244	0.022178795	arahy.WT34VK	arahy.Tifrunner.gnm1.Arahy.10	675355	679298	-	2342	-	-	-
novel.576	14.20116033	8.118791115	9.346486555	0	0	0	10.55547933	0	5.854728498	0.001183257	0.022263568	-	arahy.Tifrunner.gnm1.Arahy.02	96161805	96162191	-	291	-	PF05879:Root hair defective 3 GTP-binding protein (RHD3)	-
arahy.Tifrunner.gnm1.ann1.7JP7X2	72.50066066	109.6036801	88.79162227	21.92498969	36.8370534	9.490520997	90.29865433	22.75085469	1.991088588	0.001189218	0.022333769	arahy.7JP7X2	arahy.Tifrunner.gnm1.Arahy.17	8172036	8174882	+	1246	-	-	-
arahy.Tifrunner.gnm1.ann1.KR6Y3F	412.5810792	242.2106016	111.22319	57.65460251	31.08126381	84.36018664	255.3382903	57.69868432	2.145498286	0.001189553	0.022333769	arahy.KR6Y3F	arahy.Tifrunner.gnm1.Arahy.03	8291106	8294825	-	1946	-	-	-
arahy.Tifrunner.gnm1.ann1.BCF1Q0	183.8676549	147.4913719	122.4389739	73.89533561	77.12758056	62.21563765	151.2660002	71.07951794	1.091535971	0.001191203	0.022337473	arahy.BCF1Q0	arahy.Tifrunner.gnm1.Arahy.04	2940023	2943531	+	2868	-	-	-
arahy.Tifrunner.gnm1.ann1.YXRF57	238.4300077	439.7678521	227.1196233	136.422158	51.80210635	78.03317264	301.7724944	88.75247901	1.759576815	0.001194027	0.022375385	arahy.YXRF57	arahy.Tifrunner.gnm1.Arahy.10	1177269	1177574	-	306	-	-	-
arahy.Tifrunner.gnm1.ann1.3RZR96	115.1041417	71.71598818	72.90259513	34.91757617	28.77894797	14.76303266	86.57424166	26.1531856	1.724613638	0.001201408	0.022495412	arahy.3RZR96	arahy.Tifrunner.gnm1.Arahy.11	122547854	122555452	+	3156	-	ABC transporter-like	ABC_tran
arahy.Tifrunner.gnm1.ann1.N1VHSE	346.0598545	213.7948327	241.1393531	116.9332783	131.2320027	134.9762986	266.9980134	127.7138599	1.068263581	0.001207445	0.022599273	arahy.N1VHSE	arahy.Tifrunner.gnm1.Arahy.16	27820597	27830082	-	2018	-	Lecithin:cholesterol/phospholipid:diacylglycerol acyltransferase	-
arahy.Tifrunner.gnm1.ann1.1SN7TU	572.5309903	627.8531796	366.3822729	261.4758029	126.6273711	93.85070763	522.255481	160.6512939	1.697937005	0.001223949	0.0228803	arahy.1SN7TU	arahy.Tifrunner.gnm1.Arahy.10	26028118	26032070	+	1776	-	Major intrinsic protein	-
arahy.Tifrunner.gnm1.ann1.QM0EZ0	6.726865422	67.65659263	56.07891933	2.436109965	2.302315838	6.327013998	43.48745913	3.688479933	3.560419262	0.001227514	0.022928344	arahy.QM0EZ0	arahy.Tifrunner.gnm1.Arahy.15	6843876	6846556	-	1493	-	Eukaryotic porin/Tom40	-
arahy.Tifrunner.gnm1.ann1.69LNNJ	1088.257339	1292.240919	1029.982818	730.0209529	719.4736992	713.8980794	1136.827026	721.1309105	0.655675301	0.001238859	0.023089812	arahy.69LNNJ	arahy.Tifrunner.gnm1.Arahy.09	112470848	112476058	+	2670	-	-	-
arahy.Tifrunner.gnm1.ann1.55VZFW	1972.466428	4459.922586	3964.779596	1562.358524	1182.239183	720.2250934	3465.72287	1154.940933	1.584975175	0.001238958	0.023089812	arahy.55VZFW	arahy.Tifrunner.gnm1.Arahy.04	119291843	119297509	+	2830	-	Sugar isomerase (SIS)	SIS
arahy.Tifrunner.gnm1.ann1.E7873Y	2283.397096	3128.440843	2287.08526	1105.993924	607.8113811	1352.926493	2566.307733	1022.243933	1.327552912	0.001239163	0.023089812	arahy.E7873Y	arahy.Tifrunner.gnm1.Arahy.10	79257860	79263638	+	4019	-	-	-
arahy.Tifrunner.gnm1.ann1.64BLAQ	1074.803608	1458.676137	1133.728819	468.5451499	588.2416965	752.9146657	1222.402855	603.2338374	1.018933612	0.001239908	0.023094353	arahy.64BLAQ	arahy.Tifrunner.gnm1.Arahy.09	230542	243900	+	4245	-	P-type ATPase, transmembrane domain	Cation_ATPase_C
arahy.Tifrunner.gnm1.ann1.N4C0KW	93.42868641	136.6663171	78.51048706	8.12036655	37.98821132	22.14454899	102.8684969	22.75104229	2.188143666	0.001249502	0.023226119	arahy.N4C0KW	arahy.Tifrunner.gnm1.Arahy.16	154225028	154227622	-	2083	-	-	-
arahy.Tifrunner.gnm1.ann1.IW2JES	207.7853986	409.9989513	390.683138	134.7980847	151.9528453	132.867294	336.1558293	139.8727413	1.263376447	0.001253939	0.023299203	arahy.IW2JES	arahy.Tifrunner.gnm1.Arahy.03	13111025	13115327	+	1088	-	-	-
arahy.Tifrunner.gnm1.ann1.A6N0MA	744.4397733	1225.937458	876.7004388	299.6415257	528.3814847	391.2203655	949.0258902	406.4144587	1.223748467	0.001258633	0.023376999	arahy.A6N0MA	arahy.Tifrunner.gnm1.Arahy.02	26198498	26202729	-	1318	-	Inorganic pyrophosphatase	Pyrophosphatase
arahy.Tifrunner.gnm1.ann1.4QW8I5	2342.444026	3097.31881	3756.352946	1737.758442	1038.344443	820.4028151	3065.371928	1198.835233	1.353983329	0.001265099	0.023461329	arahy.4QW8I5	arahy.Tifrunner.gnm1.Arahy.16	150630869	150634434	-	1904	-	-	-
arahy.Tifrunner.gnm1.ann1.PFE7S7	37.37147457	54.1252741	39.25524353	17.05276976	8.058105431	7.381516331	43.5839974	10.83079717	1.978970208	0.001289594	0.023884698	arahy.PFE7S7	arahy.Tifrunner.gnm1.Arahy.01	102834277	102838913	-	3220	-	Glutamine synthetase, beta-Grasp domain	-
arahy.Tifrunner.gnm1.ann1.T86JB7	8.969153896	8.118791115	14.01972983	0	0	0	10.36922495	0	5.825891378	0.001303175	0.024071364	arahy.T86JB7	arahy.Tifrunner.gnm1.Arahy.10	109998175	110001670	-	2131	-	UDP-glucuronosyl/UDP-glucosyltransferase	UDPGT
arahy.Tifrunner.gnm1.ann1.6J5TD9	68.01608371	54.1252741	34.58200025	17.05276976	5.755789594	13.70853033	52.24111935	12.17236323	2.08572027	0.001303793	0.024071364	arahy.6J5TD9	arahy.Tifrunner.gnm1.Arahy.04	116881705	116886147	-	2090	-	Peptidase A22B, signal peptide peptidase	-
arahy.Tifrunner.gnm1.ann1.S5VL8K	11.21144237	5.41252741	18.69297311	0	0	0	11.7723143	0	6.012461463	0.001304417	0.024071364	arahy.S5VL8K	arahy.Tifrunner.gnm1.Arahy.04	123771952	123772848	+	470	-	-	-
arahy.Tifrunner.gnm1.ann1.H3QXFP	1349.857661	2327.386786	1838.453905	993.1208291	689.5435933	478.7440592	1838.566118	720.4694939	1.350736515	0.001305417	0.024071364	arahy.H3QXFP	arahy.Tifrunner.gnm1.Arahy.04	86228507	86232777	-	2051	-	Tetratricopeptide-like helical domain	-
arahy.Tifrunner.gnm1.ann1.J42BJ7	168.919065	472.2430165	487.8865982	97.4443986	147.3482136	88.57819597	376.3495599	111.1236027	1.759855767	0.00130621	0.024074999	arahy.J42BJ7	arahy.Tifrunner.gnm1.Arahy.08	6685186	6687526	+	1345	-	Glucosamine/galactosamine-6-phosphate isomerase	-
arahy.Tifrunner.gnm1.ann1.FH44NZ	813.2032865	1765.837068	1470.202335	312.6341122	669.9739087	324.7867186	1349.747563	435.7982465	1.631277052	0.001306658	0.024074999	arahy.FH44NZ	arahy.Tifrunner.gnm1.Arahy.01	105818611	105832526	-	5498	-	ABC transporter type 1, transmembrane domain	ABC_membrane
arahy.Tifrunner.gnm1.ann1.HV9GRN	2734.844509	5629.028506	5577.048527	1941.579642	1649.609298	2180.710825	4646.973847	1923.966588	1.272019886	0.001330797	0.024441596	arahy.HV9GRN	arahy.Tifrunner.gnm1.Arahy.11	17144364	17150341	+	2204	-	NB-ARC	NB-ARC
arahy.Tifrunner.gnm1.ann1.6B1VGR	221.2391294	196.2041186	172.9100013	8.12036655	50.65094843	56.94312598	196.7844164	38.57148032	2.358173331	0.001334	0.024490659	arahy.6B1VGR	arahy.Tifrunner.gnm1.Arahy.04	86987874	86991225	-	1241	-	-	-
arahy.Tifrunner.gnm1.ann1.EEWD1J	648.7687985	488.4805988	462.6510845	311.0100389	157.7086349	169.7748756	533.3001606	212.8311831	1.323305328	0.001334888	0.024497212	arahy.EEWD1J	arahy.Tifrunner.gnm1.Arahy.04	13879012	13885192	-	2261	-	Aldehyde/histidinol dehydrogenase	Aldedh
arahy.Tifrunner.gnm1.ann1.SSHM9A	1006.040095	768.5788922	987.9236288	568.4256585	321.1730593	319.5142069	920.8475388	403.0376416	1.191082856	0.001342224	0.02461893	arahy.SSHM9A	arahy.Tifrunner.gnm1.Arahy.04	21652521	21656360	+	879	-	-	-
arahy.Tifrunner.gnm1.ann1.W56I62	4640.789712	4514.04786	3353.519376	2354.9063	2004.165937	2599.348251	4169.452316	2319.473496	0.845959894	0.001342589	0.02461893	arahy.W56I62	arahy.Tifrunner.gnm1.Arahy.04	5112703	5116553	-	3469	-	WRKY domain	WRKY
arahy.Tifrunner.gnm1.ann1.N39QDT	657.7379523	949.8985605	1047.741143	497.7784695	345.3473756	259.4075739	885.1258852	367.5111397	1.266647935	0.001344192	0.024638524	arahy.N39QDT	arahy.Tifrunner.gnm1.Arahy.04	11579870	11582253	+	725	-	NADH dehydrogenase [ubiquinone] 1 alpha subcomplex subunit 12	Complex1_17_2kD
arahy.Tifrunner.gnm1.ann1.QN4XTT	210.0276871	464.1242254	570.1356798	153.4749278	153.1040032	121.2677683	414.7625308	142.6155664	1.538911979	0.00134553	0.024643468	arahy.QN4XTT	arahy.Tifrunner.gnm1.Arahy.06	2489905	2492558	+	2131	-	Protein of unknown function DUF2043	-
novel.1754	11.95887186	5.41252741	16.8236758	0	0	0	11.39835836	0	5.96647142	0.001355457	0.024784714	-	arahy.Tifrunner.gnm1.Arahy.06	15904969	15905818	-	681	-	-	-
novel.4970	1111.427654	715.80675	678.5549239	330.4989186	219.8711625	440.7819752	835.2631091	330.3840188	1.338276476	0.001358625	0.024824116	-	arahy.Tifrunner.gnm1.Arahy.18	107563478	107569698	+	6151	-	PF13456:Reverse transcriptase-like|PF00665:Integrase core domain	rve
arahy.Tifrunner.gnm1.ann1.V10QWI	420.0553741	903.8920775	1121.578387	174.5878808	353.4054811	241.4810343	815.1752794	256.4914654	1.668869962	0.001359572	0.024828113	arahy.V10QWI	arahy.Tifrunner.gnm1.Arahy.17	1083143	1084478	+	1107	-	Isopropylmalate dehydrogenase-like domain	-
arahy.Tifrunner.gnm1.ann1.SV974B	13.45373084	143.4319764	182.2564878	16.2407331	12.66273711	3.163506999	113.0473983	10.6889924	3.395384507	0.001359921	0.024828113	arahy.SV974B	arahy.Tifrunner.gnm1.Arahy.04	122626459	122652061	-	3644	-	-	LRRNT_2
novel.4420	145.7487508	135.3131853	115.8964333	54.40645589	74.82526472	66.43364698	132.3194564	65.22178919	1.026361607	0.001382856	0.025196919	-	arahy.Tifrunner.gnm1.Arahy.16	138789385	138791210	+	1826	-	PF00201:UDP-glucoronosyl and UDP-glucosyl transferase	UDPGT
novel.3579	0	81.18791115	93.46486555	0	0	0	58.21759223	0	8.312167186	0.00138357	0.025196919	-	arahy.Tifrunner.gnm1.Arahy.13	141764803	141766834	+	1513	-	PF06925:Monogalactosyldiacylglycerol (MGDG) synthase	-
arahy.Tifrunner.gnm1.ann1.KG7SDJ	1026.220692	1495.210697	1256.167793	563.5534386	694.148225	758.1871774	1259.199727	671.962947	0.905824608	0.001391695	0.02530798	arahy.KG7SDJ	arahy.Tifrunner.gnm1.Arahy.02	78273438	78324664	+	2084	-	Glycosyltransferase family 28, N-terminal domain	-
arahy.Tifrunner.gnm1.ann1.Y0FL4G	26.90746169	27.06263705	32.71270294	8.12036655	3.453473756	8.436018664	28.89426723	6.66995299	2.096822768	0.001397877	0.025382144	arahy.Y0FL4G	arahy.Tifrunner.gnm1.Arahy.10	2185241	2186199	+	275	-	-	-
arahy.Tifrunner.gnm1.ann1.I56AH4	487.3240283	181.3196682	143.9358929	5.684256585	31.08126381	67.48814931	270.8598632	34.75122323	2.967495518	0.001397975	0.025382144	arahy.I56AH4	arahy.Tifrunner.gnm1.Arahy.15	3532132	3534502	-	1461	-	PPM-type phosphatase domain	PP2C
arahy.Tifrunner.gnm1.ann1.R181LA	20.92802576	5.41252741	25.2355137	0.812036655	1.151157919	0	17.19202229	0.654398191	4.725968549	0.001400465	0.025417344	arahy.R181LA	arahy.Tifrunner.gnm1.Arahy.03	30422399	30426143	-	1297	-	-	-
arahy.Tifrunner.gnm1.ann1.CT2P3Y	80.72238506	85.24730671	96.26881151	45.47405268	25.32547421	22.14454899	87.41283443	30.98135863	1.483944514	0.001411648	0.025569965	arahy.CT2P3Y	arahy.Tifrunner.gnm1.Arahy.04	124001793	124002548	-	756	-	F-box domain	-
arahy.Tifrunner.gnm1.ann1.M1WUGI	50.07777592	33.82829631	39.25524353	12.99258648	4.604631675	12.654028	41.05377192	10.08374872	2.013108445	0.001423634	0.025766821	arahy.M1WUGI	arahy.Tifrunner.gnm1.Arahy.11	142126276	142135172	+	3643	-	Phospholipase D/Transphosphatidylase	-
arahy.Tifrunner.gnm1.ann1.V2FEV8	175.6459305	309.8671942	127.1122171	4.060183275	54.10442218	6.327013998	204.2084473	21.49720649	3.257068607	0.001431486	0.025878469	arahy.V2FEV8	arahy.Tifrunner.gnm1.Arahy.14	140519283	140524531	+	5071	-	Allene oxide cyclase	-
arahy.Tifrunner.gnm1.ann1.2V06JV	343.817566	208.3823053	214.9691908	101.5045819	54.10442218	118.1042613	255.7230207	91.23775512	1.486439853	0.001433806	0.025910239	arahy.2V06JV	arahy.Tifrunner.gnm1.Arahy.16	148344887	148351323	+	2053	-	tRNA-guanine(15) transglycosylase-like	TGT
arahy.Tifrunner.gnm1.ann1.9Q6XN1	641.2945035	745.5756507	622.4760045	417.3868407	435.1376933	438.6729705	669.7820529	430.3991682	0.636951399	0.001437216	0.025951508	arahy.9Q6XN1	arahy.Tifrunner.gnm1.Arahy.13	91921311	91926610	-	3541	-	Cytidyltransferase-like domain	CTP_transf_2
arahy.Tifrunner.gnm1.ann1.CI504D	58.29950032	74.42225189	50.4710274	18.67684307	28.77894797	16.87203733	61.06425987	21.44260945	1.512721139	0.001438689	0.025967949	arahy.CI504D	arahy.Tifrunner.gnm1.Arahy.02	113465	119799	-	4472	-	-	-
arahy.Tifrunner.gnm1.ann1.J9YHEP	591.2167276	1855.14377	882.3083308	39.7897961	314.2661118	199.3009409	1109.556276	184.452283	2.589729027	0.001456633	0.026219957	arahy.J9YHEP	arahy.Tifrunner.gnm1.Arahy.15	1988314	1989816	+	1503	-	UDP-glucuronosyl/UDP-glucosyltransferase	UDPGT
arahy.Tifrunner.gnm1.ann1.1Y4ZQN	181.6253664	197.5572505	265.4402182	75.51940892	122.0227394	66.43364698	214.8742783	87.99193176	1.291341481	0.001458778	0.026236326	arahy.1Y4ZQN	arahy.Tifrunner.gnm1.Arahy.10	107928652	107933474	-	1755	-	3-dehydroquinate synthase	-
arahy.Tifrunner.gnm1.ann1.624G49	42.603481	56.83153781	17.75832445	5.684256585	10.36042127	6.327013998	39.06444775	7.457230617	2.396695028	0.001461074	0.026248653	arahy.624G49	arahy.Tifrunner.gnm1.Arahy.06	11584276	11609138	-	4816	-	ABC transporter-like	ABC_tran
arahy.Tifrunner.gnm1.ann1.24MIBH	3860.473323	5438.236915	5291.980687	2891.662529	1392.901082	1454.158717	4863.563642	1912.907442	1.345885235	0.001468169	0.026335066	arahy.24MIBH	arahy.Tifrunner.gnm1.Arahy.04	6897364	6901328	-	1464	-	Polyprenyl synthetase	-
arahy.Tifrunner.gnm1.ann1.TJ44DN	11.21144237	51.4190104	42.0591895	5.684256585	4.604631675	1.054502333	34.89654742	3.781130198	3.182684148	0.001475216	0.026413826	arahy.TJ44DN	arahy.Tifrunner.gnm1.Arahy.04	121640771	121643357	+	1084	-	-	-
arahy.Tifrunner.gnm1.ann1.HPB1RW	1349.110232	1852.437506	1664.609255	482.3497731	904.8101242	806.6942847	1622.052331	731.2847273	1.149761496	0.001475877	0.026413826	arahy.HPB1RW	arahy.Tifrunner.gnm1.Arahy.03	1086349	1089963	+	2293	-	Heavy metal-associated domain, HMA	HMA
arahy.Tifrunner.gnm1.ann1.H76UH5	914.8536974	806.4665841	463.5857331	337.8072485	276.2779005	342.7132582	728.3020049	318.9328024	1.190903225	0.001475998	0.026413826	arahy.H76UH5	arahy.Tifrunner.gnm1.Arahy.20	3887510	3891734	-	3072	-	Thiamine pyrophosphate enzyme, N-terminal TPP-binding domain	TPP_enzyme_N
arahy.Tifrunner.gnm1.ann1.0K24RL	100.9029813	85.24730671	96.26881151	25.17313631	6.906947513	1.054502333	94.13969985	11.04486205	3.070856536	0.001483716	0.026531357	arahy.0K24RL	arahy.Tifrunner.gnm1.Arahy.10	100487973	100490218	+	924	-	-	-
arahy.Tifrunner.gnm1.ann1.UM41MD	17.93830779	10.82505482	8.411837899	0	0	1.054502333	12.3917335	0.351500778	5.124906547	0.001491513	0.026645541	arahy.UM41MD	arahy.Tifrunner.gnm1.Arahy.05	112751733	112753606	+	642	-	-	-
arahy.Tifrunner.gnm1.ann1.IC01SW	51.5726349	109.6036801	23.36621639	2.436109965	14.96505294	5.272511665	61.51417711	7.557891525	3.043725584	0.00149787	0.026691264	arahy.IC01SW	arahy.Tifrunner.gnm1.Arahy.06	780519	789279	+	4322	-	ABC-2 type transporter	ABC2_membrane
arahy.Tifrunner.gnm1.ann1.73E5NM	452.1948422	979.6674612	1000.074061	160.7832577	273.9755847	359.5852955	810.6454549	264.7813793	1.614679095	0.001517867	0.026985022	arahy.73E5NM	arahy.Tifrunner.gnm1.Arahy.08	44295490	44303129	+	2342	-	-	DnaJ
novel.1180	20.92802576	6.765659263	17.75832445	0.812036655	1.151157919	0	15.15066982	0.654398191	4.545263057	0.001523072	0.02705669	-	arahy.Tifrunner.gnm1.Arahy.04	15689128	15690068	-	941	-	-	-
arahy.Tifrunner.gnm1.ann1.FYP25E	192.0893793	101.4848889	109.3538927	40.60183275	17.26736878	52.72511665	134.309387	36.86477273	1.864194222	0.001527038	0.027106247	arahy.FYP25E	arahy.Tifrunner.gnm1.Arahy.12	104236184	104241441	-	1474	-	Oxoglutarate/iron-dependent dioxygenase	2OG-FeII_Oxy
arahy.Tifrunner.gnm1.ann1.H2RD5E	3.737147457	44.65335113	91.59556824	4.87221993	1.151157919	2.109004666	46.66202228	2.710794172	4.071901817	0.001529752	0.027133536	arahy.H2RD5E	arahy.Tifrunner.gnm1.Arahy.19	156681945	156685377	-	2121	-	Protein kinase domain	Pkinase
arahy.Tifrunner.gnm1.ann1.37P1GN	334.8484121	893.0670227	786.9741679	165.6554776	257.8593738	69.59715398	671.6298676	164.3706685	2.030664027	0.001553068	0.027494333	arahy.37P1GN	arahy.Tifrunner.gnm1.Arahy.11	134081467	134087848	+	4988	-	ABC transporter type 1, transmembrane domain	ABC_membrane
arahy.Tifrunner.gnm1.ann1.ZAU2KF	754.9037862	1523.626466	1730.034661	594.4108315	532.9861164	355.3672862	1336.188304	494.2547447	1.43418025	0.001555932	0.027523752	arahy.ZAU2KF	arahy.Tifrunner.gnm1.Arahy.09	113024585	113029189	-	1849	-	-	-
arahy.Tifrunner.gnm1.ann1.Q4EYD3	556.834971	491.1868625	571.0703285	283.4007926	86.33684391	153.9573406	539.6973873	174.5649924	1.625729176	0.001563465	0.027646406	arahy.Q4EYD3	arahy.Tifrunner.gnm1.Arahy.04	7114892	7122994	+	5747	-	-	-
arahy.Tifrunner.gnm1.ann1.5IT4PV	1596.509393	650.8564211	532.7497336	307.7618923	139.2901082	299.4786626	926.7051827	248.8435543	1.896651611	0.001565551	0.027651467	arahy.5IT4PV	arahy.Tifrunner.gnm1.Arahy.04	94077083	94080753	-	2012	-	Phospholipid/glycerol acyltransferase	Acyltransferase
novel.3441	6466.012529	9888.687578	9100.673958	3883.159284	3974.948294	5250.367116	8485.124689	4369.491565	0.957402601	0.001577175	0.027835455	-	arahy.Tifrunner.gnm1.Arahy.13	2384587	2386971	+	2385	-	PF00067:Cytochrome P450	p450
arahy.Tifrunner.gnm1.ann1.N2ZMXM	1388.723995	1064.914768	1177.657306	655.3135806	583.6370648	803.5307777	1210.432023	680.8271411	0.830719797	0.00159352	0.02808091	arahy.N2ZMXM	arahy.Tifrunner.gnm1.Arahy.05	7348656	7351703	+	1732	-	PPM-type phosphatase domain	PP2C
novel.1140	647.2739395	686.0378492	929.0407635	358.9202015	82.88337015	127.5947823	754.1175174	189.7994513	1.987958497	0.001599429	0.028152757	-	arahy.Tifrunner.gnm1.Arahy.04	124790707	124792361	+	1560	-	PF07714:Protein tyrosine kinase	Pkinase_Tyr
novel.2458	1.494858983	63.59719707	15.88902714	0	0	1.054502333	26.9936944	0.351500778	6.235069623	0.0016115	0.028341074	-	arahy.Tifrunner.gnm1.Arahy.09	1672380	1675980	-	3601	-	-	-
novel.5724	1878.290312	1196.168558	979.5117909	728.3968796	474.2770625	490.3435848	1351.323553	564.3391756	1.259480276	0.001627338	0.028515491	-	arahy.Tifrunner.gnm1.Arahy.20	119215266	119325565	-	23092	-	-	-
arahy.Tifrunner.gnm1.ann1.1GC9V5	753.4089272	608.9093336	569.2010312	374.348898	298.149901	398.6018819	643.839764	357.0335603	0.850728451	0.0016411	0.028710836	arahy.1GC9V5	arahy.Tifrunner.gnm1.Arahy.06	19358506	19362752	+	2698	-	-	-
arahy.Tifrunner.gnm1.ann1.I2CYKQ	235.4402898	301.7484031	289.7410832	143.7304879	47.19747467	55.88862365	275.6432587	82.27219542	1.737985666	0.001642042	0.02871642	arahy.I2CYKQ	arahy.Tifrunner.gnm1.Arahy.10	5973744	5977013	-	1205	-	-	-
arahy.Tifrunner.gnm1.ann1.GV3QTF	135.2847379	121.7818667	178.5178932	70.64718899	77.12758056	66.43364698	145.1948326	71.40280551	1.027153716	0.001666347	0.029086313	arahy.GV3QTF	arahy.Tifrunner.gnm1.Arahy.05	79287825	79292080	-	1902	-	-	ACT
arahy.Tifrunner.gnm1.ann1.RTV5MI	838.6158892	903.8920775	763.6079515	419.010914	460.4631675	576.8127761	835.3719727	485.4289525	0.783349256	0.001679263	0.029267433	arahy.RTV5MI	arahy.Tifrunner.gnm1.Arahy.19	12109557	12115453	-	1408	-	-	ADK
arahy.Tifrunner.gnm1.ann1.CGHP2W	84.45953252	119.075603	120.5696766	38.16572279	51.80210635	52.72511665	108.0349374	47.56431526	1.185061015	0.001683239	0.029303484	arahy.CGHP2W	arahy.Tifrunner.gnm1.Arahy.19	434143	434796	+	654	-	-	-
arahy.Tifrunner.gnm1.ann1.K7AB56	1030.705269	1404.550863	1501.045741	673.9904237	745.9503314	791.9312521	1312.100624	737.290669	0.831346392	0.001694251	0.029484054	arahy.K7AB56	arahy.Tifrunner.gnm1.Arahy.15	12432729	12438681	-	2626	-	-	-
arahy.Tifrunner.gnm1.ann1.MQNL5C	312.4255274	480.3618076	263.5709208	168.9036242	143.8947398	168.7203733	352.1194186	160.5062458	1.1301455	0.00169489	0.029484054	arahy.MQNL5C	arahy.Tifrunner.gnm1.Arahy.01	32319570	32323038	+	862	-	-	-
arahy.Tifrunner.gnm1.ann1.SE8XGI	126.315584	152.9038993	116.8310819	42.22590606	66.76715929	67.48814931	132.0168551	58.82707155	1.16985514	0.001699509	0.029553256	arahy.SE8XGI	arahy.Tifrunner.gnm1.Arahy.03	1511888	1515299	+	1608	-	Exoribonuclease, phosphorolytic domain 1	RNase_PH
arahy.Tifrunner.gnm1.ann1.MQ2MN7	19.43316677	5.41252741	9.346486555	0	0	0	11.39739358	0	5.969092456	0.001704915	0.029624914	arahy.MQ2MN7	arahy.Tifrunner.gnm1.Arahy.03	6229442	6229708	+	267	-	-	-
arahy.Tifrunner.gnm1.ann1.0GM2Z0	1.494858983	165.082086	105.6152981	2.436109965	2.302315838	8.436018664	90.73074769	4.391481489	4.371417418	0.00172223	0.029847025	arahy.0GM2Z0	arahy.Tifrunner.gnm1.Arahy.08	11168701	11170133	-	330	-	-	-
arahy.Tifrunner.gnm1.ann1.UI1933	5.232006439	14.88445038	52.34032471	1.62407331	1.151157919	0	24.15226051	0.925077076	4.665179865	0.001723382	0.029855757	arahy.UI1933	arahy.Tifrunner.gnm1.Arahy.09	111463172	111466885	+	2601	-	Serine-threonine/tyrosine-protein kinase, catalytic domain	Pkinase_Tyr
arahy.Tifrunner.gnm1.ann1.CJ2XLM	266.0848989	234.0918105	265.4402182	138.858268	156.557477	163.4478616	255.2056425	152.9545355	0.742462894	0.001724038	0.029855911	arahy.CJ2XLM	arahy.Tifrunner.gnm1.Arahy.10	111961957	111965981	+	1538	-	Peptidase S54, rhomboid domain	UBA
arahy.Tifrunner.gnm1.ann1.GYR9IA	432.014246	633.265707	561.7238419	332.9350286	222.1734783	253.0805599	542.3345983	269.3963556	1.006389586	0.001744232	0.030115106	arahy.GYR9IA	arahy.Tifrunner.gnm1.Arahy.09	120307264	120313016	+	2722	-	-	-
arahy.Tifrunner.gnm1.ann1.HJZ3ZC	1134.597968	1342.306798	1095.408224	604.967308	645.7995924	818.2938104	1190.770997	689.6869036	0.787692193	0.001756603	0.030306003	arahy.HJZ3ZC	arahy.Tifrunner.gnm1.Arahy.20	132104830	132112608	-	6074	-	DNA polymerase III, clamp loader complex, gamma/delta/delta subunit, C-terminal	-
arahy.Tifrunner.gnm1.ann1.VLF0GV	606.9127469	683.3315855	507.5142199	300.4535624	386.7890607	334.2772396	599.2528508	340.5066209	0.815744499	0.001781679	0.030658305	arahy.VLF0GV	arahy.Tifrunner.gnm1.Arahy.06	94732140	94733076	+	879	-	-	-
novel.554	65.02636574	16.23758223	5.607891933	0	0	2.109004666	28.95727997	0.703001555	5.411958912	0.001783681	0.030669873	-	arahy.Tifrunner.gnm1.Arahy.02	88709080	88725592	-	2188	-	PF00854:POT family	-
arahy.Tifrunner.gnm1.ann1.7FS7F8	401.3696368	378.8769187	396.2910299	254.9795097	145.0458978	157.1208476	392.1791952	185.7154184	1.075359061	0.001796653	0.030840244	arahy.7FS7F8	arahy.Tifrunner.gnm1.Arahy.16	149007756	149012033	+	2760	-	Peptidase C19, ubiquitin carboxyl-terminal hydrolase	UCH
arahy.Tifrunner.gnm1.ann1.AVLU3S	2317.778853	3906.491658	3996.557651	1942.391679	1290.448027	1135.699013	3406.942721	1456.179573	1.225861123	0.001796988	0.030840244	arahy.AVLU3S	arahy.Tifrunner.gnm1.Arahy.04	86972535	86977575	-	3217	-	Auxin response factor	Auxin_resp
arahy.Tifrunner.gnm1.ann1.AC8DZW	327.3741172	418.1177424	308.4340563	142.9184513	139.2901082	219.3364853	351.3086386	167.1816816	1.070463865	0.001798155	0.030840244	arahy.AC8DZW	arahy.Tifrunner.gnm1.Arahy.06	94918880	94922212	-	2115	-	Glycoside hydrolase family 17	Glyco_hydro_17
arahy.Tifrunner.gnm1.ann1.9JI82G	150.2333278	120.4287349	126.1775685	71.45922564	29.93010589	34.79857699	132.279877	45.39596951	1.53427311	0.001799611	0.030840244	arahy.9JI82G	arahy.Tifrunner.gnm1.Arahy.04	121870873	121875774	+	1979	-	AATF leucine zipper-containing domain	-
arahy.Tifrunner.gnm1.ann1.8D4GMT	1.494858983	58.18466966	42.99383815	1.62407331	0	0	34.2244556	0.54135777	5.839138424	0.001802464	0.030877667	arahy.8D4GMT	arahy.Tifrunner.gnm1.Arahy.11	130304777	130308330	-	1859	-	-	-
arahy.Tifrunner.gnm1.ann1.T5D8XB	1914.914357	2179.895414	2151.561205	1418.628036	1374.482555	1110.390957	2082.123659	1301.167183	0.677833789	0.001811356	0.031018458	arahy.T5D8XB	arahy.Tifrunner.gnm1.Arahy.11	129943222	129945091	+	1641	-	Reversibly glycosylated polypeptide family	-
arahy.Tifrunner.gnm1.ann1.SSCV96	272.0643348	278.7451616	343.9507052	181.0841741	103.6042127	94.90520997	298.2534006	126.5311989	1.233153604	0.001817192	0.031083758	arahy.SSCV96	arahy.Tifrunner.gnm1.Arahy.03	22914170	22917198	-	1442	-	Small GTPase superfamily	Ras
arahy.Tifrunner.gnm1.ann1.91G1KL	479.1023039	381.5831824	305.6301103	150.2267812	32.23242173	20.03554433	388.7718656	67.49824908	2.520960236	0.00182913	0.0312527	arahy.91G1KL	arahy.Tifrunner.gnm1.Arahy.10	105256440	105260243	+	1296	-	-	-
arahy.Tifrunner.gnm1.ann1.439XX2	556.0875415	533.1339499	485.0826522	322.378552	240.592005	336.3862442	524.7680479	299.7856004	0.806622121	0.001846814	0.031485307	arahy.439XX2	arahy.Tifrunner.gnm1.Arahy.11	72643292	72647797	-	1326	-	Adenylate kinase, active site lid domain	ADK
arahy.Tifrunner.gnm1.ann1.ZI8BLB	41.85605151	77.12851559	95.33416286	14.61665979	27.62779005	8.436018664	71.43957665	16.8934895	2.085441478	0.001853842	0.031580991	arahy.ZI8BLB	arahy.Tifrunner.gnm1.Arahy.09	13537254	13537865	+	612	-	-	-
arahy.Tifrunner.gnm1.ann1.12F6XV	201.0585332	177.2602727	199.0801636	122.6175349	104.7553706	93.85070763	192.4663232	107.0745377	0.844894348	0.001855716	0.031590346	arahy.12F6XV	arahy.Tifrunner.gnm1.Arahy.01	10951032	10955469	-	2705	-	Zinc finger, GRF-type	Exo_endo_phos
arahy.Tifrunner.gnm1.ann1.PN4HQA	56.05721185	35.18142817	20.56227042	8.12036655	10.36042127	6.327013998	37.26697014	8.269267272	2.181083868	0.001871181	0.031794911	arahy.PN4HQA	arahy.Tifrunner.gnm1.Arahy.08	41453729	41456006	-	1979	-	-	-
arahy.Tifrunner.gnm1.ann1.TE46W2	10.46401288	20.29697779	16.8236758	1.62407331	2.302315838	2.109004666	15.86155549	2.011797938	2.98394228	0.001877745	0.0318712	arahy.TE46W2	arahy.Tifrunner.gnm1.Arahy.17	4225796	4227055	-	1260	-	-	-
arahy.Tifrunner.gnm1.ann1.XG4VM3	668.9493947	534.4870817	758.0000596	386.5294478	200.3014779	172.9383826	653.8121787	253.2564361	1.366709046	0.001899382	0.032167378	arahy.XG4VM3	arahy.Tifrunner.gnm1.Arahy.16	146882884	146886016	+	1356	-	-	-
arahy.Tifrunner.gnm1.ann1.27GD0X	1633.133439	2629.135189	2344.098828	1306.566978	915.1705454	733.9336238	2202.122485	985.2237157	1.159671978	0.001904901	0.032225332	arahy.27GD0X	arahy.Tifrunner.gnm1.Arahy.16	151769456	151795305	-	8535	-	Transcription initiation factor TFIID component TAF4	-
arahy.Tifrunner.gnm1.ann1.WH4ZAG	256.3683155	273.3326342	338.3428133	111.2490217	135.8366344	45.34360032	289.347921	97.47641882	1.569774598	0.001918995	0.032416177	arahy.WH4ZAG	arahy.Tifrunner.gnm1.Arahy.03	13818652	13821469	+	1372	-	Fumarate reductase/succinate dehydrogenase, transmembrane subunit	-
arahy.Tifrunner.gnm1.ann1.UI6D1P	97.16583387	71.71598818	70.09864916	18.67684307	40.29052716	25.30805599	79.66015707	28.09180874	1.518456875	0.001922842	0.032469265	arahy.UI6D1P	arahy.Tifrunner.gnm1.Arahy.05	106515176	106518474	+	2861	-	Glycosyltransferase 2-like	-
arahy.Tifrunner.gnm1.ann1.AR99YL	34.3817566	105.5442845	137.3933524	0	14.96505294	2.109004666	92.43979782	5.691352537	4.047364886	0.001927495	0.032524004	arahy.AR99YL	arahy.Tifrunner.gnm1.Arahy.09	6734495	6738090	-	3217	-	NB-ARC	NB-ARC
novel.4535	326.6266877	248.9762609	221.5117313	154.2869645	102.4530548	126.54028	265.7048933	127.7600997	1.054866419	0.001928264	0.032525079	-	arahy.Tifrunner.gnm1.Arahy.16	85850066	85859620	-	5393	-	PF02992:Transposase family tnp2|PF13960:Domain of unknown function (DUF4218)|PF13963:Transposase-associated domain	Transposase_21
arahy.Tifrunner.gnm1.ann1.RW0GV2	224.9762769	89.30670227	279.459948	59.27867582	70.22063305	57.99762831	197.914309	62.49897906	1.666882175	0.001930589	0.032552385	arahy.RW0GV2	arahy.Tifrunner.gnm1.Arahy.15	238537	240610	-	308	-	-	-
arahy.Tifrunner.gnm1.ann1.ZY9Z94	722.7643181	985.0799886	1036.525359	568.4256585	384.4867449	331.1137326	914.7898885	428.008712	1.094265098	0.001933523	0.032578024	arahy.ZY9Z94	arahy.Tifrunner.gnm1.Arahy.16	147854074	147857213	-	1101	-	-	-
arahy.Tifrunner.gnm1.ann1.903SAW	119.5887186	127.1943941	258.8976776	45.47405268	72.52294888	55.88862365	168.5602634	57.96187507	1.544320199	0.001937314	0.032618058	arahy.903SAW	arahy.Tifrunner.gnm1.Arahy.19	140099387	140104105	-	1850	-	-	Aa_trans
arahy.Tifrunner.gnm1.ann1.KQJ89G	3903.824233	6919.916294	5325.628039	2022.783308	3151.870382	1878.068655	5383.122855	2350.907448	1.195209198	0.001944551	0.032704062	arahy.KQJ89G	arahy.Tifrunner.gnm1.Arahy.04	20372796	20376562	-	2257	-	-	-
arahy.Tifrunner.gnm1.ann1.UQ6VP5	5.97943593	12.17818667	11.21578387	0	0	0	9.79113549	0	5.735437507	0.002005695	0.033548821	arahy.UQ6VP5	arahy.Tifrunner.gnm1.Arahy.19	28858198	28858531	+	252	-	-	-
arahy.Tifrunner.gnm1.ann1.I9HEHF	2773.710842	1652.173992	2413.262828	689.4191201	340.742744	1139.917022	2279.715888	723.3596287	1.65609884	0.002022531	0.033781404	arahy.I9HEHF	arahy.Tifrunner.gnm1.Arahy.04	62646628	62650105	-	1075	-	Oxoglutarate/iron-dependent dioxygenase	2OG-FeII_Oxy
arahy.Tifrunner.gnm1.ann1.JCCX09	491.8086053	660.328344	416.8533003	160.7832577	261.3128476	276.2796112	522.9967499	232.7919055	1.168399956	0.002030026	0.033860238	arahy.JCCX09	arahy.Tifrunner.gnm1.Arahy.06	5331986	5333595	-	1323	-	-	Abhydrolase_1
arahy.Tifrunner.gnm1.ann1.486F8V	917.0959858	1771.249595	829.9680061	502.6506895	527.2303268	364.8578072	1172.771196	464.9129412	1.334057916	0.002030189	0.033860238	arahy.486F8V	arahy.Tifrunner.gnm1.Arahy.01	8376501	8378881	+	1129	-	Ribosomal protein L10e/L16	-
arahy.Tifrunner.gnm1.ann1.4L72G1	579.2578558	786.1696063	787.9088166	448.2442336	268.2197951	247.8080482	717.7787595	321.4240256	1.156917407	0.002037786	0.033953654	arahy.4L72G1	arahy.Tifrunner.gnm1.Arahy.16	150841594	150848184	-	2602	-	-	-
arahy.Tifrunner.gnm1.ann1.C65LVJ	819.1827225	694.1566403	451.4353006	337.8072485	112.813476	165.5568663	654.9248878	205.3925303	1.67082658	0.002038	0.033953654	arahy.C65LVJ	arahy.Tifrunner.gnm1.Arahy.04	21329617	21333115	-	1636	-	-	Hydrolase
arahy.Tifrunner.gnm1.ann1.Z4JLGK	225.7237064	250.3293927	230.8582179	135.6101214	54.10442218	76.97867031	235.6371057	88.89773796	1.399994666	0.002038852	0.03395558	arahy.Z4JLGK	arahy.Tifrunner.gnm1.Arahy.16	149869400	149875161	+	2944	-	-	Methyltransf_12
arahy.Tifrunner.gnm1.ann1.NSD4SF	196.5739562	258.4481838	227.1196233	139.6703047	82.88337015	84.36018664	227.3805878	102.3046205	1.145517246	0.002071479	0.034436744	arahy.NSD4SF	arahy.Tifrunner.gnm1.Arahy.04	8582108	8585961	+	1579	-	Glycolipid transfer protein domain	-
arahy.Tifrunner.gnm1.ann1.1W779N	137.5270264	138.019449	128.0468658	66.58700571	73.6741068	82.25118197	134.5311137	74.17076483	0.8613425	0.002074712	0.034463083	arahy.1W779N	arahy.Tifrunner.gnm1.Arahy.06	94255812	94260443	-	1259	-	-	-
arahy.Tifrunner.gnm1.ann1.Y4TJ2Z	1455.24522	866.0043856	736.5031405	392.2137044	454.7073779	507.2156222	1019.250915	451.3789015	1.176071514	0.002075306	0.034463083	arahy.Y4TJ2Z	arahy.Tifrunner.gnm1.Arahy.08	35254188	35265856	-	2478	-	Serine-threonine/tyrosine-protein kinase, catalytic domain	Pkinase_Tyr
arahy.Tifrunner.gnm1.ann1.1M4EYD	63.53150676	73.06912004	58.88286529	21.11295303	32.23242173	28.47156299	65.16116403	27.27231258	1.262893857	0.002081124	0.034534817	arahy.1M4EYD	arahy.Tifrunner.gnm1.Arahy.04	113945697	113960721	-	3088	-	-	LRRNT_2
novel.1490	725.7540361	943.1329012	734.6338432	479.1016265	465.0677992	516.7061432	801.1735935	486.9585229	0.716890588	0.002105199	0.034834009	-	arahy.Tifrunner.gnm1.Arahy.05	38203008	38204664	-	1394	-	-	-
arahy.Tifrunner.gnm1.ann1.00VVAL	15.69601932	83.89417486	136.4587037	11.36851317	3.453473756	0	78.68296596	4.940662309	3.966623842	0.002129426	0.035159176	arahy.00VVAL	arahy.Tifrunner.gnm1.Arahy.09	11650780	11652102	-	821	-	Late embryogenesis abundant protein, LEA-25/LEA-D113	-
arahy.Tifrunner.gnm1.ann1.T2GGRX	841.6056072	749.6350463	719.6794647	493.7182863	248.6501105	268.8980949	770.3067061	337.0888305	1.190665617	0.002138035	0.035288685	arahy.T2GGRX	arahy.Tifrunner.gnm1.Arahy.16	148600668	148605847	+	1171	-	-	-
arahy.Tifrunner.gnm1.ann1.V6RPLX	1219.80493	1515.507675	906.6091958	702.4117066	397.149482	323.7322162	1213.973933	474.4311349	1.354221254	0.002139694	0.035303427	arahy.V6RPLX	arahy.Tifrunner.gnm1.Arahy.16	150526838	150529658	-	249	-	-	-
arahy.Tifrunner.gnm1.ann1.6TV8QX	133.7898789	119.075603	118.7003792	16.2407331	61.0113697	22.14454899	123.8552871	33.13221726	1.913134839	0.002143051	0.035346165	arahy.6TV8QX	arahy.Tifrunner.gnm1.Arahy.15	249356	254562	+	569	-	Transcription factor, MADS-box	SRF-TF
arahy.Tifrunner.gnm1.ann1.Z6D9E8	142.0116033	296.3358757	251.4204883	112.0610584	75.97642264	83.30568431	229.9226558	90.44772178	1.340202841	0.002145828	0.0353793	arahy.Z6D9E8	arahy.Tifrunner.gnm1.Arahy.04	113227248	113236637	+	5554	-	Phospholipase D, C-terminal	C2
arahy.Tifrunner.gnm1.ann1.3DZG8W	20.18059627	87.95357041	100.0074061	0.812036655	1.151157919	13.70853033	69.38052427	5.223908301	3.740560281	0.002150734	0.035422178	arahy.3DZG8W	arahy.Tifrunner.gnm1.Arahy.04	10999412	11001499	+	1721	-	Thiolase-like	Chal_sti_synt_N
novel.2252	409.5913612	320.692249	400.0296245	224.9341534	151.9528453	216.1729783	376.7710783	197.686659	0.929993986	0.002152464	0.035438006	-	arahy.Tifrunner.gnm1.Arahy.08	33060324	33062226	-	1903	-	-	-
novel.3057	147.9910393	52.77214225	41.12454084	9.74443986	0	0	80.62924079	3.24814662	4.587393492	0.00215435	0.035456398	-	arahy.Tifrunner.gnm1.Arahy.11	13123434	13125529	-	1166	-	-	-
arahy.Tifrunner.gnm1.ann1.QD5JHM	189.8470908	202.9697779	184.1257851	78.76755554	108.2088444	117.049759	192.3142179	101.342053	0.927536308	0.002161944	0.035543124	arahy.QD5JHM	arahy.Tifrunner.gnm1.Arahy.09	30480775	30482274	-	318	-	-	-
arahy.Tifrunner.gnm1.ann1.P11UPH	1799.062786	1458.676137	1558.059309	871.3153308	625.0787499	1033.412286	1605.266077	843.268789	0.928740563	0.002178851	0.035744782	arahy.P11UPH	arahy.Tifrunner.gnm1.Arahy.03	132731955	132735197	+	2453	-	Protein kinase domain	Pkinase
arahy.Tifrunner.gnm1.ann1.T9QV62	180.1305074	175.9071408	95.33416286	69.02311568	34.53473756	55.88862365	150.4572704	53.14882563	1.495230833	0.002222042	0.036362763	arahy.T9QV62	arahy.Tifrunner.gnm1.Arahy.10	110556651	110560109	-	1939	-	COBRA, plant	-
arahy.Tifrunner.gnm1.ann1.S52WLR	1949.296113	8938.789018	7998.723194	1084.068934	2278.141521	1284.383842	6295.602775	1548.864766	2.023172178	0.002223381	0.03637176	arahy.S52WLR	arahy.Tifrunner.gnm1.Arahy.03	650156	660782	-	6766	-	Piwi domain	Piwi
arahy.Tifrunner.gnm1.ann1.4ZP1HR	150.9807572	120.4287349	141.131947	80.39162885	62.16252761	47.45260498	137.513813	63.33558715	1.115975358	0.002226995	0.036417961	arahy.4ZP1HR	arahy.Tifrunner.gnm1.Arahy.05	111879072	111883098	+	1639	-	-	PfkB
arahy.Tifrunner.gnm1.ann1.I7ZHZM	67.26865422	79.8347793	79.44513571	32.4814662	39.13936924	35.85307932	75.51618974	35.82463825	1.076829886	0.002239279	0.036592889	arahy.I7ZHZM	arahy.Tifrunner.gnm1.Arahy.06	16822702	16823765	+	639	-	G-protein gamma-like domain	-
arahy.Tifrunner.gnm1.ann1.K7B5IG	109.1247057	373.4643913	283.1985426	64.15089575	90.94147558	28.47156299	255.2625465	61.18797811	2.059710156	0.002243168	0.036643449	arahy.K7B5IG	arahy.Tifrunner.gnm1.Arahy.16	150509081	150512178	-	1902	-	TRAF-like	MATH
arahy.Tifrunner.gnm1.ann1.Q310BI	50.82520541	170.4946134	84.11837899	34.91757617	18.4185267	10.54502333	101.8127326	21.29370873	2.243238397	0.00224827	0.036713772	arahy.Q310BI	arahy.Tifrunner.gnm1.Arahy.03	113064052	113067955	-	2278	-	PB1 domain	CBS
arahy.Tifrunner.gnm1.ann1.HJT5F9	215.2596935	63.59719707	71.03329782	10.55647652	34.53473756	25.30805599	116.6300628	23.46642336	2.325386156	0.002268168	0.036979961	arahy.HJT5F9	arahy.Tifrunner.gnm1.Arahy.12	119821620	119823313	-	606	-	Ankyrin repeat	Ank
arahy.Tifrunner.gnm1.ann1.ZVJ3VC	1940.326959	1717.124321	1705.733796	1127.918914	1093.600023	1304.419386	1787.728359	1175.312774	0.605437793	0.002268581	0.036979961	arahy.ZVJ3VC	arahy.Tifrunner.gnm1.Arahy.09	77081242	77089180	-	3361	-	-	-
arahy.Tifrunner.gnm1.ann1.5A78WG	1999.373889	1561.514158	1726.296067	328.0628086	649.2530662	961.7061277	1762.394705	646.3406675	1.447840757	0.002276129	0.037079421	arahy.5A78WG	arahy.Tifrunner.gnm1.Arahy.13	135231620	135234836	+	2453	-	Protein kinase domain	Pkinase
arahy.Tifrunner.gnm1.ann1.KVU3ZE	2651.132406	3535.733531	2840.397264	1314.687344	1981.142778	1608.116058	3009.087733	1634.648727	0.880422699	0.002277654	0.037079421	arahy.KVU3ZE	arahy.Tifrunner.gnm1.Arahy.05	13704326	13711764	-	3005	-	Sec1-like protein	Sec1
arahy.Tifrunner.gnm1.ann1.31J8XM	739.2077669	867.3575175	686.0321131	453.9284902	468.5212729	516.7061432	764.1991325	479.7186354	0.670934713	0.0022779	0.037079421	arahy.31J8XM	arahy.Tifrunner.gnm1.Arahy.03	22225118	22238583	-	6703	-	Homeobox domain	DDT
arahy.Tifrunner.gnm1.ann1.ZF7GKY	692.1197089	1045.970922	957.0802232	465.2970033	546.8000114	479.7985615	898.3902847	497.2985254	0.85258918	0.002293181	0.037275513	arahy.ZF7GKY	arahy.Tifrunner.gnm1.Arahy.15	32345148	32361548	-	4302	-	P-type ATPase, C-terminal	E1-E2_ATPase
arahy.Tifrunner.gnm1.ann1.ES2NTH	288.5077836	468.183621	361.7090297	165.6554776	219.8711625	163.4478616	372.8001448	182.9915006	1.025569446	0.002305883	0.037442367	arahy.ES2NTH	arahy.Tifrunner.gnm1.Arahy.17	133518143	133524108	-	4043	-	Ferrochelatase	-
novel.594	2.242288474	56.83153781	100.9420548	5.684256585	1.151157919	1.054502333	53.33862702	2.629972279	4.303189651	0.00230718	0.037450247	-	arahy.Tifrunner.gnm1.Arahy.02	99864804	99867162	-	708	-	-	-
arahy.Tifrunner.gnm1.ann1.63F50L	275.0540528	167.7883497	159.8249201	101.5045819	86.33684391	82.25118197	200.8891075	90.03086925	1.159411972	0.002337996	0.037870447	arahy.63F50L	arahy.Tifrunner.gnm1.Arahy.02	99630997	99648848	+	4238	-	Tetratricopeptide-like helical domain	-
arahy.Tifrunner.gnm1.ann1.HU7T3D	1021.736115	935.0141101	1020.636332	670.7422771	590.5440123	448.1634915	992.4621855	569.8165936	0.800138272	0.002346501	0.037954852	arahy.HU7T3D	arahy.Tifrunner.gnm1.Arahy.03	4943403	4948524	-	3000	-	Ribosomal RNA methyltransferase, Spb1, C-terminal	-
arahy.Tifrunner.gnm1.ann1.X8EVF3	28.40232067	23.00324149	6.542540588	1.62407331	2.302315838	0	19.31603425	1.308796383	3.884705001	0.002356426	0.038075319	arahy.X8EVF3	arahy.Tifrunner.gnm1.Arahy.16	154670569	154675617	-	1639	-	NAD-dependent epimerase/dehydratase	Epimerase
arahy.Tifrunner.gnm1.ann1.Z9XA8H	1837.18169	1638.642673	1860.885473	1297.634575	1029.135179	1040.793803	1778.903279	1122.521186	0.663983433	0.002359466	0.038097729	arahy.Z9XA8H	arahy.Tifrunner.gnm1.Arahy.04	3304420	3307420	+	1477	-	-	PP-binding
novel.3658	0	78.48164745	62.62145992	0	0	0	47.03436912	0	8.003986362	0.002366962	0.038192013	-	arahy.Tifrunner.gnm1.Arahy.13	52152349	52154299	-	917	-	PF06101:Vacuolar protein sorting-associated protein 62	-
arahy.Tifrunner.gnm1.ann1.38NIYD	235.4402898	198.9103823	200.9494609	133.1740114	80.58105431	100.1777216	211.766711	104.6442625	1.013413553	0.002391763	0.038543554	arahy.38NIYD	arahy.Tifrunner.gnm1.Arahy.04	5637461	5639968	-	1315	-	-	-
arahy.Tifrunner.gnm1.ann1.80EA2A	26.90746169	52.77214225	79.44513571	12.18054983	11.51157919	16.87203733	53.04157988	13.52138878	1.970026326	0.002392093	0.038543554	arahy.80EA2A	arahy.Tifrunner.gnm1.Arahy.09	2105418	2109002	-	1918	-	Vacuolar protein sorting-associated protein Ist1	-
novel.827	173.403642	78.48164745	86.92232496	46.28608934	17.26736878	30.58056766	112.9358715	31.37800859	1.842739364	0.002425873	0.038938662	-	arahy.Tifrunner.gnm1.Arahy.03	13175023	13178799	-	3103	-	PF03763:Remorin, C-terminal region	-
arahy.Tifrunner.gnm1.ann1.HBQ3NA	6.726865422	17.59071408	15.88902714	0.812036655	1.151157919	0	13.40220222	0.654398191	4.345255808	0.002425906	0.038938662	arahy.HBQ3NA	arahy.Tifrunner.gnm1.Arahy.15	2322853	2325720	-	1622	-	Replication factor-A protein 1, N-terminal	-
arahy.Tifrunner.gnm1.ann1.47SLDE	2535.280835	1370.722567	1374.868172	326.4387353	608.962539	865.7464154	1760.290524	600.3825632	1.552584245	0.002454322	0.039285344	arahy.47SLDE	arahy.Tifrunner.gnm1.Arahy.06	2739999	2744128	-	3265	-	GH3 family	-
arahy.Tifrunner.gnm1.ann1.YQ8SXU	354.2815789	361.2862046	394.4217326	157.5351111	170.371372	250.9715552	369.9965054	192.9593461	0.940439542	0.002460865	0.039376403	arahy.YQ8SXU	arahy.Tifrunner.gnm1.Arahy.16	13812378	13813867	+	1259	-	-	-
arahy.Tifrunner.gnm1.ann1.J66FTP	1024.725833	1426.200973	1249.625252	444.996087	610.113697	772.9502101	1233.517353	609.3533313	1.017593431	0.002467915	0.039434453	arahy.J66FTP	arahy.Tifrunner.gnm1.Arahy.20	10019938	10024051	-	2527	-	3,4-dihydroxy-2-butanone 4-phosphate synthase, RibB	DHBP_synthase
novel.2143	665.2122473	884.9482316	1079.519197	489.658103	174.9760037	236.2085226	876.559892	300.2808764	1.543752879	0.002471819	0.039483158	-	arahy.Tifrunner.gnm1.Arahy.08	38172444	38173784	+	1341	-	PF12609:Wound-induced protein	-
arahy.Tifrunner.gnm1.ann1.PZW0GU	50.82520541	59.53780151	75.70654109	18.67684307	31.08126381	16.87203733	62.02318267	22.21004807	1.489548617	0.002476515	0.039530772	arahy.PZW0GU	arahy.Tifrunner.gnm1.Arahy.05	100208906	100214113	-	2475	-	Protein kinase domain	Pkinase
arahy.Tifrunner.gnm1.ann1.P5Q0L9	568.7938429	1073.033559	915.9556824	313.4461488	476.5793784	351.1492769	852.5943614	380.3916014	1.164256222	0.002496418	0.039793347	arahy.P5Q0L9	arahy.Tifrunner.gnm1.Arahy.11	146292654	146303381	+	2957	-	START domain	START
arahy.Tifrunner.gnm1.ann1.XE0HYZ	5057.855368	5894.24235	6194.851288	1933.459276	1344.552449	3485.13021	5715.649669	2254.380645	1.342157668	0.002507285	0.039917347	arahy.XE0HYZ	arahy.Tifrunner.gnm1.Arahy.04	120907883	120912055	+	4087	-	Protein kinase domain	Pkinase
arahy.Tifrunner.gnm1.ann1.510VWF	652.5059459	778.0508152	802.863195	121.8054983	404.0564295	123.376773	744.4733187	216.4129002	1.783993734	0.002509204	0.039917347	arahy.510VWF	arahy.Tifrunner.gnm1.Arahy.15	17853847	17855231	-	690	-	Cytochrome c-like domain	-
arahy.Tifrunner.gnm1.ann1.EP17SZ	149.4858983	105.5442845	132.7201091	74.70737226	47.19747467	44.28909799	129.2500973	55.39798164	1.218684811	0.002509631	0.039917347	arahy.EP17SZ	arahy.Tifrunner.gnm1.Arahy.04	118325222	118330766	-	1289	-	Nucleoporin Nup85-like	-
arahy.Tifrunner.gnm1.ann1.4TTF80	380.4416111	630.5594433	214.0345421	163.2193677	135.8366344	134.9762986	408.3451988	144.6774336	1.494632494	0.002510239	0.039917347	arahy.4TTF80	arahy.Tifrunner.gnm1.Arahy.16	146394297	146403463	-	4974	-	ABC-2 type transporter	ABC2_membrane
arahy.Tifrunner.gnm1.ann1.ZRIJ0L	51.5726349	27.06263705	24.30086504	7.308329895	10.36042127	8.436018664	34.31204566	8.701589943	1.997745607	0.002510258	0.039917347	arahy.ZRIJ0L	arahy.Tifrunner.gnm1.Arahy.05	99347789	99358278	+	3172	-	Kinesin motor domain	Kinesin
arahy.Tifrunner.gnm1.ann1.QKR4AW	135.2847379	169.1414816	371.0555162	82.01570216	75.97642264	69.59715398	225.1605786	75.86309292	1.569170758	0.002515274	0.039928235	arahy.QKR4AW	arahy.Tifrunner.gnm1.Arahy.03	125314228	125319962	+	2906	-	GDP dissociation inhibitor	-
arahy.Tifrunner.gnm1.ann1.Y8Q9LT	9.716583387	9.471922968	7.477189244	0	0	0	8.888565199	0	5.601215251	0.00251777	0.039940351	arahy.Y8Q9LT	arahy.Tifrunner.gnm1.Arahy.01	12279045	12284262	-	1108	-	PPM-type phosphatase domain	PP2C
arahy.Tifrunner.gnm1.ann1.5996BE	1281.841578	1734.715035	1676.759688	978.5041693	554.8581169	457.6540125	1564.438767	663.6720996	1.236115495	0.002524025	0.040025805	arahy.5996BE	arahy.Tifrunner.gnm1.Arahy.04	119058096	119061887	+	2073	-	-	-
arahy.Tifrunner.gnm1.ann1.QYMH73	837.1210303	1055.442845	820.6215195	419.8229506	527.2303268	587.3577995	904.3951316	511.470359	0.822278276	0.002525148	0.040029843	arahy.QYMH73	arahy.Tifrunner.gnm1.Arahy.02	17853749	17861076	+	4082	-	Tetratricopeptide-like helical domain	-
arahy.Tifrunner.gnm1.ann1.57V55A	156.2127637	188.0853275	194.4069203	104.7527285	90.94147558	62.21563765	179.5683372	85.96994724	1.058294232	0.002567799	0.040575204	arahy.57V55A	arahy.Tifrunner.gnm1.Arahy.16	1513673	1514290	+	618	-	-	-
arahy.Tifrunner.gnm1.ann1.96DEJ1	4703.573789	6393.548003	5134.025064	3556.720549	2698.314162	2182.819829	5410.382285	2812.61818	0.943524596	0.002568352	0.040575204	arahy.96DEJ1	arahy.Tifrunner.gnm1.Arahy.04	115570802	115573371	-	1227	-	Ribosomal protein L10e/L16	-
novel.1072	1077.793326	234.0918105	278.5252993	59.27867582	55.2555801	177.1563919	530.1368121	97.23021595	2.448252837	0.002603692	0.041063148	-	arahy.Tifrunner.gnm1.Arahy.04	62638373	62644484	+	3884	-	PF13952:Domain of unknown function (DUF4216)	-
arahy.Tifrunner.gnm1.ann1.20WGQW	536.6543748	717.1598818	631.8224911	357.2961282	419.0214824	340.6042536	628.5455826	372.3072881	0.754665325	0.00262846	0.041368848	arahy.20WGQW	arahy.Tifrunner.gnm1.Arahy.19	2814666	2818286	+	2388	-	Serine-threonine/tyrosine-protein kinase, catalytic domain	Pkinase_Tyr
arahy.Tifrunner.gnm1.ann1.48A5Q0	625.5984842	588.6123558	408.4414624	302.8896723	262.4640055	311.0781882	540.8841008	292.1439553	0.888055363	0.002634543	0.041450449	arahy.48A5Q0	arahy.Tifrunner.gnm1.Arahy.04	4970837	4974679	+	2162	-	Glycoside hydrolase family 17	Glyco_hydro_17
arahy.Tifrunner.gnm1.ann1.V8Y0XL	932.0445757	1389.666413	1529.0852	201.3850904	542.1953797	572.5947668	1283.59873	438.725079	1.549513405	0.002663652	0.041802609	arahy.V8Y0XL	arahy.Tifrunner.gnm1.Arahy.04	24637737	24641698	-	2196	-	-	-
arahy.Tifrunner.gnm1.ann1.KIA0G7	126.315584	154.2570312	152.3477308	77.95551888	74.82526472	86.4691913	144.306782	79.74999164	0.8524137	0.002675883	0.041943389	arahy.KIA0G7	arahy.Tifrunner.gnm1.Arahy.09	16332416	16336882	+	1333	-	ATP synthase, F1 complex, delta/epsilon subunit, N-terminal	-
arahy.Tifrunner.gnm1.ann1.2FMA0R	443.2256883	315.2797216	428.0690842	209.505457	248.6501105	184.5379083	395.5248314	214.2311586	0.887421197	0.002678084	0.041963628	arahy.2FMA0R	arahy.Tifrunner.gnm1.Arahy.09	643023	644993	+	789	-	ATPase, V1 complex, subunit D	ATP-synt_D
arahy.Tifrunner.gnm1.ann1.8S1XGC	585.9847212	640.0313662	650.5154642	398.7099976	401.7541137	451.3269985	625.5105172	417.2637033	0.58376278	0.002682984	0.042026127	arahy.8S1XGC	arahy.Tifrunner.gnm1.Arahy.11	149023134	149027081	-	2288	-	Protein kinase domain	Pkinase
arahy.Tifrunner.gnm1.ann1.P5VIE6	420.8028036	299.0421394	283.1985426	196.5128705	105.9065285	142.357815	334.3478285	148.2590713	1.171371691	0.002718515	0.042539318	arahy.P5VIE6	arahy.Tifrunner.gnm1.Arahy.16	150404418	150414307	+	6943	-	-	-
novel.856	269.0746169	50.06587854	56.07891933	21.11295303	4.604631675	25.30805599	125.0731382	17.0085469	2.875990753	0.002725867	0.042625428	-	arahy.Tifrunner.gnm1.Arahy.03	24154160	24169698	-	3679	-	PF13966:zinc-binding in reverse transcriptase|PF13456:Reverse transcriptase-like|PF10551:MULE transposase domain|PF03101:FAR1 DNA-binding domain	FAR1
arahy.Tifrunner.gnm1.ann1.H79UNX	6.726865422	13.53131853	7.477189244	0	0	0	9.245124397	0	5.650415187	0.002737847	0.042783737	arahy.H79UNX	arahy.Tifrunner.gnm1.Arahy.02	100352488	100358072	-	2454	-	-	-
arahy.Tifrunner.gnm1.ann1.N6E37M	958.9520373	966.1361427	872.9618442	304.5137456	596.2998019	456.5995102	932.6833414	452.4710192	1.044832387	0.002740354	0.042797845	arahy.N6E37M	arahy.Tifrunner.gnm1.Arahy.16	142482603	142493529	+	3291	-	-	Beta-lactamase
arahy.Tifrunner.gnm1.ann1.UX5VDV	216.7545525	227.3261512	173.8446499	118.5573516	122.0227394	92.7962053	205.9751179	111.1254321	0.888562998	0.002740607	0.042797845	arahy.UX5VDV	arahy.Tifrunner.gnm1.Arahy.15	142932428	142938754	+	3906	-	Homeobox domain-like	Myb_DNA-binding
arahy.Tifrunner.gnm1.ann1.EJ63DC	175.6459305	304.4546668	275.7213534	140.4823413	85.18568599	71.70615864	251.9406502	99.12472865	1.340064503	0.002833326	0.044022067	arahy.EJ63DC	arahy.Tifrunner.gnm1.Arahy.04	3178864	3184233	+	1946	-	-	-
arahy.Tifrunner.gnm1.ann1.KYFF3P	233.9454308	140.7257127	142.0665956	82.82773881	81.73221223	74.86966564	172.245913	79.80987223	1.113543916	0.002836441	0.04405563	arahy.KYFF3P	arahy.Tifrunner.gnm1.Arahy.03	9933617	9937957	+	2198	-	Methyltransferase type 11	Methyltransf_11
arahy.Tifrunner.gnm1.ann1.JFD9T8	103.1452698	48.71274669	69.1640005	25.98517296	23.02315838	30.58056766	73.67400567	26.529633	1.481299149	0.002841252	0.044100627	arahy.JFD9T8	arahy.Tifrunner.gnm1.Arahy.16	151674673	151678135	-	2241	-	-	-
arahy.Tifrunner.gnm1.ann1.4T21GN	74.74294913	85.24730671	102.8113521	34.91757617	48.34863259	37.96208399	87.60053598	40.40943091	1.120978251	0.002862568	0.044371724	arahy.4T21GN	arahy.Tifrunner.gnm1.Arahy.09	8650160	8652382	-	633	-	-	FAR1
arahy.Tifrunner.gnm1.ann1.05E95R	834.1313123	1202.934217	1030.917467	575.7339884	659.6134875	553.6137248	1022.660999	596.3204002	0.77742599	0.002870249	0.044460279	arahy.05E95R	arahy.Tifrunner.gnm1.Arahy.19	139967884	139973245	-	2529	-	Pyruvate kinase, barrel	PK
arahy.Tifrunner.gnm1.ann1.F2HWMC	328.1215467	366.698732	228.9889206	181.0841741	100.1507389	122.3222706	307.9363998	134.5190612	1.190576879	0.002881273	0.044586707	arahy.F2HWMC	arahy.Tifrunner.gnm1.Arahy.16	150252078	150261524	+	2853	-	Cation/H+ exchanger	Na_H_Exchanger
arahy.Tifrunner.gnm1.ann1.XB17NQ	298.224367	359.9330728	374.7941108	225.7461901	139.2901082	138.1398056	344.3171835	167.725368	1.033648559	0.002893869	0.044757259	arahy.XB17NQ	arahy.Tifrunner.gnm1.Arahy.16	147677647	147682693	+	1946	-	Glycosyl transferase, family 31	Galactosyl_T
arahy.Tifrunner.gnm1.ann1.W45FS6	281.0334887	339.636095	296.2836238	174.5878808	193.3945304	127.5947823	305.6510692	165.1923978	0.886291363	0.002894236	0.044757259	arahy.W45FS6	arahy.Tifrunner.gnm1.Arahy.12	2935694	2941198	-	1543	-	Peptidase M48	Peptidase_M48
arahy.Tifrunner.gnm1.ann1.8160Y2	299.719226	253.0356564	297.2182724	65.77496906	156.557477	45.34360032	283.324385	89.22534878	1.670549116	0.00289609	0.044770912	arahy.8160Y2	arahy.Tifrunner.gnm1.Arahy.03	13807277	13816827	+	4001	-	Aconitase/3-isopropylmalate dehydratase large subunit, alpha/beta/alpha domain	Aconitase
arahy.Tifrunner.gnm1.ann1.R3YPZT	11.95887186	5.41252741	10.28113521	0	0	0	9.217511494	0	5.66103913	0.002899036	0.044786418	arahy.R3YPZT	arahy.Tifrunner.gnm1.Arahy.02	91858369	91859939	-	978	-	GTP binding domain	-
arahy.Tifrunner.gnm1.ann1.U4VKB6	513.4840605	511.4838403	390.683138	309.3859656	257.8593738	258.3530716	471.8836796	275.1994703	0.776294806	0.002902668	0.044812492	arahy.U4VKB6	arahy.Tifrunner.gnm1.Arahy.04	110669437	110674788	-	1829	-	K Homology domain, type 1	-
arahy.Tifrunner.gnm1.ann1.J66KI7	437.9936819	133.9600534	156.0863255	17.86480641	57.55789594	76.97867031	242.6800203	50.80045755	2.26161384	0.002906855	0.044862104	arahy.J66KI7	arahy.Tifrunner.gnm1.Arahy.13	121743191	121747865	-	2430	-	Amidase signature domain	Amidase
arahy.Tifrunner.gnm1.ann1.K0W0HW	3350.72641	3294.876061	2453.452721	1935.895386	1635.795403	1890.722683	3033.018397	1820.80449	0.73596827	0.002912665	0.044936733	arahy.K0W0HW	arahy.Tifrunner.gnm1.Arahy.16	149376829	149378670	-	1118	-	Ribosomal protein L10P	-
arahy.Tifrunner.gnm1.ann1.BBQR41	72.50066066	622.4406522	297.2182724	60.90274913	71.37179096	69.59715398	330.7198618	67.29056469	2.295832317	0.002922097	0.045021982	arahy.BBQR41	arahy.Tifrunner.gnm1.Arahy.15	33603	41957	-	2397	-	Multi antimicrobial extrusion protein	MatE
arahy.Tifrunner.gnm1.ann1.AFE07A	398.3799189	454.6523024	415.9186517	276.0924627	247.4989525	181.3744013	422.9836243	234.9886055	0.845871666	0.00292719	0.045070316	arahy.AFE07A	arahy.Tifrunner.gnm1.Arahy.10	85154530	85159630	+	2594	-	Glycoside hydrolase, family 77	-
arahy.Tifrunner.gnm1.ann1.YY5454	298.224367	395.1145009	364.5129756	225.7461901	153.1040032	188.7559176	352.6172812	189.202037	0.893976525	0.002931114	0.045100616	arahy.YY5454	arahy.Tifrunner.gnm1.Arahy.12	81129715	81131592	+	439	-	-	-
arahy.Tifrunner.gnm1.ann1.W2RGT3	340.0804185	312.5734579	243.9432991	163.2193677	176.1271616	177.1563919	298.8657252	172.1676404	0.796711095	0.00298007	0.045606746	arahy.W2RGT3	arahy.Tifrunner.gnm1.Arahy.01	2161831	2167401	+	3780	-	Zinc finger C2H2-type	-
arahy.Tifrunner.gnm1.ann1.U4K4JK	544.1286697	409.9989513	595.3711935	324.814662	195.6968462	242.5355366	516.4996048	254.3490149	1.021053192	0.002999346	0.045798885	arahy.U4K4JK	arahy.Tifrunner.gnm1.Arahy.04	14616645	14623792	+	4058	-	Ribosomal protein S13-like, H2TH	-
arahy.Tifrunner.gnm1.ann1.ZMU899	135.2847379	212.4417008	320.5844888	92.57217867	89.79031766	86.4691913	222.7703092	89.61056255	1.312656329	0.003001338	0.04581414	arahy.ZMU899	arahy.Tifrunner.gnm1.Arahy.04	9500525	9505517	-	1816	-	Arf GTPase activating protein	C2
arahy.Tifrunner.gnm1.ann1.T45VHI	1390.218854	1469.501192	1546.843525	552.9969621	743.6480155	992.2866953	1468.854523	762.9772243	0.945486077	0.003007854	0.04588203	arahy.T45VHI	arahy.Tifrunner.gnm1.Arahy.01	48635695	48646595	-	3023	-	Sec1-like protein	Sec1
arahy.Tifrunner.gnm1.ann1.S0FJR3	252.6311681	244.9168653	236.4661098	140.4823413	155.406319	164.5023639	244.6713811	153.4636748	0.675077289	0.003014318	0.045936218	arahy.S0FJR3	arahy.Tifrunner.gnm1.Arahy.19	151062556	151064582	-	1676	-	-	-
arahy.Tifrunner.gnm1.ann1.LS5HQA	168.1716355	115.0162075	156.0863255	39.7897961	46.04631675	84.36018664	146.4247228	56.73209983	1.373447321	0.003030571	0.046168637	arahy.LS5HQA	arahy.Tifrunner.gnm1.Arahy.16	7864138	7868409	-	2784	-	NB-ARC	NB-ARC
arahy.Tifrunner.gnm1.ann1.RDBF7Y	291.4975016	423.5302698	417.787949	204.6332371	133.5343186	72.76066098	377.6052401	136.9760722	1.459831828	0.003033034	0.046190897	arahy.RDBF7Y	arahy.Tifrunner.gnm1.Arahy.16	1445185	1446657	-	1473	-	Cytochrome P450	p450
arahy.Tifrunner.gnm1.ann1.B8J05C	218.2494115	377.5237869	222.44638	131.5499381	119.7204236	133.9217963	272.7398594	128.397386	1.082728694	0.003035073	0.046206687	arahy.B8J05C	arahy.Tifrunner.gnm1.Arahy.10	6235588	6239633	-	3653	-	WRKY domain	WRKY
arahy.Tifrunner.gnm1.ann1.D0WQQS	483.5868809	211.088569	143.0012443	4.87221993	21.87200046	81.19667964	279.2255647	35.98030001	2.959902467	0.003044959	0.046341882	arahy.D0WQQS	arahy.Tifrunner.gnm1.Arahy.03	2629695	2631204	+	1054	-	Major intrinsic protein	-
arahy.Tifrunner.gnm1.ann1.1FV09I	1254.934116	1388.313281	1086.996386	330.4989186	608.962539	718.1160888	1243.414594	552.5258488	1.170858821	0.003049319	0.046392925	arahy.1FV09I	arahy.Tifrunner.gnm1.Arahy.17	869606	879792	-	3853	-	EH domain	-
arahy.Tifrunner.gnm1.ann1.MNH7P8	484.3343104	656.2689485	866.4193036	389.7775944	291.2429535	248.8625506	669.0075208	309.9610328	1.108582485	0.003132451	0.047516576	arahy.MNH7P8	arahy.Tifrunner.gnm1.Arahy.04	9591663	9594391	+	2222	-	Maf-like protein	Maf
arahy.Tifrunner.gnm1.ann1.JQB408	369.9775982	227.3261512	306.564759	161.5952943	165.7667403	151.8483359	301.2895028	159.7367902	0.918850786	0.00316954	0.047922061	arahy.JQB408	arahy.Tifrunner.gnm1.Arahy.16	148777554	148785236	-	4628	-	-	-
arahy.Tifrunner.gnm1.ann1.4JHW71	91.93382743	1779.368386	659.8619508	95.82032529	127.778529	153.9573406	843.7213881	125.852065	2.744813701	0.003169578	0.047922061	arahy.4JHW71	arahy.Tifrunner.gnm1.Arahy.16	148542635	148545536	+	1323	-	-	-
novel.2359	45.59319897	27.06263705	20.56227042	5.684256585	10.36042127	6.327013998	31.07270215	7.457230617	2.08133527	0.003181715	0.048086563	-	arahy.Tifrunner.gnm1.Arahy.09	18483940	18487119	+	1335	-	-	-
novel.3213	549.3606761	679.27219	515.9260578	280.152646	237.1385313	385.9478539	581.5196413	301.079677	0.948708489	0.003182544	0.048086563	-	arahy.Tifrunner.gnm1.Arahy.12	15443497	15445955	+	2459	-	PF00067:Cytochrome P450	p450
arahy.Tifrunner.gnm1.ann1.6E8MYZ	258.610604	105.5442845	136.4587037	58.46663916	26.47663213	65.37914464	166.8711974	50.10747198	1.735474924	0.003201263	0.048337704	arahy.6E8MYZ	arahy.Tifrunner.gnm1.Arahy.16	147173331	147175108	-	1633	-	-	-
arahy.Tifrunner.gnm1.ann1.QFV9XC	32.13946813	33.82829631	56.07891933	3.24814662	11.51157919	12.654028	40.68222792	9.137917935	2.178314361	0.003229505	0.048658693	arahy.QFV9XC	arahy.Tifrunner.gnm1.Arahy.15	3535040	3536849	+	582	-	-	-
arahy.Tifrunner.gnm1.ann1.40255N	255.620886	193.4978549	209.3612988	94.19625198	125.4762131	131.8127916	219.4933466	117.1617523	0.911473393	0.003247861	0.048913153	arahy.40255N	arahy.Tifrunner.gnm1.Arahy.03	140771730	140774268	-	1100	-	Small subunit of serine palmitoyltransferase-like	-
arahy.Tifrunner.gnm1.ann1.2C699W	17.1908783	8.118791115	4.673243277	0	0	0	9.994304231	0	5.776307895	0.003253147	0.048974458	arahy.2C699W	arahy.Tifrunner.gnm1.Arahy.18	39974480	39980788	+	654	-	NAC domain	NAM
arahy.Tifrunner.gnm1.ann1.2KKJ6X	1693.675227	3395.007818	3546.056999	1453.545612	1277.78529	1116.717971	2878.246681	1282.682958	1.165691271	0.003266457	0.049129012	arahy.2KKJ6X	arahy.Tifrunner.gnm1.Arahy.04	249678	251427	-	1270	-	-	-
arahy.Tifrunner.gnm1.ann1.4U9EUW	1972.466428	3503.258366	3208.648834	1453.545612	1645.004666	1228.495218	2894.791209	1442.348499	1.004792845	0.003279729	0.049280391	arahy.4U9EUW	arahy.Tifrunner.gnm1.Arahy.04	1506291	1514951	-	4276	-	CG-1 DNA-binding domain	CG-1
arahy.Tifrunner.gnm1.ann1.3H9TDX	239.9248667	14.88445038	3.738594622	5.684256585	5.755789594	3.163506999	86.18263724	4.867851059	4.147292823	0.00328709	0.04934888	arahy.3H9TDX	arahy.Tifrunner.gnm1.Arahy.05	103568359	103571971	+	2121	-	Calcineurin-like phosphoesterase domain, ApaH type	Metallophos
arahy.Tifrunner.gnm1.ann1.0Y92P4	788.5381133	1472.207456	1619.74612	134.7980847	197.999162	624.2653811	1293.49723	319.020876	2.019864327	0.003312483	0.049643086	arahy.0Y92P4	arahy.Tifrunner.gnm1.Arahy.15	2950902	2953828	-	1633	-	Cytochrome P450	p450
arahy.Tifrunner.gnm1.ann1.LX7F61	213.017405	170.4946134	239.2700558	129.9258648	80.58105431	84.36018664	207.5940247	98.28903525	1.075883534	0.003326349	0.049802323	arahy.LX7F61	arahy.Tifrunner.gnm1.Arahy.04	29628610	29632325	+	1199	-	-	-
arahy.Tifrunner.gnm1.ann1.2FSM7R	1496.353842	1408.610258	1769.289905	1087.317081	976.1819151	866.8009177	1558.084668	976.766638	0.673596888	0.003331255	0.049859587	arahy.2FSM7R	arahy.Tifrunner.gnm1.Arahy.04	1339180	1343956	+	1462	-	-	Aldo_ket_red
