# Supplementary material for: Bulk RNA-Seq Analysis Reveals Differentially Expressed Genes Associated with Lateral Branch Angle in Peanut
Source: Genes (Basel). 2022 May 8;13(5):841. doi: 10.3390/genes13050841 (PMC9140427; doi:10.3390/genes13050841)
Supplement: Supplementary file 1 [file genes-13-00841-s001.zip › Supplementary materials/Table S6.xls]

gene_id	Ah-Pros1	Ah-Pros2	Ah-Pros3	Ah-Bun1	Ah-Bun2	Ah-Bun3	Ah-Pros	Ah-Bun	log2FoldChange	pvalue	padj	gene_name	gene_chr	gene_start	gene_end	gene_strand	gene_length	gene_biotype	gene_description	tf_family
arahy.Tifrunner.gnm1.ann1.380C72	110.6195647	86.60043856	71.03329782	1227.799422	1064.821075	1128.317496	89.41776703	1140.312665	-3.667997371	2.91E-37	1.34E-32	arahy.380C72	arahy.Tifrunner.gnm1.Arahy.17	66874	75581	-	3331	-	SNF2-related, N-terminal domain	SNF2_N
novel.597	107.6298467	113.6630756	103.7460008	705.6598532	772.4269635	669.6089814	108.3463077	715.8985994	-2.726253834	7.19E-36	1.11E-31	-	arahy.Tifrunner.gnm1.Arahy.02	100361451	100364879	-	2926	-	PF13041:PPR repeat family|PF14432:DYW family of nucleic acid deaminases	-
arahy.Tifrunner.gnm1.ann1.A4ASB6	72.50066066	78.48164745	79.44513571	533.5080824	445.4981146	511.4336315	76.80914794	496.8132761	-2.696654567	2.19E-28	2.02E-24	arahy.A4ASB6	arahy.Tifrunner.gnm1.Arahy.06	112487209	112496637	-	2785	-	Vps52	-
novel.3329	6.726865422	5.41252741	11.21578387	1123.858731	505.3583263	532.5236782	7.785058899	720.580245	-6.516484555	2.75E-28	2.11E-24	-	arahy.Tifrunner.gnm1.Arahy.12	11919211	11929622	-	2752	-	-	-
arahy.Tifrunner.gnm1.ann1.P7Z4SB	2.242288474	0	1.869297311	384.9053745	362.6147444	419.6919285	1.370528595	389.0706825	-7.956080644	1.75E-27	1.01E-23	arahy.P7Z4SB	arahy.Tifrunner.gnm1.Arahy.10	101089001	101095513	-	4002	-	Tocopherol cyclase	-
arahy.Tifrunner.gnm1.ann1.EY3S6Y	2.242288474	1.353131853	0	1193.693883	781.6362269	577.8672785	1.198473442	851.0657961	-9.408181198	2.94E-26	1.36E-22	arahy.EY3S6Y	arahy.Tifrunner.gnm1.Arahy.17	81331	88259	-	2794	-	Protein kinase domain	Pkinase
arahy.Tifrunner.gnm1.ann1.S9LP7J	6.726865422	12.17818667	12.15043252	516.4553126	326.9288489	282.6066252	10.35182821	375.3302623	-5.209861478	1.12E-24	4.30E-21	arahy.S9LP7J	arahy.Tifrunner.gnm1.Arahy.17	284038	292388	-	4607	-	Multi antimicrobial extrusion protein	MatE
arahy.Tifrunner.gnm1.ann1.Y1FCW9	0	1.353131853	1.869297311	786.8635187	1007.263179	557.8317341	1.074143054	783.9861439	-9.657509355	1.80E-24	6.38E-21	arahy.Y1FCW9	arahy.Tifrunner.gnm1.Arahy.10	101127014	101136886	+	3968	-	Peptidase S9, prolyl oligopeptidase, catalytic domain	-
arahy.Tifrunner.gnm1.ann1.HFGD5J	0	0	0	1105.181887	938.1937038	950.106602	0	997.8273978	-12.43258275	2.64E-24	8.71E-21	arahy.HFGD5J	arahy.Tifrunner.gnm1.Arahy.10	101136463	101150156	-	1750	-	Ubiquitin-conjugating enzyme E2	UQ_con
novel.3416	0.747429491	1.353131853	2.803945966	1097.873558	599.7532757	408.0924029	1.63483577	701.906412	-8.770466438	4.09E-24	1.26E-20	-	arahy.Tifrunner.gnm1.Arahy.12	112964846	112968188	-	1622	-	-	-
arahy.Tifrunner.gnm1.ann1.B5CH19	14.20116033	14.88445038	12.15043252	193.2647239	197.999162	263.6255832	13.74534774	218.2964897	-3.994165145	1.57E-23	4.25E-20	arahy.B5CH19	arahy.Tifrunner.gnm1.Arahy.18	109605614	109609529	+	2037	-	PIGA, GPI anchor biosynthesis	Glycos_transf_1
arahy.Tifrunner.gnm1.ann1.9PBJ5X	0.747429491	5.41252741	10.28113521	1015.045819	1406.714977	659.0639581	5.480364037	1026.941585	-7.5802486	1.16E-22	2.81E-19	arahy.9PBJ5X	arahy.Tifrunner.gnm1.Arahy.12	119883170	119887547	-	2300	-	-	-
arahy.Tifrunner.gnm1.ann1.FHB42U	2.242288474	4.059395558	2.803945966	449.0562702	432.8353775	187.7014153	3.035209999	356.531021	-6.931182144	4.46E-22	1.03E-18	arahy.FHB42U	arahy.Tifrunner.gnm1.Arahy.17	141064	148191	-	3039	-	-	-
arahy.Tifrunner.gnm1.ann1.3Z2F0I	100.1555518	86.60043856	100.9420548	410.0785108	436.2888512	447.1089892	95.8993484	431.1587837	-2.162635263	4.60E-21	7.85E-18	arahy.3Z2F0I	arahy.Tifrunner.gnm1.Arahy.09	19468815	19477068	+	1889	-	snRNA-activating protein complex, subunit 3	-
arahy.Tifrunner.gnm1.ann1.BLPL36	24.66517321	25.7095052	28.97410832	270.4082061	231.3827417	355.3672862	26.44959558	285.7194113	-3.433933927	5.05E-21	8.31E-18	arahy.BLPL36	arahy.Tifrunner.gnm1.Arahy.16	152738479	152740971	+	1185	-	-	-
novel.370	0	0	0	1050.775432	605.5090653	557.8317341	0	738.0387437	-11.99770374	9.13E-21	1.32E-17	-	arahy.Tifrunner.gnm1.Arahy.02	59759116	59762283	+	2147	-	-	-
arahy.Tifrunner.gnm1.ann1.AS107A	372.2198867	368.0518639	285.0678399	1852.25561	1486.144873	1707.239277	341.7798635	1681.87992	-2.299628804	1.31E-20	1.78E-17	arahy.AS107A	arahy.Tifrunner.gnm1.Arahy.06	110758613	110761133	-	1662	-	Ribosomal protein L10P	-
arahy.Tifrunner.gnm1.ann1.G8USHK	194.3316677	163.7289542	163.5635147	706.4718899	805.8105431	871.018927	173.8747122	794.4337867	-2.188394782	1.76E-20	2.25E-17	arahy.G8USHK	arahy.Tifrunner.gnm1.Arahy.06	111059372	111067780	+	5225	-	F-box domain	-
arahy.Tifrunner.gnm1.ann1.UJN8CA	70.25837218	64.95032892	69.1640005	332.1229919	306.2080064	315.2961976	68.12423387	317.875732	-2.219223834	2.94E-20	3.57E-17	arahy.UJN8CA	arahy.Tifrunner.gnm1.Arahy.06	111154134	111159812	+	2991	-	Conserved oligomeric Golgi complex subunit 8	-
arahy.Tifrunner.gnm1.ann1.0QZG7W	112.1144237	101.4848889	90.66091958	756.8181625	541.0442218	590.5213065	101.4200774	629.4612303	-2.63310766	3.18E-20	3.74E-17	arahy.0QZG7W	arahy.Tifrunner.gnm1.Arahy.06	112665738	112677785	+	4860	-	RNA recognition motif domain	-
arahy.Tifrunner.gnm1.ann1.Z9YTJW	23.17031423	17.59071408	17.75832445	311.0100389	269.370953	195.0829316	19.50645092	258.4879745	-3.715752323	3.25E-20	3.74E-17	arahy.Z9YTJW	arahy.Tifrunner.gnm1.Arahy.06	108940810	108944230	+	1821	-	IMP dehydrogenase/GMP reductase	-
arahy.Tifrunner.gnm1.ann1.BK9Z4I	0	0	0	394.6498143	762.0665422	713.8980794	0	623.5381453	-11.75361907	5.53E-20	6.22E-17	arahy.BK9Z4I	arahy.Tifrunner.gnm1.Arahy.06	17209638	17210178	-	352	-	-	-
arahy.Tifrunner.gnm1.ann1.FWU2WP	5.232006439	9.471922968	5.607891933	161.5952943	125.4762131	153.9573406	6.770607113	147.009616	-4.498774714	1.68E-19	1.69E-16	arahy.FWU2WP	arahy.Tifrunner.gnm1.Arahy.06	98036198	98039175	+	871	-	-	-
arahy.Tifrunner.gnm1.ann1.N1N6FA	0	1.353131853	0	726.7728062	674.5785404	864.691913	0.451043951	755.3477532	-11.06894889	1.93E-19	1.89E-16	arahy.N1N6FA	arahy.Tifrunner.gnm1.Arahy.10	100729766	100733202	-	1447	-	Hexokinase, C-terminal	-
arahy.Tifrunner.gnm1.ann1.QM1LQ0	0	2.706263705	3.738594622	236.3026666	200.3014779	198.2464386	2.148286109	211.616861	-6.747200517	2.42E-19	2.32E-16	arahy.QM1LQ0	arahy.Tifrunner.gnm1.Arahy.10	100981334	100988772	-	5344	-	-	-
arahy.Tifrunner.gnm1.ann1.KKNM96	1.494858983	0	0.934648655	1602.14832	450.1027462	558.8862365	0.809835879	870.379101	-9.886468722	3.46E-19	3.25E-16	arahy.KKNM96	arahy.Tifrunner.gnm1.Arahy.17	475190	479046	+	2037	-	Thiolase, N-terminal	Thiolase_N
novel.2817	0	0	0	298.0174524	927.8332825	681.2085071	0	635.686414	-11.78149345	2.97E-18	2.36E-15	-	arahy.Tifrunner.gnm1.Arahy.10	80614440	80617980	-	3541	-	-	-
arahy.Tifrunner.gnm1.ann1.65I9D4	0	0	0	910.2930903	292.3941114	701.2440514	0	634.643751	-11.77990824	3.22E-18	2.52E-15	arahy.65I9D4	arahy.Tifrunner.gnm1.Arahy.06	112826562	112833551	+	6626	-	-	-
arahy.Tifrunner.gnm1.ann1.ZA6ZKK	0.747429491	0	0	534.320119	551.4046431	539.9051945	0.249143164	541.8766522	-10.58970254	3.75E-18	2.83E-15	arahy.ZA6ZKK	arahy.Tifrunner.gnm1.Arahy.10	100786071	100792638	+	3565	-	-	-
arahy.Tifrunner.gnm1.ann1.1GG9S8	0.747429491	1.353131853	0	414.1386941	336.1381123	446.0544868	0.700187115	398.7770977	-9.288214523	6.74E-18	4.93E-15	arahy.1GG9S8	arahy.Tifrunner.gnm1.Arahy.10	101289444	101293984	+	2615	-	Translation initiation factor 3 complex subunit L	-
arahy.Tifrunner.gnm1.ann1.JN4P12	0	0	1.869297311	489.658103	343.0450598	472.4170452	0.623099104	435.0400693	-9.414270679	7.38E-18	5.31E-15	arahy.JN4P12	arahy.Tifrunner.gnm1.Arahy.18	129278277	129281460	-	1158	-	-	-
arahy.Tifrunner.gnm1.ann1.86F2TK	46.34062846	54.1252741	45.79778412	4570.142294	1685.295193	914.2535227	48.75456223	2389.897003	-5.617115924	1.30E-17	8.82E-15	arahy.86F2TK	arahy.Tifrunner.gnm1.Arahy.17	380823	385893	+	3915	-	-	-
arahy.Tifrunner.gnm1.ann1.Z4VD8H	0	0	0	546.5006688	1117.774339	304.7511742	0	656.3420607	-11.82782867	1.33E-17	8.87E-15	arahy.Z4VD8H	arahy.Tifrunner.gnm1.Arahy.10	101273504	101276129	+	1597	-	-	-
novel.1852	56.05721185	54.1252741	52.34032471	301.265599	242.8943209	291.0426439	54.17427022	278.4008546	-2.361587072	1.35E-17	8.91E-15	-	arahy.Tifrunner.gnm1.Arahy.06	111361655	111363429	-	1775	-	PF05553:Cotton fibre expressed protein	-
arahy.Tifrunner.gnm1.ann1.VX6XNZ	0.747429491	0	2.803945966	280.152646	285.4871639	157.1208476	1.183791819	240.9202192	-7.577553925	3.30E-17	2.06E-14	arahy.VX6XNZ	arahy.Tifrunner.gnm1.Arahy.17	435642	441142	-	3987	-	NUDIX hydrolase domain-like	-
arahy.Tifrunner.gnm1.ann1.R3A9AP	0	0	0	202.1971271	282.0336901	264.6800856	0	249.6369676	-10.43259554	9.10E-17	5.31E-14	arahy.R3A9AP	arahy.Tifrunner.gnm1.Arahy.09	13492157	13493635	-	1136	-	-	-
arahy.Tifrunner.gnm1.ann1.1Z1K26	18.68573728	2.706263705	6.542540588	371.912788	892.1473871	643.2464231	9.311513859	635.7688661	-6.039144252	1.46E-16	8.23E-14	arahy.1Z1K26	arahy.Tifrunner.gnm1.Arahy.11	120579774	120582291	-	1815	-	Homeobox domain-like	HALZ
arahy.Tifrunner.gnm1.ann1.Z72FSA	0	0	0	409.2664741	194.5456883	297.3696579	0	300.3939401	-10.70132259	2.05E-16	1.11E-13	arahy.Z72FSA	arahy.Tifrunner.gnm1.Arahy.12	114008595	114011685	+	1019	-	-	-
novel.1843	0	0	0	491.2821763	279.7313743	214.0639736	0	328.3591747	-10.82963132	2.38E-16	1.28E-13	-	arahy.Tifrunner.gnm1.Arahy.06	108328496	108330398	-	1491	-	-	-
novel.3242	0	0	0	544.0645589	223.3246362	277.3341136	0	348.2411029	-10.91450806	2.85E-16	1.46E-13	-	arahy.Tifrunner.gnm1.Arahy.12	69310087	69316348	+	3847	-	-	-
novel.1784	1.494858983	0	0	279.3406093	492.6955892	691.7535304	0.498286328	487.9299097	-9.622769844	3.15E-16	1.60E-13	-	arahy.Tifrunner.gnm1.Arahy.06	45765805	45772313	-	3433	-	PF07928:Vps54-like protein	-
arahy.Tifrunner.gnm1.ann1.C142H6	0	0	0	1000.429159	576.7301173	202.4644479	0	593.2079081	-11.68241176	3.35E-16	1.68E-13	arahy.C142H6	arahy.Tifrunner.gnm1.Arahy.17	446114	451880	+	4409	-	-	ABC1
arahy.Tifrunner.gnm1.ann1.FPXF54	0	0	0	208.6934203	185.3364249	242.5355366	0	212.1884606	-10.19908269	3.62E-16	1.80E-13	arahy.FPXF54	arahy.Tifrunner.gnm1.Arahy.09	11169111	11171332	+	1060	-	-	-
arahy.Tifrunner.gnm1.ann1.R2A6R9	19.43316677	24.35637335	24.30086504	253.3554364	158.8597928	207.7369596	22.69680172	206.6507296	-3.197941404	5.28E-16	2.54E-13	arahy.R2A6R9	arahy.Tifrunner.gnm1.Arahy.06	112969663	112970682	-	609	-	-	-
arahy.Tifrunner.gnm1.ann1.KM01EC	0.747429491	0	0	505.8988361	302.7545326	413.3649145	0.249143164	407.3394277	-10.17871694	6.27E-16	2.98E-13	arahy.KM01EC	arahy.Tifrunner.gnm1.Arahy.12	63536083	63550263	-	1768	-	-	-
arahy.Tifrunner.gnm1.ann1.QQP7PG	0.747429491	4.059395558	6.542540588	428.7553539	168.0690561	312.1326906	3.783121879	302.9857002	-6.370035889	6.74E-16	3.17E-13	arahy.QQP7PG	arahy.Tifrunner.gnm1.Arahy.12	42878933	42882263	-	729	-	-	-
arahy.Tifrunner.gnm1.ann1.KDA8ZP	0	0	0	168.9036242	363.7659023	450.2724962	0	327.6473409	-10.82510162	6.82E-16	3.18E-13	arahy.KDA8ZP	arahy.Tifrunner.gnm1.Arahy.06	19947173	19952255	-	3180	-	-	-
arahy.Tifrunner.gnm1.ann1.LR7J2X	0	0	0	270.4082061	193.3945304	181.3744013	0	215.0590459	-10.21932328	7.95E-16	3.63E-13	arahy.LR7J2X	arahy.Tifrunner.gnm1.Arahy.18	119711501	119715338	-	834	-	-	-
arahy.Tifrunner.gnm1.ann1.B8J7LR	7.474294913	4.059395558	0.934648655	192.4526872	143.8947398	199.3009409	4.156113042	178.549456	-5.379024165	1.05E-15	4.68E-13	arahy.B8J7LR	arahy.Tifrunner.gnm1.Arahy.06	91849825	91856119	+	2119	-	Myc-type, basic helix-loop-helix (bHLH) domain	-
arahy.Tifrunner.gnm1.ann1.8T2R0M	286.2654952	304.4546668	242.0740018	864.8190376	978.484231	935.3435694	277.5980546	926.2156126	-1.739638803	1.51E-15	6.51E-13	arahy.8T2R0M	arahy.Tifrunner.gnm1.Arahy.06	108469022	108477484	+	3132	-	Cyclophilin-type peptidyl-prolyl cis-trans isomerase domain	Pro_isomerase
arahy.Tifrunner.gnm1.ann1.9W290Q	86.70182099	78.48164745	100.0074061	336.1831752	400.6029557	397.5473795	88.39695819	378.1111701	-2.091765802	1.67E-15	7.13E-13	arahy.9W290Q	arahy.Tifrunner.gnm1.Arahy.06	109287119	109290280	-	1101	-	-	-
arahy.Tifrunner.gnm1.ann1.GY8SZ4	25.4126027	24.35637335	17.75832445	159.1591844	156.557477	148.6848289	22.50910017	154.8004968	-2.782704663	2.66E-15	1.10E-12	arahy.GY8SZ4	arahy.Tifrunner.gnm1.Arahy.14	3825835	3837218	-	3852	-	RNA recognition motif domain	RRM_1
novel.510	0	0	0	350.799835	160.0109507	220.3909876	0	243.7339244	-10.39999476	2.85E-15	1.17E-12	-	arahy.Tifrunner.gnm1.Arahy.02	39958542	39962509	-	2078	-	-	-
arahy.Tifrunner.gnm1.ann1.GM5FYT	3.737147457	8.118791115	12.15043252	889.1801373	338.4404281	233.0450156	8.002123698	486.888527	-5.942441228	3.73E-15	1.48E-12	arahy.GM5FYT	arahy.Tifrunner.gnm1.Arahy.17	332536	337106	+	1720	-	-	-
arahy.Tifrunner.gnm1.ann1.V7KKLB	5.232006439	5.41252741	13.08508118	768.1866757	483.4863259	173.9928849	7.909871675	475.2219622	-5.902334381	3.81E-15	1.50E-12	arahy.V7KKLB	arahy.Tifrunner.gnm1.Arahy.17	435281	436501	+	1221	-	-	-
arahy.Tifrunner.gnm1.ann1.67G4CB	0	0	0	504.2747628	151.9528453	313.1871929	0	323.138267	-10.80650584	3.91E-15	1.53E-12	arahy.67G4CB	arahy.Tifrunner.gnm1.Arahy.12	87450675	87459065	-	1461	-	Myosin head, motor domain	Myosin_head
novel.1780	1.494858983	2.706263705	1.869297311	92.57217867	194.5456883	137.0853033	2.023473333	141.4010567	-6.187844364	4.33E-15	1.68E-12	-	arahy.Tifrunner.gnm1.Arahy.06	38565639	38630045	-	4443	-	-	-
arahy.Tifrunner.gnm1.ann1.V367V9	0	0	0	174.5878808	255.557058	570.4857621	0	333.543567	-10.85111802	4.97E-15	1.91E-12	arahy.V367V9	arahy.Tifrunner.gnm1.Arahy.06	78796382	78800284	+	750	-	Glycoside hydrolase 35, catalytic domain	-
arahy.Tifrunner.gnm1.ann1.LR2V9P	6.726865422	5.41252741	5.607891933	101.5045819	316.5684277	330.0592302	5.915761588	249.3774133	-5.384850729	5.82E-15	2.22E-12	arahy.LR2V9P	arahy.Tifrunner.gnm1.Arahy.14	18541758	18548433	-	2277	-	-	-
arahy.Tifrunner.gnm1.ann1.2RK3L8	0	0	0	168.9036242	140.4412661	178.2108943	0	162.5185949	-9.814664732	6.19E-15	2.32E-12	arahy.2RK3L8	arahy.Tifrunner.gnm1.Arahy.18	129275649	129276310	-	398	-	-	-
arahy.Tifrunner.gnm1.ann1.3Y4VDA	46.34062846	17.59071408	19.62762176	1090.565228	433.9865354	637.9739115	27.8529881	720.8418915	-4.677132227	6.29E-15	2.33E-12	arahy.3Y4VDA	arahy.Tifrunner.gnm1.Arahy.02	76795046	76797460	+	594	-	Microtubule-associated protein 70	-
novel.5111	0	0	0	185.1443573	138.1389503	175.0473873	0	166.1102316	-9.84657483	6.31E-15	2.33E-12	-	arahy.Tifrunner.gnm1.Arahy.18	101284045	101286033	-	816	-	-	-
arahy.Tifrunner.gnm1.ann1.D0K4TI	135.2847379	165.082086	162.6288661	524.5756791	649.2530662	566.2677528	154.3318967	580.032166	-1.912958487	6.71E-15	2.44E-12	arahy.D0K4TI	arahy.Tifrunner.gnm1.Arahy.06	108774487	108779430	-	2613	-	TPX2, C-terminal	-
arahy.Tifrunner.gnm1.ann1.PF2L6F	0	0	0	393.025741	328.0800069	131.8127916	0	284.3061798	-10.62141797	7.44E-15	2.68E-12	arahy.PF2L6F	arahy.Tifrunner.gnm1.Arahy.17	117652	122697	+	3098	-	ATPase, AAA-type, core	AAA
novel.3105	0	0	0	137.2341947	172.6736878	234.0995179	0	181.3358001	-9.971522473	9.43E-15	3.35E-12	-	arahy.Tifrunner.gnm1.Arahy.11	64449447	64453253	-	2774	-	-	-
arahy.Tifrunner.gnm1.ann1.QQT38R	3.737147457	8.118791115	5.607891933	696.72745	284.3360059	147.6303266	5.821276835	376.2312609	-6.051507936	1.05E-14	3.66E-12	arahy.QQT38R	arahy.Tifrunner.gnm1.Arahy.17	297177	302899	+	2858	-	Serine-threonine/tyrosine-protein kinase, catalytic domain	Pkinase_Tyr
arahy.Tifrunner.gnm1.ann1.RVAA4Z	0	0	0	175.3999175	135.8366344	264.6800856	0	191.9722125	-10.05456914	1.36E-14	4.57E-12	arahy.RVAA4Z	arahy.Tifrunner.gnm1.Arahy.15	150908426	150912337	+	399	-	-	-
novel.476	0	0	0	167.2795509	124.3250552	184.5379083	0	158.7141715	-9.780616181	1.69E-14	5.56E-12	-	arahy.Tifrunner.gnm1.Arahy.02	12541693	12545646	-	2397	-	PF03283:Pectinacetylesterase	-
arahy.Tifrunner.gnm1.ann1.YZ31UQ	0	0	0	192.4526872	116.2669498	213.0094713	0	173.9097028	-9.912648312	2.59E-14	8.42E-12	arahy.YZ31UQ	arahy.Tifrunner.gnm1.Arahy.10	100727483	100727839	-	240	-	-	-
novel.1680	0	0	0	138.0462314	179.5806353	363.8033049	0	227.1433905	-10.29671926	3.60E-14	1.13E-11	-	arahy.Tifrunner.gnm1.Arahy.06	88918655	88939191	+	2464	-	PF03004:Plant transposase (Ptta/En/Spm family)	-
novel.2360	0	0	0	142.9184513	125.4762131	213.0094713	0	160.4680452	-9.795800692	3.88E-14	1.21E-11	-	arahy.Tifrunner.gnm1.Arahy.09	19003216	19006282	+	1705	-	-	-
novel.3397	0	0	0	295.5813424	124.3250552	173.9928849	0	197.9664275	-10.10013601	4.47E-14	1.38E-11	-	arahy.Tifrunner.gnm1.Arahy.12	103549603	103559686	-	7152	-	PF02992:Transposase family tnp2|PF13960:Domain of unknown function (DUF4218)|PF03004:Plant transposase (Ptta/En/Spm family)|PF13963:Transposase-associated domain	Transposase_21
arahy.Tifrunner.gnm1.ann1.YR2ABN	15.69601932	0	4.673243277	585.4784283	1300.808448	749.7511587	6.789754198	878.6793451	-6.951948239	5.00E-14	1.51E-11	arahy.YR2ABN	arahy.Tifrunner.gnm1.Arahy.10	101295240	101299598	+	1978	-	Aminotransferase, class I/classII	Aminotran_1_2
novel.1847	0	0	0	194.0767606	120.8715815	134.9762986	0	149.9748802	-9.699741873	5.53E-14	1.63E-11	-	arahy.Tifrunner.gnm1.Arahy.06	109229303	109233146	-	3155	-	-	-
arahy.Tifrunner.gnm1.ann1.VEJL66	0	0	0	254.9795097	109.3600023	182.4289036	0	182.2561385	-9.980818318	7.14E-14	2.07E-11	arahy.VEJL66	arahy.Tifrunner.gnm1.Arahy.12	78982104	78984916	+	780	-	Toll/interleukin-1 receptor homology (TIR) domain	TIR
novel.3263	0	0	0	346.7396517	126.6273711	171.8838803	0	215.0836343	-10.21969761	7.53E-14	2.16E-11	-	arahy.Tifrunner.gnm1.Arahy.12	98715796	98719625	+	3627	-	-	-
arahy.Tifrunner.gnm1.ann1.0V2EN1	5.97943593	1.353131853	0.934648655	280.152646	138.1389503	152.9028383	2.755738813	190.3981448	-6.003356206	9.82E-14	2.76E-11	arahy.0V2EN1	arahy.Tifrunner.gnm1.Arahy.17	610888	616711	-	2930	-	Calponin homology domain	CH
arahy.Tifrunner.gnm1.ann1.SJAT5A	0	0	0	271.2202428	103.6042127	197.1919363	0	190.6721306	-10.04584633	1.05E-13	2.93E-11	arahy.SJAT5A	arahy.Tifrunner.gnm1.Arahy.12	86729384	86732853	-	1940	-	-	-
arahy.Tifrunner.gnm1.ann1.96SKFB	4.484576948	0	0.934648655	490.4701396	154.2551611	224.6089969	1.806408534	289.7780992	-7.158901602	1.12E-13	3.10E-11	arahy.96SKFB	arahy.Tifrunner.gnm1.Arahy.17	479572	483257	-	2744	-	GOLD domain	-
arahy.Tifrunner.gnm1.ann1.CH87W6	0	0	0	129.9258648	122.0227394	106.5047356	0	119.4844466	-9.37089231	1.51E-13	4.12E-11	arahy.CH87W6	arahy.Tifrunner.gnm1.Arahy.06	96929624	96931130	+	792	-	-	-
arahy.Tifrunner.gnm1.ann1.E4AJF3	0	0	0	103.1286552	135.8366344	129.703787	0	122.8896922	-9.409852341	1.54E-13	4.17E-11	arahy.E4AJF3	arahy.Tifrunner.gnm1.Arahy.06	95317939	95321537	-	1160	-	Signal recognition particle, SRP9/SRP14 subunit	-
novel.1859	0	0	0	613.8997112	269.370953	107.559238	0	330.2766341	-10.83783229	2.31E-13	6.19E-11	-	arahy.Tifrunner.gnm1.Arahy.07	1087180	1091208	+	3277	-	-	-
novel.384	0	0	0	224.9341534	96.69726518	151.8483359	0	157.8265849	-9.773378812	2.96E-13	7.71E-11	-	arahy.Tifrunner.gnm1.Arahy.02	75638906	75643052	+	1465	-	-	-
novel.529	0	0	0	185.1443573	103.6042127	118.1042613	0	135.6176104	-9.554763117	3.21E-13	8.32E-11	-	arahy.Tifrunner.gnm1.Arahy.02	75227791	75232512	-	2113	-	-	-
arahy.Tifrunner.gnm1.ann1.RG8FT8	4.484576948	8.118791115	5.607891933	136.422158	80.58105431	99.1232193	6.070419999	105.3754772	-4.167242188	3.45E-13	8.89E-11	arahy.RG8FT8	arahy.Tifrunner.gnm1.Arahy.06	112127836	112135182	+	2703	-	Ribosomal RNA processing protein 8	-
arahy.Tifrunner.gnm1.ann1.NQMD1S	0.747429491	0	0	239.5508132	368.370534	160.2843546	0.249143164	256.0685673	-9.507875112	3.97E-13	1.01E-10	arahy.NQMD1S	arahy.Tifrunner.gnm1.Arahy.10	100679993	100684491	+	2843	-	Proton-dependent oligopeptide transporter family	-
novel.5103	0	0	0	134.7980847	89.79031766	129.703787	0	118.0973965	-9.354696421	4.55E-13	1.15E-10	-	arahy.Tifrunner.gnm1.Arahy.18	88415549	88418015	-	1828	-	-	-
arahy.Tifrunner.gnm1.ann1.D4T6QG	0	0	0	225.7461901	96.69726518	137.0853033	0	153.1762529	-9.730327469	4.63E-13	1.15E-10	arahy.D4T6QG	arahy.Tifrunner.gnm1.Arahy.12	110461196	110468722	-	954	-	-	-
novel.2659	0	0	0	95.00828864	180.7317932	331.1137326	0	202.2846048	-10.12930623	5.09E-13	1.26E-10	-	arahy.Tifrunner.gnm1.Arahy.10	33988870	33992922	+	2081	-	PF00475:Imidazoleglycerol-phosphate dehydratase	-
arahy.Tifrunner.gnm1.ann1.Z9T13B	0	0	0	86.07588543	226.77811	333.2227372	0	215.3589109	-10.2195823	5.45E-13	1.34E-10	arahy.Z9T13B	arahy.Tifrunner.gnm1.Arahy.18	52610318	52614451	-	1050	-	Transcription factor IIS, N-terminal	-
novel.1673	0	0	0	83.63977547	196.8480041	230.9360109	0	170.4745968	-9.882056617	5.78E-13	1.40E-10	-	arahy.Tifrunner.gnm1.Arahy.06	82589581	82600750	+	2396	-	-	-
novel.1853	0	0	0	113.6851317	223.3246362	103.3412286	0	146.7836655	-9.666183975	7.44E-13	1.78E-10	-	arahy.Tifrunner.gnm1.Arahy.06	112400371	112403038	-	1943	-	-	-
arahy.Tifrunner.gnm1.ann1.0HG9JC	147.2436098	146.1382401	157.0209741	452.3044168	534.1372743	434.4549612	150.1342747	473.6322174	-1.656325218	7.73E-13	1.84E-10	arahy.0HG9JC	arahy.Tifrunner.gnm1.Arahy.14	4326743	4329527	+	2023	-	-	-
novel.3198	0	0	0	238.7387766	86.33684391	151.8483359	0	158.9746521	-9.783806252	8.90E-13	2.10E-10	-	arahy.Tifrunner.gnm1.Arahy.12	6897346	6902814	+	2546	-	PF03101:FAR1 DNA-binding domain|PF02902:Ulp1 protease family, C-terminal catalytic domain	FAR1
arahy.Tifrunner.gnm1.ann1.JGAK53	0	0	0	187.5804673	116.2669498	91.74170297	0	131.86304	-9.5141089	9.09E-13	2.14E-10	arahy.JGAK53	arahy.Tifrunner.gnm1.Arahy.17	103992	110031	-	5695	-	-	-
arahy.Tifrunner.gnm1.ann1.S1KKCT	29.89717965	10.82505482	11.21578387	517.2673493	290.0917955	255.1895646	17.31267278	354.1829031	-4.328220304	1.00E-12	2.29E-10	arahy.S1KKCT	arahy.Tifrunner.gnm1.Arahy.02	16919850	16922872	+	1668	-	Ribosomal protein S2	-
arahy.Tifrunner.gnm1.ann1.CVK6CU	0.747429491	1.353131853	0	353.2359449	147.3482136	158.1753499	0.700187115	219.5865028	-8.420090665	1.49E-12	3.38E-10	arahy.CVK6CU	arahy.Tifrunner.gnm1.Arahy.12	112634543	112638176	+	1407	-	-	-
arahy.Tifrunner.gnm1.ann1.F6URWD	44.09833999	17.59071408	9.346486555	574.1099151	615.8694865	410.2014075	23.67851354	533.3936031	-4.475989123	1.60E-12	3.62E-10	arahy.F6URWD	arahy.Tifrunner.gnm1.Arahy.02	99557144	99559276	-	800	-	RNA polymerase, Rpb8	-
novel.2852	0	0	0	117.745315	78.27873848	142.357815	0	112.7939561	-9.287955943	1.76E-12	3.92E-10	-	arahy.Tifrunner.gnm1.Arahy.10	105148250	105152323	-	2278	-	-	-
novel.2495	0	0	0	81.2036655	101.3018969	103.3412286	0	95.28226366	-9.042802357	2.09E-12	4.55E-10	-	arahy.Tifrunner.gnm1.Arahy.09	17991249	18006384	-	2775	-	-	-
arahy.Tifrunner.gnm1.ann1.MR10IA	21.67545525	14.88445038	23.36621639	279.3406093	290.0917955	133.9217963	19.975374	234.4514004	-3.53988015	2.59E-12	5.56E-10	arahy.MR10IA	arahy.Tifrunner.gnm1.Arahy.05	114528710	114530263	+	1066	-	ABA/WDS induced protein	-
arahy.Tifrunner.gnm1.ann1.B9BAGZ	0	0	0	725.1487329	123.1738973	148.6848289	0	332.3358197	-10.84690666	2.81E-12	5.98E-10	arahy.B9BAGZ	arahy.Tifrunner.gnm1.Arahy.07	1198278	1201023	-	1445	-	-	-
arahy.Tifrunner.gnm1.ann1.K6H74S	5.232006439	0	1.869297311	176.2119541	94.39494934	130.7582893	2.36710125	133.7883976	-5.659729356	3.19E-12	6.74E-10	arahy.K6H74S	arahy.Tifrunner.gnm1.Arahy.06	110749600	110755779	-	2964	-	-	-
novel.5122	0	0	0	95.82032529	94.39494934	226.7180016	0	138.9777587	-9.588043351	4.17E-12	8.74E-10	-	arahy.Tifrunner.gnm1.Arahy.18	109600706	109605604	-	3086	-	PF09598:Stm1	-
novel.3239	0	0	0	191.6406506	67.91831721	155.0118429	0	138.1902702	-9.581552405	4.21E-12	8.77E-10	-	arahy.Tifrunner.gnm1.Arahy.12	67037169	67041012	+	1786	-	-	-
arahy.Tifrunner.gnm1.ann1.L71BIL	0	0	0	190.8286139	103.6042127	80.14217731	0	124.8583346	-9.435494616	4.72E-12	9.72E-10	arahy.L71BIL	arahy.Tifrunner.gnm1.Arahy.12	94506273	94509920	+	309	-	-	-
arahy.Tifrunner.gnm1.ann1.KMS93W	225.7237064	232.7386786	186.9297311	639.0728475	798.9035956	878.4004434	215.1307054	772.1256288	-1.844065249	4.80E-12	9.84E-10	arahy.KMS93W	arahy.Tifrunner.gnm1.Arahy.06	112531823	112548414	-	5460	-	-	-
novel.2875	0	0	0	72.2712623	98.99958101	119.1587636	0	96.80986898	-9.065529429	4.91E-12	1.00E-09	-	arahy.Tifrunner.gnm1.Arahy.10	113070692	113073006	-	1410	-	-	-
arahy.Tifrunner.gnm1.ann1.PSS1NY	0	0	0	198.1369438	92.0926335	87.52369364	0	125.917757	-9.447829016	5.62E-12	1.14E-09	arahy.PSS1NY	arahy.Tifrunner.gnm1.Arahy.12	78987933	78988776	+	688	-	-	-
arahy.Tifrunner.gnm1.ann1.VAQ7MX	0	0	0	68.21107902	146.1970557	220.3909876	0	144.9330408	-9.647951934	5.81E-12	1.17E-09	arahy.VAQ7MX	arahy.Tifrunner.gnm1.Arahy.15	148772673	148777595	-	558	-	-	-
arahy.Tifrunner.gnm1.ann1.46DJPN	0	0	0	150.2267812	67.91831721	115.9952566	0	111.3801183	-9.270756426	6.31E-12	1.27E-09	arahy.46DJPN	arahy.Tifrunner.gnm1.Arahy.07	1653891	1656477	-	1275	-	-	-
novel.1771	0	0	0	65.77496906	140.4412661	131.8127916	0	112.6763423	-9.284109339	6.36E-12	1.27E-09	-	arahy.Tifrunner.gnm1.Arahy.06	29008119	29010776	-	1943	-	PF07064:RIC1	-
novel.1846	0	0	0	380.0331546	124.3250552	90.68720064	0	198.3484701	-10.10274012	6.49E-12	1.29E-09	-	arahy.Tifrunner.gnm1.Arahy.06	109135611	109143948	-	4273	-	-	-
arahy.Tifrunner.gnm1.ann1.PGFD37	0	0	0	113.6851317	67.91831721	157.1208476	0	112.9080988	-9.289263081	7.08E-12	1.41E-09	arahy.PGFD37	arahy.Tifrunner.gnm1.Arahy.06	13627855	13629484	+	390	-	-	-
arahy.Tifrunner.gnm1.ann1.PKKG09	106.8824173	128.547526	126.1775685	367.0405681	439.742325	492.4525895	120.5358372	433.0784942	-1.847832487	7.43E-12	1.47E-09	arahy.PKKG09	arahy.Tifrunner.gnm1.Arahy.06	109434931	109443509	-	4602	-	TRAPP II complex, Trs120	-
arahy.Tifrunner.gnm1.ann1.537FL1	0	0	0	78.76755554	98.99958101	201.4099456	0	126.3923607	-9.450793306	7.95E-12	1.56E-09	arahy.537FL1	arahy.Tifrunner.gnm1.Arahy.06	19590550	19594555	-	1226	-	-	-
novel.1685	0	0	0	86.88792209	70.22063305	92.7962053	0	83.30158681	-8.850680856	9.22E-12	1.76E-09	-	arahy.Tifrunner.gnm1.Arahy.06	92209722	92213297	+	2702	-	PF00179:Ubiquitin-conjugating enzyme	UQ_con
arahy.Tifrunner.gnm1.ann1.5JT6XN	0	0	0	60.90274913	164.6155824	173.9928849	0	133.1704055	-9.525507754	9.43E-12	1.79E-09	arahy.5JT6XN	arahy.Tifrunner.gnm1.Arahy.11	99069393	99076844	-	3438	-	Type II pantothenate kinase	Fumble
arahy.Tifrunner.gnm1.ann1.NX1HSL	1.494858983	9.471922968	3.738594622	96.63236195	200.3014779	180.3198989	4.901792191	159.0845796	-5.123769716	1.11E-11	2.06E-09	arahy.NX1HSL	arahy.Tifrunner.gnm1.Arahy.06	29015872	29019215	+	2070	-	GAT domain	-
novel.3365	0	0	0	185.956394	108.2088444	68.54265164	0	120.90263	-9.388900713	1.14E-11	2.10E-09	-	arahy.Tifrunner.gnm1.Arahy.12	71191031	71199404	-	1371	-	-	-
novel.1790	0	0	0	63.33885909	132.3831607	205.6279549	0	133.7833249	-9.532427945	1.24E-11	2.27E-09	-	arahy.Tifrunner.gnm1.Arahy.06	73609476	73613443	-	1359	-	-	-
arahy.Tifrunner.gnm1.ann1.180UYH	1.494858983	2.706263705	3.738594622	25.98517296	1616.225718	1630.260607	2.646572437	1090.823833	-8.699976634	1.29E-11	2.37E-09	arahy.180UYH	arahy.Tifrunner.gnm1.Arahy.14	135406834	135411150	-	1847	-	Hyaluronan/mRNA-binding protein	-
arahy.Tifrunner.gnm1.ann1.Z8UJG3	0	0	0	197.3249072	71.37179096	101.232224	0	123.3096407	-9.417691143	1.33E-11	2.42E-09	arahy.Z8UJG3	arahy.Tifrunner.gnm1.Arahy.12	109249042	109251069	-	1546	-	-	-
arahy.Tifrunner.gnm1.ann1.5RBZ70	0.747429491	1.353131853	0	98.25643526	176.1271616	329.0047279	0.700187115	201.1294416	-8.288560374	1.36E-11	2.46E-09	arahy.5RBZ70	arahy.Tifrunner.gnm1.Arahy.06	78857357	78865549	-	2864	-	YAP-binding/ALF4/Glomulin	-
arahy.Tifrunner.gnm1.ann1.Q2JVR9	0	0	0	112.873095	63.31368553	95.9597123	0	90.71549763	-8.974702829	1.43E-11	2.58E-09	arahy.Q2JVR9	arahy.Tifrunner.gnm1.Arahy.12	108849380	108856762	-	4206	-	-	-
novel.508	0	0	0	102.3166185	62.16252761	124.4312753	0	96.30347381	-9.060064476	1.48E-11	2.65E-09	-	arahy.Tifrunner.gnm1.Arahy.02	39640924	39644092	-	1963	-	PF02896:PEP-utilising enzyme, TIM barrel domain	-
novel.3253	6.726865422	0	0.934648655	305.3257823	136.9877923	227.7725039	2.553838026	223.3620262	-6.306321188	1.53E-11	2.74E-09	-	arahy.Tifrunner.gnm1.Arahy.12	90328985	90333716	+	1470	-	-	-
arahy.Tifrunner.gnm1.ann1.2UVC2V	82.96467353	79.8347793	69.1640005	271.2202428	428.2307458	410.2014075	77.32115111	369.884132	-2.256666667	1.62E-11	2.88E-09	arahy.2UVC2V	arahy.Tifrunner.gnm1.Arahy.14	4961424	4971194	+	4884	-	-	SAC3_GANP
arahy.Tifrunner.gnm1.ann1.S9CZ9A	13.45373084	5.41252741	9.346486555	244.4230332	118.5692656	122.3222706	9.404248269	161.7715231	-4.067091853	1.81E-11	3.20E-09	arahy.S9CZ9A	arahy.Tifrunner.gnm1.Arahy.17	374706	380718	-	4097	-	DNA polymerase III, clamp loader complex, gamma/delta/delta subunit, C-terminal	AAA
novel.3050	10.46401288	13.53131853	7.477189244	81.2036655	148.4993715	136.030801	10.49084022	121.9112793	-3.556810351	1.89E-11	3.32E-09	-	arahy.Tifrunner.gnm1.Arahy.11	11516850	11522345	-	2620	-	PF13041:PPR repeat family	-
arahy.Tifrunner.gnm1.ann1.JRP81T	0	0	0	139.6703047	74.82526472	74.86966564	0	96.45507834	-9.063552735	1.96E-11	3.42E-09	arahy.JRP81T	arahy.Tifrunner.gnm1.Arahy.12	6481286	6484227	+	713	-	-	-
arahy.Tifrunner.gnm1.ann1.87SQNY	0	0	0	126.6777182	71.37179096	74.86966564	0	90.97305826	-8.979152846	2.08E-11	3.63E-09	arahy.87SQNY	arahy.Tifrunner.gnm1.Arahy.17	135904	139005	+	1590	-	Cytochrome c oxidase assembly protein CtaG/Cox11	-
arahy.Tifrunner.gnm1.ann1.G9Q9GY	0	0	0	108.0008751	57.55789594	107.559238	0	91.03933634	-8.979524258	2.54E-11	4.39E-09	arahy.G9Q9GY	arahy.Tifrunner.gnm1.Arahy.02	79445058	79446710	+	800	-	-	-
arahy.Tifrunner.gnm1.ann1.AWA2M3	0	0	0	289.8970858	92.0926335	80.14217731	0	154.0439656	-9.73836131	3.06E-11	5.22E-09	arahy.AWA2M3	arahy.Tifrunner.gnm1.Arahy.02	11304862	11310886	+	2493	-	Ribonuclease H-like domain	-
novel.1793	0	0	0	75.51940892	108.2088444	371.1848212	0	184.9710248	-10.00047128	3.62E-11	6.15E-09	-	arahy.Tifrunner.gnm1.Arahy.06	77546804	77551194	-	4238	-	-	-
arahy.Tifrunner.gnm1.ann1.9AU9EA	0	0	0	104.7527285	65.61600137	69.59715398	0	79.98862795	-8.793451417	3.72E-11	6.28E-09	arahy.9AU9EA	arahy.Tifrunner.gnm1.Arahy.12	60496202	60530850	+	1026	-	DEAD/DEAH box helicase domain	DEAD
arahy.Tifrunner.gnm1.ann1.CWFJ2G	0	0	0	86.88792209	59.86021178	78.03317264	0	74.92710217	-8.69862153	3.83E-11	6.45E-09	arahy.CWFJ2G	arahy.Tifrunner.gnm1.Arahy.12	114005460	114005866	+	369	-	-	-
arahy.Tifrunner.gnm1.ann1.J1V7G3	0	0	0	56.0305292	92.0926335	86.4691913	0	78.19745133	-8.756919371	4.80E-11	7.91E-09	arahy.J1V7G3	arahy.Tifrunner.gnm1.Arahy.11	71663421	71667242	+	2549	-	Malate synthase	-
novel.509	0	0	0	96.63236195	54.10442218	98.06871697	0	82.93516703	-8.84501824	4.99E-11	8.16E-09	-	arahy.Tifrunner.gnm1.Arahy.02	39644450	39649509	-	1790	-	-	-
novel.3218	0	0	0	112.0610584	52.95326426	103.3412286	0	89.45185043	-8.954346484	5.07E-11	8.26E-09	-	arahy.Tifrunner.gnm1.Arahy.12	18145007	18147165	+	667	-	-	-
arahy.Tifrunner.gnm1.ann1.UC4PQT	0	0	0.934648655	190.0165773	100.1507389	115.9952566	0.311549552	135.3875243	-8.59072442	5.33E-11	8.65E-09	arahy.UC4PQT	arahy.Tifrunner.gnm1.Arahy.06	110259167	110261030	+	1429	-	-	-
novel.3361	0	0	0	132.3619748	62.16252761	74.86966564	0	89.79805601	-8.96054736	5.60E-11	9.07E-09	-	arahy.Tifrunner.gnm1.Arahy.12	62019162	62022882	-	1163	-	-	-
arahy.Tifrunner.gnm1.ann1.3S2NM0	0	0	0	212.7536036	102.4530548	57.99762831	0	124.4014289	-9.43004595	6.31E-11	1.01E-08	arahy.3S2NM0	arahy.Tifrunner.gnm1.Arahy.17	235892	252040	-	2862	-	Histone deacetylase domain	Hist_deacetyl
arahy.Tifrunner.gnm1.ann1.WRA2D9	0	0	0	116.1212417	110.5111602	50.61611198	0	92.41617128	-9.000416445	6.62E-11	1.06E-08	arahy.WRA2D9	arahy.Tifrunner.gnm1.Arahy.06	11817057	11819639	+	2583	-	NB-ARC	NB-ARC
novel.705	0	0	0	75.51940892	67.91831721	60.10663298	0	67.8481197	-8.554774084	6.65E-11	1.06E-08	-	arahy.Tifrunner.gnm1.Arahy.03	90098145	90099770	+	767	-	PF01765:Ribosome recycling factor	-
arahy.Tifrunner.gnm1.ann1.X4WE56	310.1832389	537.1933455	492.5598414	12594.68852	4292.667879	3581.089923	446.6454753	6822.81544	-3.933807786	7.88E-11	1.24E-08	arahy.X4WE56	arahy.Tifrunner.gnm1.Arahy.17	370952	372589	+	1479	-	UDP-glucuronosyl/UDP-glucosyltransferase	UDPGT
arahy.Tifrunner.gnm1.ann1.4N1ELM	0	0	0	70.64718899	64.46484345	61.16113531	0	65.42438925	-8.502132695	8.22E-11	1.27E-08	arahy.4N1ELM	arahy.Tifrunner.gnm1.Arahy.17	157149	161934	-	2384	-	G-patch domain	G-patch
arahy.Tifrunner.gnm1.ann1.77GXGK	0	0	0	129.9258648	58.70905386	73.81516331	0	87.48336066	-8.922913468	8.43E-11	1.30E-08	arahy.77GXGK	arahy.Tifrunner.gnm1.Arahy.12	70121900	70126978	-	973	-	-	-
novel.1667	0	0	3.738594622	95.00828864	122.0227394	177.1563919	1.246198207	131.3958067	-6.682774873	9.80E-11	1.49E-08	-	arahy.Tifrunner.gnm1.Arahy.06	73124936	73129175	+	4240	-	PF09733:VEFS-Box of polycomb protein	-
novel.4128	573.2784198	1045.970922	785.1048706	6001.762917	6436.123924	3355.426424	801.4514041	5264.437755	-2.716452138	1.00E-10	1.52E-08	-	arahy.Tifrunner.gnm1.Arahy.15	150694727	150729392	+	3002	-	PF00642:Zinc finger C-x8-C-x5-C-x3-H type (and similar)	zf-CCCH
arahy.Tifrunner.gnm1.ann1.DKTU9V	0	0	0	60.09071247	59.86021178	84.36018664	0	68.10370363	-8.55896205	1.11E-10	1.67E-08	arahy.DKTU9V	arahy.Tifrunner.gnm1.Arahy.10	100755210	100757384	+	859	-	-	-
novel.4885	66.52122473	102.8380208	99.07275748	509.9590194	375.2774815	364.8578072	89.47733433	416.6981027	-2.226918721	1.16E-10	1.74E-08	-	arahy.Tifrunner.gnm1.Arahy.17	133672456	133674098	-	1643	-	-	-
arahy.Tifrunner.gnm1.ann1.Y2LWD9	40.36119253	48.71274669	62.62145992	224.9341534	272.8244268	206.6824573	50.56513305	234.8136792	-2.217282255	1.21E-10	1.81E-08	arahy.Y2LWD9	arahy.Tifrunner.gnm1.Arahy.06	112515897	112520511	-	1425	-	Acyl-CoA-binding protein, ACBP	-
novel.1695	0	0	0	59.27867582	63.31368553	63.27013998	0	61.95416711	-8.422472525	1.34E-10	1.97E-08	-	arahy.Tifrunner.gnm1.Arahy.06	96999355	97001329	+	703	-	-	-
arahy.Tifrunner.gnm1.ann1.RWV13Y	0	0	0	25.98517296	526.0791689	630.5923951	0	394.2189123	-11.09229962	1.36E-10	2.00E-08	arahy.RWV13Y	arahy.Tifrunner.gnm1.Arahy.14	135097472	135102267	-	2052	-	Pectinacetylesterase/NOTUM	HLH
arahy.Tifrunner.gnm1.ann1.UB5781	20.92802576	17.59071408	12.15043252	198.1369438	120.8715815	117.049759	16.88972412	145.3527614	-3.102930641	1.71E-10	2.50E-08	arahy.UB5781	arahy.Tifrunner.gnm1.Arahy.09	4808127	4808534	-	408	-	Ribosomal protein L27e	-
arahy.Tifrunner.gnm1.ann1.3URM83	0	0	0	154.2869645	70.22063305	57.99762831	0	94.1684086	-9.028955836	1.74E-10	2.54E-08	arahy.3URM83	arahy.Tifrunner.gnm1.Arahy.06	112428832	112432741	+	2910	-	Exocyst complex component Exo70	Exo70
arahy.Tifrunner.gnm1.ann1.03ZR4A	16.44344881	24.35637335	13.08508118	241.9869232	317.7195856	113.886252	17.96163444	224.5309202	-3.659857641	2.19E-10	3.16E-08	arahy.03ZR4A	arahy.Tifrunner.gnm1.Arahy.02	95770281	95775734	-	2529	-	Ku70/Ku80 beta-barrel domain	-
arahy.Tifrunner.gnm1.ann1.S90AI0	216.7545525	250.3293927	230.8582179	591.9747215	787.3920164	821.4573174	232.6473877	733.6080184	-1.657929568	2.21E-10	3.19E-08	arahy.S90AI0	arahy.Tifrunner.gnm1.Arahy.06	112231732	112241188	+	3834	-	WW domain	FF
arahy.Tifrunner.gnm1.ann1.YK6X8P	51.5726349	71.71598818	108.419244	749.5098326	1250.1575	460.8175195	77.23595571	820.1616173	-3.409347255	2.28E-10	3.24E-08	arahy.YK6X8P	arahy.Tifrunner.gnm1.Arahy.14	5676303	5677577	+	1275	-	-	-
novel.3904	0	0	0	25.98517296	347.6496915	782.4407311	0	385.3585318	-11.05955332	2.61E-10	3.68E-08	-	arahy.Tifrunner.gnm1.Arahy.14	28191783	28199103	-	4497	-	PF02990:Endomembrane protein 70|PF13054:Protein of unknown function (DUF3915)	-
arahy.Tifrunner.gnm1.ann1.T16V0S	0	0	0	93.38421533	44.89515883	156.0663453	0	98.11523981	-9.086538231	2.80E-10	3.91E-08	arahy.T16V0S	arahy.Tifrunner.gnm1.Arahy.10	100808900	100810310	+	981	-	-	-
arahy.Tifrunner.gnm1.ann1.EXX8YY	3.737147457	5.41252741	3.738594622	47.91016265	126.6273711	132.867294	4.296089829	102.4682759	-4.601913031	2.85E-10	3.97E-08	arahy.EXX8YY	arahy.Tifrunner.gnm1.Arahy.14	121835136	121839492	+	2366	-	Serine-threonine/tyrosine-protein kinase, catalytic domain	Pkinase_Tyr
novel.387	0	0	0	146.9786346	50.65094843	73.81516331	0	90.4815821	-8.971507197	2.87E-10	3.98E-08	-	arahy.Tifrunner.gnm1.Arahy.02	78186065	78189469	+	2791	-	-	-
novel.428	0	0	0	63.33885909	48.34863259	76.97867031	0	62.88872066	-8.445065364	3.12E-10	4.32E-08	-	arahy.Tifrunner.gnm1.Arahy.02	92355640	92359154	+	3144	-	-	-
arahy.Tifrunner.gnm1.ann1.84ELHW	0.747429491	0	0	187.5804673	81.73221223	100.1777216	0.249143164	123.1634671	-8.454408993	3.16E-10	4.37E-08	arahy.84ELHW	arahy.Tifrunner.gnm1.Arahy.12	8433571	8436056	-	824	-	-	-
arahy.Tifrunner.gnm1.ann1.C7KMBV	0.747429491	0	0.934648655	164.843441	69.06947513	105.4502333	0.560692716	113.1210498	-7.494922848	3.24E-10	4.46E-08	arahy.C7KMBV	arahy.Tifrunner.gnm1.Arahy.12	108178416	108183493	-	2255	-	-	-
novel.389	0	0	0	167.2795509	49.49979051	76.97867031	0	97.91933725	-9.085340284	3.56E-10	4.87E-08	-	arahy.Tifrunner.gnm1.Arahy.02	79009272	79013419	+	3933	-	-	-
arahy.Tifrunner.gnm1.ann1.LI7WVR	8.221724404	10.82505482	9.346486555	250.9193264	126.6273711	80.14217731	9.464421926	152.5629583	-4.025126928	3.77E-10	5.14E-08	arahy.LI7WVR	arahy.Tifrunner.gnm1.Arahy.07	1776195	1780770	-	2381	-	EH domain	-
arahy.Tifrunner.gnm1.ann1.ZXDB76	0.747429491	0	1.869297311	88.5119954	55.2555801	79.08767497	0.872242267	74.28508349	-6.300313187	4.25E-10	5.73E-08	arahy.ZXDB76	arahy.Tifrunner.gnm1.Arahy.12	61596293	61600052	+	1496	-	-	-
arahy.Tifrunner.gnm1.ann1.Z9UVJT	635.3150676	546.6652684	459.8471385	1417.816	1677.237088	1599.680039	547.2758248	1564.911042	-1.514897591	5.21E-10	6.92E-08	arahy.Z9UVJT	arahy.Tifrunner.gnm1.Arahy.06	108585584	108592067	-	1891	-	DEAD/DEAH box helicase domain	DEAD
novel.2017	0	0	0	53.59441923	49.49979051	69.59715398	0	57.56378791	-8.316733478	5.25E-10	6.96E-08	-	arahy.Tifrunner.gnm1.Arahy.07	22137535	22143437	-	1102	-	-	-
arahy.Tifrunner.gnm1.ann1.J8E4BG	233.1980013	254.3887883	307.4994076	705.6598532	791.9966481	905.817504	265.0287324	801.1580018	-1.595822421	5.58E-10	7.38E-08	arahy.J8E4BG	arahy.Tifrunner.gnm1.Arahy.15	133506060	133511819	-	3380	-	Potassium transporter	K_trans
arahy.Tifrunner.gnm1.ann1.CQA9U0	0	0	0	465.2970033	58.70905386	80.14217731	0	201.3827448	-10.12450251	6.70E-10	8.75E-08	arahy.CQA9U0	arahy.Tifrunner.gnm1.Arahy.17	443079	445491	-	1879	-	-	Cytochrom_B561
arahy.Tifrunner.gnm1.ann1.6LKI21	9.716583387	4.059395558	5.607891933	133.1740114	86.33684391	68.54265164	6.461290292	96.01783566	-3.846280936	7.07E-10	9.20E-08	arahy.6LKI21	arahy.Tifrunner.gnm1.Arahy.02	54572207	54576170	-	1500	-	-	-
arahy.Tifrunner.gnm1.ann1.J1H6RV	0	0	0	35.72961282	417.8703245	140.2488103	0	197.9495825	-10.09792335	7.25E-10	9.40E-08	arahy.J1H6RV	arahy.Tifrunner.gnm1.Arahy.14	11008489	11021349	-	8926	-	Ribonuclease III domain	Ribonuclease_3
arahy.Tifrunner.gnm1.ann1.78QE3B	0	0	0	73.08329895	52.95326426	265.7345879	0	130.5903837	-9.498381985	7.26E-10	9.40E-08	arahy.78QE3B	arahy.Tifrunner.gnm1.Arahy.11	2825944	2832129	+	777	-	-	-
arahy.Tifrunner.gnm1.ann1.KQFA1S	0	0	0	120.9934616	37.98821132	90.68720064	0	83.22295785	-8.850536427	7.53E-10	9.73E-08	arahy.KQFA1S	arahy.Tifrunner.gnm1.Arahy.12	72638872	72648135	-	1129	-	-	-
arahy.Tifrunner.gnm1.ann1.H50X8V	191.3419498	201.616646	285.0678399	1134.415207	2460.024472	1170.49759	226.0088119	1588.312423	-2.812574105	7.58E-10	9.76E-08	arahy.H50X8V	arahy.Tifrunner.gnm1.Arahy.06	108754242	108757909	+	3053	-	F-box domain	F-box
novel.3959	3.737147457	1.353131853	2.803945966	25.17313631	440.8934829	801.4217731	2.631408425	422.4961308	-7.286783549	8.84E-10	1.12E-07	-	arahy.Tifrunner.gnm1.Arahy.14	123744914	123747352	-	2325	-	PF02469:Fasciclin domain	-
novel.3364	0	0	0	62.52682244	48.34863259	49.56160965	0	53.47902156	-8.212133335	8.98E-10	1.14E-07	-	arahy.Tifrunner.gnm1.Arahy.12	69241121	69247465	-	2915	-	-	-
arahy.Tifrunner.gnm1.ann1.49I11A	2.242288474	4.059395558	3.738594622	8.932403205	2214.827836	1366.635024	3.346759551	1196.798421	-8.496338474	9.01E-10	1.14E-07	arahy.49I11A	arahy.Tifrunner.gnm1.Arahy.14	10182595	10186286	+	1648	-	Haem peroxidase	-
novel.2662	0	0	0	38.97775944	71.37179096	95.9597123	0	68.76975424	-8.57166226	1.06E-09	1.33E-07	-	arahy.Tifrunner.gnm1.Arahy.10	44374149	44378229	+	1229	-	-	-
novel.1854	828.1518764	1518.213939	1336.547577	5159.680906	6408.496134	4661.954814	1227.637797	5410.043951	-2.140427167	1.17E-09	1.45E-07	-	arahy.Tifrunner.gnm1.Arahy.06	112599845	112602139	-	2295	-	PF13912:C2H2-type zinc finger	-
novel.3222	0	0	0	71.45922564	44.89515883	50.61611198	0	55.65683215	-8.270448555	1.17E-09	1.46E-07	-	arahy.Tifrunner.gnm1.Arahy.12	22537948	22542398	+	1075	-	-	-
arahy.Tifrunner.gnm1.ann1.4L58E6	0	0	0	64.15089575	98.99958101	40.07108865	0	67.7405218	-8.550748624	1.22E-09	1.51E-07	arahy.4L58E6	arahy.Tifrunner.gnm1.Arahy.10	64157125	64158381	-	1257	-	-	-
arahy.Tifrunner.gnm1.ann1.E7J8C5	0	0	0	36.54164948	80.58105431	111.7772473	0	76.2999837	-8.721662038	1.29E-09	1.59E-07	arahy.E7J8C5	arahy.Tifrunner.gnm1.Arahy.06	92042206	92045373	+	2034	-	-	FH2
arahy.Tifrunner.gnm1.ann1.K67LMX	37.37147457	28.4157689	42.99383815	199.7610171	174.9760037	139.194308	36.26036054	171.3104429	-2.230462527	1.47E-09	1.79E-07	arahy.K67LMX	arahy.Tifrunner.gnm1.Arahy.06	110839770	110846598	+	2487	-	Cyclophilin-type peptidyl-prolyl cis-trans isomerase domain	Pro_isomerase
arahy.Tifrunner.gnm1.ann1.CJ5KJ7	0	0	0	56.84256585	48.34863259	45.34360032	0	50.17826625	-8.119838739	1.51E-09	1.84E-07	arahy.CJ5KJ7	arahy.Tifrunner.gnm1.Arahy.12	114837190	114839037	-	1079	-	-	-
arahy.Tifrunner.gnm1.ann1.IADP79	0	0	0	35.72961282	86.33684391	80.14217731	0	67.40287801	-8.542219766	1.53E-09	1.85E-07	arahy.IADP79	arahy.Tifrunner.gnm1.Arahy.06	57119017	57121397	+	1449	-	-	-
arahy.Tifrunner.gnm1.ann1.DQ1S7W	34.3817566	6.765659263	7.477189244	362.9803848	302.7545326	319.5142069	16.2082017	328.4163748	-4.307913695	1.55E-09	1.87E-07	arahy.DQ1S7W	arahy.Tifrunner.gnm1.Arahy.09	14418053	14420793	+	2085	-	Protein kinase domain	Pkinase
arahy.Tifrunner.gnm1.ann1.EKKA5K	0	0	0	49.53423596	63.31368553	43.23459565	0	52.02750571	-8.170033095	1.58E-09	1.90E-07	arahy.EKKA5K	arahy.Tifrunner.gnm1.Arahy.07	76640403	76644126	+	1801	-	START domain	START
arahy.Tifrunner.gnm1.ann1.P4LK2T	0	1.353131853	0	82.82773881	74.82526472	221.4454899	0.451043951	126.3661645	-8.489015349	1.58E-09	1.90E-07	arahy.P4LK2T	arahy.Tifrunner.gnm1.Arahy.17	188016	198187	+	1777	-	Alliinase, C-terminal	-
novel.1758	0	0	0	34.91757617	82.88337015	107.559238	0	75.12006143	-8.699083766	1.61E-09	1.92E-07	-	arahy.Tifrunner.gnm1.Arahy.06	17233259	17237956	-	1925	-	PF05346:Eukaryotic membrane protein family|PF14476:Petal formation-expressed	-
novel.3202	0	0	0	118.5573516	42.59284299	57.99762831	0	73.04927431	-8.663081543	1.64E-09	1.94E-07	-	arahy.Tifrunner.gnm1.Arahy.12	9985099	9991243	+	2142	-	PF03004:Plant transposase (Ptta/En/Spm family)	-
arahy.Tifrunner.gnm1.ann1.JU87H7	9.716583387	2.706263705	2.803945966	12.99258648	2251.664889	2993.732123	5.075597686	1752.796533	-8.40912749	1.65E-09	1.95E-07	arahy.JU87H7	arahy.Tifrunner.gnm1.Arahy.14	7754449	7763344	-	5013	-	-	-
arahy.Tifrunner.gnm1.ann1.1D7P49	27.65489118	31.12203261	38.32059487	140.4823413	308.5103222	225.6634993	32.36583955	224.8853876	-2.795932177	1.71E-09	2.00E-07	arahy.1D7P49	arahy.Tifrunner.gnm1.Arahy.14	4778371	4784309	+	3035	-	Transcription factor, SBP-box	SBP
novel.3228	0	0	0	168.9036242	35.68589548	84.36018664	0	96.31656879	-9.061345341	1.78E-09	2.08E-07	-	arahy.Tifrunner.gnm1.Arahy.12	30510590	30512649	+	1662	-	-	-
arahy.Tifrunner.gnm1.ann1.886KVU	727.248895	822.7041663	792.5820598	2580.65249	3698.670393	2178.60182	780.8450404	2819.308234	-1.85242127	1.86E-09	2.16E-07	arahy.886KVU	arahy.Tifrunner.gnm1.Arahy.20	3860257	3864505	-	1676	-	GDSL lipase/esterase	Lipase_GDSL
arahy.Tifrunner.gnm1.ann1.UD3ZER	11.95887186	9.471922968	8.411837899	64.15089575	118.5692656	150.7938336	9.947544243	111.1713317	-3.469759779	1.89E-09	2.18E-07	arahy.UD3ZER	arahy.Tifrunner.gnm1.Arahy.11	137349230	137365237	+	4951	-	-	-
novel.504	0	0	0	73.08329895	40.29052716	50.61611198	0	54.6633127	-8.244725344	2.24E-09	2.55E-07	-	arahy.Tifrunner.gnm1.Arahy.02	29971668	29975496	-	1148	-	-	-
arahy.Tifrunner.gnm1.ann1.QA193K	15.69601932	28.4157689	25.2355137	133.1740114	113.964634	121.2677683	23.11576731	122.8021379	-2.434283213	2.46E-09	2.78E-07	arahy.QA193K	arahy.Tifrunner.gnm1.Arahy.09	2804444	2805670	-	1227	-	F-box domain	F-box
arahy.Tifrunner.gnm1.ann1.8C5UM8	47.83548744	52.77214225	51.40567605	208.6934203	224.4757942	153.9573406	50.67110191	195.7088517	-1.952654856	2.47E-09	2.79E-07	arahy.8C5UM8	arahy.Tifrunner.gnm1.Arahy.06	108705107	108714683	-	1359	-	-	-
arahy.Tifrunner.gnm1.ann1.4DYP8N	1.494858983	2.706263705	2.803945966	29.23331958	245.1966367	214.0639736	2.335022885	162.83131	-6.151838134	2.51E-09	2.82E-07	arahy.4DYP8N	arahy.Tifrunner.gnm1.Arahy.11	142275831	142277247	-	1182	-	Bet v I/Major latex protein	-
arahy.Tifrunner.gnm1.ann1.PS92UU	81.46981455	64.95032892	72.90259513	215.1897136	245.1966367	215.1184759	73.10757953	225.1682754	-1.61446449	2.52E-09	2.83E-07	arahy.PS92UU	arahy.Tifrunner.gnm1.Arahy.06	110234032	110241422	-	4618	-	-	-
arahy.Tifrunner.gnm1.ann1.6UQ1FU	302.708944	211.088569	156.0863255	946.0227031	897.9031766	991.232193	223.2946128	945.0526909	-2.079308865	2.56E-09	2.86E-07	arahy.6UQ1FU	arahy.Tifrunner.gnm1.Arahy.02	97658592	97666770	+	4858	-	Toll/interleukin-1 receptor homology (TIR) domain	TIR
arahy.Tifrunner.gnm1.ann1.MYBJ37	0	0	0	39.7897961	48.34863259	69.59715398	0	52.57852755	-8.184887838	2.84E-09	3.17E-07	arahy.MYBJ37	arahy.Tifrunner.gnm1.Arahy.10	100767260	100771175	-	2739	-	Glycosyl transferase, family 43	-
novel.1782	0	0	0	33.29350286	70.22063305	91.74170297	0	65.08527962	-8.492077785	3.13E-09	3.45E-07	-	arahy.Tifrunner.gnm1.Arahy.06	44335663	44339819	-	1576	-	-	-
novel.2248	0	0	0	46.28608934	43.74400091	45.34360032	0	45.12456352	-7.965886457	3.51E-09	3.87E-07	-	arahy.Tifrunner.gnm1.Arahy.08	32423542	32427873	-	2581	-	PF14372:Domain of unknown function (DUF4413)|PF05699:hAT family C-terminal dimerisation region	hATC
novel.3296	0	0	0	140.4823413	43.74400091	50.61611198	0	78.28081807	-8.76275592	3.53E-09	3.87E-07	-	arahy.Tifrunner.gnm1.Arahy.12	111497362	111501358	+	1189	-	-	-
arahy.Tifrunner.gnm1.ann1.Z8IK7E	0	0	0	37.35368613	75.97642264	50.61611198	0	54.64874025	-8.239418326	3.65E-09	3.99E-07	arahy.Z8IK7E	arahy.Tifrunner.gnm1.Arahy.06	80540434	80542682	-	1419	-	-	-
arahy.Tifrunner.gnm1.ann1.EN1MLR	0	0	0	171.3397342	46.04631675	50.61611198	0	89.33405431	-8.953043383	3.72E-09	4.07E-07	arahy.EN1MLR	arahy.Tifrunner.gnm1.Arahy.12	14778597	14780509	+	888	-	-	-
arahy.Tifrunner.gnm1.ann1.V8868B	5.232006439	23.00324149	7.477189244	30.04535624	5888.172755	2377.902761	11.90414573	2765.373624	-7.874908891	4.01E-09	4.36E-07	arahy.V8868B	arahy.Tifrunner.gnm1.Arahy.14	94572108	94584341	+	2537	-	Aldehyde/histidinol dehydrogenase	AA_kinase
arahy.Tifrunner.gnm1.ann1.2G26YP	0	0	0	36.54164948	55.2555801	102.2867263	0	64.69465196	-8.483961597	4.05E-09	4.39E-07	arahy.2G26YP	arahy.Tifrunner.gnm1.Arahy.06	78599030	78599424	-	192	-	-	-
novel.3265	0	0	0	95.82032529	35.68589548	55.88862365	0	62.46494814	-8.437386421	4.09E-09	4.43E-07	-	arahy.Tifrunner.gnm1.Arahy.12	99771903	99776031	+	992	-	-	-
arahy.Tifrunner.gnm1.ann1.PYE7GR	0	0	0	46.28608934	59.86021178	37.96208399	0	48.03612837	-8.05490234	4.33E-09	4.65E-07	arahy.PYE7GR	arahy.Tifrunner.gnm1.Arahy.12	88891927	88894167	-	949	-	-	-
arahy.Tifrunner.gnm1.ann1.8313P7	0	0	0	78.76755554	32.23242173	65.37914464	0	58.79304064	-8.349512734	4.42E-09	4.73E-07	arahy.8313P7	arahy.Tifrunner.gnm1.Arahy.17	130533085	130534496	-	924	-	Glutathione S-transferase, N-terminal	GST_N
novel.1693	2.989717965	5.41252741	0.934648655	47.09812599	70.22063305	78.03317264	3.11229801	65.11731056	-4.463034836	4.42E-09	4.73E-07	-	arahy.Tifrunner.gnm1.Arahy.06	94352032	94357296	+	3130	-	PF02892:BED zinc finger|PF14372:Domain of unknown function (DUF4413)|PF05699:hAT family C-terminal dimerisation region	hATC
novel.3811	5.232006439	14.88445038	14.95437849	25.17313631	5084.664527	2053.116042	11.69027843	2387.651235	-7.681120426	4.66E-09	4.98E-07	-	arahy.Tifrunner.gnm1.Arahy.14	118288714	118292226	+	2308	-	PF03822:NAF domain|PF00069:Protein kinase domain	Pkinase
arahy.Tifrunner.gnm1.ann1.L1FG9J	0.747429491	1.353131853	0.934648655	1.62407331	2373.687629	1021.812761	1.011736666	1132.374821	-10.16162118	4.87E-09	5.16E-07	arahy.L1FG9J	arahy.Tifrunner.gnm1.Arahy.14	7240115	7240465	+	351	-	Cystatin domain	-
novel.1805	0	0	0	31.66942955	65.61600137	89.6326983	0	62.30604307	-8.42913213	5.06E-09	5.33E-07	-	arahy.Tifrunner.gnm1.Arahy.06	88983521	88987225	-	1710	-	PF03004:Plant transposase (Ptta/En/Spm family)	-
arahy.Tifrunner.gnm1.ann1.2R4S5U	0.747429491	1.353131853	1.869297311	4.060183275	1569.028243	730.7701168	1.323286218	767.9528478	-9.197568375	5.15E-09	5.40E-07	arahy.2R4S5U	arahy.Tifrunner.gnm1.Arahy.14	133321780	133324598	+	861	-	Thioredoxin domain	-
arahy.Tifrunner.gnm1.ann1.PEQF49	6.726865422	24.35637335	23.36621639	409.2664741	261.3128476	151.8483359	18.14981838	274.1425525	-3.937524912	5.51E-09	5.76E-07	arahy.PEQF49	arahy.Tifrunner.gnm1.Arahy.09	5874374	5879258	-	2393	-	Multi antimicrobial extrusion protein	MatE
arahy.Tifrunner.gnm1.ann1.BNC4V9	5.97943593	1.353131853	0.934648655	108.0008751	90.94147558	57.99762831	2.755738813	85.64665967	-4.854949538	5.71E-09	5.92E-07	arahy.BNC4V9	arahy.Tifrunner.gnm1.Arahy.17	161521	164678	+	2083	-	DYW domain	-
novel.4929	2.242288474	0	0	49.53423596	94.39494934	109.6682426	0.747429491	84.53247598	-6.552716831	5.92E-09	6.13E-07	-	arahy.Tifrunner.gnm1.Arahy.18	27624613	27626429	+	1155	-	-	-
arahy.Tifrunner.gnm1.ann1.SI5VCQ	0	0	0	61.71478578	46.04631675	35.85307932	0	47.87139395	-8.052721623	6.18E-09	6.39E-07	arahy.SI5VCQ	arahy.Tifrunner.gnm1.Arahy.10	114487893	114489173	+	1281	-	F-box domain	-
arahy.Tifrunner.gnm1.ann1.GH74WI	0	0	0.934648655	132.3619748	55.2555801	71.70615864	0.311549552	86.44123784	-7.944175064	6.20E-09	6.39E-07	arahy.GH74WI	arahy.Tifrunner.gnm1.Arahy.06	111711038	111715061	+	1683	-	-	-
arahy.Tifrunner.gnm1.ann1.WR5ZXB	0	0	0	83.63977547	27.62779005	97.01421463	0	69.42726005	-8.58842887	6.83E-09	7.03E-07	arahy.WR5ZXB	arahy.Tifrunner.gnm1.Arahy.06	13629546	13630738	+	270	-	-	-
arahy.Tifrunner.gnm1.ann1.27BWBV	5.232006439	10.82505482	9.346486555	10.55647652	2866.383218	2933.62549	8.467849271	1936.855062	-7.845206672	6.91E-09	7.09E-07	arahy.27BWBV	arahy.Tifrunner.gnm1.Arahy.14	130607571	130620155	+	4213	-	Toll/interleukin-1 receptor homology (TIR) domain	TIR
arahy.Tifrunner.gnm1.ann1.DGU1VQ	0	0	0	24.36109965	136.9877923	111.7772473	0	91.04204643	-8.976575125	7.25E-09	7.39E-07	arahy.DGU1VQ	arahy.Tifrunner.gnm1.Arahy.14	111528070	111535002	+	1230	-	-	-
novel.1795	2.242288474	12.17818667	14.01972983	107.1888385	246.3477946	378.5663375	9.480068326	244.0343235	-4.711485492	7.37E-09	7.50E-07	-	arahy.Tifrunner.gnm1.Arahy.06	81695617	81702894	-	1952	-	PF03004:Plant transposase (Ptta/En/Spm family)|PF14735:HAUS augmin-like complex subunit 4	-
arahy.Tifrunner.gnm1.ann1.BE5MC1	62.03664778	62.24406522	33.6473516	178.6480641	3310.730174	6166.729643	52.6426882	3218.702627	-5.934553597	7.49E-09	7.60E-07	arahy.BE5MC1	arahy.Tifrunner.gnm1.Arahy.14	106126367	106132313	-	2451	-	Sodium/calcium exchanger membrane region	Na_Ca_ex
arahy.Tifrunner.gnm1.ann1.SZC25R	13.45373084	18.94384594	12.15043252	116.9332783	82.88337015	80.14217731	14.84933643	93.31960859	-2.67706768	7.61E-09	7.71E-07	arahy.SZC25R	arahy.Tifrunner.gnm1.Arahy.07	1857748	1859396	-	1004	-	-	-
arahy.Tifrunner.gnm1.ann1.8TIL4Q	5.232006439	9.471922968	4.673243277	29.23331958	777.0315952	625.3198835	6.459057561	477.1949327	-6.225263723	7.93E-09	8.02E-07	arahy.8TIL4Q	arahy.Tifrunner.gnm1.Arahy.14	10955767	10962917	+	2193	-	Domain of unknown function DUF933	-
arahy.Tifrunner.gnm1.ann1.909U31	0	0	0	65.77496906	139.2901082	30.58056766	0	78.5485483	-8.764204151	7.99E-09	8.06E-07	arahy.909U31	arahy.Tifrunner.gnm1.Arahy.06	16460271	16463343	-	2817	-	-	-
novel.349	0	0	0	79.57959219	34.53473756	46.39810265	0	53.50414414	-8.214193788	8.52E-09	8.55E-07	-	arahy.Tifrunner.gnm1.Arahy.02	25168640	25171591	+	2075	-	-	-
novel.528	0	0	0	146.1665979	55.2555801	33.74407466	0	78.38875089	-8.764429702	9.66E-09	9.64E-07	-	arahy.Tifrunner.gnm1.Arahy.02	69869203	69872860	-	1054	-	-	-
arahy.Tifrunner.gnm1.ann1.R3KWW0	182.3727959	377.5237869	271.9827587	1671.983473	1638.097718	1038.684798	277.2931138	1449.588663	-2.389170774	1.02E-08	1.01E-06	arahy.R3KWW0	arahy.Tifrunner.gnm1.Arahy.06	108363763	108368221	-	588	-	-	-
arahy.Tifrunner.gnm1.ann1.8F6VIX	0	0	0	98.25643526	42.59284299	36.90758165	0	59.25228664	-8.361281085	1.11E-08	1.09E-06	arahy.8F6VIX	arahy.Tifrunner.gnm1.Arahy.12	10007448	10009079	+	971	-	-	-
novel.1920	0	0	0	39.7897961	35.68589548	49.56160965	0	41.67910041	-7.851072377	1.21E-08	1.19E-06	-	arahy.Tifrunner.gnm1.Arahy.07	50633437	50636061	+	1177	-	PF17135:Ribosomal protein 60S L18 and 50S L18e	-
arahy.Tifrunner.gnm1.ann1.D699FL	35.12918609	9.471922968	19.62762176	483.9738464	141.592424	559.9407388	21.40957694	395.1690031	-4.187746563	1.23E-08	1.21E-06	arahy.D699FL	arahy.Tifrunner.gnm1.Arahy.03	128066165	128068655	+	1329	-	-	-
arahy.Tifrunner.gnm1.ann1.7SL7L9	0	0	0	38.97775944	35.68589548	53.77961898	0	42.81442464	-7.889594217	1.24E-08	1.21E-06	arahy.7SL7L9	arahy.Tifrunner.gnm1.Arahy.12	9999579	10002405	+	1112	-	-	-
arahy.Tifrunner.gnm1.ann1.ZFC78D	4.484576948	2.706263705	0.934648655	1.62407331	2913.580692	2104.786657	2.708496436	1673.330474	-9.260016638	1.29E-08	1.26E-06	arahy.ZFC78D	arahy.Tifrunner.gnm1.Arahy.14	11360143	11361804	+	1662	-	FAD-binding, type 2	FAD_binding_4
arahy.Tifrunner.gnm1.ann1.IBI7K6	0	0	0	61.71478578	27.62779005	69.59715398	0	52.97990994	-8.198630263	1.39E-08	1.35E-06	arahy.IBI7K6	arahy.Tifrunner.gnm1.Arahy.12	11172944	11175523	-	1443	-	-	-
arahy.Tifrunner.gnm1.ann1.TXZ93S	3.737147457	8.118791115	5.607891933	12.99258648	1216.77392	1201.078157	5.821276835	810.2815546	-7.136427798	1.44E-08	1.40E-06	arahy.TXZ93S	arahy.Tifrunner.gnm1.Arahy.14	124156622	124185389	+	10989	-	NB-ARC	NB-ARC
novel.3470	0	0	0	34.91757617	96.69726518	42.18009332	0	57.93164489	-8.323650966	1.50E-08	1.45E-06	-	arahy.Tifrunner.gnm1.Arahy.13	15781018	15781608	+	591	-	-	-
arahy.Tifrunner.gnm1.ann1.61VEI2	13.45373084	10.82505482	5.607891933	143.7304879	66.76715929	203.5189503	9.962225865	138.0055325	-3.787935715	1.55E-08	1.50E-06	arahy.61VEI2	arahy.Tifrunner.gnm1.Arahy.12	119914556	119915473	+	312	-	-	-
arahy.Tifrunner.gnm1.ann1.1H01Y5	0.747429491	1.353131853	0	2.436109965	1562.121296	1189.478632	0.700187115	918.0120124	-10.43609806	1.60E-08	1.54E-06	arahy.1H01Y5	arahy.Tifrunner.gnm1.Arahy.14	96475313	96481932	+	3392	-	-	-
novel.1844	19.43316677	21.65010964	14.01972983	86.07588543	86.33684391	91.74170297	18.36766875	88.05147744	-2.271411946	1.62E-08	1.55E-06	-	arahy.Tifrunner.gnm1.Arahy.06	108518363	108519883	-	1521	-	PF03151:Triose-phosphate Transporter family	-
arahy.Tifrunner.gnm1.ann1.23DZNC	0	4.059395558	0.934648655	56.84256585	73.6741068	63.27013998	1.664681404	64.59560421	-5.538882441	1.63E-08	1.56E-06	arahy.23DZNC	arahy.Tifrunner.gnm1.Arahy.17	130348316	130350033	-	336	-	-	-
arahy.Tifrunner.gnm1.ann1.V9R690	0	0	0	69.83515233	28.77894797	50.61611198	0	49.74340409	-8.108845983	1.72E-08	1.63E-06	arahy.V9R690	arahy.Tifrunner.gnm1.Arahy.12	13647907	13650300	+	1203	-	-	-
arahy.Tifrunner.gnm1.ann1.QBUW59	0	1.353131853	0	41.41386941	89.79031766	91.74170297	0.451043951	74.31529668	-7.721221601	1.73E-08	1.64E-06	arahy.QBUW59	arahy.Tifrunner.gnm1.Arahy.06	29020697	29021445	-	616	-	WD40-repeat-containing domain	-
novel.3362	0	0	0	75.51940892	27.62779005	54.83412131	0	52.66044009	-8.190970369	1.77E-08	1.68E-06	-	arahy.Tifrunner.gnm1.Arahy.12	66968180	66973106	-	1823	-	-	-
novel.1636	0	0	0	26.79720962	58.70905386	74.86966564	0	53.45864304	-8.207917331	1.85E-08	1.75E-06	-	arahy.Tifrunner.gnm1.Arahy.06	24160675	24162925	+	2159	-	-	-
arahy.Tifrunner.gnm1.ann1.NJH50R	14.94858983	12.17818667	14.95437849	99.88050857	67.91831721	76.97867031	14.02705166	81.59249869	-2.531602464	2.01E-08	1.88E-06	arahy.NJH50R	arahy.Tifrunner.gnm1.Arahy.06	112327704	112330936	+	1090	-	-	-
arahy.Tifrunner.gnm1.ann1.EJI1J0	7.474294913	10.82505482	14.01972983	24.36109965	1826.887617	1309.691898	10.77302652	1053.646871	-6.614276382	2.02E-08	1.89E-06	arahy.EJI1J0	arahy.Tifrunner.gnm1.Arahy.14	623672	632139	+	5390	-	ATPase, F1/V1/A1 complex, alpha/beta subunit, nucleotide-binding domain	ATP-synt_ab
arahy.Tifrunner.gnm1.ann1.HDGT4K	26.90746169	13.53131853	22.43156773	96.63236195	665.3692771	563.1042458	20.95678265	441.7019616	-4.3872126	2.08E-08	1.93E-06	arahy.HDGT4K	arahy.Tifrunner.gnm1.Arahy.14	9192039	9199275	-	5075	-	-	PPR
arahy.Tifrunner.gnm1.ann1.02VXE5	21.67545525	14.88445038	2.803945966	21.92498969	3818.390817	4399.383733	13.12128386	2746.566513	-7.707735156	2.17E-08	2.01E-06	arahy.02VXE5	arahy.Tifrunner.gnm1.Arahy.14	17828807	17836710	+	5423	-	Condensin-2 complex subunit H2, C-terminal	-
novel.434	0	0	0	31.66942955	41.44168508	80.14217731	0	51.08443064	-8.143240575	2.21E-08	2.04E-06	-	arahy.Tifrunner.gnm1.Arahy.02	93434860	93437081	+	1396	-	-	-
arahy.Tifrunner.gnm1.ann1.KYG50C	1.494858983	4.059395558	4.673243277	96.63236195	69.06947513	40.07108865	3.409165939	68.59097524	-4.381237258	2.36E-08	2.17E-06	arahy.KYG50C	arahy.Tifrunner.gnm1.Arahy.12	119784928	119787105	+	997	-	-	Thaumatin
arahy.Tifrunner.gnm1.ann1.U79B3Z	61.28921829	87.95357041	54.20962202	246.0471065	283.184848	222.4999923	67.81747024	250.5773156	-1.896260406	2.37E-08	2.17E-06	arahy.U79B3Z	arahy.Tifrunner.gnm1.Arahy.06	109281282	109286574	+	1518	-	SET domain	SET
novel.4138	0	0	0	70.64718899	34.53473756	35.85307932	0	47.01166862	-8.027694944	2.39E-08	2.18E-06	-	arahy.Tifrunner.gnm1.Arahy.15	153669426	153684551	+	2470	-	-	-
arahy.Tifrunner.gnm1.ann1.78GQMD	0.747429491	2.706263705	6.542540588	6.49629324	1655.365087	1351.871991	3.332077928	1004.57779	-8.242471517	2.47E-08	2.25E-06	arahy.78GQMD	arahy.Tifrunner.gnm1.Arahy.14	105808655	105812888	+	2957	-	-	HMG_box
arahy.Tifrunner.gnm1.ann1.Y1RBXN	0.747429491	0	0	61.71478578	44.89515883	71.70615864	0.249143164	59.43870109	-7.402225558	2.48E-08	2.25E-06	arahy.Y1RBXN	arahy.Tifrunner.gnm1.Arahy.10	100750504	100753129	+	1593	-	-	-
arahy.Tifrunner.gnm1.ann1.7H8NL8	79.22752608	60.89093336	121.5043252	388.9655578	401.7541137	334.2772396	87.20759488	374.9989703	-2.098996995	2.52E-08	2.28E-06	arahy.7H8NL8	arahy.Tifrunner.gnm1.Arahy.06	109445916	109452383	+	2587	-	YAP-binding/ALF4/Glomulin	-
novel.2336	0	0	0	66.58700571	40.29052716	30.58056766	0	45.81936684	-7.990201679	2.61E-08	2.35E-06	-	arahy.Tifrunner.gnm1.Arahy.09	10022068	10023675	+	876	-	-	-
arahy.Tifrunner.gnm1.ann1.FNBZ5S	3.737147457	2.706263705	4.673243277	11.36851317	750.554963	586.3032971	3.70555148	449.4089244	-6.910716025	2.61E-08	2.35E-06	arahy.FNBZ5S	arahy.Tifrunner.gnm1.Arahy.14	135899122	135902509	+	1464	-	-	zf-RanBP
novel.4274	0	0	0	27.60924627	48.34863259	78.03317264	0	51.3303505	-8.149671986	2.65E-08	2.39E-06	-	arahy.Tifrunner.gnm1.Arahy.15	149962289	149972244	-	2724	-	-	-
arahy.Tifrunner.gnm1.ann1.L9HQYR	366.2404507	285.5108209	642.1036263	1905.037993	4606.933991	2896.717909	431.284966	3136.229964	-2.861556996	3.06E-08	2.75E-06	arahy.L9HQYR	arahy.Tifrunner.gnm1.Arahy.14	5893935	5897804	+	1846	-	RNA recognition motif domain	RRM_1
novel.2482	0	0	0	41.41386941	39.13936924	31.63506999	0	37.39610288	-7.695248779	3.08E-08	2.75E-06	-	arahy.Tifrunner.gnm1.Arahy.09	13113636	13115795	-	1675	-	-	-
novel.1817	0	0	0	37.35368613	34.53473756	36.90758165	0	36.26533512	-7.650660753	3.20E-08	2.84E-06	-	arahy.Tifrunner.gnm1.Arahy.06	95026160	95029396	-	846	-	PF00063:Myosin head (motor domain)	Myosin_head
arahy.Tifrunner.gnm1.ann1.QY8RSF	0	0	0.934648655	91.76014202	41.44168508	63.27013998	0.311549552	65.49065569	-7.543945874	3.25E-08	2.88E-06	arahy.QY8RSF	arahy.Tifrunner.gnm1.scaffold_83	30154	33896	+	768	-	-	-
novel.3326	0	0	0	73.89533561	26.47663213	47.45260498	0	49.27485757	-8.095397386	3.43E-08	3.03E-06	-	arahy.Tifrunner.gnm1.Arahy.12	7306076	7307886	-	894	-	-	-
arahy.Tifrunner.gnm1.ann1.L8N3TB	0	0	0.934648655	90.13606871	34.53473756	98.06871697	0.311549552	74.24650775	-7.723757892	3.82E-08	3.37E-06	arahy.L8N3TB	arahy.Tifrunner.gnm1.Arahy.02	79442744	79444382	+	1097	-	Membrane transport protein	-
arahy.Tifrunner.gnm1.ann1.JX1V6X	0	0	0	55.21849254	29.93010589	36.90758165	0	40.68539336	-7.818997879	3.86E-08	3.40E-06	arahy.JX1V6X	arahy.Tifrunner.gnm1.Arahy.07	225487	227139	+	1653	-	-	-
novel.1860	0	0	0	68.21107902	42.59284299	27.41706066	0	46.07366089	-7.998014574	3.93E-08	3.45E-06	-	arahy.Tifrunner.gnm1.Arahy.07	1277469	1280289	+	2543	-	PF13966:zinc-binding in reverse transcriptase|PF13456:Reverse transcriptase-like	-
novel.4962	0	0	0	48.7221993	26.47663213	112.8317496	0	62.67686035	-8.439610933	3.97E-08	3.48E-06	-	arahy.Tifrunner.gnm1.Arahy.18	92889067	92890231	+	1165	-	-	-
arahy.Tifrunner.gnm1.ann1.83X6NM	0	0	0	45.47405268	33.38357964	32.68957232	0	37.18240155	-7.68822893	4.06E-08	3.55E-06	arahy.83X6NM	arahy.Tifrunner.gnm1.Arahy.12	108916471	108922070	-	699	-	DNA/RNA-binding domain, Est1-type	-
novel.3960	0	0	0.934648655	0.812036655	2131.944466	1363.471517	0.311549552	1165.40934	-11.69446739	4.15E-08	3.62E-06	-	arahy.Tifrunner.gnm1.Arahy.14	124792969	124803101	-	9874	-	PF00854:POT family	-
arahy.Tifrunner.gnm1.ann1.M7DLA2	0	2.706263705	0.934648655	4.060183275	1488.447189	808.8032894	1.213637454	767.1035539	-9.421305324	4.17E-08	3.63E-06	arahy.M7DLA2	arahy.Tifrunner.gnm1.Arahy.14	8229956	8239326	-	5391	-	WD40-repeat-containing domain	-
arahy.Tifrunner.gnm1.ann1.N84Z86	12.70630135	39.24082372	35.51664891	179.4601008	316.5684277	239.3720296	29.15459133	245.1335193	-3.088100646	4.25E-08	3.69E-06	arahy.N84Z86	arahy.Tifrunner.gnm1.Arahy.14	134409512	134413263	-	2814	-	PPM-type phosphatase domain	PP2C
arahy.Tifrunner.gnm1.ann1.6H4NJX	40.36119253	55.47840595	100.9420548	462.0488567	375.2774815	327.9502256	65.59388442	388.4255213	-2.566912838	4.25E-08	3.69E-06	arahy.6H4NJX	arahy.Tifrunner.gnm1.Arahy.06	110263567	110266512	+	2231	-	UDP-glucuronosyl/UDP-glucosyltransferase	UDPGT
arahy.Tifrunner.gnm1.ann1.EN1JYH	30.64460914	50.06587854	43.92848681	172.9638075	141.592424	190.8649223	41.54632483	168.4737179	-2.034854811	4.30E-08	3.73E-06	arahy.EN1JYH	arahy.Tifrunner.gnm1.Arahy.01	110813570	110815030	-	1461	-	-	-
arahy.Tifrunner.gnm1.ann1.V3MNVK	0	0	0.934648655	58.46663916	44.89515883	53.77961898	0.311549552	52.38047233	-7.220363315	4.46E-08	3.84E-06	arahy.V3MNVK	arahy.Tifrunner.gnm1.Arahy.17	152527	159830	+	2242	-	WTAP/Mum2 family	-
arahy.Tifrunner.gnm1.ann1.2N89KK	65.77379523	25.7095052	31.77805429	505.8988361	207.2084254	413.3649145	41.08711824	375.4907253	-3.180507363	4.46E-08	3.84E-06	arahy.2N89KK	arahy.Tifrunner.gnm1.Arahy.17	606446	610020	+	2185	-	-	TBC
arahy.Tifrunner.gnm1.ann1.XPT71U	14.20116033	16.23758223	14.01972983	29.23331958	1429.738135	1765.236905	14.8194908	1074.73612	-6.181808721	4.75E-08	4.07E-06	arahy.XPT71U	arahy.Tifrunner.gnm1.Arahy.14	140434152	140440697	-	4915	-	-	-
arahy.Tifrunner.gnm1.ann1.HUI7W7	20.92802576	58.18466966	82.24908168	347.5516884	3325.695227	1072.428873	53.78725903	1581.891929	-4.880371908	4.83E-08	4.13E-06	arahy.HUI7W7	arahy.Tifrunner.gnm1.Arahy.14	8982459	8988362	-	2543	-	Ferric reductase, NAD binding domain	FAD_binding_8
novel.1849	0	0	0	67.39904237	26.47663213	42.18009332	0	45.35192261	-7.975867995	4.88E-08	4.16E-06	-	arahy.Tifrunner.gnm1.Arahy.06	109622491	109627825	-	1646	-	PF01740:STAS domain	STAS
arahy.Tifrunner.gnm1.ann1.GI2C3C	2.242288474	4.059395558	2.803945966	97.4443986	66.76715929	31.63506999	3.035209999	65.28220929	-4.475349759	5.01E-08	4.27E-06	arahy.GI2C3C	arahy.Tifrunner.gnm1.Arahy.17	132132	135490	-	1555	-	Decaprenyl diphosphate synthase-like	-
novel.1820	0	0	0	38.97775944	27.62779005	66.43364698	0	44.34639882	-7.940615541	5.02E-08	4.27E-06	-	arahy.Tifrunner.gnm1.Arahy.06	97297725	97302024	-	1131	-	PF13855:Leucine rich repeat	-
arahy.Tifrunner.gnm1.ann1.WZ05FZ	145.7487508	166.4352179	129.9161631	344.3035417	393.6960082	432.3459565	147.3667106	390.1151688	-1.40723781	5.16E-08	4.38E-06	arahy.WZ05FZ	arahy.Tifrunner.gnm1.Arahy.06	111488569	111497997	+	2863	-	Cation/H+ exchanger	Na_H_Exchanger
novel.3337	0	0	0	61.71478578	26.47663213	41.12559099	0	43.10566963	-7.902531063	5.19E-08	4.40E-06	-	arahy.Tifrunner.gnm1.Arahy.12	15718734	15722010	-	1479	-	-	-
arahy.Tifrunner.gnm1.ann1.MH7BQR	29.14975016	41.94708743	78.51048706	246.0471065	496.149063	426.0189425	49.86910822	389.4050373	-2.965017037	5.24E-08	4.43E-06	arahy.MH7BQR	arahy.Tifrunner.gnm1.Arahy.14	129791207	129795491	+	1826	-	-	PALP
novel.1686	174.1510715	323.3985128	795.3860058	6211.268374	6108.043917	3071.765296	430.97853	5130.359196	-3.573409248	5.42E-08	4.58E-06	-	arahy.Tifrunner.gnm1.Arahy.06	92216806	92218360	+	891	-	-	-
arahy.Tifrunner.gnm1.ann1.CX01Q8	43.3509105	60.89093336	55.14427067	159.971221	224.4757942	185.5924106	53.12870484	190.0131419	-1.846268094	5.66E-08	4.75E-06	arahy.CX01Q8	arahy.Tifrunner.gnm1.Arahy.06	108738702	108747622	+	1204	-	-	-
arahy.Tifrunner.gnm1.ann1.VUP4LL	15.69601932	24.35637335	14.95437849	44.66201603	2361.024891	1109.336454	18.33559038	1171.674454	-6.002339481	5.68E-08	4.76E-06	arahy.VUP4LL	arahy.Tifrunner.gnm1.Arahy.14	4432666	4439026	-	5244	-	Heat shock protein 70 family	HSP70
arahy.Tifrunner.gnm1.ann1.N35TLR	14.20116033	12.17818667	15.88902714	82.01570216	78.27873848	62.21563765	14.08945805	74.17002609	-2.386952678	5.68E-08	4.76E-06	arahy.N35TLR	arahy.Tifrunner.gnm1.Arahy.17	132340005	132343611	-	2114	-	-	-
arahy.Tifrunner.gnm1.ann1.Z4Y9AS	2.242288474	0	0	78.76755554	48.34863259	50.61611198	0.747429491	59.24410004	-6.040378043	5.93E-08	4.95E-06	arahy.Z4Y9AS	arahy.Tifrunner.gnm1.Arahy.08	31977410	31979926	+	1332	-	-	ANF_receptor
novel.564	0	0	0	37.35368613	27.62779005	68.54265164	0	44.50804261	-7.945677322	6.01E-08	5.01E-06	-	arahy.Tifrunner.gnm1.Arahy.02	92355717	92359148	-	2908	-	-	-
arahy.Tifrunner.gnm1.ann1.VY93JW	9.716583387	10.82505482	11.21578387	23.549063	928.9844405	1166.27958	10.58580736	706.2710279	-6.061003528	6.23E-08	5.19E-06	arahy.VY93JW	arahy.Tifrunner.gnm1.Arahy.14	96757112	96767848	-	1945	-	-	-
novel.1801	2.989717965	0	0	42.22590606	102.4530548	110.722745	0.996572655	85.13390193	-6.191646822	6.53E-08	5.42E-06	-	arahy.Tifrunner.gnm1.Arahy.06	85405412	85408763	-	3352	-	PF14392:Zinc knuckle|PF14111:Domain of unknown function (DUF4283)	-
arahy.Tifrunner.gnm1.ann1.96TV6J	14.94858983	17.59071408	19.62762176	67.39904237	1093.600023	477.6895568	17.38897522	546.2295407	-4.974171025	6.62E-08	5.48E-06	arahy.96TV6J	arahy.Tifrunner.gnm1.Arahy.14	133122454	133122840	-	345	-	At2g23090-like	-
novel.1808	0	0	0	33.29350286	33.38357964	33.74407466	0	33.47371905	-7.534660972	6.86E-08	5.66E-06	-	arahy.Tifrunner.gnm1.Arahy.06	90933589	90936331	-	1788	-	PF00154:recA bacterial DNA recombination protein	-
arahy.Tifrunner.gnm1.ann1.53FINS	8.969153896	8.118791115	10.28113521	8.12036655	1503.412242	2580.367209	9.12302674	1363.966606	-7.222366912	7.05E-08	5.79E-06	arahy.53FINS	arahy.Tifrunner.gnm1.Arahy.14	217025	220926	+	3069	-	Sucrose synthase	Glycos_transf_1
arahy.Tifrunner.gnm1.ann1.ID2MIU	8.969153896	5.41252741	14.95437849	52.78238258	364.9170603	283.6611276	9.778686598	233.7868568	-4.564525876	7.24E-08	5.93E-06	arahy.ID2MIU	arahy.Tifrunner.gnm1.Arahy.14	127641272	127644168	-	1284	-	-	-
arahy.Tifrunner.gnm1.ann1.L9V79C	2.242288474	0	3.738594622	13.80462314	501.9048526	452.3815008	1.993627699	322.6969922	-7.278663922	7.50E-08	6.12E-06	arahy.L9V79C	arahy.Tifrunner.gnm1.Arahy.14	137013945	137021483	-	2432	-	-	-
arahy.Tifrunner.gnm1.ann1.6S4II0	0	1.353131853	2.803945966	2.436109965	2404.768892	757.1326751	1.385692606	1054.779226	-9.59814226	7.65E-08	6.23E-06	arahy.6S4II0	arahy.Tifrunner.gnm1.Arahy.14	135035107	135041030	-	2696	-	Peptidase S8/S53 domain	Peptidase_S8
novel.3363	0	0	0	94.19625198	31.08126381	32.68957232	0	52.65569604	-8.191327355	7.80E-08	6.34E-06	-	arahy.Tifrunner.gnm1.Arahy.12	69237606	69241053	-	2106	-	PF02902:Ulp1 protease family, C-terminal catalytic domain	Peptidase_C48
arahy.Tifrunner.gnm1.ann1.9QA6UY	0	0	0.934648655	1.62407331	1034.890969	941.6705833	0.311549552	659.3952085	-10.87280252	7.88E-08	6.40E-06	arahy.9QA6UY	arahy.Tifrunner.gnm1.Arahy.20	124469289	124472689	-	2623	-	Glycosyl transferase, family 8	Glyco_transf_8
arahy.Tifrunner.gnm1.ann1.29C4GT	2.242288474	9.471922968	3.738594622	4.87221993	1907.468671	1314.964409	5.150935354	1075.768434	-7.73321212	8.26E-08	6.68E-06	arahy.29C4GT	arahy.Tifrunner.gnm1.Arahy.14	9328923	9332411	+	1221	-	Synaptobrevin	-
arahy.Tifrunner.gnm1.ann1.15VHK9	130.0527315	85.24730671	120.5696766	319.9424421	358.0101127	325.8412209	111.9565716	334.5979252	-1.570679681	8.46E-08	6.82E-06	arahy.15VHK9	arahy.Tifrunner.gnm1.Arahy.20	141218140	141223280	-	2428	-	Nucleoside phosphatase GDA1/CD39	-
arahy.Tifrunner.gnm1.ann1.3P4LGJ	1.494858983	1.353131853	1.869297311	5.684256585	562.9162223	310.0236859	1.572429382	292.8747216	-7.533269305	8.57E-08	6.89E-06	arahy.3P4LGJ	arahy.Tifrunner.gnm1.Arahy.14	10405146	10415118	-	6802	-	Glycoside hydrolase, family 3, N-terminal	Glyco_hydro_3
arahy.Tifrunner.gnm1.ann1.WRPQ8T	158.4550522	138.019449	103.7460008	401.1461076	379.8821132	501.9431105	133.406834	427.6571104	-1.679461797	8.98E-08	7.20E-06	arahy.WRPQ8T	arahy.Tifrunner.gnm1.Arahy.18	38279074	38286590	+	1613	-	Acetoacetate decarboxylase beta barrel domain	-
arahy.Tifrunner.gnm1.ann1.4VY1XX	0.747429491	5.41252741	5.607891933	12.99258648	655.0088558	838.3293547	3.922616278	502.1102657	-7.028405182	9.33E-08	7.46E-06	arahy.4VY1XX	arahy.Tifrunner.gnm1.Arahy.14	6790993	6793568	-	1925	-	-	-
arahy.Tifrunner.gnm1.ann1.0R79PA	2.242288474	4.059395558	1.869297311	21.11295303	165.7667403	164.5023639	2.723660447	117.1273524	-5.467979992	9.40E-08	7.51E-06	arahy.0R79PA	arahy.Tifrunner.gnm1.Arahy.14	126638818	126646247	+	2262	-	Phosphomannomutase	adh_short
novel.3336	0	0	0	54.40645589	23.02315838	44.28909799	0	40.57290408	-7.814823717	9.48E-08	7.56E-06	-	arahy.Tifrunner.gnm1.Arahy.12	15712190	15715222	-	1350	-	-	-
novel.1799	0	0	0	28.42128293	75.97642264	32.68957232	0	45.6957593	-7.981098804	9.72E-08	7.72E-06	-	arahy.Tifrunner.gnm1.Arahy.06	84714801	84715869	-	1069	-	-	-
arahy.Tifrunner.gnm1.ann1.3FW66N	1.494858983	8.118791115	2.803945966	4.060183275	1503.412242	1321.291423	4.139198688	942.9212828	-7.867994365	9.82E-08	7.79E-06	arahy.3FW66N	arahy.Tifrunner.gnm1.Arahy.14	77924332	77929156	+	2592	-	Tetratricopeptide-like helical domain	FKBP_C
novel.1748	0	0	0	60.09071247	62.16252761	20.03554433	0	47.4295948	-8.037994953	1.04E-07	8.25E-06	-	arahy.Tifrunner.gnm1.Arahy.06	11800915	11803905	-	2991	-	PF13855:Leucine rich repeat|PF00931:NB-ARC domain	NB-ARC
arahy.Tifrunner.gnm1.ann1.QJT344	208.5328281	147.4913719	153.2823795	493.7182863	491.5444313	697.0260421	169.7688598	560.7629199	-1.720060247	1.05E-07	8.28E-06	arahy.QJT344	arahy.Tifrunner.gnm1.Arahy.06	110434786	110446942	+	9262	-	-	-
arahy.Tifrunner.gnm1.ann1.9N7MS3	10.46401288	13.53131853	14.01972983	47.91016265	384.4867449	452.3815008	12.67168708	294.9261361	-4.5440376	1.10E-07	8.64E-06	arahy.9N7MS3	arahy.Tifrunner.gnm1.Arahy.14	110730869	110737446	-	2887	-	Adenylosuccinate synthetase	-
arahy.Tifrunner.gnm1.ann1.UF9Q9U	2.242288474	2.706263705	1.869297311	8.12036655	359.1612707	375.4028305	2.272616497	247.5614892	-6.778357308	1.10E-07	8.64E-06	arahy.UF9Q9U	arahy.Tifrunner.gnm1.Arahy.14	8415168	8418150	-	2456	-	SMAD/FHA domain	FHA
arahy.Tifrunner.gnm1.ann1.Z1MAHQ	1.494858983	1.353131853	0	2.436109965	919.7751771	703.3530561	0.949330278	541.8547811	-9.163722426	1.12E-07	8.80E-06	arahy.Z1MAHQ	arahy.Tifrunner.gnm1.Arahy.14	121491319	121498429	-	1227	-	Dim1 family	-
arahy.Tifrunner.gnm1.ann1.41N8FB	0.747429491	4.059395558	1.869297311	1.62407331	1444.703188	872.0734294	2.22537412	772.8002302	-8.489905669	1.13E-07	8.84E-06	arahy.41N8FB	arahy.Tifrunner.gnm1.Arahy.14	31064082	31068242	-	2309	-	-	-
arahy.Tifrunner.gnm1.ann1.I4Y26E	0.747429491	1.353131853	0.934648655	2.436109965	920.926335	303.6966719	1.011736666	409.0197056	-8.69540212	1.20E-07	9.33E-06	arahy.I4Y26E	arahy.Tifrunner.gnm1.Arahy.14	36486891	36490310	-	1800	-	Glutathione S-transferase, N-terminal	-
arahy.Tifrunner.gnm1.ann1.B91B55	0.747429491	1.353131853	1.869297311	4.060183275	631.9856974	333.2227372	1.323286218	323.0895393	-7.949772919	1.20E-07	9.33E-06	arahy.B91B55	arahy.Tifrunner.gnm1.Arahy.14	132106172	132109850	+	1590	-	-	-
arahy.Tifrunner.gnm1.ann1.5A3JDR	37.37147457	40.59395558	51.40567605	151.0388178	218.7200046	145.521322	43.12370206	171.7600481	-1.992530958	1.20E-07	9.38E-06	arahy.5A3JDR	arahy.Tifrunner.gnm1.Arahy.06	110419284	110422308	+	1385	-	NADH:flavin oxidoreductase/NADH oxidase, N-terminal	Oxidored_FMN
arahy.Tifrunner.gnm1.ann1.10MHJ6	3.737147457	1.353131853	0.934648655	3.24814662	805.8105431	727.6066098	2.008309322	512.2217665	-7.957237912	1.22E-07	9.45E-06	arahy.10MHJ6	arahy.Tifrunner.gnm1.Arahy.14	22689021	22693929	-	2106	-	DEAD/DEAH box helicase domain	DEAD
arahy.Tifrunner.gnm1.ann1.87INZE	12.70630135	6.765659263	14.01972983	34.91757617	684.9389617	674.8814931	11.16389682	464.912677	-5.36952916	1.24E-07	9.64E-06	arahy.87INZE	arahy.Tifrunner.gnm1.Arahy.14	84419037	84423912	+	2080	-	Proteasome component (PCI) domain	-
arahy.Tifrunner.gnm1.ann1.RG5BSU	2.989717965	1.353131853	2.803945966	8.932403205	366.0682182	390.1658632	2.382265261	255.0554949	-6.710474052	1.25E-07	9.71E-06	arahy.RG5BSU	arahy.Tifrunner.gnm1.Arahy.14	122436374	122445919	+	6264	-	Sec7 domain	Sec7
arahy.Tifrunner.gnm1.ann1.02VCKU	0	0	0	3.24814662	296.998743	516.7061432	0	272.3176776	-10.55862409	1.29E-07	9.94E-06	arahy.02VCKU	arahy.Tifrunner.gnm1.Arahy.10	20827177	20829731	+	843	-	Calcineurin-like phosphoesterase domain, ApaH type	Metallophos
novel.3931	0.747429491	1.353131853	0.934648655	1.62407331	560.6139064	688.5900234	1.011736666	416.9426677	-8.722823324	1.29E-07	9.96E-06	-	arahy.Tifrunner.gnm1.Arahy.14	84212237	84215064	-	1605	-	PF13921:Myb-like DNA-binding domain	-
novel.336	0	0	0	47.09812599	20.72084254	88.57819597	0	52.13238817	-8.174273283	1.30E-07	9.99E-06	-	arahy.Tifrunner.gnm1.Arahy.02	16631464	16632800	+	1017	-	-	-
arahy.Tifrunner.gnm1.ann1.VY3GX3	36.62404507	33.82829631	34.58200025	109.6249484	992.298126	809.8577917	35.01144721	637.2602887	-4.1848793	1.34E-07	1.02E-05	arahy.VY3GX3	arahy.Tifrunner.gnm1.Arahy.14	82117215	82135201	+	7463	-	Zinc finger, UBR-type	zf-UBR1
arahy.Tifrunner.gnm1.ann1.V5BWWI	76.23780811	28.4157689	32.71270294	307.7618923	717.1713834	308.9691836	45.78875999	444.6341531	-3.268754869	1.36E-07	1.03E-05	arahy.V5BWWI	arahy.Tifrunner.gnm1.Arahy.18	43587465	43590035	+	1676	-	Oxoglutarate/iron-dependent dioxygenase	2OG-FeII_Oxy
novel.1725	20.92802576	8.118791115	14.95437849	125.8656815	82.88337015	95.9597123	14.66706512	101.569588	-2.757586793	1.37E-07	1.04E-05	-	arahy.Tifrunner.gnm1.Arahy.06	109242794	109248640	+	2702	-	PF00082:Subtilase family|PF05922:Peptidase inhibitor I9	Peptidase_S8
arahy.Tifrunner.gnm1.ann1.LPB8X1	2.242288474	5.41252741	3.738594622	14.61665979	450.1027462	289.9881416	3.797803502	251.5691825	-6.078636131	1.46E-07	1.10E-05	arahy.LPB8X1	arahy.Tifrunner.gnm1.Arahy.14	136059136	136063441	+	2398	-	Amino acid/polyamine transporter I	-
arahy.Tifrunner.gnm1.ann1.2HNW91	0.747429491	2.706263705	3.738594622	8.12036655	430.5330616	496.6705988	2.397429273	311.7746757	-7.048538979	1.50E-07	1.13E-05	arahy.2HNW91	arahy.Tifrunner.gnm1.Arahy.14	138141083	138145763	-	2794	-	ATPase, AAA-type, core	-
arahy.Tifrunner.gnm1.ann1.D09E4Z	2.989717965	4.059395558	0.934648655	4.060183275	1015.321284	527.2511665	2.661254059	515.5442114	-7.617194314	1.59E-07	1.20E-05	arahy.D09E4Z	arahy.Tifrunner.gnm1.Arahy.14	22740416	22745116	+	3205	-	Peptidase M41	AAA
arahy.Tifrunner.gnm1.ann1.2QV4RS	40.36119253	33.82829631	57.94821664	156.7230744	1125.832445	705.4620608	44.04590183	662.6725266	-3.908636497	1.61E-07	1.21E-05	arahy.2QV4RS	arahy.Tifrunner.gnm1.Arahy.14	40338987	40343406	+	3016	-	Membrane transport protein	-
arahy.Tifrunner.gnm1.ann1.5JEW3L	55.30978236	23.00324149	33.6473516	170.5276976	256.7082159	202.4644479	37.32012515	209.9001205	-2.472307757	1.64E-07	1.23E-05	arahy.5JEW3L	arahy.Tifrunner.gnm1.Arahy.11	92661057	92664078	-	1437	-	Crotonase superfamily	ECH
arahy.Tifrunner.gnm1.ann1.JLJY7Q	15.69601932	37.88769187	45.79778412	237.9267399	200.3014779	187.7014153	33.1271651	208.643211	-2.667304638	1.65E-07	1.24E-05	arahy.JLJY7Q	arahy.Tifrunner.gnm1.Arahy.06	108852697	108856753	+	3119	-	Serine-threonine/tyrosine-protein kinase, catalytic domain	Pkinase_Tyr
arahy.Tifrunner.gnm1.ann1.AC77RP	1.494858983	0	3.738594622	2.436109965	1745.155405	720.2250934	1.744484535	822.6055361	-8.840194593	1.75E-07	1.31E-05	arahy.AC77RP	arahy.Tifrunner.gnm1.Arahy.14	92665154	92665545	-	295	-	-	-
arahy.Tifrunner.gnm1.ann1.LHT5YI	0	0	0	38.97775944	23.02315838	39.01658632	0	33.67250138	-7.545113896	1.82E-07	1.35E-05	arahy.LHT5YI	arahy.Tifrunner.gnm1.Arahy.10	101057099	101061678	-	3072	-	-	-
arahy.Tifrunner.gnm1.ann1.TEAN6W	254.126027	227.3261512	209.3612988	531.884009	473.1259046	551.5047201	230.271159	518.8382113	-1.170928522	1.85E-07	1.37E-05	arahy.TEAN6W	arahy.Tifrunner.gnm1.Arahy.12	115905611	115910032	-	1760	-	-	-
arahy.Tifrunner.gnm1.ann1.8KVL3I	0	0	0	4.060183275	267.0686372	322.6777139	0	197.9355114	-10.09821645	1.91E-07	1.41E-05	arahy.8KVL3I	arahy.Tifrunner.gnm1.Arahy.14	26154071	26160875	+	3895	-	-	-
arahy.Tifrunner.gnm1.ann1.C9BI3G	5.97943593	18.94384594	6.542540588	21.92498969	1365.273292	973.3056533	10.48860748	786.8346449	-6.246716826	1.91E-07	1.41E-05	arahy.C9BI3G	arahy.Tifrunner.gnm1.Arahy.14	27440123	27447356	-	4342	-	Armadillo-type fold	PUF
arahy.Tifrunner.gnm1.ann1.4KB8WD	167.4242061	358.5799409	248.6165424	924.0977134	1032.588653	1265.4028	258.2068964	1074.029722	-2.060038237	1.93E-07	1.43E-05	arahy.4KB8WD	arahy.Tifrunner.gnm1.Arahy.06	44473920	44483743	+	4501	-	-	PHD
arahy.Tifrunner.gnm1.ann1.ST1ALI	4.484576948	18.94384594	6.542540588	39.7897961	742.4968576	570.4857621	9.990321157	450.9241386	-5.52284029	1.95E-07	1.43E-05	arahy.ST1ALI	arahy.Tifrunner.gnm1.Arahy.14	701053	704337	+	1736	-	AMP-dependent synthetase/ligase	AMP-binding
arahy.Tifrunner.gnm1.ann1.9J0NPV	1.494858983	0	0	93.38421533	28.77894797	138.1398056	0.498286328	86.76765631	-7.169742659	1.95E-07	1.44E-05	arahy.9J0NPV	arahy.Tifrunner.gnm1.Arahy.06	110129047	110129994	+	785	-	Phytocyanin domain	Cu_bind_like
arahy.Tifrunner.gnm1.ann1.04G3W2	201.0585332	220.560492	193.4722717	458.8007101	417.8703245	421.8009332	205.0304323	432.8239893	-1.081089008	2.03E-07	1.49E-05	arahy.04G3W2	arahy.Tifrunner.gnm1.Arahy.06	24574227	24581215	+	3601	-	RNA recognition motif domain	-
arahy.Tifrunner.gnm1.ann1.JU3PXC	1068.076743	1376.135094	1035.59071	2613.133956	3829.902396	3227.831641	1159.934182	3223.622664	-1.475132497	2.06E-07	1.51E-05	arahy.JU3PXC	arahy.Tifrunner.gnm1.Arahy.06	111632994	111647279	+	9871	-	-	DnaJ
arahy.Tifrunner.gnm1.ann1.XSX4PG	0	0	0	81.2036655	20.72084254	40.07108865	0	47.33186556	-8.037597865	2.12E-07	1.56E-05	arahy.XSX4PG	arahy.Tifrunner.gnm1.Arahy.06	110777422	110778553	+	255	-	-	-
arahy.Tifrunner.gnm1.ann1.9G5FU0	29.89717965	29.76890076	33.6473516	101.5045819	519.1722214	459.7630172	31.10447733	360.1466068	-3.532040484	2.21E-07	1.61E-05	arahy.9G5FU0	arahy.Tifrunner.gnm1.Arahy.14	5213570	5221718	-	5892	-	Protein kinase domain	Pkinase
novel.3911	0	0	0	0.812036655	658.4623295	738.1516331	0	465.8086664	-11.33317219	2.25E-07	1.64E-05	-	arahy.Tifrunner.gnm1.Arahy.14	33583398	33584477	-	1080	-	PF00833:Ribosomal S17	-
novel.3954	0	0	0	1.62407331	392.5448503	592.6303111	0	328.9330782	-10.83117863	2.27E-07	1.65E-05	-	arahy.Tifrunner.gnm1.Arahy.14	116906706	116914346	-	6536	-	PF13359:DDE superfamily endonuclease|PF13041:PPR repeat family	-
arahy.Tifrunner.gnm1.ann1.1F1BFK	29.89717965	70.36285633	55.14427067	373.5368613	580.1835911	215.1184759	51.80143555	389.6129761	-2.919642336	2.27E-07	1.65E-05	arahy.1F1BFK	arahy.Tifrunner.gnm1.Arahy.06	108857023	108860592	-	3110	-	-	-
arahy.Tifrunner.gnm1.ann1.XR6FWD	143.5064623	152.9038993	144.8705416	336.9952118	562.9162223	547.2867108	147.0936344	482.3993816	-1.713167176	2.28E-07	1.65E-05	arahy.XR6FWD	arahy.Tifrunner.gnm1.Arahy.14	133550618	133552847	+	833	-	-	PP-binding
arahy.Tifrunner.gnm1.ann1.2X5A1I	6.726865422	10.82505482	15.88902714	30.04535624	719.4736992	705.4620608	11.14698246	484.9937054	-5.446224277	2.29E-07	1.66E-05	arahy.2X5A1I	arahy.Tifrunner.gnm1.Arahy.14	8758789	8763625	-	2863	-	ATPase, AAA-type, core	AAA
arahy.Tifrunner.gnm1.ann1.TMG43S	0.747429491	0	0	2.436109965	853.0080178	365.9123095	0.249143164	407.1188124	-10.17699668	2.35E-07	1.69E-05	arahy.TMG43S	arahy.Tifrunner.gnm1.Arahy.14	11698850	11702739	+	2274	-	Cytochrome P450	p450
novel.3757	0	1.353131853	0.934648655	0.812036655	1483.842557	667.4999768	0.762593503	717.3848569	-9.981268518	2.35E-07	1.69E-05	-	arahy.Tifrunner.gnm1.Arahy.14	14073660	14076847	+	3188	-	PF12937:F-box-like	-
arahy.Tifrunner.gnm1.ann1.5H7955	0	0	0	40.60183275	23.02315838	33.74407466	0	32.45635526	-7.492646474	2.39E-07	1.72E-05	arahy.5H7955	arahy.Tifrunner.gnm1.Arahy.12	103293109	103295458	+	694	-	-	-
arahy.Tifrunner.gnm1.ann1.7L3EKI	2.242288474	1.353131853	1.869297311	1.62407331	676.8808562	647.4644324	1.821572546	441.9897873	-7.90309739	2.55E-07	1.83E-05	arahy.7L3EKI	arahy.Tifrunner.gnm1.Arahy.14	68144183	68149761	+	3403	-	-	-
arahy.Tifrunner.gnm1.ann1.7T6UUP	0	0	0.934648655	5.684256585	389.0913765	300.5331649	0.311549552	231.7695993	-9.364021433	2.55E-07	1.83E-05	arahy.7T6UUP	arahy.Tifrunner.gnm1.Arahy.14	14990323	14996225	+	3620	-	Peptidase S10, serine carboxypeptidase	Peptidase_S10
arahy.Tifrunner.gnm1.ann1.14SSB6	217.501982	262.5075794	187.8643797	531.884009	653.8576979	785.6042381	222.624647	657.115315	-1.56350633	2.57E-07	1.84E-05	arahy.14SSB6	arahy.Tifrunner.gnm1.Arahy.06	111773940	111779304	-	2739	-	-	-
arahy.Tifrunner.gnm1.ann1.U40EKY	1.494858983	0	1.869297311	3.24814662	482.335168	611.6113531	1.121385431	365.7315559	-8.27154041	2.61E-07	1.86E-05	arahy.U40EKY	arahy.Tifrunner.gnm1.Arahy.14	9714400	9720637	-	2230	-	-	-
arahy.Tifrunner.gnm1.ann1.KI3Z87	38.11890406	56.83153781	42.0591895	144.5425246	235.9873733	172.9383826	45.66987712	184.4894269	-2.023789294	2.62E-07	1.87E-05	arahy.KI3Z87	arahy.Tifrunner.gnm1.Arahy.06	88065912	88069288	+	1728	-	Peptidase A22A, presenilin	-
arahy.Tifrunner.gnm1.ann1.I5W2ZB	0	1.353131853	0	3.24814662	489.2421155	454.4905055	0.451043951	315.6602559	-9.809877047	2.75E-07	1.95E-05	arahy.I5W2ZB	arahy.Tifrunner.gnm1.Arahy.14	133755895	133759074	+	1113	-	-	-
arahy.Tifrunner.gnm1.ann1.AL59ZJ	4.484576948	1.353131853	1.869297311	10.55647652	330.3823227	327.9502256	2.569002037	222.9630083	-6.392897319	2.89E-07	2.04E-05	arahy.AL59ZJ	arahy.Tifrunner.gnm1.Arahy.14	79959873	79967178	-	2923	-	Peptidase C54	-
arahy.Tifrunner.gnm1.ann1.XZI9IJ	16.44344881	12.17818667	6.542540588	20.30091638	1018.774758	1217.950195	11.72139202	752.3419564	-6.001535353	2.92E-07	2.06E-05	arahy.XZI9IJ	arahy.Tifrunner.gnm1.Arahy.14	126579947	126582313	-	1222	-	-	-
novel.3289	0	1.353131853	0	72.2712623	24.17431629	106.5047356	0.451043951	67.65010474	-7.58891376	2.93E-07	2.06E-05	-	arahy.Tifrunner.gnm1.Arahy.12	108813335	108817269	+	3232	-	-	-
arahy.Tifrunner.gnm1.ann1.U1G5UA	0	0	0	0.812036655	679.1831721	589.4668041	0	423.1540043	-11.19459695	2.94E-07	2.06E-05	arahy.U1G5UA	arahy.Tifrunner.gnm1.Arahy.14	50767946	50772347	-	447	-	-	-
arahy.Tifrunner.gnm1.ann1.KQD4NT	65.77379523	66.30346077	44.86313546	212.7536036	338.4404281	633.7559021	58.98013049	394.9833113	-2.74398561	3.06E-07	2.14E-05	arahy.KQD4NT	arahy.Tifrunner.gnm1.Arahy.14	5413913	5417353	+	3295	-	Heavy metal-associated domain, HMA	HMA
arahy.Tifrunner.gnm1.ann1.LG83KY	88.19667997	64.95032892	66.36005454	193.2647239	292.3941114	292.0971462	73.16902114	259.2519938	-1.817616828	3.11E-07	2.17E-05	arahy.LG83KY	arahy.Tifrunner.gnm1.Arahy.06	109051425	109056628	+	1958	-	Glycosyl transferase, family 31	Galactosyl_T
arahy.Tifrunner.gnm1.ann1.QV5EPW	2.989717965	2.706263705	1.869297311	0.812036655	1167.27413	914.2535227	2.52175966	694.1132297	-8.103680771	3.12E-07	2.17E-05	arahy.QV5EPW	arahy.Tifrunner.gnm1.Arahy.14	120361032	120369095	+	5221	-	-	-
arahy.Tifrunner.gnm1.ann1.6S8GSB	0	0	0	59.27867582	18.4185267	43.23459565	0	40.31059939	-7.805698954	3.12E-07	2.17E-05	arahy.6S8GSB	arahy.Tifrunner.gnm1.Arahy.12	82630722	82640448	+	1477	-	Pectinacetylesterase/NOTUM	-
arahy.Tifrunner.gnm1.ann1.TYCH8N	22.42288474	28.4157689	27.10481101	40.60183275	2927.394587	1342.38147	25.98115488	1436.79263	-5.79038638	3.19E-07	2.21E-05	arahy.TYCH8N	arahy.Tifrunner.gnm1.Arahy.14	100570046	100577433	-	3534	-	-	-
arahy.Tifrunner.gnm1.ann1.HK366X	197.3213857	165.082086	217.7731367	452.3044168	675.7296983	548.3412131	193.3922028	558.7917761	-1.527469545	3.22E-07	2.22E-05	arahy.HK366X	arahy.Tifrunner.gnm1.Arahy.06	111419141	111433160	+	5603	-	-	-
arahy.Tifrunner.gnm1.ann1.6S0TFF	1.494858983	0	3.738594622	5.684256585	788.5431744	431.2914542	1.744484535	408.506295	-7.823417016	3.23E-07	2.23E-05	arahy.6S0TFF	arahy.Tifrunner.gnm1.Arahy.14	18423998	18429208	-	3651	-	Ulp1 protease family, C-terminal catalytic domain	Peptidase_C48
novel.3828	38.11890406	59.53780151	68.22935185	182.7082474	215.2665308	206.6824573	55.29535247	201.5524118	-1.872943568	3.34E-07	2.30E-05	-	arahy.Tifrunner.gnm1.Arahy.14	127443268	127447784	+	3859	-	PF00168:C2 domain|PF08372:Plant phosphoribosyltransferase C-terminal	C2
arahy.Tifrunner.gnm1.ann1.1SUT9Q	5.232006439	1.353131853	0.934648655	3.24814662	800.0547536	798.2582661	2.506595649	533.8537221	-7.694231759	3.34E-07	2.30E-05	arahy.1SUT9Q	arahy.Tifrunner.gnm1.Arahy.14	10056720	10058918	+	1952	-	Acyl transferase/acyl hydrolase/lysophospholipase	-
novel.1760	0	0	0	21.92498969	32.23242173	78.03317264	0	44.06352802	-7.929848807	3.40E-07	2.33E-05	-	arahy.Tifrunner.gnm1.Arahy.06	17631994	17637760	-	2550	-	PF00078:Reverse transcriptase (RNA-dependent DNA polymerase)|PF13966:zinc-binding in reverse transcriptase	RVT_1
arahy.Tifrunner.gnm1.ann1.GEC7HX	0.747429491	0	1.869297311	2.436109965	672.2762246	444.9999845	0.872242267	373.2374397	-8.674114005	3.41E-07	2.33E-05	arahy.GEC7HX	arahy.Tifrunner.gnm1.Arahy.14	63444737	63452998	-	4019	-	Serine-threonine/tyrosine-protein kinase, catalytic domain	Pkinase_Tyr
arahy.Tifrunner.gnm1.ann1.UN6PZ5	0.747429491	0	0	1.62407331	878.333492	397.5473795	0.249143164	425.8349816	-10.24186433	3.47E-07	2.37E-05	arahy.UN6PZ5	arahy.Tifrunner.gnm1.Arahy.14	985226	988029	+	808	-	Cystatin domain	-
arahy.Tifrunner.gnm1.ann1.UM9WQL	35.12918609	41.94708743	48.60173008	119.3693883	1405.563819	874.182434	41.89266787	799.7052137	-4.255053227	3.51E-07	2.39E-05	arahy.UM9WQL	arahy.Tifrunner.gnm1.Arahy.14	14430770	14435109	+	2972	-	Poly(A) polymerase, central domain	-
novel.2878	0	0	0	31.66942955	27.62779005	26.36255832	0	28.55325931	-7.306324788	3.53E-07	2.40E-05	-	arahy.Tifrunner.gnm1.Arahy.10	113635072	113636680	-	728	-	-	-
arahy.Tifrunner.gnm1.ann1.T87YGJ	1.494858983	0	1.869297311	73.08329895	25.32547421	52.72511665	1.121385431	50.37796327	-5.361894848	3.62E-07	2.45E-05	arahy.T87YGJ	arahy.Tifrunner.gnm1.Arahy.07	1017631	1021857	+	1504	-	-	-
novel.2067	0	0	0	25.17313631	27.62779005	33.74407466	0	28.84833367	-7.319271839	3.74E-07	2.53E-05	-	arahy.Tifrunner.gnm1.Arahy.07	76141764	76145213	-	2332	-	-	-
arahy.Tifrunner.gnm1.ann1.18IZSC	6.726865422	5.41252741	8.411837899	103.9406918	206.0572675	37.96208399	6.850410244	115.9866811	-4.070413304	3.83E-07	2.59E-05	arahy.18IZSC	arahy.Tifrunner.gnm1.Arahy.07	80523614	80525773	-	1059	-	Glutaredoxin	-
arahy.Tifrunner.gnm1.ann1.DKE7V3	26.90746169	33.82829631	28.03945966	95.00828864	295.8475851	268.8980949	29.59173922	219.9179896	-2.896933897	3.90E-07	2.63E-05	arahy.DKE7V3	arahy.Tifrunner.gnm1.Arahy.14	122053891	122060345	+	1528	-	WD40-repeat-containing domain	WD40
arahy.Tifrunner.gnm1.ann1.TM2XQH	34.3817566	116.3693393	71.03329782	885.119954	2333.397101	370.1303189	73.92813124	1196.215791	-4.020904232	3.92E-07	2.64E-05	arahy.TM2XQH	arahy.Tifrunner.gnm1.Arahy.16	152755730	152763018	+	3830	-	BTB/POZ domain	BTB
arahy.Tifrunner.gnm1.ann1.7CW4TA	4.484576948	0	0	67.39904237	79.4298964	71.70615864	1.494858983	72.84503247	-5.416389268	4.08E-07	2.74E-05	arahy.7CW4TA	arahy.Tifrunner.gnm1.Arahy.03	5176866	5186411	+	821	-	-	-
arahy.Tifrunner.gnm1.ann1.J4PCYS	2.242288474	2.706263705	3.738594622	3.24814662	402.9052716	853.0923874	2.8957156	419.7486019	-7.181234155	4.10E-07	2.75E-05	arahy.J4PCYS	arahy.Tifrunner.gnm1.Arahy.14	110339207	110345669	-	2134	-	Ammonium transporter AmtB-like domain	Ammonium_transp
arahy.Tifrunner.gnm1.ann1.D1PGNE	4.484576948	5.41252741	10.28113521	7.308329895	1373.331397	695.9715398	6.726079856	692.2037556	-6.684301468	4.24E-07	2.84E-05	arahy.D1PGNE	arahy.Tifrunner.gnm1.Arahy.14	85881282	85886129	+	1754	-	-	-
arahy.Tifrunner.gnm1.ann1.EJ0ZDQ	0	0	0.934648655	3.24814662	575.5789594	275.2251089	0.311549552	284.6840716	-9.660790658	4.24E-07	2.84E-05	arahy.EJ0ZDQ	arahy.Tifrunner.gnm1.Arahy.14	31184715	31187716	-	2236	-	Pyruvate kinase, barrel	PK
arahy.Tifrunner.gnm1.ann1.J6Z8IZ	3.737147457	2.706263705	5.607891933	14.61665979	212.964215	435.5094635	4.017101031	221.0301128	-5.768641549	4.31E-07	2.88E-05	arahy.J6Z8IZ	arahy.Tifrunner.gnm1.Arahy.14	92555826	92560602	-	917	-	-	-
arahy.Tifrunner.gnm1.ann1.E19FPK	0.747429491	0	0	0.812036655	762.0665422	717.0615864	0.249143164	493.3133884	-10.45413643	4.40E-07	2.93E-05	arahy.E19FPK	arahy.Tifrunner.gnm1.Arahy.14	138482457	138485680	-	2033	-	-	-
arahy.Tifrunner.gnm1.ann1.6286TX	73.99551964	28.4157689	37.38594622	210.3174937	292.3941114	370.1303189	46.59907825	290.947308	-2.628188574	4.41E-07	2.93E-05	arahy.6286TX	arahy.Tifrunner.gnm1.Arahy.11	131039600	131044771	+	2382	-	Peptidyl-arginine deiminase, Porphyromonas-type	-
arahy.Tifrunner.gnm1.ann1.Z03QFY	43.3509105	43.30021928	41.12454084	124.2416082	707.96212	609.5023485	42.59189021	480.5686922	-3.495525557	4.48E-07	2.96E-05	arahy.Z03QFY	arahy.Tifrunner.gnm1.Arahy.14	4677309	4699120	+	10926	-	-	-
arahy.Tifrunner.gnm1.ann1.7CZ0UR	0	0	0	59.27867582	28.77894797	22.14454899	0	36.73405759	-7.672055334	4.51E-07	2.98E-05	arahy.7CZ0UR	arahy.Tifrunner.gnm1.Arahy.12	108632252	108634663	+	600	-	-	-
arahy.Tifrunner.gnm1.ann1.60DV95	1.494858983	1.353131853	1.869297311	0	1975.386989	1061.883849	1.572429382	1012.423613	-9.325587258	4.53E-07	2.99E-05	arahy.60DV95	arahy.Tifrunner.gnm1.Arahy.14	4582181	4585522	+	2640	-	Glycoside hydrolase, family 14	-
arahy.Tifrunner.gnm1.ann1.JQA4UT	0.747429491	0	0	40.60183275	33.38357964	43.23459565	0.249143164	39.07333602	-6.796944353	4.78E-07	3.15E-05	arahy.JQA4UT	arahy.Tifrunner.gnm1.Arahy.10	100760832	100763132	-	2301	-	-	-
arahy.Tifrunner.gnm1.ann1.YMBY6G	2.242288474	0	1.869297311	4.060183275	501.9048526	432.3459565	1.370528595	312.7703308	-7.753231546	4.81E-07	3.16E-05	arahy.YMBY6G	arahy.Tifrunner.gnm1.Arahy.14	8421349	8427054	-	4269	-	-	C2
arahy.Tifrunner.gnm1.ann1.9LSN9I	175.6459305	178.6134045	171.040704	467.7331133	398.3006399	356.4217885	175.100013	407.4851806	-1.220145963	4.82E-07	3.16E-05	arahy.9LSN9I	arahy.Tifrunner.gnm1.Arahy.17	30526892	30528610	-	1719	-	-	-
arahy.Tifrunner.gnm1.ann1.NEF90H	65.77379523	79.8347793	61.68681126	180.2721374	197.999162	173.9928849	69.09846193	184.0880615	-1.421056365	4.87E-07	3.19E-05	arahy.NEF90H	arahy.Tifrunner.gnm1.Arahy.19	18498292	18501291	-	1250	-	RNA recognition motif domain	RRM_1
arahy.Tifrunner.gnm1.ann1.W5C21C	150.9807572	185.3790638	199.0801636	397.897961	566.369696	528.3056688	178.4799949	497.5244419	-1.479927182	4.90E-07	3.20E-05	arahy.W5C21C	arahy.Tifrunner.gnm1.Arahy.06	110484802	110488234	+	1463	-	-	-
arahy.Tifrunner.gnm1.ann1.ITS9LF	21.67545525	35.18142817	38.32059487	31.66942955	4303.0283	2280.888546	31.7258261	2205.195425	-6.120502266	5.03E-07	3.28E-05	arahy.ITS9LF	arahy.Tifrunner.gnm1.Arahy.14	87263954	87269467	-	2337	-	-	-
arahy.Tifrunner.gnm1.ann1.L1K407	68.01608371	46.00648299	51.40567605	155.0990011	255.557058	255.1895646	55.14274758	221.9485412	-1.999153985	5.04E-07	3.28E-05	arahy.L1K407	arahy.Tifrunner.gnm1.Arahy.14	4469511	4474093	+	1701	-	K Homology domain, type 1	-
arahy.Tifrunner.gnm1.ann1.8299R9	13.45373084	12.17818667	8.411837899	34.91757617	451.2539042	371.1848212	11.34791847	285.7854338	-4.653210659	5.12E-07	3.34E-05	arahy.8299R9	arahy.Tifrunner.gnm1.Arahy.14	132416483	132424303	-	3769	-	-	-
arahy.Tifrunner.gnm1.ann1.36W2N0	2.989717965	2.706263705	6.542540588	37.35368613	47.19747467	47.45260498	4.07950742	44.00125526	-3.412889095	5.17E-07	3.36E-05	arahy.36W2N0	arahy.Tifrunner.gnm1.Arahy.12	113638572	113645599	-	3003	-	Toll/interleukin-1 receptor homology (TIR) domain	TIR
novel.1965	0	0	0	91.76014202	93.24379142	10.54502333	0	65.18298559	-8.496547623	5.29E-07	3.43E-05	-	arahy.Tifrunner.gnm1.Arahy.07	79814193	79817016	+	1141	-	PF00847:AP2 domain	AP2
arahy.Tifrunner.gnm1.ann1.YH0B1H	0	0	0.934648655	1.62407331	669.9739087	391.2203655	0.311549552	354.2727825	-9.976395922	5.33E-07	3.45E-05	arahy.YH0B1H	arahy.Tifrunner.gnm1.Arahy.14	17791160	17814013	+	4307	-	Pectinesterase, catalytic	APH
arahy.Tifrunner.gnm1.ann1.7F1JQP	0	0	1.869297311	2.436109965	34069.66976	7308.75567	0.623099104	13793.62051	-14.39496802	5.39E-07	3.48E-05	arahy.7F1JQP	arahy.Tifrunner.gnm1.Arahy.14	16376595	16378203	+	462	-	Bet v I/Major latex protein	-
novel.3199	0	0	0	32.4814662	26.47663213	24.25355366	0	27.73721733	-7.264992722	5.40E-07	3.49E-05	-	arahy.Tifrunner.gnm1.Arahy.12	7241483	7243221	+	548	-	-	-
arahy.Tifrunner.gnm1.ann1.01WSAY	62.78407727	66.30346077	58.88286529	168.9036242	421.3237983	405.9833982	62.65680111	332.0702736	-2.405665255	5.50E-07	3.55E-05	arahy.01WSAY	arahy.Tifrunner.gnm1.Arahy.14	3648332	3669206	+	9001	-	Down-regulated-in-metastasis protein	-
arahy.Tifrunner.gnm1.ann1.GQCE4C	2.242288474	2.706263705	0.934648655	4.87221993	442.0446408	265.7345879	1.961066945	237.5504829	-6.937516904	5.58E-07	3.59E-05	arahy.GQCE4C	arahy.Tifrunner.gnm1.Arahy.14	22838326	22850681	+	6058	-	Potassium transporter	K_trans
arahy.Tifrunner.gnm1.ann1.EKEG73	0	1.353131853	0	2.436109965	387.9402186	473.4715475	0.451043951	287.949292	-9.677323818	5.66E-07	3.64E-05	arahy.EKEG73	arahy.Tifrunner.gnm1.Arahy.14	105422009	105427964	-	3094	-	-	-
arahy.Tifrunner.gnm1.ann1.NLJ7EF	14.94858983	16.23758223	13.08508118	272.8443161	84.03452807	90.68720064	14.75708441	149.1886816	-3.343793542	5.71E-07	3.67E-05	arahy.NLJ7EF	arahy.Tifrunner.gnm1.Arahy.17	337048	341517	-	2784	-	Zinc finger, RING-CH-type	-
arahy.Tifrunner.gnm1.ann1.0KJ3EB	0	0	0	71.45922564	19.56968462	31.63506999	0	40.88799342	-7.826833774	5.76E-07	3.69E-05	arahy.0KJ3EB	arahy.Tifrunner.gnm1.Arahy.12	94504608	94504828	+	141	-	-	-
arahy.Tifrunner.gnm1.ann1.RR7AK4	11.95887186	8.118791115	7.477189244	11.36851317	835.740649	1024.976268	9.18495074	624.0284766	-6.081068702	5.78E-07	3.69E-05	arahy.RR7AK4	arahy.Tifrunner.gnm1.Arahy.14	137314774	137316295	-	678	-	Ribosomal protein L34Ae	-
arahy.Tifrunner.gnm1.ann1.RB1MXI	11.21144237	13.53131853	17.75832445	36.54164948	627.3810657	519.8696502	14.16702845	394.5974551	-4.800308894	5.89E-07	3.75E-05	arahy.RB1MXI	arahy.Tifrunner.gnm1.Arahy.14	35515054	35521245	+	4049	-	Exocyst component Exo84, C-terminal	-
arahy.Tifrunner.gnm1.ann1.GF06UQ	3.737147457	0	0.934648655	4.87221993	392.5448503	809.8577917	1.557265371	402.424954	-7.923766813	5.91E-07	3.76E-05	arahy.GF06UQ	arahy.Tifrunner.gnm1.Arahy.14	127517847	127522660	-	3089	-	-	-
arahy.Tifrunner.gnm1.ann1.UWD7DX	9.716583387	10.82505482	19.62762176	47.09812599	423.6261141	335.3317419	13.38975332	268.6853273	-4.324331358	6.11E-07	3.87E-05	arahy.UWD7DX	arahy.Tifrunner.gnm1.Arahy.14	32129428	32136616	+	4005	-	-	-
arahy.Tifrunner.gnm1.ann1.CVDS0H	0	0	10.28113521	60.09071247	3943.86703	673.8269908	3.42704507	1559.261578	-8.817463623	6.17E-07	3.90E-05	arahy.CVDS0H	arahy.Tifrunner.gnm1.Arahy.18	120298548	120300396	-	1084	-	Bet v I/Major latex protein	-
arahy.Tifrunner.gnm1.ann1.VR0S55	0	0	0	34.10553951	21.87200046	28.47156299	0	28.14970099	-7.287018982	6.20E-07	3.91E-05	arahy.VR0S55	arahy.Tifrunner.gnm1.Arahy.06	10375149	10376903	+	716	-	GTP binding domain	-
novel.2290	1.494858983	6.765659263	2.803945966	31.66942955	160.0109507	82.25118197	3.688154737	91.31052074	-4.707207581	6.23E-07	3.93E-05	-	arahy.Tifrunner.gnm1.Arahy.08	46100810	46104891	-	3243	-	PF05970:PIF1-like helicase|PF14214:Helitron helicase-like domain at N-terminus	-
arahy.Tifrunner.gnm1.ann1.LQU7YY	102.3978403	89.30670227	102.8113521	223.3100801	344.1962177	314.2416952	98.17196489	293.9159977	-1.577339942	6.32E-07	3.98E-05	arahy.LQU7YY	arahy.Tifrunner.gnm1.Arahy.14	38325704	38329865	-	1414	-	-	PhyH
arahy.Tifrunner.gnm1.ann1.W8ZB9B	3.737147457	2.706263705	0	5.684256585	884.0892816	460.8175195	2.147803721	450.1970192	-7.705874228	6.36E-07	4.00E-05	arahy.W8ZB9B	arahy.Tifrunner.gnm1.Arahy.14	18776264	18779852	+	3273	-	PPM-type phosphatase domain	PP2C
arahy.Tifrunner.gnm1.ann1.23VDWQ	3.737147457	1.353131853	4.673243277	1.62407331	880.6358079	964.8696347	3.254507529	615.7098386	-7.542449145	6.37E-07	4.00E-05	arahy.23VDWQ	arahy.Tifrunner.gnm1.Arahy.14	63343621	63359947	+	7255	-	-	-
novel.1747	0	0	0	25.98517296	23.02315838	34.79857699	0	27.93563611	-7.273764664	6.42E-07	4.02E-05	-	arahy.Tifrunner.gnm1.Arahy.06	10695409	10697880	-	800	-	-	-
arahy.Tifrunner.gnm1.ann1.GDT1ET	0.747429491	0	0	0.812036655	787.3920164	516.7061432	0.249143164	434.9700654	-10.27251612	6.64E-07	4.15E-05	arahy.GDT1ET	arahy.Tifrunner.gnm1.Arahy.14	109005924	109013279	-	2363	-	SAC domain	-
arahy.Tifrunner.gnm1.ann1.1U8UFT	0.747429491	0	0	2.436109965	680.33433	225.6634993	0.249143164	302.8113131	-9.74987318	6.71E-07	4.19E-05	arahy.1U8UFT	arahy.Tifrunner.gnm1.Arahy.14	133359212	133361132	-	1400	-	-	-
arahy.Tifrunner.gnm1.ann1.8KU7YW	3.737147457	1.353131853	5.607891933	10.55647652	374.1263236	343.7677606	3.566057081	242.8168536	-6.061345957	6.95E-07	4.34E-05	arahy.8KU7YW	arahy.Tifrunner.gnm1.Arahy.14	14628436	14632757	-	2110	-	PPM-type phosphatase domain	PP2C
arahy.Tifrunner.gnm1.ann1.HN87AT	0.747429491	1.353131853	0.934648655	1.62407331	499.6025367	297.3696579	1.011736666	266.198756	-8.076129917	7.02E-07	4.38E-05	arahy.HN87AT	arahy.Tifrunner.gnm1.Arahy.14	59613448	59619497	-	2005	-	-	-
novel.1555	0	0	0	19.48887972	35.68589548	32.68957232	0	29.28811584	-7.339146239	7.12E-07	4.42E-05	-	arahy.Tifrunner.gnm1.Arahy.05	103333502	103340159	-	875	-	-	-
arahy.Tifrunner.gnm1.ann1.JFQB2B	0	2.706263705	0	67.39904237	35.68589548	57.99762831	0.902087902	53.69418872	-6.278631456	7.19E-07	4.45E-05	arahy.JFQB2B	arahy.Tifrunner.gnm1.Arahy.07	376136	382075	-	4972	-	NB-ARC	NB-ARC
arahy.Tifrunner.gnm1.ann1.X0JG6N	0	1.353131853	0	3.24814662	644.6484345	182.4289036	0.451043951	276.7751616	-9.620120733	7.25E-07	4.48E-05	arahy.X0JG6N	arahy.Tifrunner.gnm1.Arahy.14	14484718	14488295	-	2159	-	-	-
arahy.Tifrunner.gnm1.ann1.CUD8HE	5.232006439	4.059395558	4.673243277	38.16572279	59.86021178	35.85307932	4.654881758	44.62633796	-3.239259681	7.44E-07	4.59E-05	arahy.CUD8HE	arahy.Tifrunner.gnm1.Arahy.04	5061374	5062624	-	1251	-	-	-
arahy.Tifrunner.gnm1.ann1.GAHP45	67.26865422	70.36285633	49.53637874	168.0915876	178.4294774	206.6824573	62.38929643	184.4011741	-1.566221557	7.83E-07	4.81E-05	arahy.GAHP45	arahy.Tifrunner.gnm1.Arahy.06	110975673	110984395	-	2416	-	Glycosylphosphatidylinositol-mannosyltransferase I, PIG-X/PBN1	-
arahy.Tifrunner.gnm1.ann1.6D6Z2R	68.01608371	167.7883497	170.1060553	817.7209116	1109.716234	529.3601712	135.3034962	818.9324388	-2.600842182	8.01E-07	4.91E-05	arahy.6D6Z2R	arahy.Tifrunner.gnm1.Arahy.06	109499418	109504299	-	2205	-	Aminotransferase, class I/classII	Aminotran_1_2
novel.1731	0	0	0	58.46663916	19.56968462	28.47156299	0	35.50262892	-7.623279979	8.04E-07	4.92E-05	-	arahy.Tifrunner.gnm1.Arahy.06	110790908	110794009	+	1278	-	-	-
arahy.Tifrunner.gnm1.ann1.70REMX	2.989717965	0	0	3.24814662	810.4151748	821.4573174	0.996572655	545.0402129	-8.975964888	8.39E-07	5.12E-05	arahy.70REMX	arahy.Tifrunner.gnm1.Arahy.14	15707434	15716929	-	6306	-	-	-
novel.444	0	0	0	26.79720962	34.53473756	21.09004666	0	27.47399795	-7.248812493	8.54E-07	5.20E-05	-	arahy.Tifrunner.gnm1.Arahy.02	95778766	95779047	+	282	-	-	-
arahy.Tifrunner.gnm1.ann1.Y4YAWM	253.3785976	267.9201068	164.4981634	690.2311568	683.7878038	595.7938181	228.5989559	656.6042596	-1.523793703	8.55E-07	5.20E-05	arahy.Y4YAWM	arahy.Tifrunner.gnm1.Arahy.03	130885515	130886036	+	468	-	-	-
arahy.Tifrunner.gnm1.ann1.P8MRPL	68.01608371	29.76890076	69.1640005	242.7989599	295.8475851	229.8815086	55.64966166	256.1760179	-2.189103846	8.59E-07	5.22E-05	arahy.P8MRPL	arahy.Tifrunner.gnm1.Arahy.06	112365545	112371911	+	2420	-	Tetratricopeptide-like helical domain	FKBP_C
arahy.Tifrunner.gnm1.ann1.7Y2C76	41.85605151	55.47840595	60.75216261	143.7304879	1192.599604	809.8577917	52.69554002	715.3959612	-3.763860075	8.77E-07	5.32E-05	arahy.7Y2C76	arahy.Tifrunner.gnm1.Arahy.14	133159771	133169037	-	1753	-	NUDIX hydrolase domain-like	NUDIX
arahy.Tifrunner.gnm1.ann1.HQ8SVE	8.969153896	5.41252741	3.738594622	8.932403205	671.1250666	550.4502178	6.040091976	410.1692292	-6.076052288	9.22E-07	5.57E-05	arahy.HQ8SVE	arahy.Tifrunner.gnm1.Arahy.14	119962161	119970484	-	6004	-	P-type ATPase, C-terminal	E1-E2_ATPase
arahy.Tifrunner.gnm1.ann1.D0AYNK	0.747429491	1.353131853	1.869297311	10.55647652	136.9877923	134.9762986	1.323286218	94.17352249	-6.17670206	9.43E-07	5.68E-05	arahy.D0AYNK	arahy.Tifrunner.gnm1.Arahy.14	10892189	10897398	+	2223	-	AMP-dependent synthetase/ligase	AMP-binding
arahy.Tifrunner.gnm1.ann1.VMI9EH	26.90746169	39.24082372	51.40567605	112.0610584	832.2871753	710.7345724	39.18465382	551.6942687	-3.816662407	9.65E-07	5.80E-05	arahy.VMI9EH	arahy.Tifrunner.gnm1.Arahy.14	8481544	8485931	+	3047	-	Protein kinase domain	Pkinase
arahy.Tifrunner.gnm1.ann1.MW6Y9I	7.474294913	9.471922968	10.28113521	28.42128293	390.2425345	240.4265319	9.075784364	219.6967831	-4.600306781	9.75E-07	5.85E-05	arahy.MW6Y9I	arahy.Tifrunner.gnm1.Arahy.14	101288222	101296551	-	4390	-	-	SHMT
arahy.Tifrunner.gnm1.ann1.84FHQN	211.522546	307.1609305	271.0481101	602.531198	890.9962291	768.7322007	263.2438622	754.0865426	-1.520461634	9.79E-07	5.87E-05	arahy.84FHQN	arahy.Tifrunner.gnm1.Arahy.06	108239720	108248110	-	3845	-	EH domain	-
arahy.Tifrunner.gnm1.ann1.340SK8	1.494858983	0	0	53.59441923	50.65094843	29.52606532	0.498286328	44.59047766	-6.188815935	9.96E-07	5.96E-05	arahy.340SK8	arahy.Tifrunner.gnm1.Arahy.02	16923367	16924468	-	633	-	-	-
arahy.Tifrunner.gnm1.ann1.I68A9W	2.242288474	1.353131853	0.934648655	4.060183275	277.4290584	280.4976206	1.510022994	187.3289541	-6.92945515	1.01E-06	6.02E-05	arahy.I68A9W	arahy.Tifrunner.gnm1.Arahy.14	125779548	125784869	-	1900	-	26S proteasome regulatory subunit Rpn7/COP9 signalosome complex subunit 1	-
arahy.Tifrunner.gnm1.ann1.Z8RB03	5.232006439	5.41252741	1.869297311	7.308329895	477.7305363	436.5639659	4.171277053	307.200944	-6.20823275	1.01E-06	6.02E-05	arahy.Z8RB03	arahy.Tifrunner.gnm1.Arahy.14	8877578	8881807	+	2431	-	-	-
arahy.Tifrunner.gnm1.ann1.FQ6BF2	0.747429491	1.353131853	4.673243277	4.060183275	1014.170126	214.0639736	2.257934874	410.7647611	-7.504364686	1.02E-06	6.10E-05	arahy.FQ6BF2	arahy.Tifrunner.gnm1.Arahy.14	85754666	85758771	+	2290	-	-	-
novel.3996	103.1452698	123.1349986	122.4389739	306.1378189	1078.63497	1455.21322	116.2397474	946.6620028	-3.026093651	1.03E-06	6.13E-05	-	arahy.Tifrunner.gnm1.Arahy.14	138861965	138864287	-	2323	-	PF02458:Transferase family	-
novel.3339	0	0	0	38.16572279	46.04631675	15.81753499	0	33.34319151	-7.529032067	1.04E-06	6.17E-05	-	arahy.Tifrunner.gnm1.Arahy.12	19002908	19005055	-	2148	-	-	-
arahy.Tifrunner.gnm1.ann1.NCQW7U	0	1.353131853	0	65.77496906	26.47663213	39.01658632	0.451043951	43.7560625	-6.963049151	1.04E-06	6.17E-05	arahy.NCQW7U	arahy.Tifrunner.gnm1.Arahy.12	61601065	61601552	+	360	-	-	-
arahy.Tifrunner.gnm1.ann1.BMD0WJ	325.8792582	235.4449423	331.8002727	675.614497	824.2290698	729.7156144	297.7081577	743.1863937	-1.316273383	1.05E-06	6.20E-05	arahy.BMD0WJ	arahy.Tifrunner.gnm1.Arahy.05	112806374	112808987	+	1621	-	Ribosomal protein L6, alpha-beta domain	-
arahy.Tifrunner.gnm1.ann1.H94RDL	38.86633355	48.71274669	48.60173008	125.8656815	318.8707435	281.5521229	45.39360344	242.0961826	-2.416569719	1.06E-06	6.27E-05	arahy.H94RDL	arahy.Tifrunner.gnm1.Arahy.14	120636124	120638425	-	1815	-	-	-
novel.1855	0	0	0	47.91016265	14.96505294	42.18009332	0	35.0184363	-7.602374315	1.06E-06	6.27E-05	-	arahy.Tifrunner.gnm1.Arahy.06	112691940	112693001	-	1062	-	-	-
arahy.Tifrunner.gnm1.ann1.HTBE6N	109.8721352	158.3164267	132.7201091	316.6942955	439.742325	371.1848212	133.6362237	375.8738139	-1.49651364	1.06E-06	6.27E-05	arahy.HTBE6N	arahy.Tifrunner.gnm1.Arahy.06	111567249	111571772	-	1949	-	-	-
arahy.Tifrunner.gnm1.ann1.YTK8KP	911.1165499	1185.343503	1036.525359	2306.996137	2003.014779	2364.194231	1044.328471	2224.735049	-1.092186511	1.07E-06	6.30E-05	arahy.YTK8KP	arahy.Tifrunner.gnm1.Arahy.17	7744037	7751414	-	5151	-	Protein kinase domain	Pkinase
arahy.Tifrunner.gnm1.ann1.RH103U	1.494858983	1.353131853	3.738594622	1.62407331	727.5318047	420.7464309	2.195528486	383.3007696	-7.437695431	1.11E-06	6.51E-05	arahy.RH103U	arahy.Tifrunner.gnm1.Arahy.14	139710270	139718477	+	2757	-	6-phosphogluconate dehydrogenase, C-terminal	NAD_binding_2
arahy.Tifrunner.gnm1.ann1.7QC2VN	19.43316677	0	0	503.4627261	1077.483812	968.0331417	6.477722258	849.6598933	-6.9988524	1.11E-06	6.51E-05	arahy.7QC2VN	arahy.Tifrunner.gnm1.Arahy.06	112713705	112716976	-	1895	-	Armadillo-type fold	Arm
novel.3444	0	0	0.934648655	43.03794272	33.38357964	30.58056766	0.311549552	35.66736334	-6.666576395	1.11E-06	6.53E-05	-	arahy.Tifrunner.gnm1.Arahy.13	5226859	5227805	+	875	-	-	-
arahy.Tifrunner.gnm1.ann1.BX9WGX	3.737147457	1.353131853	0	1.62407331	803.5082273	973.3056533	1.69675977	592.8126513	-8.412404404	1.11E-06	6.53E-05	arahy.BX9WGX	arahy.Tifrunner.gnm1.Arahy.14	8606152	8619889	-	6153	-	Armadillo-type fold	-
arahy.Tifrunner.gnm1.ann1.M0DLFI	0.747429491	32.47516446	6.542540588	2603.389516	1838.399196	47.45260498	13.25504485	1496.413772	-6.83857322	1.13E-06	6.63E-05	arahy.M0DLFI	arahy.Tifrunner.gnm1.Arahy.09	10110307	10113847	+	450	-	Bet v I/Major latex protein	-
arahy.Tifrunner.gnm1.ann1.MQ0E05	37.37147457	39.24082372	45.79778412	110.4369851	195.6968462	214.0639736	40.8033608	173.3992683	-2.085171147	1.14E-06	6.67E-05	arahy.MQ0E05	arahy.Tifrunner.gnm1.Arahy.14	136234683	136239352	+	1962	-	AATF leucine zipper-containing domain	-
arahy.Tifrunner.gnm1.ann1.TXDQ7E	30.64460914	54.1252741	52.34032471	216.0017502	246.3477946	141.3033126	45.70340265	201.2176192	-2.148191519	1.18E-06	6.90E-05	arahy.TXDQ7E	arahy.Tifrunner.gnm1.Arahy.06	109250022	109259004	-	6056	-	EF-hand domain	efhand
arahy.Tifrunner.gnm1.ann1.4H3PV4	83.71210303	39.24082372	40.18989219	192.4526872	486.9397996	649.5734371	54.38093964	442.9886413	-3.018841273	1.21E-06	7.03E-05	arahy.4H3PV4	arahy.Tifrunner.gnm1.Arahy.13	130520212	130522696	+	1341	-	-	-
arahy.Tifrunner.gnm1.ann1.PZ05LS	7.474294913	8.118791115	4.673243277	12.99258648	457.0096938	432.3459565	6.755443102	300.7827456	-5.480325248	1.21E-06	7.06E-05	arahy.PZ05LS	arahy.Tifrunner.gnm1.Arahy.14	469147	480442	-	5978	-	Histone acetyltransferase Rtt109/CBP	zf-TAZ
arahy.Tifrunner.gnm1.ann1.1V5DEN	0	0	0	16.2407331	32.23242173	61.16113531	0	36.54476338	-7.65930815	1.22E-06	7.10E-05	arahy.1V5DEN	arahy.Tifrunner.gnm1.Arahy.11	99001386	99058365	-	690	-	-	-
arahy.Tifrunner.gnm1.ann1.XP1WSF	2072.621979	2148.773382	2597.388614	4344.396104	5287.268321	4687.26287	2272.927992	4772.975765	-1.070207081	1.23E-06	7.11E-05	arahy.XP1WSF	arahy.Tifrunner.gnm1.Arahy.19	692726	696071	+	2874	-	Protein kinase domain	Pkinase
arahy.Tifrunner.gnm1.ann1.MJZV2I	2.242288474	0	0.934648655	0.812036655	785.0897006	572.5947668	1.058979043	452.832168	-8.64737921	1.25E-06	7.23E-05	arahy.MJZV2I	arahy.Tifrunner.gnm1.Arahy.14	133005173	133008890	+	2080	-	-	-
arahy.Tifrunner.gnm1.ann1.BS9BXS	60.5417888	67.65659263	34.58200025	50.34627261	3825.297764	4596.575669	54.26012722	2824.073235	-5.702403701	1.27E-06	7.32E-05	arahy.BS9BXS	arahy.Tifrunner.gnm1.Arahy.14	92110335	92111704	-	1199	-	Glutathione S-transferase, N-terminal	GST_N
arahy.Tifrunner.gnm1.ann1.0S9GR8	157.7076227	240.8574697	243.9432991	613.8997112	567.520854	553.6137248	214.1694638	578.3447633	-1.436934869	1.27E-06	7.32E-05	arahy.0S9GR8	arahy.Tifrunner.gnm1.Arahy.05	106119622	106125375	+	3406	-	Potassium transporter	K_trans
novel.1726	11.95887186	17.59071408	14.01972983	64.15089575	61.0113697	62.21563765	14.52310526	62.45930103	-2.128878517	1.28E-06	7.40E-05	-	arahy.Tifrunner.gnm1.Arahy.06	109272318	109274147	+	734	-	-	-
arahy.Tifrunner.gnm1.ann1.1V2M7B	0	0	0	1.62407331	306.2080064	229.8815086	0	179.2378628	-9.955038268	1.32E-06	7.57E-05	arahy.1V2M7B	arahy.Tifrunner.gnm1.Arahy.14	134347069	134352326	-	3988	-	UDP-glucuronosyl/UDP-glucosyltransferase	UDPGT
arahy.Tifrunner.gnm1.ann1.K32PSG	3.737147457	1.353131853	0	2.436109965	759.7642264	643.2464231	1.69675977	468.4822532	-8.070493077	1.32E-06	7.58E-05	arahy.K32PSG	arahy.Tifrunner.gnm1.Arahy.14	58904421	58908706	-	2374	-	Glycoside hydrolase family 17	Glyco_hydro_17
novel.3227	0	0	0	25.17313631	19.56968462	37.96208399	0	27.56830164	-7.254853597	1.33E-06	7.64E-05	-	arahy.Tifrunner.gnm1.Arahy.12	29125872	29127147	+	1276	-	-	-
arahy.Tifrunner.gnm1.ann1.7SV8ZX	76.23780811	87.95357041	61.68681126	82.82773881	3112.731012	7240.213018	75.29272993	3478.59059	-5.530266294	1.40E-06	8.01E-05	arahy.7SV8ZX	arahy.Tifrunner.gnm1.Arahy.14	137523256	137525707	+	1894	-	-	Aa_trans
novel.3252	0	0	0	28.42128293	17.26736878	49.56160965	0	31.75008712	-7.458797494	1.40E-06	8.01E-05	-	arahy.Tifrunner.gnm1.Arahy.12	88888636	88890436	+	1801	-	-	-
arahy.Tifrunner.gnm1.ann1.C37FLM	0	0	0	0.812036655	391.3936924	334.2772396	0	242.1609895	-10.38927123	1.42E-06	8.13E-05	arahy.C37FLM	arahy.Tifrunner.gnm1.Arahy.14	8265414	8268765	-	1627	-	Small GTPase superfamily	Ras
arahy.Tifrunner.gnm1.ann1.I7EMIF	0	0	0	29.23331958	16.11621086	110.722745	0	52.0240918	-8.170496083	1.44E-06	8.20E-05	arahy.I7EMIF	arahy.Tifrunner.gnm1.Arahy.06	28920639	28922483	+	342	-	Homeobox domain-like	Myb_DNA-binding
arahy.Tifrunner.gnm1.ann1.HRMJ8R	11.21144237	6.765659263	4.673243277	12.99258648	516.8699055	581.0307855	7.55011497	370.2977592	-5.607355945	1.44E-06	8.21E-05	arahy.HRMJ8R	arahy.Tifrunner.gnm1.Arahy.14	125993527	125998484	-	2259	-	Orotidine 5'-phosphate decarboxylase domain	Pribosyltran
novel.3823	5.97943593	4.059395558	2.803945966	23.549063	109.3600023	113.886252	4.280925818	82.26510575	-4.244701487	1.45E-06	8.25E-05	-	arahy.Tifrunner.gnm1.Arahy.14	124075009	124077678	+	958	-	PF00471:Ribosomal protein L33	-
novel.2322	17.93830779	21.65010964	16.8236758	84.45181212	73.6741068	64.32464231	18.80403108	74.15018708	-1.993619372	1.46E-06	8.30E-05	-	arahy.Tifrunner.gnm1.Arahy.09	3890138	3894280	+	1960	-	PF00180:Isocitrate/isopropylmalate dehydrogenase	-
arahy.Tifrunner.gnm1.ann1.UJA2GM	0	0	0	17.05276976	40.29052716	29.52606532	0	28.95645408	-7.322206855	1.51E-06	8.52E-05	arahy.UJA2GM	arahy.Tifrunner.gnm1.Arahy.06	18308610	18310556	-	651	-	-	-
arahy.Tifrunner.gnm1.ann1.95XPH7	32.88689762	12.17818667	40.18989219	132.3619748	217.5688466	312.1326906	28.41832549	220.6878373	-2.940961427	1.51E-06	8.52E-05	arahy.95XPH7	arahy.Tifrunner.gnm1.Arahy.02	99068879	99075825	-	2519	-	Glycoside hydrolase family 1	Glyco_hydro_1
arahy.Tifrunner.gnm1.ann1.SIM9W4	31.39203863	8.118791115	17.75832445	59.27867582	663.0669612	656.9549534	19.08971807	459.7668635	-4.57643263	1.52E-06	8.55E-05	arahy.SIM9W4	arahy.Tifrunner.gnm1.Arahy.14	15632884	15647832	-	3570	-	Armadillo-type fold	-
arahy.Tifrunner.gnm1.ann1.VD0ABX	5.232006439	5.41252741	0.934648655	8.12036655	322.3242173	589.4668041	3.859727502	306.6371293	-6.319667587	1.56E-06	8.80E-05	arahy.VD0ABX	arahy.Tifrunner.gnm1.Arahy.14	114413109	114417697	+	2360	-	Argininosuccinate synthase	-
novel.3376	0	0	0	43.84997937	26.47663213	17.92653966	0	29.41771705	-7.351336551	1.57E-06	8.83E-05	-	arahy.Tifrunner.gnm1.Arahy.12	88785687	88789660	-	1302	-	-	-
arahy.Tifrunner.gnm1.ann1.66S7FV	5.232006439	0	11.21578387	6.49629324	2998.766378	893.163476	5.482596768	1299.475383	-7.87178809	1.60E-06	8.96E-05	arahy.66S7FV	arahy.Tifrunner.gnm1.Arahy.14	26070131	26078813	+	3868	-	P-type ATPase, transmembrane domain	E1-E2_ATPase
arahy.Tifrunner.gnm1.ann1.3ZC2CN	263.0951809	207.0291734	217.7731367	496.1543962	740.1945418	842.547364	229.2991637	692.965434	-1.593117571	1.62E-06	9.06E-05	arahy.3ZC2CN	arahy.Tifrunner.gnm1.Arahy.06	110489370	110491090	-	1241	-	-	-
arahy.Tifrunner.gnm1.ann1.83IVCD	38.86633355	37.88769187	33.6473516	96.63236195	123.1738973	120.213266	36.80045901	113.3398417	-1.620246254	1.63E-06	9.12E-05	arahy.83IVCD	arahy.Tifrunner.gnm1.Arahy.14	6983538	6986037	-	1318	-	-	-
arahy.Tifrunner.gnm1.ann1.EB8TWM	31.39203863	97.42549338	109.3538927	286.6489392	2448.512893	1220.059199	79.3904749	1318.407011	-4.055914809	1.66E-06	9.29E-05	arahy.EB8TWM	arahy.Tifrunner.gnm1.Arahy.14	3555657	3557039	+	1383	-	-	-
arahy.Tifrunner.gnm1.ann1.7WK7IC	0	0	0	0.812036655	311.963796	375.4028305	0	229.3928877	-10.31113319	1.67E-06	9.31E-05	arahy.7WK7IC	arahy.Tifrunner.gnm1.Arahy.14	24987948	24993986	-	2679	-	Putative S-adenosyl-L-methionine-dependent methyltransferase	Sugar_tr
arahy.Tifrunner.gnm1.ann1.EGME49	0.747429491	1.353131853	0	0	816.1709644	1585.971509	0.700187115	800.7141577	-10.22291619	1.68E-06	9.32E-05	arahy.EGME49	arahy.Tifrunner.gnm1.Arahy.06	5868131	5873340	+	1596	-	Peptidase S10, serine carboxypeptidase	Peptidase_S10
novel.2857	0	0	0	26.79720962	95.54610726	16.87203733	0	46.40511807	-8.003867442	1.68E-06	9.32E-05	-	arahy.Tifrunner.gnm1.Arahy.10	108087242	108088151	-	784	-	-	-
arahy.Tifrunner.gnm1.ann1.JYC8LX	0	0	0	3.24814662	219.8711625	124.4312753	0	115.8501948	-9.325068292	1.78E-06	9.87E-05	arahy.JYC8LX	arahy.Tifrunner.gnm1.Arahy.14	127375217	127379794	-	2814	-	Acetyl-CoA carboxylase, alpha subunit	-
arahy.Tifrunner.gnm1.ann1.3X6SQ7	1.494858983	2.706263705	2.803945966	216.8137869	62.16252761	16.87203733	2.335022885	98.61611728	-5.427579085	1.80E-06	9.99E-05	arahy.3X6SQ7	arahy.Tifrunner.gnm1.Arahy.17	417266	420424	-	2935	-	AMP-activated protein kinase, glycogen-binding domain	-
arahy.Tifrunner.gnm1.ann1.P6CEN8	18.68573728	50.06587854	33.6473516	83.63977547	983.0888626	1022.867263	34.13298914	696.531967	-4.357086284	1.82E-06	0.00010098	arahy.P6CEN8	arahy.Tifrunner.gnm1.Arahy.14	7060786	7066659	-	4208	-	-	-
novel.1591	1135.345397	1159.633998	849.5956278	2388.199802	2149.211834	2392.665794	1048.191674	2310.02581	-1.14039863	1.83E-06	0.000101349	-	arahy.Tifrunner.gnm1.Arahy.05	114544699	114546801	-	2103	-	PF05633:Protein BYPASS1-related	-
arahy.Tifrunner.gnm1.ann1.0TJ3BE	0	0	0	69.02311568	21.87200046	20.03554433	0	36.97688682	-7.681954069	1.86E-06	0.000102694	arahy.0TJ3BE	arahy.Tifrunner.gnm1.Arahy.12	74815343	74817778	-	534	-	EF-hand domain	-
arahy.Tifrunner.gnm1.ann1.9MI9PY	5.232006439	9.471922968	18.69297311	21.11295303	1239.797079	449.2179938	11.13230084	570.0426751	-5.679605715	1.87E-06	0.000103044	arahy.9MI9PY	arahy.Tifrunner.gnm1.Arahy.14	36231793	36237861	-	2662	-	-	-
arahy.Tifrunner.gnm1.ann1.DQ0LIB	4.484576948	1.353131853	5.607891933	3.24814662	568.6720119	653.7914464	3.815200244	408.570535	-6.719339505	1.88E-06	0.000103924	arahy.DQ0LIB	arahy.Tifrunner.gnm1.Arahy.14	8429281	8433095	-	1349	-	Polyprenyl synthetase	-
arahy.Tifrunner.gnm1.ann1.JIP48Q	0.747429491	0	0	65.77496906	24.17431629	34.79857699	0.249143164	41.58262078	-6.889883221	1.91E-06	0.000105333	arahy.JIP48Q	arahy.Tifrunner.gnm1.Arahy.02	17117868	17130394	-	2269	-	SAP30-binding protein	-
arahy.Tifrunner.gnm1.ann1.ZK9KKJ	14.20116033	18.94384594	15.88902714	43.84997937	448.9515883	322.6777139	16.3446778	271.8264272	-4.059654535	1.92E-06	0.000105395	arahy.ZK9KKJ	arahy.Tifrunner.gnm1.Arahy.14	111711253	111714390	-	1076	-	-	-
arahy.Tifrunner.gnm1.ann1.NJE7MY	2.242288474	13.53131853	24.30086504	67.39904237	1376.784871	363.8033049	13.35815735	602.662406	-5.501242583	1.93E-06	0.000105969	arahy.NJE7MY	arahy.Tifrunner.gnm1.Arahy.14	337910	339787	+	1789	-	-	-
arahy.Tifrunner.gnm1.ann1.CBA0IH	2.242288474	2.706263705	6.542540588	2.436109965	559.4627485	760.2961821	3.830364256	440.7316802	-6.84328965	1.94E-06	0.000106189	arahy.CBA0IH	arahy.Tifrunner.gnm1.Arahy.14	15814942	15817506	+	1870	-	Glycoside hydrolase, family 19, catalytic	-
arahy.Tifrunner.gnm1.ann1.5IVJ41	11.95887186	0	0	185.956394	383.335587	417.5829239	3.98629062	328.9583016	-6.301710651	1.96E-06	0.000107086	arahy.5IVJ41	arahy.Tifrunner.gnm1.Arahy.06	50388278	50392182	-	2775	-	Biotin carboxylase-like, N-terminal domain	CPSase_L_chain
arahy.Tifrunner.gnm1.ann1.M240R0	3.737147457	8.118791115	4.673243277	12.99258648	379.8821132	256.2440669	5.509727283	216.3729222	-5.31727777	2.02E-06	0.000110045	arahy.M240R0	arahy.Tifrunner.gnm1.Arahy.14	7197789	7204510	-	4466	-	HECT domain	HECT
arahy.Tifrunner.gnm1.ann1.F79NB3	8.969153896	2.706263705	5.607891933	7.308329895	518.0210635	645.3554278	5.761103178	390.2282737	-6.060547767	2.03E-06	0.000110245	arahy.F79NB3	arahy.Tifrunner.gnm1.Arahy.14	109730280	109739223	-	3315	-	Adenosine/AMP deaminase domain	-
arahy.Tifrunner.gnm1.ann1.B62L7G	0	0	0	51.15830927	17.26736878	25.30805599	0	31.24457801	-7.439150605	2.03E-06	0.000110305	arahy.B62L7G	arahy.Tifrunner.gnm1.Arahy.12	102142719	102146873	-	681	-	COQ9	-
arahy.Tifrunner.gnm1.ann1.6G1FH3	5.97943593	5.41252741	16.8236758	17.86480641	658.4623295	582.0852878	9.405213046	419.4708079	-5.473455145	2.05E-06	0.000110978	arahy.6G1FH3	arahy.Tifrunner.gnm1.Arahy.14	117986389	117989100	+	1273	-	Haem peroxidase	-
arahy.Tifrunner.gnm1.ann1.GF35LS	15.69601932	12.17818667	11.21578387	23.549063	666.520435	507.2156222	13.02999662	399.09504	-4.933357375	2.06E-06	0.000111494	arahy.GF35LS	arahy.Tifrunner.gnm1.Arahy.14	136380861	136382204	-	751	-	Thioredoxin domain	-
arahy.Tifrunner.gnm1.ann1.S2SRDX	11.21144237	18.94384594	39.25524353	61.71478578	811.5663327	808.8032894	23.13684394	560.6948026	-4.599324467	2.07E-06	0.000111819	arahy.S2SRDX	arahy.Tifrunner.gnm1.Arahy.14	16309933	16313843	+	1738	-	-	-
arahy.Tifrunner.gnm1.ann1.KSV0XM	4.484576948	10.82505482	15.88902714	37.35368613	384.4867449	267.8435926	10.39955297	229.8946745	-4.474123484	2.09E-06	0.00011286	arahy.KSV0XM	arahy.Tifrunner.gnm1.Arahy.14	6134048	6135175	+	1128	-	ATP synthase, F1 complex, gamma subunit	-
arahy.Tifrunner.gnm1.ann1.KUZ2VC	1.494858983	1.353131853	0.934648655	1.62407331	363.7659023	256.2440669	1.26087983	207.2113475	-7.357916749	2.10E-06	0.00011336	arahy.KUZ2VC	arahy.Tifrunner.gnm1.Arahy.14	14771845	14774528	+	1419	-	-	-
arahy.Tifrunner.gnm1.ann1.I4FQLG	0.747429491	2.706263705	7.477189244	220.8739702	52.95326426	56.94312598	3.64362748	110.2567868	-4.93080436	2.11E-06	0.000113646	arahy.I4FQLG	arahy.Tifrunner.gnm1.Arahy.17	357496	358917	-	424	-	-	-
novel.1684	0	0	0	22.73702634	19.56968462	32.68957232	0	24.99876109	-7.113481528	2.13E-06	0.000114542	-	arahy.Tifrunner.gnm1.Arahy.06	92047251	92048493	+	897	-	-	-
arahy.Tifrunner.gnm1.ann1.MZBU3F	2.242288474	1.353131853	1.869297311	2.436109965	340.742744	283.6611276	1.821572546	208.9466605	-6.81975254	2.14E-06	0.000114981	arahy.MZBU3F	arahy.Tifrunner.gnm1.Arahy.14	39200855	39206235	+	1649	-	-	-
novel.4276	0	0	0	17.86480641	26.47663213	30.58056766	0	24.97400207	-7.10984166	2.21E-06	0.000117959	-	arahy.Tifrunner.gnm1.Arahy.15	150768952	150777031	-	1273	-	PF03101:FAR1 DNA-binding domain	FAR1
novel.3998	5.232006439	4.059395558	0.934648655	3.24814662	453.55622	684.3720141	3.408683551	380.3921269	-6.799276503	2.21E-06	0.000118161	-	arahy.Tifrunner.gnm1.Arahy.14	139556419	139560991	-	3306	-	PF11347:Protein of unknown function (DUF3148)|PF00275:EPSP synthase (3-phosphoshikimate 1-carboxyvinyltransferase)	EPSP_synthase
arahy.Tifrunner.gnm1.ann1.UR3YMK	21.67545525	12.17818667	14.95437849	53.59441923	261.3128476	227.7725039	16.26934014	180.8932569	-3.461570955	2.23E-06	0.000118534	arahy.UR3YMK	arahy.Tifrunner.gnm1.Arahy.14	32118922	32128697	+	3986	-	ATPase, AAA-type, core	AAA
arahy.Tifrunner.gnm1.ann1.G19QUX	5.232006439	9.471922968	14.01972983	32.4814662	215.2665308	418.6374262	9.57455308	222.1284744	-4.541321371	2.23E-06	0.000118716	arahy.G19QUX	arahy.Tifrunner.gnm1.Arahy.14	7763534	7764671	-	180	-	-	-
arahy.Tifrunner.gnm1.ann1.1I1C4M	0.747429491	0	0	0.812036655	544.4976956	318.4597046	0.249143164	287.9231456	-9.677186079	2.24E-06	0.000118832	arahy.1I1C4M	arahy.Tifrunner.gnm1.Arahy.14	139647642	139651510	+	3459	-	Tetratricopeptide-like helical domain	-
arahy.Tifrunner.gnm1.ann1.6L7Z57	2.989717965	1.353131853	2.803945966	9.74443986	189.9410566	145.521322	2.382265261	115.0689395	-5.557130001	2.25E-06	0.000119218	arahy.6L7Z57	arahy.Tifrunner.gnm1.Arahy.14	134241483	134244888	+	1999	-	UDP-glucuronosyl/UDP-glucosyltransferase	UDPGT
novel.3304	0	0	0	58.46663916	21.87200046	18.98104199	0	33.10656054	-7.522557748	2.27E-06	0.000120404	-	arahy.Tifrunner.gnm1.Arahy.12	115459406	115460854	+	1449	-	-	-
arahy.Tifrunner.gnm1.ann1.PV76CP	0.747429491	2.706263705	0	8.12036655	214.1153729	175.0473873	1.151231065	132.4277089	-6.978856642	2.32E-06	0.000122618	arahy.PV76CP	arahy.Tifrunner.gnm1.Arahy.14	4310286	4316166	+	2506	-	BOP1, N-terminal domain	WD40
novel.5280	0	0	0	13.80462314	36.8370534	42.18009332	0	30.94058995	-7.41815503	2.33E-06	0.000122895	-	arahy.Tifrunner.gnm1.Arahy.19	132754887	132756197	+	932	-	-	-
novel.2805	0	0	0	17.86480641	25.32547421	31.63506999	0	24.94178354	-7.108139688	2.36E-06	0.000124413	-	arahy.Tifrunner.gnm1.Arahy.10	63324259	63328314	-	927	-	-	-
novel.3814	3.737147457	9.471922968	18.69297311	13.80462314	1755.515826	539.9051945	10.63401451	769.7418813	-6.180234112	2.36E-06	0.000124413	-	arahy.Tifrunner.gnm1.Arahy.14	120275008	120282279	+	3706	-	PF07714:Protein tyrosine kinase|PF12819:Carbohydrate-binding protein of the ER	Pkinase_Tyr
arahy.Tifrunner.gnm1.ann1.AMYT3P	31.39203863	14.88445038	14.01972983	45.47405268	691.8459092	705.4620608	20.09873961	480.9273409	-4.572993267	2.43E-06	0.000127732	arahy.AMYT3P	arahy.Tifrunner.gnm1.Arahy.14	5244414	5246488	-	776	-	Ribosomal protein S8	-
arahy.Tifrunner.gnm1.ann1.VX19JK	101.6504108	105.5442845	113.0924873	235.49063	401.7541137	320.5687092	106.7623942	319.2711509	-1.578906876	2.45E-06	0.000128541	arahy.VX19JK	arahy.Tifrunner.gnm1.Arahy.14	13577158	13585192	-	4012	-	Zinc finger, CCHC-type	-
arahy.Tifrunner.gnm1.ann1.3MSB0H	16.44344881	0	8.411837899	112.873095	207.2084254	537.7961898	8.285095569	285.9592367	-5.071660817	2.54E-06	0.000133025	arahy.3MSB0H	arahy.Tifrunner.gnm1.Arahy.19	18045335	18046983	-	588	-	Lipoxygenase, C-terminal	Lipoxygenase
novel.572	0	0	0	39.7897961	27.62779005	15.81753499	0	27.74504038	-7.266390313	2.54E-06	0.000133182	-	arahy.Tifrunner.gnm1.Arahy.02	95777986	95778658	-	673	-	PF03108:MuDR family transposase	MuDR
arahy.Tifrunner.gnm1.ann1.SZ4JBM	0.747429491	1.353131853	0	4.060183275	212.964215	227.7725039	0.700187115	148.2656341	-7.81705063	2.55E-06	0.000133426	arahy.SZ4JBM	arahy.Tifrunner.gnm1.Arahy.14	137811092	137817706	+	4340	-	Armadillo-type fold	PPR
arahy.Tifrunner.gnm1.ann1.B2BEUH	0	0	0.934648655	1.62407331	298.149901	307.9146812	0.311549552	202.5628852	-9.169759351	2.55E-06	0.000133426	arahy.B2BEUH	arahy.Tifrunner.gnm1.Arahy.14	108964668	108974120	-	5620	-	WD40-repeat-containing domain	-
arahy.Tifrunner.gnm1.ann1.NC2K0T	0.747429491	2.706263705	1.869297311	4.87221993	268.2197951	176.1018896	1.774330169	149.7313015	-6.453776388	2.60E-06	0.000135878	arahy.NC2K0T	arahy.Tifrunner.gnm1.Arahy.14	43022815	43031656	+	6774	-	Phosphatidylinositol-4-phosphate 5-kinase, core	PIP5K
arahy.Tifrunner.gnm1.ann1.U60PIC	97.91326336	97.42549338	96.26881151	205.4452737	230.2315838	204.5734526	97.20252275	213.41677	-1.133587054	2.65E-06	0.000138205	arahy.U60PIC	arahy.Tifrunner.gnm1.Arahy.07	76017913	76022176	+	1772	-	NAD kinase	NAD_kinase
arahy.Tifrunner.gnm1.ann1.ZI5WB6	4.484576948	2.706263705	10.28113521	12.18054983	431.6842195	388.0568585	5.823991954	277.3072093	-5.560175639	2.66E-06	0.000138281	arahy.ZI5WB6	arahy.Tifrunner.gnm1.Arahy.14	120821464	120830661	+	6416	-	-	-
arahy.Tifrunner.gnm1.ann1.6MS3W4	3.737147457	0	2.803945966	1.62407331	797.7524377	629.5378928	2.180364474	476.3048013	-7.719108802	2.68E-06	0.000139076	arahy.6MS3W4	arahy.Tifrunner.gnm1.Arahy.14	121645914	121650866	-	2588	-	Metalloenzyme	-
arahy.Tifrunner.gnm1.ann1.RI4L2F	1.494858983	1.353131853	1.869297311	0.812036655	477.7305363	342.7132582	1.572429382	273.7519437	-7.437117649	2.70E-06	0.000139912	arahy.RI4L2F	arahy.Tifrunner.gnm1.Arahy.14	708012	709076	-	1065	-	Protein kinase domain	Pkinase
arahy.Tifrunner.gnm1.ann1.N4L4RA	0	0	0	43.84997937	40.29052716	12.654028	0	32.26484484	-7.482743665	2.70E-06	0.000139927	arahy.N4L4RA	arahy.Tifrunner.gnm1.Arahy.07	703389	707274	+	504	-	-	-
arahy.Tifrunner.gnm1.ann1.Y2TGKW	291.4975016	293.629612	362.6436783	786.0514821	698.7528567	621.1018741	315.9235973	701.9687376	-1.15182227	2.72E-06	0.000140696	arahy.Y2TGKW	arahy.Tifrunner.gnm1.Arahy.12	24022690	24031358	+	5314	-	DWNN domain	-
arahy.Tifrunner.gnm1.ann1.DIN7JJ	0.747429491	1.353131853	1.869297311	0.812036655	496.149063	297.3696579	1.323286218	264.7769192	-7.6600066	2.73E-06	0.000140941	arahy.DIN7JJ	arahy.Tifrunner.gnm1.Arahy.14	4439131	4444931	-	2056	-	Protein kinase domain	Pkinase
arahy.Tifrunner.gnm1.ann1.K4MS7T	0	0	0	47.91016265	16.11621086	25.30805599	0	29.77814317	-7.369804806	2.74E-06	0.000141309	arahy.K4MS7T	arahy.Tifrunner.gnm1.Arahy.12	11176737	11177488	-	450	-	-	-
arahy.Tifrunner.gnm1.ann1.29BL0G	10.46401288	2.706263705	9.346486555	7.308329895	865.6707549	702.2985538	7.505587713	525.0925462	-6.111781386	2.76E-06	0.000142012	arahy.29BL0G	arahy.Tifrunner.gnm1.Arahy.14	9728413	9742445	+	4453	-	-	-
novel.3846	35.12918609	28.4157689	37.38594622	95.82032529	102.4530548	107.559238	33.64363374	101.944206	-1.587913449	2.81E-06	0.000144353	-	arahy.Tifrunner.gnm1.Arahy.14	136944715	136946990	+	2138	-	PF13041:PPR repeat family	-
arahy.Tifrunner.gnm1.ann1.KK5QZD	28.40232067	27.06263705	16.8236758	65.77496906	371.8240078	512.4881338	24.09621117	316.6957035	-3.716156358	2.81E-06	0.000144353	arahy.KK5QZD	arahy.Tifrunner.gnm1.Arahy.14	15604752	15618890	+	5454	-	WD40-repeat-containing domain	WD40
arahy.Tifrunner.gnm1.ann1.ERJ0Z2	153.9704752	161.0226905	150.4784335	304.5137456	443.1957987	398.6018819	155.1571997	382.1038087	-1.299617284	2.84E-06	0.000145856	arahy.ERJ0Z2	arahy.Tifrunner.gnm1.Arahy.14	134617181	134621269	-	2337	-	Peptidase C54	-
arahy.Tifrunner.gnm1.ann1.DB9QTB	0.747429491	0	0	26.79720962	42.59284299	28.47156299	0.249143164	32.62053853	-6.53308783	2.86E-06	0.000146428	arahy.DB9QTB	arahy.Tifrunner.gnm1.Arahy.06	16265909	16269380	-	2039	-	-	-
novel.3355	0	0	0	51.97034592	18.4185267	21.09004666	0	30.49297309	-7.404144898	2.91E-06	0.000148954	-	arahy.Tifrunner.gnm1.Arahy.12	48337941	48348843	-	1114	-	-	-
arahy.Tifrunner.gnm1.ann1.27NEX2	48.58291693	54.1252741	37.38594622	124.2416082	562.9162223	424.9644402	46.69804575	370.7074236	-2.989837658	2.94E-06	0.00015006	arahy.27NEX2	arahy.Tifrunner.gnm1.Arahy.14	135720565	135726188	-	3228	-	-	-
arahy.Tifrunner.gnm1.ann1.TS407L	85.9543915	82.541043	97.20346017	296.3933791	204.9061095	222.4999923	88.56629822	241.2664936	-1.446331127	2.94E-06	0.00015006	arahy.TS407L	arahy.Tifrunner.gnm1.Arahy.13	5952211	5956351	+	2408	-	Myc-type, basic helix-loop-helix (bHLH) domain	HLH
novel.3817	0	0	0.934648655	0.812036655	147.3482136	840.4383594	0.311549552	329.5328699	-9.872068372	2.95E-06	0.000150224	-	arahy.Tifrunner.gnm1.Arahy.14	121485677	121486945	+	1269	-	PF13499:EF-hand domain pair|PF13405:EF-hand domain	-
arahy.Tifrunner.gnm1.ann1.Y4ZCSK	0	0	0.934648655	54.40645589	27.62779005	26.36255832	0.311549552	36.13226809	-6.687124304	2.95E-06	0.000150224	arahy.Y4ZCSK	arahy.Tifrunner.gnm1.Arahy.12	69323617	69326106	+	897	-	-	-
arahy.Tifrunner.gnm1.ann1.RB1WVK	0	0	0	21.11295303	24.17431629	22.14454899	0	22.47727277	-6.959372957	2.96E-06	0.000150758	arahy.RB1WVK	arahy.Tifrunner.gnm1.Arahy.06	10191591	10194826	+	1946	-	-	-
arahy.Tifrunner.gnm1.ann1.WK7TVH	0	1.353131853	0.934648655	2.436109965	259.0105317	314.2416952	0.762593503	191.8961123	-8.099134935	3.00E-06	0.000152606	arahy.WK7TVH	arahy.Tifrunner.gnm1.Arahy.14	135772639	135777733	+	1787	-	-	-
arahy.Tifrunner.gnm1.ann1.3SKL4U	0	1.353131853	0	1.62407331	283.184848	305.8056766	0.451043951	196.8715326	-9.128640664	3.01E-06	0.000152866	arahy.3SKL4U	arahy.Tifrunner.gnm1.Arahy.14	22010591	22019226	+	5130	-	-	-
arahy.Tifrunner.gnm1.ann1.M409IX	4.484576948	1.353131853	7.477189244	5.684256585	453.55622	560.9952411	4.438299348	340.0785726	-6.238101753	3.05E-06	0.000154373	arahy.M409IX	arahy.Tifrunner.gnm1.Arahy.14	127744610	127758087	-	4104	-	Glycoside hydrolase, family 14	cNMP_binding
arahy.Tifrunner.gnm1.ann1.S46L09	0	0	0	2.436109965	207.2084254	128.6492846	0	112.7646067	-9.286155113	3.05E-06	0.000154373	arahy.S46L09	arahy.Tifrunner.gnm1.Arahy.14	110258386	110263158	+	2988	-	-	DnaJ
arahy.Tifrunner.gnm1.ann1.A02MA9	42.603481	46.00648299	65.42540588	142.1064146	164.6155824	161.3388569	51.34512329	156.0202847	-1.601665104	3.11E-06	0.000157108	arahy.A02MA9	arahy.Tifrunner.gnm1.Arahy.14	10880158	10885133	-	1725	-	Arf GTPase activating protein	C2
arahy.Tifrunner.gnm1.ann1.L1LZAQ	0	0	3.738594622	13.80462314	322.3242173	243.5900389	1.246198207	193.2396264	-7.246841814	3.11E-06	0.000157108	arahy.L1LZAQ	arahy.Tifrunner.gnm1.Arahy.14	37523703	37526790	+	826	-	-	-
arahy.Tifrunner.gnm1.ann1.NJY7IU	98.66069285	41.94708743	169.1714066	489.658103	1822.282985	826.7298291	103.259729	1046.223639	-3.337628162	3.13E-06	0.000157935	arahy.NJY7IU	arahy.Tifrunner.gnm1.Arahy.06	3773686	3774123	-	438	-	Barwin domain	-
arahy.Tifrunner.gnm1.ann1.3L1WYQ	0	0	0	17.05276976	19.56968462	132.867294	0	56.49658278	-8.289118043	3.27E-06	0.000164416	arahy.3L1WYQ	arahy.Tifrunner.gnm1.Arahy.10	84396278	84397471	-	324	-	-	-
arahy.Tifrunner.gnm1.ann1.P00SCV	35.87661558	17.59071408	47.66708143	71.45922564	1156.913708	966.9786393	33.71147036	731.7838578	-4.43536568	3.27E-06	0.000164416	arahy.P00SCV	arahy.Tifrunner.gnm1.Arahy.14	127368291	127374200	-	2923	-	DEAD/DEAH box helicase domain	DEAD
arahy.Tifrunner.gnm1.ann1.V177AF	0	1.353131853	0.934648655	2.436109965	286.6383218	268.8980949	0.762593503	185.9908422	-8.054330629	3.28E-06	0.000164928	arahy.V177AF	arahy.Tifrunner.gnm1.Arahy.14	29737172	29754018	+	4030	-	-	-
novel.426	0	0	0	28.42128293	19.56968462	21.09004666	0	23.02700473	-6.997278369	3.32E-06	0.000166476	-	arahy.Tifrunner.gnm1.Arahy.02	91209748	91215612	+	672	-	-	-
arahy.Tifrunner.gnm1.ann1.568RE3	0	0	0	2.436109965	235.9873733	106.5047356	0	114.976073	-9.314157844	3.36E-06	0.000168299	arahy.568RE3	arahy.Tifrunner.gnm1.Arahy.14	367239	369820	+	1254	-	COQ9	-
arahy.Tifrunner.gnm1.ann1.I2BVW6	3.737147457	2.706263705	5.607891933	6.49629324	413.2656928	253.0805599	4.017101031	224.2808487	-5.791318406	3.37E-06	0.00016872	arahy.I2BVW6	arahy.Tifrunner.gnm1.Arahy.14	137697221	137700878	+	1815	-	Cys/Met metabolism, pyridoxal phosphate-dependent enzyme	Cys_Met_Meta_PP
arahy.Tifrunner.gnm1.ann1.IM3547	0.747429491	0	0	8.932403205	81.73221223	147.6303266	0.249143164	79.43164735	-7.818315644	3.39E-06	0.000169671	arahy.IM3547	arahy.Tifrunner.gnm1.Arahy.14	129461639	129464978	+	1233	-	Origin recognition complex, subunit 5	-
arahy.Tifrunner.gnm1.ann1.QTWQ8J	269.0746169	451.9460387	398.1603272	975.2560227	1059.065285	944.8340903	373.0603276	993.0517994	-1.415061175	3.41E-06	0.000170303	arahy.QTWQ8J	arahy.Tifrunner.gnm1.Arahy.14	8948867	8958888	+	2587	-	Vps53-like, N-terminal	-
arahy.Tifrunner.gnm1.ann1.I48YC4	1.494858983	0	0.934648655	0	1120.076655	728.6611121	0.809835879	616.2459224	-9.487029767	3.41E-06	0.000170352	arahy.I48YC4	arahy.Tifrunner.gnm1.Arahy.14	16146353	16151356	+	3181	-	Armadillo-type fold	Arm
arahy.Tifrunner.gnm1.ann1.G0I7HS	0	0	0	0.812036655	235.9873733	300.5331649	0	179.1108583	-9.954099376	3.45E-06	0.000171688	arahy.G0I7HS	arahy.Tifrunner.gnm1.Arahy.14	111009707	111016057	+	2819	-	-	-
arahy.Tifrunner.gnm1.ann1.552TW2	61.28921829	75.77538374	82.24908168	177.0239908	1230.587815	788.7677451	73.10456124	732.126517	-3.324409755	3.46E-06	0.000172393	arahy.552TW2	arahy.Tifrunner.gnm1.Arahy.14	338678	345167	-	3693	-	RNA recognition motif domain	RRM_1
arahy.Tifrunner.gnm1.ann1.BBW5IA	2.242288474	1.353131853	1.869297311	1.62407331	149.6505294	658.0094558	1.821572546	269.7613528	-7.191096155	3.52E-06	0.000175014	arahy.BBW5IA	arahy.Tifrunner.gnm1.Arahy.14	45372994	45374939	+	1568	-	-	-
arahy.Tifrunner.gnm1.ann1.A977GK	9.716583387	2.706263705	0.934648655	24.36109965	381.0332711	189.8104199	4.452498582	198.4015969	-5.439834571	3.57E-06	0.000177193	arahy.A977GK	arahy.Tifrunner.gnm1.Arahy.11	146446403	146447960	-	1462	-	Glycoside hydrolase family 18, catalytic domain	-
arahy.Tifrunner.gnm1.ann1.PZ9WPP	19.43316677	25.7095052	30.84340563	60.09071247	809.2640169	428.1279472	25.32869253	432.4942255	-4.094895349	3.61E-06	0.00017892	arahy.PZ9WPP	arahy.Tifrunner.gnm1.Arahy.14	13572415	13575725	+	1669	-	S1 domain	S1
arahy.Tifrunner.gnm1.ann1.1ALG22	23.91774372	18.94384594	24.30086504	86.07588543	155.406319	81.19667964	22.3874849	107.559628	-2.253316951	3.66E-06	0.000180999	arahy.1ALG22	arahy.Tifrunner.gnm1.Arahy.13	12070889	12073283	+	2316	-	NB-ARC	NB-ARC
arahy.Tifrunner.gnm1.ann1.K04HM7	108.3772762	101.4848889	116.8310819	377.5970446	248.6501105	268.8980949	108.897749	298.38175	-1.454505869	3.69E-06	0.000182401	arahy.K04HM7	arahy.Tifrunner.gnm1.Arahy.07	1886873	1896729	-	3601	-	Vacuolar protein sorting-associated protein 35	-
arahy.Tifrunner.gnm1.ann1.2P82C9	2.242288474	1.353131853	0.934648655	4.060183275	299.3010589	130.7582893	1.510022994	144.7065105	-6.55669083	3.79E-06	0.000187059	arahy.2P82C9	arahy.Tifrunner.gnm1.Arahy.14	140033413	140037294	+	1652	-	-	-
arahy.Tifrunner.gnm1.ann1.G9KXLY	30.64460914	93.36609782	103.7460008	159.971221	3025.243011	2096.350638	75.91890257	1760.521623	-4.537168025	3.79E-06	0.000187059	arahy.G9KXLY	arahy.Tifrunner.gnm1.Arahy.14	407530	410918	-	2858	-	Serine-threonine/tyrosine-protein kinase, catalytic domain	Pkinase_Tyr
arahy.Tifrunner.gnm1.ann1.PPI0JG	21.67545525	35.18142817	32.71270294	74.70737226	492.6955892	477.6895568	29.85652878	348.3641728	-3.548320517	3.81E-06	0.000187865	arahy.PPI0JG	arahy.Tifrunner.gnm1.Arahy.14	117003526	117016682	-	4953	-	Raptor, N-terminal CASPase-like domain	-
arahy.Tifrunner.gnm1.ann1.553FBT	23.17031423	10.82505482	20.56227042	42.22590606	512.2652739	490.3435848	18.18587982	348.2782549	-4.249759513	3.92E-06	0.000192799	arahy.553FBT	arahy.Tifrunner.gnm1.Arahy.14	130328776	130340473	+	3948	-	Ribosome control protein 1	-
arahy.Tifrunner.gnm1.ann1.8XV151	4.484576948	2.706263705	1.869297311	4.060183275	368.370534	274.1706066	3.020045988	215.5337746	-6.141489563	3.98E-06	0.000194845	arahy.8XV151	arahy.Tifrunner.gnm1.Arahy.14	118306611	118312606	-	4229	-	-	-
arahy.Tifrunner.gnm1.ann1.D4Z4C8	13.45373084	43.30021928	42.0591895	82.01570216	1093.600023	813.0212987	32.93771321	662.8790079	-4.336076888	3.98E-06	0.000194845	arahy.D4Z4C8	arahy.Tifrunner.gnm1.Arahy.14	125943547	125947411	-	1326	-	Peroxisomal biogenesis factor 11	-
arahy.Tifrunner.gnm1.ann1.D4218R	11.21144237	10.82505482	2.803945966	19.48887972	504.2071684	345.8767652	8.280147719	289.8576045	-5.132321771	4.01E-06	0.000196331	arahy.D4218R	arahy.Tifrunner.gnm1.Arahy.14	149598	159739	-	6099	-	Phosphatidylinositol-4-phosphate 5-kinase, core	PIP5K
arahy.Tifrunner.gnm1.ann1.ZQ2RMB	18.68573728	28.4157689	14.01972983	82.82773881	79.4298964	87.52369364	20.37374534	83.26044295	-2.056214751	4.08E-06	0.00019894	arahy.ZQ2RMB	arahy.Tifrunner.gnm1.Arahy.06	109259353	109266177	+	1112	-	ERV/ALR sulfhydryl oxidase domain	Evr1_Alr
arahy.Tifrunner.gnm1.ann1.679QY2	0	0	2.803945966	3.24814662	486.9397996	404.9288959	0.934648655	298.3722807	-8.288972592	4.17E-06	0.000202998	arahy.679QY2	arahy.Tifrunner.gnm1.Arahy.14	124279269	124287824	-	1778	-	Transcription factor, MADS-box	SRF-TF
arahy.Tifrunner.gnm1.ann1.2M720R	75.49037862	87.95357041	112.1578387	279.3406093	421.3237983	242.5355366	91.86726256	314.3999814	-1.774899705	4.29E-06	0.00020858	arahy.2M720R	arahy.Tifrunner.gnm1.Arahy.06	110592034	110596394	-	2196	-	-	-
arahy.Tifrunner.gnm1.ann1.IWFQ27	0	1.353131853	0	0.812036655	675.7296983	155.0118429	0.451043951	277.184526	-9.62231304	4.31E-06	0.000209435	arahy.IWFQ27	arahy.Tifrunner.gnm1.Arahy.14	18160909	18163596	+	1185	-	-	-
arahy.Tifrunner.gnm1.ann1.YUGK7S	22.42288474	29.76890076	18.69297311	77.14348223	195.6968462	123.376773	23.62825287	132.0723671	-2.490142573	4.40E-06	0.000213467	arahy.YUGK7S	arahy.Tifrunner.gnm1.Arahy.06	110618386	110623554	+	1840	-	-	-
arahy.Tifrunner.gnm1.ann1.VU3H9N	5.97943593	2.706263705	1.869297311	11.36851317	199.1503199	203.5189503	3.518332315	138.0125945	-5.264186666	4.42E-06	0.000214265	arahy.VU3H9N	arahy.Tifrunner.gnm1.Arahy.14	4712737	4715622	-	2886	-	-	DnaJ
arahy.Tifrunner.gnm1.ann1.8ZB8RF	0	0	0	14.61665979	31.08126381	28.47156299	0	24.7231622	-7.09425498	4.44E-06	0.000214915	arahy.8ZB8RF	arahy.Tifrunner.gnm1.Arahy.15	148248782	148251753	+	240	-	-	-
arahy.Tifrunner.gnm1.ann1.88Q24L	0.747429491	0	0	4.060183275	143.8947398	185.5924106	0.249143164	111.1824446	-8.303884819	4.45E-06	0.000215243	arahy.88Q24L	arahy.Tifrunner.gnm1.Arahy.14	72727476	72733897	+	2924	-	Pseudouridine synthase, catalytic domain	-
arahy.Tifrunner.gnm1.ann1.FV4QAS	0	0	0	58.46663916	14.96505294	23.19905133	0	32.21024781	-7.483169009	4.46E-06	0.000215432	arahy.FV4QAS	arahy.Tifrunner.gnm1.Arahy.12	14801312	14802156	+	519	-	tRNA (1-methyladenosine) methyltransferase catalytic subunit Gcd14	-
arahy.Tifrunner.gnm1.ann1.Y2Z9LS	1.494858983	1.353131853	1.869297311	0.812036655	539.8930639	218.2819829	1.572429382	252.9956945	-7.323362305	4.53E-06	0.000218621	arahy.Y2Z9LS	arahy.Tifrunner.gnm1.Arahy.14	97385868	97389156	+	2742	-	Legume lectin domain	Pkinase
arahy.Tifrunner.gnm1.ann1.TSL6B6	5.232006439	5.41252741	3.738594622	9.74443986	320.0219014	204.5734526	4.794376157	178.1132646	-5.217494751	4.55E-06	0.000218949	arahy.TSL6B6	arahy.Tifrunner.gnm1.Arahy.14	8042828	8046322	-	1427	-	AMP-activated protein kinase, glycogen-binding domain	-
arahy.Tifrunner.gnm1.ann1.RWH2RP	3.737147457	2.706263705	2.803945966	1.62407331	397.149482	489.2890825	3.082452376	296.0208793	-6.576595345	4.61E-06	0.000221304	arahy.RWH2RP	arahy.Tifrunner.gnm1.Arahy.14	127332245	127336983	-	2064	-	DEAD/DEAH box helicase domain	DEAD
arahy.Tifrunner.gnm1.ann1.JWX42Q	0	0	0	5.684256585	62.16252761	115.9952566	0	61.28068028	-8.405870922	4.62E-06	0.000221304	arahy.JWX42Q	arahy.Tifrunner.gnm1.Arahy.14	9820632	9826836	+	3554	-	Tetratricopeptide-like helical domain	-
arahy.Tifrunner.gnm1.ann1.IMB79D	11.95887186	12.17818667	4.673243277	15.42869645	459.3120096	550.4502178	9.603433937	341.730308	-5.155922622	4.68E-06	0.000223633	arahy.IMB79D	arahy.Tifrunner.gnm1.Arahy.14	7825402	7828224	+	1215	-	-	-
arahy.Tifrunner.gnm1.ann1.3N7CFE	0	0	0	21.92498969	20.72084254	21.09004666	0	21.24529296	-6.879164896	4.68E-06	0.000223633	arahy.3N7CFE	arahy.Tifrunner.gnm1.Arahy.05	94318583	94321484	+	1416	-	-	-
arahy.Tifrunner.gnm1.ann1.57RIKC	70.25837218	60.89093336	92.53021689	179.4601008	271.6732688	269.9525972	74.55984081	240.3619889	-1.683192162	4.78E-06	0.000228066	arahy.57RIKC	arahy.Tifrunner.gnm1.Arahy.06	110715861	110721136	-	1463	-	Aminotransferase, class I/classII	Aminotran_1_2
novel.3541	88.19667997	90.65983412	37.38594622	265.5359862	347.6496915	557.8317341	72.0808201	390.3391373	-2.438630241	4.83E-06	0.000230138	-	arahy.Tifrunner.gnm1.Arahy.13	116483877	116494116	+	6806	-	PF13952:Domain of unknown function (DUF4216)|PF02992:Transposase family tnp2|PF13960:Domain of unknown function (DUF4218)|PF13963:Transposase-associated domain	Transposase_21
arahy.Tifrunner.gnm1.ann1.94G738	3.737147457	2.706263705	0.934648655	0.812036655	592.8463282	485.0710732	2.459353272	359.5764793	-7.185309683	4.87E-06	0.000231443	arahy.94G738	arahy.Tifrunner.gnm1.Arahy.14	20726305	20731141	+	2344	-	-	-
arahy.Tifrunner.gnm1.ann1.921FSI	0	0	0	41.41386941	21.87200046	15.81753499	0	26.36780162	-7.193947561	4.93E-06	0.000233896	arahy.921FSI	arahy.Tifrunner.gnm1.Arahy.12	98788342	98790918	-	496	-	-	-
arahy.Tifrunner.gnm1.ann1.Y8ZHMJ	61.28921829	47.35961484	54.20962202	127.4897548	195.6968462	195.0829316	54.28615171	172.7565109	-1.66107105	5.01E-06	0.000237431	arahy.Y8ZHMJ	arahy.Tifrunner.gnm1.Arahy.14	4317251	4321336	+	1992	-	ATP phosphoribosyltransferase, catalytic domain	-
arahy.Tifrunner.gnm1.ann1.JS3QJH	26.90746169	28.4157689	13.08508118	50.34627261	509.962958	703.3530561	22.80277059	421.2207622	-4.209063899	5.03E-06	0.000237744	arahy.JS3QJH	arahy.Tifrunner.gnm1.Arahy.14	108125628	108131087	-	2479	-	Protein kinase domain	Pkinase
arahy.Tifrunner.gnm1.ann1.P1PAWM	4.484576948	4.059395558	0.934648655	0.812036655	846.1010703	556.7772318	3.159540387	467.8967796	-7.212548882	5.03E-06	0.000237744	arahy.P1PAWM	arahy.Tifrunner.gnm1.Arahy.14	14156374	14162298	+	3583	-	-	DnaJ
arahy.Tifrunner.gnm1.ann1.V8X9PU	73.24809015	79.8347793	111.22319	217.6258235	694.148225	579.9762831	88.10201982	497.2501106	-2.495759571	5.07E-06	0.000239464	arahy.V8X9PU	arahy.Tifrunner.gnm1.Arahy.14	130187944	130195270	-	3677	-	-	-
arahy.Tifrunner.gnm1.ann1.PPN3ZF	1.494858983	1.353131853	2.803945966	2.436109965	267.0686372	249.9170529	1.883978934	173.1406	-6.51174246	5.11E-06	0.000241035	arahy.PPN3ZF	arahy.Tifrunner.gnm1.Arahy.14	22080886	22084688	+	2262	-	-	-
novel.4136	0	0	0	17.05276976	18.4185267	81.19667964	0	38.88932537	-7.750063733	5.18E-06	0.000243557	-	arahy.Tifrunner.gnm1.Arahy.15	153193932	153196807	+	2459	-	PF02109:DAD family	-
arahy.Tifrunner.gnm1.ann1.IZK0HU	29.89717965	10.82505482	13.08508118	51.97034592	372.9751657	478.7440592	17.93577188	301.2298569	-4.056437198	5.25E-06	0.000246635	arahy.IZK0HU	arahy.Tifrunner.gnm1.Arahy.14	116724914	116740339	-	5088	-	Raptor, N-terminal CASPase-like domain	-
arahy.Tifrunner.gnm1.ann1.X40XE7	1040.421852	738.8099915	743.0456811	2507.569191	1799.259827	3004.277147	840.7591748	2437.035388	-1.534779472	5.26E-06	0.000246777	arahy.X40XE7	arahy.Tifrunner.gnm1.Arahy.18	133984380	133990418	+	4037	-	Auxin response factor	Auxin_resp
arahy.Tifrunner.gnm1.ann1.AXP3WA	0.747429491	0	0	0.812036655	307.3591643	315.2961976	0.249143164	207.8224662	-9.206786644	5.30E-06	0.000248089	arahy.AXP3WA	arahy.Tifrunner.gnm1.Arahy.14	4448867	4456680	-	2995	-	UPF3 domain	-
arahy.Tifrunner.gnm1.ann1.F9CV5S	20.92802576	17.59071408	15.88902714	20.30091638	1108.565076	687.5355211	18.13592233	605.4671711	-5.059629341	5.40E-06	0.000252556	arahy.F9CV5S	arahy.Tifrunner.gnm1.Arahy.14	26517005	26530161	-	4247	-	Villin headpiece	-
arahy.Tifrunner.gnm1.ann1.T23TII	0	0	0	13.80462314	27.62779005	33.74407466	0	25.05882928	-7.114046973	5.41E-06	0.000252556	arahy.T23TII	arahy.Tifrunner.gnm1.Arahy.14	139957979	139962104	+	3511	-	Toll/interleukin-1 receptor homology (TIR) domain	TIR
arahy.Tifrunner.gnm1.ann1.441Z8B	8.221724404	13.53131853	26.17016235	5.684256585	659.6134875	4544.905055	15.97440176	1736.734266	-6.764960468	5.41E-06	0.000252556	arahy.441Z8B	arahy.Tifrunner.gnm1.Arahy.03	26915515	26916084	-	570	-	-	-
arahy.Tifrunner.gnm1.ann1.C9KQAV	4.484576948	5.41252741	4.673243277	6.49629324	358.0101127	285.7701322	4.856782545	216.7588461	-5.48450609	5.43E-06	0.000252944	arahy.C9KQAV	arahy.Tifrunner.gnm1.Arahy.14	138202633	138208402	-	3067	-	Glycosyl transferase, family 8	Glyco_transf_8
arahy.Tifrunner.gnm1.ann1.DNSK86	35.12918609	40.59395558	30.84340563	164.0314043	136.9877923	91.74170297	35.52218243	130.9202999	-1.889654583	5.53E-06	0.00025742	arahy.DNSK86	arahy.Tifrunner.gnm1.Arahy.12	115792002	115797315	-	3369	-	NB-ARC	NB-ARC
arahy.Tifrunner.gnm1.ann1.AXGL4F	0	0	0	1.62407331	134.6854765	202.4644479	0	112.9246659	-9.288385831	5.55E-06	0.000258273	arahy.AXGL4F	arahy.Tifrunner.gnm1.Arahy.20	23302992	23307156	-	933	-	-	-
arahy.Tifrunner.gnm1.ann1.Y6CTQQ	0	0	0	48.7221993	11.51157919	31.63506999	0	30.62294949	-7.409680055	5.67E-06	0.00026334	arahy.Y6CTQQ	arahy.Tifrunner.gnm1.Arahy.13	2702	6073	-	1200	-	-	-
arahy.Tifrunner.gnm1.ann1.35R1UP	0	0	0	0.812036655	296.998743	167.6658709	0	155.1588835	-9.746870532	5.72E-06	0.000265407	arahy.35R1UP	arahy.Tifrunner.gnm1.Arahy.14	116163954	116166459	+	612	-	-	-
arahy.Tifrunner.gnm1.ann1.F7NAU0	1.494858983	0	1.869297311	3.24814662	214.1153729	227.7725039	1.121385431	148.3786745	-6.96447549	5.72E-06	0.000265407	arahy.F7NAU0	arahy.Tifrunner.gnm1.Arahy.14	22251858	22263553	+	5655	-	SET domain	SET
novel.4930	0	0	0	17.05276976	25.32547421	22.14454899	0	21.50759765	-6.894318343	5.82E-06	0.000269281	-	arahy.Tifrunner.gnm1.Arahy.18	27899295	27900127	+	304	-	-	-
arahy.Tifrunner.gnm1.ann1.HF533Q	2.242288474	2.706263705	0	1.62407331	363.7659023	515.6516408	1.649517393	293.6805388	-7.498714755	5.95E-06	0.000274759	arahy.HF533Q	arahy.Tifrunner.gnm1.Arahy.14	39060432	39067860	+	2751	-	SLC26A/SulP transporter domain	Sulfate_transp
arahy.Tifrunner.gnm1.ann1.340GL5	2.242288474	2.706263705	2.803945966	8.12036655	136.9877923	148.6848289	2.584166048	97.93099594	-5.249715368	5.99E-06	0.000276171	arahy.340GL5	arahy.Tifrunner.gnm1.Arahy.14	120272343	120274620	+	1092	-	Proteasome, subunit alpha/beta	Proteasome
arahy.Tifrunner.gnm1.ann1.C5NHEB	2.242288474	6.765659263	12.15043252	7.308329895	640.0438028	614.7748601	7.052793419	420.7089976	-5.904324856	6.00E-06	0.000276187	arahy.C5NHEB	arahy.Tifrunner.gnm1.Arahy.14	19987141	19997057	+	4951	-	Cullin, N-terminal	Cullin
arahy.Tifrunner.gnm1.ann1.HV716I	1531.483028	1848.378111	1516.000119	2990.731	4210.935667	3660.177598	1631.953752	3620.614755	-1.149890748	6.07E-06	0.000279085	arahy.HV716I	arahy.Tifrunner.gnm1.Arahy.14	127480608	127483163	-	1247	-	Ribosomal protein L10e/L16	-
arahy.Tifrunner.gnm1.ann1.JSTV8M	133.0424495	150.1976356	176.6485959	355.6720549	311.963796	372.2393235	153.296227	346.6250581	-1.178612386	6.17E-06	0.000283525	arahy.JSTV8M	arahy.Tifrunner.gnm1.Arahy.18	3247822	3257971	+	2869	-	-	GRAS
arahy.Tifrunner.gnm1.ann1.58R7DF	0.747429491	0	1.869297311	51.97034592	26.47663213	24.25355366	0.872242267	34.23351057	-5.196359766	6.27E-06	0.000287512	arahy.58R7DF	arahy.Tifrunner.gnm1.Arahy.06	110398380	110400510	+	2008	-	-	-
arahy.Tifrunner.gnm1.ann1.KU9ZEY	37.37147457	27.06263705	24.30086504	73.08329895	393.6960082	416.5284215	29.57832555	294.4359096	-3.310957668	6.34E-06	0.00029033	arahy.KU9ZEY	arahy.Tifrunner.gnm1.Arahy.14	528740	538063	-	3132	-	-	-
arahy.Tifrunner.gnm1.ann1.A6JRIG	118.8412891	101.4848889	192.537623	435.2516471	463.9166413	801.4217731	137.621267	566.8633538	-2.040151679	6.38E-06	0.000291491	arahy.A6JRIG	arahy.Tifrunner.gnm1.Arahy.20	4510147	4512892	-	1034	-	-	-
arahy.Tifrunner.gnm1.ann1.1C185Z	38.11890406	47.35961484	42.0591895	103.9406918	638.8926449	399.6563842	42.51256946	380.829907	-3.164367403	6.38E-06	0.000291491	arahy.1C185Z	arahy.Tifrunner.gnm1.Arahy.14	130240122	130252170	-	3742	-	Toll/interleukin-1 receptor homology (TIR) domain	TIR
arahy.Tifrunner.gnm1.ann1.BHNU0I	0	1.353131853	0	7.308329895	119.7204236	89.6326983	0.451043951	72.22048392	-7.680558683	6.45E-06	0.000294439	arahy.BHNU0I	arahy.Tifrunner.gnm1.Arahy.03	12877810	12881597	+	1062	-	Nucleosome assembly protein (NAP)	-
arahy.Tifrunner.gnm1.ann1.866PCH	41.10862202	36.53456002	53.27497336	144.5425246	139.2901082	111.7772473	43.63938513	131.86996	-1.590351515	6.46E-06	0.000294666	arahy.866PCH	arahy.Tifrunner.gnm1.Arahy.06	108618781	108622681	-	1738	-	-	SPX
arahy.Tifrunner.gnm1.ann1.J5RUTR	0	0	0	2.436109965	42.59284299	364.8578072	0	136.6289201	-9.563558954	6.53E-06	0.000296974	arahy.J5RUTR	arahy.Tifrunner.gnm1.Arahy.14	114470385	114474402	+	1959	-	GOLD domain	CRAL_TRIO_N
arahy.Tifrunner.gnm1.ann1.C7YMQB	1.494858983	1.353131853	0	11.36851317	249.8012684	46.39810265	0.949330278	102.5226281	-6.76029421	6.53E-06	0.000296974	arahy.C7YMQB	arahy.Tifrunner.gnm1.Arahy.14	11849064	11852167	-	2042	-	FAD-binding, type 2	FAD_binding_4
novel.1800	0	0	0	12.18054983	25.32547421	67.48814931	0	34.99805778	-7.597225229	6.62E-06	0.000299917	-	arahy.Tifrunner.gnm1.Arahy.06	84793822	84797619	-	3798	-	PF06839:GRF zinc finger	zf-GRF
arahy.Tifrunner.gnm1.ann1.09GV4T	0	0	0	0.812036655	282.0336901	159.2298523	0	147.3585263	-9.672431382	6.66E-06	0.000300912	arahy.09GV4T	arahy.Tifrunner.gnm1.Arahy.14	36990597	36993415	-	1117	-	-	-
arahy.Tifrunner.gnm1.ann1.86T4WJ	4.484576948	2.706263705	2.803945966	0	948.5541251	1312.855405	3.33159554	753.8031765	-7.812906602	6.95E-06	0.000313383	arahy.86T4WJ	arahy.Tifrunner.gnm1.Arahy.14	98830358	98835328	-	2890	-	Auxin response factor	Auxin_resp
arahy.Tifrunner.gnm1.ann1.2WG9BE	5.232006439	1.353131853	7.477189244	1.62407331	981.9377047	554.6682271	4.687442512	512.7433351	-6.755074544	7.19E-06	0.000323517	arahy.2WG9BE	arahy.Tifrunner.gnm1.Arahy.14	11141751	11146201	-	1686	-	-	-
arahy.Tifrunner.gnm1.ann1.D5KZZN	50.82520541	21.65010964	33.6473516	128.3017915	207.2084254	411.2559099	35.37422222	248.9220422	-2.803114502	7.47E-06	0.000335598	arahy.D5KZZN	arahy.Tifrunner.gnm1.Arahy.14	6902936	6907104	-	2429	-	-	-
arahy.Tifrunner.gnm1.ann1.IJ9A14	35.12918609	56.83153781	51.40567605	139.6703047	315.4172697	189.8104199	47.78879998	214.9659981	-2.174860954	7.48E-06	0.000335864	arahy.IJ9A14	arahy.Tifrunner.gnm1.Arahy.14	4843339	4847696	+	2224	-	WD40-repeat-containing domain	-
arahy.Tifrunner.gnm1.ann1.9N5SH8	0	0	0	34.10553951	14.96505294	21.09004666	0	23.3868797	-7.021129318	7.69E-06	0.00034404	arahy.9N5SH8	arahy.Tifrunner.gnm1.Arahy.12	100172691	100173907	+	592	-	-	-
arahy.Tifrunner.gnm1.ann1.G5WI6L	2.242288474	1.353131853	0.934648655	1.62407331	264.7663213	226.7180016	1.510022994	164.3694654	-6.743258628	7.71E-06	0.000344167	arahy.G5WI6L	arahy.Tifrunner.gnm1.Arahy.14	106612405	106618045	+	1757	-	Zinc finger C2H2-type	-
arahy.Tifrunner.gnm1.ann1.SFIG2E	3.737147457	2.706263705	0	2.436109965	490.3932734	432.3459565	2.147803721	308.39178	-7.160465698	7.83E-06	0.000349049	arahy.SFIG2E	arahy.Tifrunner.gnm1.Arahy.14	8823607	8840139	-	5855	-	Haem oxygenase-like, multi-helical	-
arahy.Tifrunner.gnm1.ann1.CE1PCA	149.4858983	146.1382401	146.7398389	573.2978784	541.0442218	296.3151556	147.4546591	470.2190853	-1.673264766	8.02E-06	0.00035641	arahy.CE1PCA	arahy.Tifrunner.gnm1.Arahy.18	23299621	23306035	-	3735	-	WD40-repeat-containing domain	WD40
arahy.Tifrunner.gnm1.ann1.61N80Q	0.747429491	4.059395558	2.803945966	2.436109965	354.556639	291.0426439	2.536923672	216.0117976	-6.455231494	8.04E-06	0.000357047	arahy.61N80Q	arahy.Tifrunner.gnm1.Arahy.14	2690182	2701707	+	3482	-	SNU66/SART1 family	SART-1
arahy.Tifrunner.gnm1.ann1.ZC4720	159.2024816	276.0388979	258.8976776	583.854355	813.8686486	666.4454744	231.3796857	688.0561593	-1.575014019	8.07E-06	0.00035765	arahy.ZC4720	arahy.Tifrunner.gnm1.Arahy.06	111836490	111843566	-	2652	-	-	-
arahy.Tifrunner.gnm1.ann1.QMQM64	1.494858983	0	0.934648655	0.812036655	334.9869544	282.6066252	0.809835879	206.1352054	-7.88701428	8.12E-06	0.000359458	arahy.QMQM64	arahy.Tifrunner.gnm1.Arahy.14	8913783	8917671	-	3065	-	Pre-mRNA splicing factor	-
arahy.Tifrunner.gnm1.ann1.D5XWDC	32.88689762	2.706263705	20.56227042	75.51940892	565.2185381	783.4952334	18.71847725	474.7443935	-4.648776253	8.13E-06	0.000359458	arahy.D5XWDC	arahy.Tifrunner.gnm1.Arahy.14	134609743	134617088	-	3469	-	DAHP synthetase I/KDSA	-
arahy.Tifrunner.gnm1.ann1.HU2JKE	9.716583387	6.765659263	3.738594622	43.84997937	50.65094843	145.521322	6.74027909	80.00741658	-3.556174694	8.20E-06	0.000362165	arahy.HU2JKE	arahy.Tifrunner.gnm1.Arahy.18	366970	373260	-	2216	-	HSP40/DnaJ peptide-binding	DnaJ_C
novel.3973	201.8059627	71.71598818	85.05302765	128.3017915	3720.542393	8719.679791	119.5249928	4189.507992	-5.130124617	8.23E-06	0.000362953	-	arahy.Tifrunner.gnm1.Arahy.14	134138765	134141214	-	2450	-	PF12142:Polyphenol oxidase middle domain|PF00264:Common central domain of tyrosinase|PF12143:Protein of unknown function (DUF_B2219)	-
arahy.Tifrunner.gnm1.ann1.N1SUXZ	8.221724404	4.059395558	3.738594622	17.86480641	155.406319	162.3933593	5.339904861	111.8881616	-4.364439597	8.27E-06	0.000364538	arahy.N1SUXZ	arahy.Tifrunner.gnm1.Arahy.14	358633	363135	-	2118	-	Glycoside hydrolase, family 28	-
arahy.Tifrunner.gnm1.ann1.YJEW4K	74.74294913	82.541043	60.75216261	162.407331	189.9410566	187.7014153	72.67871825	180.016601	-1.311972448	8.29E-06	0.000365202	arahy.YJEW4K	arahy.Tifrunner.gnm1.Arahy.06	110448684	110455338	+	2487	-	Diacylglycerol glucosyltransferase, N-terminal	-
arahy.Tifrunner.gnm1.ann1.3HB66H	136.7795969	161.0226905	121.5043252	364.6044581	348.8008494	279.4431182	139.7688709	330.9494752	-1.247965775	8.38E-06	0.000368505	arahy.3HB66H	arahy.Tifrunner.gnm1.Arahy.07	26506173	26507897	+	1725	-	-	-
arahy.Tifrunner.gnm1.ann1.59QZXR	127.810443	138.019449	118.7003792	273.6563527	699.9040146	705.4620608	128.1767571	559.6741427	-2.126386341	8.44E-06	0.000370965	arahy.59QZXR	arahy.Tifrunner.gnm1.Arahy.14	37013899	37030270	+	4850	-	Nck-associated protein 1	-
arahy.Tifrunner.gnm1.ann1.U9U8W4	3.737147457	2.706263705	0.934648655	9.74443986	227.9292679	90.68720064	2.459353272	109.4536361	-5.463877782	8.54E-06	0.000374611	arahy.U9U8W4	arahy.Tifrunner.gnm1.Arahy.14	133940087	133941016	+	930	-	-	-
arahy.Tifrunner.gnm1.ann1.CE15SM	0	0	0	36.54164948	12.66273711	25.30805599	0	24.83748086	-7.107824278	8.55E-06	0.000374655	arahy.CE15SM	arahy.Tifrunner.gnm1.Arahy.12	28333053	28334361	-	541	-	-	-
arahy.Tifrunner.gnm1.ann1.JWH7Q7	0	1.353131853	0.934648655	2.436109965	252.1035842	166.6113686	0.762593503	140.3836876	-7.649641103	8.67E-06	0.000379207	arahy.JWH7Q7	arahy.Tifrunner.gnm1.Arahy.14	14421542	14422787	+	375	-	-	Rab5ip
arahy.Tifrunner.gnm1.ann1.8QVL0P	287.0129247	326.1047765	333.66957	591.9747215	824.2290698	668.5544791	315.595757	694.9194235	-1.138945476	8.80E-06	0.000384204	arahy.8QVL0P	arahy.Tifrunner.gnm1.Arahy.06	108234908	108237890	+	1123	-	Cytochrome b-c1 complex subunit 7	-
arahy.Tifrunner.gnm1.ann1.P756VC	39.61376304	52.77214225	30.84340563	116.9332783	132.3831607	127.5947823	41.07643697	125.6370738	-1.625394342	8.82E-06	0.000384724	arahy.P756VC	arahy.Tifrunner.gnm1.Arahy.06	109276366	109278097	+	1581	-	-	-
arahy.Tifrunner.gnm1.ann1.SLUV3T	0	0	0	38.16572279	18.4185267	15.81753499	0	24.13392816	-7.066597046	8.90E-06	0.000387641	arahy.SLUV3T	arahy.Tifrunner.gnm1.Arahy.06	111718786	111720958	-	859	-	-	-
arahy.Tifrunner.gnm1.ann1.LSN657	6.726865422	4.059395558	7.477189244	17.05276976	136.9877923	263.6255832	6.087816741	139.2220484	-4.499661678	8.99E-06	0.00039138	arahy.LSN657	arahy.Tifrunner.gnm1.Arahy.14	91555634	91565986	+	3663	-	WD40-repeat-containing domain	-
arahy.Tifrunner.gnm1.ann1.SI7QTZ	13.45373084	13.53131853	22.43156773	78.76755554	75.97642264	209.8459643	16.4722057	121.5299808	-2.87943882	9.00E-06	0.000391602	arahy.SI7QTZ	arahy.Tifrunner.gnm1.Arahy.14	6701320	6702306	-	987	-	-	-
novel.3977	0	1.353131853	0	2.436109965	132.3831607	219.3364853	0.451043951	118.0519186	-8.39056317	9.06E-06	0.000393556	-	arahy.Tifrunner.gnm1.Arahy.14	135049015	135052266	-	2713	-	-	-
arahy.Tifrunner.gnm1.ann1.IJP56S	2.242288474	0	2.803945966	4.87221993	237.1385313	191.9194246	1.682078147	144.6433919	-6.356967735	9.13E-06	0.000395816	arahy.IJP56S	arahy.Tifrunner.gnm1.Arahy.14	139196141	139203674	-	6262	-	-	PPR
arahy.Tifrunner.gnm1.ann1.THTJ31	0.747429491	0	0	0.812036655	446.6492725	137.0853033	0.249143164	194.8488708	-9.113689296	9.19E-06	0.00039803	arahy.THTJ31	arahy.Tifrunner.gnm1.Arahy.14	126504390	126512849	+	2603	-	Malic enzyme, NAD-binding	Malic_M
novel.3247	46.34062846	14.88445038	27.10481101	296.3933791	219.8711625	109.6682426	29.44329662	208.6442614	-2.80933401	9.20E-06	0.00039803	-	arahy.Tifrunner.gnm1.Arahy.12	82323996	82326978	+	1341	-	PF00031:Cystatin domain	-
arahy.Tifrunner.gnm1.ann1.FR9HZZ	0.747429491	0	0.934648655	0.812036655	224.4757942	295.2606532	0.560692716	173.5161614	-8.151695283	9.35E-06	0.000404219	arahy.FR9HZZ	arahy.Tifrunner.gnm1.Arahy.20	13946156	13951494	+	2724	-	Sec1-like protein	Sec1
arahy.Tifrunner.gnm1.ann1.DHZ284	29.14975016	16.23758223	20.56227042	54.40645589	341.8939019	330.0592302	21.98320094	242.1198627	-3.452139906	9.49E-06	0.000409432	arahy.DHZ284	arahy.Tifrunner.gnm1.Arahy.14	28061260	28066177	+	2677	-	Tetratricopeptide-like helical domain	-
arahy.Tifrunner.gnm1.ann1.87R1SX	23.17031423	23.00324149	36.45129756	90.13606871	103.6042127	90.68720064	27.54161776	94.80916068	-1.778173872	9.49E-06	0.000409432	arahy.87R1SX	arahy.Tifrunner.gnm1.Arahy.15	152952216	152953538	-	1323	-	Cytochrome P450	p450
arahy.Tifrunner.gnm1.ann1.EA8RPB	2.989717965	5.41252741	3.738594622	4.060183275	340.742744	274.1706066	4.046946666	206.3245113	-5.688407018	9.61E-06	0.00041375	arahy.EA8RPB	arahy.Tifrunner.gnm1.Arahy.14	4632262	4634422	+	551	-	-	PP-binding
arahy.Tifrunner.gnm1.ann1.H1BIFD	4.484576948	18.94384594	15.88902714	31.66942955	684.9389617	302.6421696	13.10581668	339.7501869	-4.709062663	9.78E-06	0.000420133	arahy.H1BIFD	arahy.Tifrunner.gnm1.Arahy.14	7736845	7745425	-	2441	-	RNA recognition motif domain	RRM_1
arahy.Tifrunner.gnm1.ann1.LYMQ75	126.315584	192.1447231	199.0801636	420.6349873	1125.832445	751.8601634	172.5134902	766.1091984	-2.151843743	9.88E-06	0.000424079	arahy.LYMQ75	arahy.Tifrunner.gnm1.Arahy.14	11183294	11186710	-	2259	-	Tubulin/FtsZ, GTPase domain	Tubulin
arahy.Tifrunner.gnm1.ann1.FZWY62	36.62404507	78.48164745	92.53021689	198.9489805	679.1831721	565.2132505	69.2119698	481.1151343	-2.800063567	9.94E-06	0.000425998	arahy.FZWY62	arahy.Tifrunner.gnm1.Arahy.14	138957700	138975801	-	15712	-	NB-ARC	NB-ARC
arahy.Tifrunner.gnm1.ann1.ZYB4F6	60.5417888	67.65659263	58.88286529	132.3619748	177.2783195	171.8838803	62.36041557	160.5080582	-1.365581388	9.94E-06	0.000425998	arahy.ZYB4F6	arahy.Tifrunner.gnm1.Arahy.06	111166978	111172712	+	2921	-	-	Methyltransf_12
arahy.Tifrunner.gnm1.ann1.4Z5NYX	2.242288474	0	6.542540588	11.36851317	311.963796	226.7180016	2.928276354	183.3501036	-5.930387565	1.00E-05	0.00042973	arahy.4Z5NYX	arahy.Tifrunner.gnm1.Arahy.14	36674636	36684128	-	8884	-	-	-
novel.1876	0	0	0	17.05276976	17.26736878	29.52606532	0	21.28206795	-6.880410298	1.01E-05	0.000432227	-	arahy.Tifrunner.gnm1.Arahy.07	10275374	10275905	+	435	-	-	-
arahy.Tifrunner.gnm1.ann1.0L0BEE	1.494858983	0	0	0.812036655	416.7191666	330.0592302	0.498286328	249.1968112	-8.7605432	1.03E-05	0.000437931	arahy.0L0BEE	arahy.Tifrunner.gnm1.Arahy.14	178435	188331	+	4708	-	SAC domain	-
arahy.Tifrunner.gnm1.ann1.DLM80I	55.30978236	36.53456002	64.49075723	159.971221	217.5688466	149.7393313	52.11169987	175.7597997	-1.742667189	1.03E-05	0.000438868	arahy.DLM80I	arahy.Tifrunner.gnm1.Arahy.06	16922864	16927578	+	2176	-	Myc-type, basic helix-loop-helix (bHLH) domain	HLH
arahy.Tifrunner.gnm1.ann1.M1CUAT	2.242288474	1.353131853	1.869297311	0.812036655	299.3010589	318.4597046	1.821572546	206.1909334	-6.803010028	1.03E-05	0.000440081	arahy.M1CUAT	arahy.Tifrunner.gnm1.Arahy.14	30197572	30203694	+	1988	-	K Homology domain, type 1	KH_1
novel.353	0	0	0	22.73702634	13.81389503	28.47156299	0	21.67416145	-6.908946643	1.03E-05	0.000440081	-	arahy.Tifrunner.gnm1.Arahy.02	30487591	30488332	+	406	-	-	-
arahy.Tifrunner.gnm1.ann1.158NIU	0	0	0	0.812036655	231.3827417	143.4123173	0	125.2023652	-9.437289308	1.05E-05	0.00044504	arahy.158NIU	arahy.Tifrunner.gnm1.Arahy.14	7832771	7837682	+	2257	-	-	Fe_hyd_lg_C
arahy.Tifrunner.gnm1.ann1.5M4P4Y	0	0	0	2.436109965	127.778529	93.85070763	0	74.68844886	-8.691451828	1.05E-05	0.000446099	arahy.5M4P4Y	arahy.Tifrunner.gnm1.Arahy.10	31296202	31298237	-	501	-	-	-
arahy.Tifrunner.gnm1.ann1.288BMH	1172.716872	2533.062828	2693.657425	7003.81615	9780.237678	7208.577948	2133.145708	7997.543925	-1.906823681	1.05E-05	0.000447224	arahy.288BMH	arahy.Tifrunner.gnm1.Arahy.14	4922543	4923151	+	609	-	-	-
arahy.Tifrunner.gnm1.ann1.EVU1XN	8.969153896	0	2.803945966	10.55647652	395.9983241	526.1966642	3.924366621	310.9171549	-6.259350991	1.08E-05	0.000456031	arahy.EVU1XN	arahy.Tifrunner.gnm1.Arahy.14	110012655	110013065	-	252	-	-	-
arahy.Tifrunner.gnm1.ann1.ZSLI3V	3.737147457	13.53131853	18.69297311	10.55647652	924.3798088	772.9502101	11.98714636	569.2954985	-5.575608641	1.09E-05	0.000458987	arahy.ZSLI3V	arahy.Tifrunner.gnm1.Arahy.14	9597128	9601553	-	2874	-	BTB/POZ domain	BTB
arahy.Tifrunner.gnm1.ann1.35I091	0.747429491	0	0	3.24814662	131.2320027	142.357815	0.249143164	92.27932144	-8.034850425	1.09E-05	0.000458987	arahy.35I091	arahy.Tifrunner.gnm1.Arahy.20	139921904	139932694	-	1774	-	F-box domain	-
arahy.Tifrunner.gnm1.ann1.HMTG6S	2.242288474	1.353131853	0.934648655	4.060183275	150.8016874	143.4123173	1.510022994	99.42472931	-6.013331414	1.10E-05	0.000461415	arahy.HMTG6S	arahy.Tifrunner.gnm1.Arahy.14	14942068	14946125	-	1705	-	-	-
arahy.Tifrunner.gnm1.ann1.ZX35QI	62.78407727	55.47840595	41.12454084	139.6703047	150.8016874	199.3009409	53.12900802	163.2576443	-1.617071249	1.14E-05	0.000477759	arahy.ZX35QI	arahy.Tifrunner.gnm1.Arahy.06	108864429	108869488	-	1823	-	Peptidase M48	Peptidase_M48
arahy.Tifrunner.gnm1.ann1.B1W2SN	1.494858983	5.41252741	0	123.4295716	84.03452807	22.14454899	2.302462131	76.53621621	-5.167003193	1.15E-05	0.000482591	arahy.B1W2SN	arahy.Tifrunner.gnm1.Arahy.13	450159	453125	-	1921	-	Glycosyl transferase, family 14	-
arahy.Tifrunner.gnm1.ann1.LJ7GP5	0	0	0	17.86480641	20.72084254	18.98104199	0	19.18889698	-6.731089083	1.16E-05	0.000484666	arahy.LJ7GP5	arahy.Tifrunner.gnm1.Arahy.03	143073134	143075998	-	2067	-	-	-
arahy.Tifrunner.gnm1.ann1.289CQF	57.55207083	40.59395558	26.17016235	212.7536036	126.6273711	192.9739269	41.43872959	177.4516339	-2.094092908	1.17E-05	0.000489644	arahy.289CQF	arahy.Tifrunner.gnm1.Arahy.06	111831436	111836389	+	2032	-	Ribonuclease H-like domain	3_5_exonuc
arahy.Tifrunner.gnm1.ann1.6U43LH	0	0	0	11.36851317	23.02315838	55.88862365	0	30.09343173	-7.37916544	1.19E-05	0.000495778	arahy.6U43LH	arahy.Tifrunner.gnm1.Arahy.10	51132254	51135721	+	579	-	-	-
arahy.Tifrunner.gnm1.ann1.70V125	0	5.41252741	1.869297311	1.62407331	576.7301173	645.3554278	2.427274907	407.9032061	-7.455658904	1.20E-05	0.000503374	arahy.70V125	arahy.Tifrunner.gnm1.Arahy.14	101668500	101674757	+	3129	-	Acetyl-CoA carboxylase, alpha subunit	-
arahy.Tifrunner.gnm1.ann1.EZF2RR	3.737147457	4.059395558	10.28113521	4.87221993	530.6838006	404.9288959	6.025892741	313.4949721	-5.697181137	1.21E-05	0.00050673	arahy.EZF2RR	arahy.Tifrunner.gnm1.Arahy.14	136940550	136944253	-	1701	-	ATPase, V0 complex, c/d subunit	-
arahy.Tifrunner.gnm1.ann1.GVHP98	0	0	0	0.812036655	127.778529	231.9905133	0	120.193693	-9.378499993	1.23E-05	0.000512139	arahy.GVHP98	arahy.Tifrunner.gnm1.Arahy.14	25212804	25215815	+	1228	-	-	-
arahy.Tifrunner.gnm1.ann1.Z31J18	476.112586	483.0680714	480.4094089	880.247734	820.7755961	772.9502101	479.8633554	824.6578467	-0.7817889	1.24E-05	0.000515804	arahy.Z31J18	arahy.Tifrunner.gnm1.Arahy.18	23573259	23579858	-	5567	-	-	-
arahy.Tifrunner.gnm1.ann1.Z348XU	5.97943593	0	5.607891933	12.18054983	362.6147444	266.7890902	3.862442621	213.8614615	-5.746451948	1.26E-05	0.000524146	arahy.Z348XU	arahy.Tifrunner.gnm1.Arahy.14	132224374	132232989	+	4134	-	-	Abhydrolase_1
arahy.Tifrunner.gnm1.ann1.HTLX8Z	0	0	1.869297311	25.17313631	126.6273711	28.47156299	0.623099104	60.09069012	-6.545978045	1.28E-05	0.000529656	arahy.HTLX8Z	arahy.Tifrunner.gnm1.Arahy.12	119758419	119762896	+	1283	-	-	Thaumatin
arahy.Tifrunner.gnm1.ann1.L21B75	8.221724404	23.00324149	22.43156773	28.42128293	667.6715929	563.1042458	17.88551121	419.7323739	-4.559533745	1.28E-05	0.000531167	arahy.L21B75	arahy.Tifrunner.gnm1.Arahy.14	8012315	8014408	-	1901	-	Heavy metal-associated domain, HMA	HMA
arahy.Tifrunner.gnm1.ann1.A4UTJD	0.747429491	1.353131853	4.673243277	1.62407331	339.591586	346.9312675	2.257934874	229.382309	-6.663696514	1.28E-05	0.000531167	arahy.A4UTJD	arahy.Tifrunner.gnm1.Arahy.14	32598472	32605779	-	2277	-	HSP40/DnaJ peptide-binding	DnaJ_C
arahy.Tifrunner.gnm1.ann1.KT2W2L	29.14975016	2.706263705	28.03945966	88.5119954	576.7301173	499.8341058	19.96515784	388.3587395	-4.266649295	1.28E-05	0.00053144	arahy.KT2W2L	arahy.Tifrunner.gnm1.Arahy.14	112862376	112873961	+	3957	-	Ribosomal protein S13-like, H2TH	-
arahy.Tifrunner.gnm1.ann1.1V7NTT	44.09833999	74.42225189	73.83724378	162.407331	612.4160128	404.9288959	64.11927855	393.2507466	-2.619220538	1.31E-05	0.000542851	arahy.1V7NTT	arahy.Tifrunner.gnm1.Arahy.14	136929076	136937664	-	6146	-	Pyruvate carboxyltransferase	HMGL-like
arahy.Tifrunner.gnm1.ann1.3ST4SV	44.84576948	40.59395558	40.18989219	142.9184513	115.1157919	100.1777216	41.87653908	119.4039883	-1.511080133	1.32E-05	0.000545427	arahy.3ST4SV	arahy.Tifrunner.gnm1.Arahy.10	109497133	109501259	+	3886	-	Saccharopine dehydrogenase, NADP binding domain	Saccharop_dh
arahy.Tifrunner.gnm1.ann1.I40MZ1	0	0	0	0.812036655	202.6037937	140.2488103	0	114.5548802	-9.309028057	1.33E-05	0.000545989	arahy.I40MZ1	arahy.Tifrunner.gnm1.Arahy.14	124148837	124156023	+	2164	-	Synaptotagmin-like mitochondrial-lipid-binding domain	C2
arahy.Tifrunner.gnm1.ann1.8V1V91	4.484576948	8.118791115	2.803945966	5.684256585	371.8240078	286.8246346	5.135771343	221.4442996	-5.449658985	1.35E-05	0.000552759	arahy.8V1V91	arahy.Tifrunner.gnm1.Arahy.14	134665494	134670867	-	2514	-	-	-
arahy.Tifrunner.gnm1.ann1.R7E06Z	18.68573728	39.24082372	17.75832445	81.2036655	171.5225299	214.0639736	25.22829515	155.596723	-2.642012112	1.35E-05	0.000553472	arahy.R7E06Z	arahy.Tifrunner.gnm1.Arahy.14	8459745	8462634	-	1413	-	-	-
arahy.Tifrunner.gnm1.ann1.NJU9W5	43.3509105	51.4190104	32.71270294	77.95551888	762.0665422	731.8246191	42.49420794	523.9488934	-3.625458181	1.35E-05	0.000554163	arahy.NJU9W5	arahy.Tifrunner.gnm1.Arahy.14	135993853	136003746	-	3910	-	Armadillo-type fold	Arm
arahy.Tifrunner.gnm1.ann1.2Y78QC	2.989717965	1.353131853	0.934648655	4.060183275	160.0109507	165.5568663	1.759166158	109.8760001	-5.925532521	1.36E-05	0.00055473	arahy.2Y78QC	arahy.Tifrunner.gnm1.Arahy.14	36791588	36797324	-	4675	-	-	-
arahy.Tifrunner.gnm1.ann1.972LPJ	0.747429491	1.353131853	2.803945966	2.436109965	215.2665308	178.2108943	1.63483577	131.9711783	-6.341685336	1.36E-05	0.00055473	arahy.972LPJ	arahy.Tifrunner.gnm1.Arahy.14	6953456	6954112	-	657	-	-	-
novel.3985	2.242288474	0	0	2.436109965	183.0341091	423.9099379	0.747429491	203.126719	-7.939112246	1.36E-05	0.000555033	-	arahy.Tifrunner.gnm1.Arahy.14	137448603	137450751	-	2149	-	PF04770:ZF-HD protein dimerisation region	ZF-HD_dimer
arahy.Tifrunner.gnm1.ann1.AKP9LA	55.30978236	27.06263705	25.2355137	68.21107902	704.5086463	912.144518	35.86931103	561.6214144	-3.963965424	1.37E-05	0.000557762	arahy.AKP9LA	arahy.Tifrunner.gnm1.Arahy.14	133852880	133862204	-	4778	-	Rad21/Rec8-like protein, N-terminal	Rad21_Rec8_N
arahy.Tifrunner.gnm1.ann1.7HPJ5W	35.12918609	29.76890076	39.25524353	74.70737226	538.741906	391.2203655	34.71777679	334.8898813	-3.267035311	1.38E-05	0.000561341	arahy.7HPJ5W	arahy.Tifrunner.gnm1.Arahy.14	18447210	18455039	-	5907	-	ABC transporter type 1, transmembrane domain	ABC_tran
arahy.Tifrunner.gnm1.ann1.P5TZTU	23.17031423	31.12203261	18.69297311	124.2416082	67.91831721	149.7393313	24.32843998	113.9664189	-2.240915118	1.38E-05	0.000561341	arahy.P5TZTU	arahy.Tifrunner.gnm1.Arahy.16	152364106	152370905	-	4214	-	GC-rich sequence DNA-binding factor domain	-
arahy.Tifrunner.gnm1.ann1.WHT5KW	0	0	0	15.42869645	19.56968462	23.19905133	0	19.39914413	-6.745997477	1.38E-05	0.000561341	arahy.WHT5KW	arahy.Tifrunner.gnm1.Arahy.15	151873443	151874585	+	372	-	-	-
arahy.Tifrunner.gnm1.ann1.4S0H6B	81.46981455	139.3725808	134.5894064	285.8369026	2174.537309	944.8340903	118.4772672	1135.069434	-3.261126109	1.39E-05	0.000566944	arahy.4S0H6B	arahy.Tifrunner.gnm1.Arahy.14	138047767	138054222	-	2872	-	Ion transport domain	Ion_trans
arahy.Tifrunner.gnm1.ann1.Q4MAQ8	2.989717965	1.353131853	3.738594622	5.684256585	202.6037937	147.6303266	2.693814813	118.639459	-5.430930174	1.41E-05	0.000572381	arahy.Q4MAQ8	arahy.Tifrunner.gnm1.Arahy.14	140443522	140448342	-	2804	-	Initiation factor 2B-related	-
arahy.Tifrunner.gnm1.ann1.8B3E5K	11.21144237	9.471922968	12.15043252	22.73702634	256.7082159	242.5355366	10.94459929	173.9935929	-3.985533993	1.48E-05	0.00060005	arahy.8B3E5K	arahy.Tifrunner.gnm1.Arahy.14	130026247	130030325	-	2757	-	-	-
arahy.Tifrunner.gnm1.ann1.XZH3XT	0	0	0	2.436109965	93.24379142	102.2867263	0	65.98887589	-8.512758022	1.50E-05	0.000607952	arahy.XZH3XT	arahy.Tifrunner.gnm1.Arahy.14	28970662	28973952	-	1452	-	-	-
arahy.Tifrunner.gnm1.ann1.DM3ST4	0.747429491	0	0	114.4971684	11.51157919	31.63506999	0.249143164	52.54793918	-7.226741573	1.50E-05	0.000608912	arahy.DM3ST4	arahy.Tifrunner.gnm1.Arahy.06	110773816	110776462	+	837	-	-	-
arahy.Tifrunner.gnm1.ann1.FZG2LY	221.2391294	221.9136238	170.1060553	466.9210766	393.6960082	465.0355288	204.4196028	441.8842046	-1.11361264	1.51E-05	0.000612635	arahy.FZG2LY	arahy.Tifrunner.gnm1.Arahy.06	12148839	12158788	+	4105	-	Armadillo-type fold	-
arahy.Tifrunner.gnm1.ann1.22FU97	0.747429491	1.353131853	1.869297311	2.436109965	202.6037937	121.2677683	1.323286218	108.769224	-6.378956603	1.53E-05	0.000619893	arahy.22FU97	arahy.Tifrunner.gnm1.Arahy.14	4287692	4289179	+	1488	-	-	TCP
arahy.Tifrunner.gnm1.ann1.L4TARN	0	0	0	3.24814662	32.23242173	218.2819829	0	84.58751709	-8.871603649	1.53E-05	0.000619997	arahy.L4TARN	arahy.Tifrunner.gnm1.Arahy.14	7869067	7871413	-	1691	-	-	-
arahy.Tifrunner.gnm1.ann1.PZAP36	14.20116033	10.82505482	16.8236758	26.79720962	356.8589548	293.1516486	13.94996365	225.6026043	-4.009509432	1.54E-05	0.000624105	arahy.PZAP36	arahy.Tifrunner.gnm1.Arahy.14	18467787	18473931	-	3820	-	BTB/POZ domain	BTB
arahy.Tifrunner.gnm1.ann1.ANY7XW	17.93830779	36.53456002	20.56227042	176.2119541	95.54610726	95.9597123	25.01171274	122.5725912	-2.316631657	1.57E-05	0.000633834	arahy.ANY7XW	arahy.Tifrunner.gnm1.Arahy.06	111704271	111709762	+	2654	-	Peptidase C13, legumain	-
arahy.Tifrunner.gnm1.ann1.H8VZ0K	23.17031423	27.06263705	23.36621639	51.97034592	323.4753752	364.8578072	24.53305589	246.7678428	-3.33162065	1.58E-05	0.000634872	arahy.H8VZ0K	arahy.Tifrunner.gnm1.Arahy.14	101491297	101503139	+	4930	-	-	-
arahy.Tifrunner.gnm1.ann1.LM15HT	0	0	0	34.91757617	11.51157919	23.19905133	0	23.20940223	-7.010210976	1.58E-05	0.000635818	arahy.LM15HT	arahy.Tifrunner.gnm1.Arahy.12	92637928	92640937	+	693	-	Primosome PriB/single-strand DNA-binding	-
arahy.Tifrunner.gnm1.ann1.MF538D	63.53150676	77.12851559	159.8249201	221.6860068	1810.771406	1350.817489	100.1616475	1127.758301	-3.492554816	1.58E-05	0.000635818	arahy.MF538D	arahy.Tifrunner.gnm1.Arahy.14	133018761	133020156	-	1018	-	Photosystem I PsaL, reaction centre subunit XI	-
arahy.Tifrunner.gnm1.ann1.SV1BLK	21.67545525	69.00972448	49.53637874	170.5276976	287.7894797	528.3056688	46.74051949	328.874282	-2.824038841	1.59E-05	0.000637645	arahy.SV1BLK	arahy.Tifrunner.gnm1.Arahy.14	130823751	130830102	-	2575	-	Ferric reductase, NAD binding domain	FAD_binding_8
arahy.Tifrunner.gnm1.ann1.QS0PB5	4.484576948	5.41252741	3.738594622	13.80462314	201.4526358	87.52369364	4.545232993	100.9269842	-4.4799804	1.59E-05	0.000638601	arahy.QS0PB5	arahy.Tifrunner.gnm1.Arahy.14	26282163	26284157	-	1213	-	NIF system FeS cluster assembly, NifU, C-terminal	-
arahy.Tifrunner.gnm1.ann1.GWL1KB	0	0	0.934648655	1.62407331	189.9410566	141.3033126	0.311549552	110.9561475	-8.300975064	1.60E-05	0.000640951	arahy.GWL1KB	arahy.Tifrunner.gnm1.Arahy.14	93485877	93493494	+	3401	-	DNA glycosylase	-
arahy.Tifrunner.gnm1.ann1.47HM26	1.494858983	0	0	39.7897961	20.72084254	33.74407466	0.498286328	31.41823776	-5.695632495	1.62E-05	0.000646639	arahy.47HM26	arahy.Tifrunner.gnm1.Arahy.09	19950701	19952924	+	1722	-	-	-
arahy.Tifrunner.gnm1.ann1.C1XPLY	25.4126027	9.471922968	13.08508118	111.2490217	67.91831721	89.6326983	15.98986895	89.60001242	-2.45710869	1.62E-05	0.000646639	arahy.C1XPLY	arahy.Tifrunner.gnm1.Arahy.06	110222562	110224663	+	1984	-	-	-
arahy.Tifrunner.gnm1.ann1.APY3E0	12.70630135	4.059395558	16.8236758	30.04535624	291.2429535	285.7701322	11.19645757	202.352814	-4.157972547	1.62E-05	0.00064905	arahy.APY3E0	arahy.Tifrunner.gnm1.Arahy.14	28171777	28175080	-	2083	-	-	-
arahy.Tifrunner.gnm1.ann1.332UD4	0	0	0	15.42869645	20.72084254	20.03554433	0	18.7283611	-6.695100874	1.63E-05	0.000650678	arahy.332UD4	arahy.Tifrunner.gnm1.Arahy.15	37566863	37570785	-	2265	-	Ribonuclease H-like domain	DUF659
novel.3799	0.747429491	0	0.934648655	1.62407331	110.5111602	253.0805599	0.560692716	121.7385978	-7.637138667	1.63E-05	0.000650678	-	arahy.Tifrunner.gnm1.Arahy.14	101726095	101738066	+	3341	-	PF03004:Plant transposase (Ptta/En/Spm family)	-
arahy.Tifrunner.gnm1.ann1.SA8WVY	119.5887186	123.1349986	112.1578387	243.6109965	223.3246362	274.1706066	118.2938519	247.0354131	-1.063853649	1.63E-05	0.000650804	arahy.SA8WVY	arahy.Tifrunner.gnm1.Arahy.05	112011089	112016243	-	1236	-	-	-
arahy.Tifrunner.gnm1.ann1.EG26MQ	0	0	0.934648655	1.62407331	214.1153729	122.3222706	0.311549552	112.6872389	-8.323285204	1.64E-05	0.000651255	arahy.EG26MQ	arahy.Tifrunner.gnm1.Arahy.14	130746504	130751281	+	4120	-	Toll/interleukin-1 receptor homology (TIR) domain	TIR
arahy.Tifrunner.gnm1.ann1.FMIT1J	0	1.353131853	0	0.812036655	257.8593738	180.3198989	0.451043951	146.3304365	-8.700475592	1.64E-05	0.000651322	arahy.FMIT1J	arahy.Tifrunner.gnm1.Arahy.14	93425901	93430231	-	2237	-	-	-
arahy.Tifrunner.gnm1.ann1.E59ZMA	32.13946813	60.89093336	35.51664891	150.2267812	172.6736878	125.4857776	42.8490168	149.4620822	-1.820227931	1.64E-05	0.000652238	arahy.E59ZMA	arahy.Tifrunner.gnm1.Arahy.06	109645999	109648713	+	2051	-	Mitochondrial glycoprotein	-
arahy.Tifrunner.gnm1.ann1.51NNVX	5.97943593	8.118791115	8.411837899	15.42869645	206.0572675	209.8459643	7.503354982	143.7773094	-4.264920463	1.64E-05	0.000652238	arahy.51NNVX	arahy.Tifrunner.gnm1.Arahy.14	7907912	7913479	+	2395	-	Homeobox domain-like	Myb_DNA-binding
arahy.Tifrunner.gnm1.ann1.F7JNQF	34.3817566	54.1252741	60.75216261	97.4443986	980.7865468	641.1374184	49.75306444	573.122788	-3.527372612	1.70E-05	0.000673209	arahy.F7JNQF	arahy.Tifrunner.gnm1.Arahy.14	138571172	138574244	-	1904	-	-	-
arahy.Tifrunner.gnm1.ann1.9LZ6WQ	92.68125692	104.1911526	90.66091958	220.8739702	186.4875828	208.7914619	95.84444305	205.3843383	-1.105083658	1.71E-05	0.000677161	arahy.9LZ6WQ	arahy.Tifrunner.gnm1.Arahy.15	32037034	32046360	-	4071	-	Toll/interleukin-1 receptor homology (TIR) domain	TIR
novel.3775	21.67545525	18.94384594	8.411837899	63.33885909	128.9296869	93.85070763	16.34371303	95.37308454	-2.541953336	1.72E-05	0.000679247	-	arahy.Tifrunner.gnm1.Arahy.14	25544704	25548253	+	3550	-	PF13812:Pentatricopeptide repeat domain|PF13041:PPR repeat family|PF12854:PPR repeat|PF01535:PPR repeat	PPR
arahy.Tifrunner.gnm1.ann1.9RDP1W	2.242288474	1.353131853	0	4.060183275	154.2551611	178.2108943	1.198473442	112.1754129	-6.521710367	1.74E-05	0.000687507	arahy.9RDP1W	arahy.Tifrunner.gnm1.Arahy.14	123449755	123455217	-	3269	-	-	-
arahy.Tifrunner.gnm1.ann1.5UBU5Q	0.747429491	0	0	0.812036655	179.5806353	237.2630249	0.249143164	139.2185656	-8.62864454	1.74E-05	0.000687507	arahy.5UBU5Q	arahy.Tifrunner.gnm1.Arahy.14	124203844	124209348	-	2926	-	Glycosyl transferase, family 8	Glyco_transf_8
arahy.Tifrunner.gnm1.ann1.6AU7NA	0	0	0	0.812036655	132.3831607	177.1563919	0	103.4505298	-9.161963286	1.77E-05	0.000699183	arahy.6AU7NA	arahy.Tifrunner.gnm1.Arahy.14	109559739	109568624	+	1624	-	Copper chaperone SCO1/SenC	-
arahy.Tifrunner.gnm1.ann1.6P3KM7	0	0	0.934648655	2.436109965	265.9174792	63.27013998	0.311549552	110.5412431	-8.295411435	1.77E-05	0.000699784	arahy.6P3KM7	arahy.Tifrunner.gnm1.Arahy.14	26313247	26316584	+	1904	-	-	-
arahy.Tifrunner.gnm1.ann1.GX1WML	155.4653342	292.2764801	171.9753526	461.2368201	2643.058582	1698.803258	206.572389	1601.032887	-2.955563242	1.78E-05	0.000701334	arahy.GX1WML	arahy.Tifrunner.gnm1.Arahy.14	8970962	8978890	-	5057	-	Six-hairpin glycosidase-like	-
arahy.Tifrunner.gnm1.ann1.L7YTM2	36.62404507	25.7095052	28.97410832	47.09812599	623.927592	716.0070841	30.4358862	462.3442674	-3.922057974	1.82E-05	0.000715324	arahy.L7YTM2	arahy.Tifrunner.gnm1.Arahy.14	121964246	121971954	-	3225	-	Glycosyl transferase, family 8	Glyco_transf_8
novel.3995	0.747429491	0	2.803945966	2.436109965	279.7313743	159.2298523	1.183791819	147.1324455	-6.905859617	1.83E-05	0.000719652	-	arahy.Tifrunner.gnm1.Arahy.14	138514712	138517822	-	2937	-	PF03081:Exo70 exocyst complex subunit	Exo70
arahy.Tifrunner.gnm1.ann1.KENS9L	3.737147457	0	0	48.7221993	35.68589548	46.39810265	1.245715819	43.60206581	-4.935814966	1.86E-05	0.000730878	arahy.KENS9L	arahy.Tifrunner.gnm1.Arahy.02	98929146	98931659	-	2013	-	NB-ARC	NB-ARC
arahy.Tifrunner.gnm1.ann1.J4PW6C	0.747429491	1.353131853	1.869297311	18.67684307	23.02315838	68.54265164	1.323286218	36.74755103	-4.824195804	1.87E-05	0.000734528	arahy.J4PW6C	arahy.Tifrunner.gnm1.Arahy.06	15970459	15971948	+	576	-	-	-
arahy.Tifrunner.gnm1.ann1.4E3UXJ	1.494858983	0	0	3.24814662	133.5343186	215.1184759	0.498286328	117.3003137	-7.65615031	1.91E-05	0.000746768	arahy.4E3UXJ	arahy.Tifrunner.gnm1.Arahy.14	27742552	27747155	-	3822	-	-	-
arahy.Tifrunner.gnm1.ann1.KEGW9P	70.25837218	85.24730671	93.46486555	182.7082474	227.9292679	188.7559176	82.99018148	199.797811	-1.269726709	1.91E-05	0.000748388	arahy.KEGW9P	arahy.Tifrunner.gnm1.Arahy.20	141355306	141358679	+	1629	-	Oligosaccharide biosynthesis protein Alg14-like	-
novel.3851	1.494858983	2.706263705	0.934648655	7.308329895	77.12758056	109.6682426	1.711923781	64.70138436	-5.289254641	1.92E-05	0.000750394	-	arahy.Tifrunner.gnm1.Arahy.14	138092465	138095145	+	1845	-	PF13445:RING-type zinc-finger	-
novel.5570	2.242288474	0	3.738594622	1.62407331	256.7082159	471.3625428	1.993627699	243.2316107	-6.885014375	1.95E-05	0.000761213	-	arahy.Tifrunner.gnm1.Arahy.20	124382834	124388840	+	4465	-	PF13952:Domain of unknown function (DUF4216)|PF13960:Domain of unknown function (DUF4218)|PF03004:Plant transposase (Ptta/En/Spm family)	-
arahy.Tifrunner.gnm1.ann1.RCZ69X	2.242288474	0	0	0.812036655	530.6838006	275.2251089	0.747429491	268.906982	-8.358028895	1.96E-05	0.000762547	arahy.RCZ69X	arahy.Tifrunner.gnm1.Arahy.14	133351436	133357101	+	2858	-	Sugar isomerase (SIS)	SIS
novel.4365	0	4.059395558	1.869297311	4.060183275	201.4526358	342.7132582	1.976230956	182.7420258	-6.611937914	1.96E-05	0.000762547	-	arahy.Tifrunner.gnm1.Arahy.16	45211016	45215825	+	3480	-	PF00305:Lipoxygenase	Lipoxygenase
arahy.Tifrunner.gnm1.ann1.JNCQ1V	2.242288474	0	1.869297311	3.24814662	149.6505294	215.1184759	1.370528595	122.672384	-6.399110497	1.97E-05	0.000764575	arahy.JNCQ1V	arahy.Tifrunner.gnm1.Arahy.14	139977877	139984871	+	3091	-	Tetratricopeptide-like helical domain	TPR_1
arahy.Tifrunner.gnm1.ann1.1R706V	29.14975016	14.88445038	18.69297311	3.24814662	1428.586977	2928.352979	20.90905788	1453.396034	-6.116132494	1.97E-05	0.000765259	arahy.1R706V	arahy.Tifrunner.gnm1.Arahy.14	108696893	108700900	-	2622	-	Fatty acid desaturase, N-terminal	-
arahy.Tifrunner.gnm1.ann1.J64R4J	253.3785976	221.9136238	234.5968125	475.8534798	542.1953797	417.5829239	236.629678	478.5439278	-1.0137696	2.01E-05	0.000778351	arahy.J64R4J	arahy.Tifrunner.gnm1.Arahy.18	23563895	23570814	+	3810	-	-	-
arahy.Tifrunner.gnm1.ann1.4IL771	0.747429491	5.41252741	0	4.87221993	185.3364249	473.4715475	2.053318967	221.2267308	-6.84485983	2.01E-05	0.00078025	arahy.4IL771	arahy.Tifrunner.gnm1.Arahy.14	17116651	17129085	-	3815	-	Phospholipase D/Transphosphatidylase	-
arahy.Tifrunner.gnm1.ann1.9TJ054	10.46401288	6.765659263	7.477189244	10.55647652	341.8939019	302.6421696	8.235620462	218.3641827	-4.720263598	2.02E-05	0.000781058	arahy.9TJ054	arahy.Tifrunner.gnm1.Arahy.14	18207475	18215979	-	1813	-	WD40-repeat-containing domain	WD40
arahy.Tifrunner.gnm1.ann1.506V44	1.494858983	0	5.607891933	7.308329895	298.149901	182.4289036	2.367583638	162.6290448	-6.064134633	2.03E-05	0.000784772	arahy.506V44	arahy.Tifrunner.gnm1.Arahy.14	54740997	54747994	+	2626	-	-	-
novel.4621	0	0	0	37.35368613	9.20926335	28.47156299	0	25.01150416	-7.117606636	2.06E-05	0.000795715	-	arahy.Tifrunner.gnm1.Arahy.17	150098	151931	+	1834	-	-	-
arahy.Tifrunner.gnm1.ann1.ZK5MJC	4.484576948	1.353131853	2.803945966	4.060183275	230.2315838	189.8104199	2.880551589	141.3673957	-5.579346419	2.07E-05	0.000795803	arahy.ZK5MJC	arahy.Tifrunner.gnm1.Arahy.14	135982341	135988045	+	1508	-	Palmitoyl protein thioesterase	-
arahy.Tifrunner.gnm1.ann1.SQUJ3K	43.3509105	39.24082372	45.79778412	70.64718899	655.0088558	834.1113454	42.79650611	519.9224634	-3.601515788	2.07E-05	0.000796782	arahy.SQUJ3K	arahy.Tifrunner.gnm1.Arahy.14	110008472	110010719	-	219	-	-	-
arahy.Tifrunner.gnm1.ann1.DL87B7	3.737147457	2.706263705	0.934648655	1.62407331	255.557058	300.5331649	2.459353272	185.9047654	-6.232320128	2.08E-05	0.000798011	arahy.DL87B7	arahy.Tifrunner.gnm1.Arahy.14	51829249	51847435	-	3041	-	SecY subunit domain	-
arahy.Tifrunner.gnm1.ann1.MHF7VE	0	1.353131853	1.869297311	5.684256585	146.1970557	100.1777216	1.074143054	84.01967797	-6.359704213	2.09E-05	0.000804719	arahy.MHF7VE	arahy.Tifrunner.gnm1.Arahy.14	129447430	129450462	+	1497	-	-	-
arahy.Tifrunner.gnm1.ann1.USAE67	1.494858983	0	0.934648655	0	368.370534	585.2487948	0.809835879	317.8731096	-8.529538578	2.11E-05	0.000809707	arahy.USAE67	arahy.Tifrunner.gnm1.Arahy.14	122093598	122097851	-	2160	-	-	-
novel.5028	2.242288474	4.059395558	6.542540588	227.3702634	42.59284299	25.30805599	4.281408207	98.4237208	-4.534718197	2.11E-05	0.000810374	-	arahy.Tifrunner.gnm1.Arahy.18	508140	510373	-	1592	-	PF04134:Protein of unknown function, DUF393	-
arahy.Tifrunner.gnm1.ann1.AH8SES	42.603481	46.00648299	45.79778412	95.00828864	519.1722214	366.9668119	44.8025827	327.0491073	-2.867445372	2.16E-05	0.000827143	arahy.AH8SES	arahy.Tifrunner.gnm1.Arahy.14	14775060	14781578	-	3064	-	Serine-threonine/tyrosine-protein kinase, catalytic domain	Pkinase_Tyr
arahy.Tifrunner.gnm1.ann1.K5KE50	0	0	0.934648655	0	567.520854	338.4952489	0.311549552	302.0053676	-9.746150178	2.19E-05	0.000838058	arahy.K5KE50	arahy.Tifrunner.gnm1.Arahy.14	133576533	133580499	-	1253	-	-	-
arahy.Tifrunner.gnm1.ann1.WCLM28	10.46401288	5.41252741	10.28113521	23.549063	188.7898987	144.4668196	8.719225166	118.9352604	-3.751065746	2.22E-05	0.000847259	arahy.WCLM28	arahy.Tifrunner.gnm1.Arahy.14	123800102	123805137	-	2081	-	ATPase, AAA-type, core	AAA
arahy.Tifrunner.gnm1.ann1.SAS0DZ	3.737147457	9.471922968	4.673243277	56.0305292	29.93010589	45.34360032	5.960771234	43.76807847	-2.940955684	2.25E-05	0.000859289	arahy.SAS0DZ	arahy.Tifrunner.gnm1.Arahy.04	120398544	120402064	-	921	-	FAD/NAD(P)-binding domain	-
arahy.Tifrunner.gnm1.ann1.U1NDJ4	0	0	1.869297311	8.12036655	309.6614802	43.23459565	0.623099104	120.3388141	-7.548456728	2.26E-05	0.000861323	arahy.U1NDJ4	arahy.Tifrunner.gnm1.Arahy.14	120614180	120621698	+	3165	-	Protein kinase domain	Pkinase
arahy.Tifrunner.gnm1.ann1.IC82WL	139.0218854	162.3758223	177.5832445	325.6266987	391.3936924	315.2961976	159.6603174	344.1055295	-1.108971925	2.26E-05	0.000861739	arahy.IC82WL	arahy.Tifrunner.gnm1.Arahy.09	21285122	21291104	-	4903	-	Myc-type, basic helix-loop-helix (bHLH) domain	HLH
arahy.Tifrunner.gnm1.ann1.DY1BB8	2.989717965	0	3.738594622	6.49629324	218.7200046	160.2843546	2.242770862	128.5002175	-5.780181405	2.28E-05	0.0008695	arahy.DY1BB8	arahy.Tifrunner.gnm1.Arahy.14	41100862	41103727	-	1921	-	-	-
arahy.Tifrunner.gnm1.ann1.40B6EU	298.224367	450.5929069	234.5968125	1585.907587	765.520016	1331.836447	327.8046955	1227.754683	-1.907128766	2.29E-05	0.000870329	arahy.40B6EU	arahy.Tifrunner.gnm1.Arahy.03	37752590	37760280	-	4345	-	Zinc finger, CHY-type	zf-CHY
arahy.Tifrunner.gnm1.ann1.8TE3EA	3.737147457	5.41252741	2.803945966	2.436109965	315.4172697	297.3696579	3.984540278	205.0743459	-5.698282961	2.29E-05	0.00087137	arahy.8TE3EA	arahy.Tifrunner.gnm1.Arahy.14	30365934	30397258	+	8790	-	DNA ligase, ATP-dependent, N-terminal	DNA_ligase_A_M
arahy.Tifrunner.gnm1.ann1.LHRZ75	5.97943593	2.706263705	8.411837899	9.74443986	245.1966367	233.0450156	5.699179178	162.6620307	-4.816130729	2.31E-05	0.000875312	arahy.LHRZ75	arahy.Tifrunner.gnm1.Arahy.14	29398381	29403154	+	3481	-	-	TBC
arahy.Tifrunner.gnm1.ann1.0DD300	0	1.353131853	0	0.812036655	200.3014779	184.5379083	0.451043951	128.5504743	-8.513540037	2.31E-05	0.000875521	arahy.0DD300	arahy.Tifrunner.gnm1.Arahy.14	16206637	16211265	-	3050	-	Signal transduction response regulator, receiver domain	Response_reg
novel.565	1.494858983	5.41252741	14.01972983	51.97034592	79.4298964	307.9146812	6.975705408	146.4383078	-4.396687355	2.33E-05	0.00088173	-	arahy.Tifrunner.gnm1.Arahy.02	92972682	92974317	-	1636	-	PF03822:NAF domain|PF00069:Protein kinase domain	Pkinase
arahy.Tifrunner.gnm1.ann1.XX3TAX	0	0	0.934648655	0	582.4859069	308.9691836	0.311549552	297.1516968	-9.722768689	2.35E-05	0.000886573	arahy.XX3TAX	arahy.Tifrunner.gnm1.Arahy.14	21441575	21447110	+	2211	-	Cytochrome P450	p450
arahy.Tifrunner.gnm1.ann1.EE1ZRN	0.747429491	10.82505482	5.607891933	21.11295303	257.8593738	203.5189503	5.726792081	160.8304257	-4.855468371	2.35E-05	0.000886573	arahy.EE1ZRN	arahy.Tifrunner.gnm1.Arahy.14	138211354	138213359	-	1887	-	-	-
arahy.Tifrunner.gnm1.ann1.71E5Q9	0.747429491	1.353131853	0.934648655	0.812036655	131.2320027	239.3720296	1.011736666	123.8053563	-6.970758143	2.37E-05	0.000893835	arahy.71E5Q9	arahy.Tifrunner.gnm1.Arahy.14	103185647	103189357	-	2019	-	Phospholipid/glycerol acyltransferase	Acyltransferase
arahy.Tifrunner.gnm1.ann1.ERFU6K	7.474294913	12.17818667	4.673243277	267.1600595	389.0913765	10.54502333	8.108574954	222.2654865	-4.789903853	2.44E-05	0.000918821	arahy.ERFU6K	arahy.Tifrunner.gnm1.Arahy.09	1390951	1396149	-	1312	-	Phospholipase/carboxylesterase/thioesterase	Abhydrolase_2
arahy.Tifrunner.gnm1.ann1.7739GT	8.221724404	18.94384594	9.346486555	21.11295303	191.0922145	761.3506844	12.17068563	324.5186173	-4.74866813	2.47E-05	0.000928493	arahy.7739GT	arahy.Tifrunner.gnm1.Arahy.14	555783	562660	+	2702	-	Squalene cyclase, N-terminal	-
arahy.Tifrunner.gnm1.ann1.2WK8MP	2.989717965	1.353131853	0.934648655	6.49629324	104.7553706	104.395731	1.759166158	71.88246494	-5.307215401	2.49E-05	0.000936907	arahy.2WK8MP	arahy.Tifrunner.gnm1.Arahy.14	124322198	124326461	-	2435	-	RNA-binding, CRM domain	-
arahy.Tifrunner.gnm1.ann1.P2GJLH	11.21144237	13.53131853	8.411837899	16.2407331	353.4054811	291.0426439	11.05153293	220.2296194	-4.320640182	2.50E-05	0.000940794	arahy.P2GJLH	arahy.Tifrunner.gnm1.Arahy.14	113150086	113152116	+	2031	-	Nucleolar GTP-binding protein 1, Rossman-fold domain	-
arahy.Tifrunner.gnm1.ann1.KK4CMR	10.46401288	4.059395558	1.869297311	9.74443986	249.8012684	323.7322162	5.464235249	194.4259748	-5.131300309	2.51E-05	0.000940794	arahy.KK4CMR	arahy.Tifrunner.gnm1.Arahy.14	3420689	3425402	+	3261	-	-	-
arahy.Tifrunner.gnm1.ann1.CU25UJ	20.18059627	32.47516446	14.95437849	45.47405268	429.3819037	358.5307932	22.53671307	277.7955832	-3.630581218	2.52E-05	0.000943094	arahy.CU25UJ	arahy.Tifrunner.gnm1.Arahy.14	36987802	36990427	+	816	-	-	-
arahy.Tifrunner.gnm1.ann1.WK6QAZ	154.7179047	74.42225189	118.7003792	419.010914	363.7659023	915.308025	115.9468453	566.0282805	-2.283228554	2.52E-05	0.000943094	arahy.WK6QAZ	arahy.Tifrunner.gnm1.Arahy.14	1681216	1685008	+	1299	-	-	-
arahy.Tifrunner.gnm1.ann1.AUF63Q	62.03664778	75.77538374	72.90259513	185.1443573	148.4993715	159.2298523	70.23820888	164.2911937	-1.233666062	2.52E-05	0.000944898	arahy.AUF63Q	arahy.Tifrunner.gnm1.Arahy.05	115798462	115801364	+	794	-	-	-
novel.2824	346.807284	454.6523024	330.865624	799.0440685	749.4038051	755.0236704	377.4417368	767.823848	-1.027626977	2.53E-05	0.000947144	-	arahy.Tifrunner.gnm1.Arahy.10	86609712	86614080	-	4369	-	PF00069:Protein kinase domain|PF13855:Leucine rich repeat|PF08263:Leucine rich repeat N-terminal domain	Pkinase
arahy.Tifrunner.gnm1.ann1.J13Z3G	11.95887186	10.82505482	9.346486555	21.92498969	185.3364249	257.2985692	10.71013775	154.853328	-3.851301682	2.57E-05	0.000959179	arahy.J13Z3G	arahy.Tifrunner.gnm1.Arahy.14	28794507	28804086	-	6853	-	-	-
arahy.Tifrunner.gnm1.ann1.831W35	16.44344881	14.88445038	3.738594622	56.84256585	97.8484231	123.376773	11.68883127	92.68925397	-2.988383665	2.58E-05	0.000961146	arahy.831W35	arahy.Tifrunner.gnm1.Arahy.14	125950130	125953754	-	1866	-	Armadillo-type fold	Arm
arahy.Tifrunner.gnm1.ann1.WFF3I9	0.747429491	0	1.869297311	0	567.520854	375.4028305	0.872242267	314.3078948	-8.439658489	2.59E-05	0.000963356	arahy.WFF3I9	arahy.Tifrunner.gnm1.Arahy.14	8595189	8597944	-	1130	-	-	C2
arahy.Tifrunner.gnm1.ann1.TBRY8S	7.474294913	13.53131853	9.346486555	43.03794272	47.19747467	86.4691913	10.11736666	58.90153623	-2.568655249	2.59E-05	0.000963809	arahy.TBRY8S	arahy.Tifrunner.gnm1.Arahy.06	22392555	22395555	-	2420	-	-	-
arahy.Tifrunner.gnm1.ann1.RCB4RB	0	0	0	2.436109965	117.4181077	56.94312598	0	58.93244789	-8.349260914	2.64E-05	0.000978412	arahy.RCB4RB	arahy.Tifrunner.gnm1.Arahy.14	113696458	113697711	-	1254	-	-	-
arahy.Tifrunner.gnm1.ann1.IFK0V2	4.484576948	0	0.934648655	0.812036655	111.6623181	1233.76773	1.806408534	448.7473615	-7.894956431	2.64E-05	0.000978412	arahy.IFK0V2	arahy.Tifrunner.gnm1.Arahy.14	4116446	4116757	+	312	-	Histone-fold	-
arahy.Tifrunner.gnm1.ann1.6HD85A	25.4126027	39.24082372	44.86313546	87.69995874	329.2311648	265.7345879	36.50552063	227.5552371	-2.642519601	2.66E-05	0.000986124	arahy.6HD85A	arahy.Tifrunner.gnm1.Arahy.14	1256667	1260843	-	1330	-	-	-
arahy.Tifrunner.gnm1.ann1.IF8W7F	0.747429491	1.353131853	0	0.812036655	222.1734783	184.5379083	0.700187115	135.8411411	-7.680169928	2.67E-05	0.000986857	arahy.IF8W7F	arahy.Tifrunner.gnm1.Arahy.14	99596948	99598928	+	1029	-	-	-
arahy.Tifrunner.gnm1.ann1.UMQ844	38.11890406	21.65010964	35.51664891	38.97775944	719.4736992	1004.940723	31.76188753	587.797394	-4.206191744	2.67E-05	0.000988624	arahy.UMQ844	arahy.Tifrunner.gnm1.Arahy.14	14869271	14875987	-	2650	-	Citrate synthase	Citrate_synt
arahy.Tifrunner.gnm1.ann1.9S43MM	0.747429491	0	1.869297311	0	485.7886417	433.4004589	0.872242267	306.3963669	-8.402683802	2.67E-05	0.000988624	arahy.9S43MM	arahy.Tifrunner.gnm1.Arahy.14	137324886	137327668	+	653	-	-	-
arahy.Tifrunner.gnm1.ann1.RN3XR3	3.737147457	2.706263705	7.477189244	12.18054983	168.0690561	128.6492846	4.640200135	102.9662969	-4.456186856	2.78E-05	0.001023548	arahy.RN3XR3	arahy.Tifrunner.gnm1.Arahy.14	21531845	21538172	+	2260	-	SET domain	SET
arahy.Tifrunner.gnm1.ann1.N0BIWD	17.1908783	71.71598818	65.42540588	129.9258648	1353.761712	701.2440514	51.44409079	728.3105429	-3.827614343	2.79E-05	0.00102666	arahy.N0BIWD	arahy.Tifrunner.gnm1.Arahy.14	116718987	116724405	+	3191	-	VHS domain	-
arahy.Tifrunner.gnm1.ann1.QAIU0T	1.494858983	0	0.934648655	47.09812599	19.56968462	21.09004666	0.809835879	29.25261909	-5.009969797	2.81E-05	0.001034212	arahy.QAIU0T	arahy.Tifrunner.gnm1.Arahy.06	108440231	108443521	+	810	-	-	-
arahy.Tifrunner.gnm1.ann1.29D948	53.06749388	55.47840595	33.6473516	102.3166185	407.5099032	622.1563765	47.39775048	377.3276327	-2.993547559	2.86E-05	0.001048739	arahy.29D948	arahy.Tifrunner.gnm1.Arahy.14	10820050	10825762	-	3294	-	START domain	START
arahy.Tifrunner.gnm1.ann1.CRY945	24.66517321	17.59071408	16.8236758	44.66201603	230.2315838	247.8080482	19.6931877	174.2338827	-3.138484434	2.86E-05	0.001051327	arahy.CRY945	arahy.Tifrunner.gnm1.Arahy.14	127676791	127685177	+	2127	-	DEAD/DEAH box helicase domain	DEAD
arahy.Tifrunner.gnm1.ann1.NV1IU0	119.5887186	92.01296597	83.18373034	213.5656403	249.8012684	302.6421696	98.26180497	255.3363594	-1.372630691	2.89E-05	0.001060203	arahy.NV1IU0	arahy.Tifrunner.gnm1.Arahy.19	80821	91392	+	2780	-	ABC transporter-like	ABC_tran
arahy.Tifrunner.gnm1.ann1.QIUV73	35.12918609	36.53456002	42.0591895	65.77496906	589.3928544	513.5426362	37.9076452	389.5701532	-3.360612327	2.90E-05	0.00106206	arahy.QIUV73	arahy.Tifrunner.gnm1.Arahy.14	127664754	127670800	+	2187	-	Transketolase C-terminal/Pyruvate-ferredoxin oxidoreductase domain II	-
arahy.Tifrunner.gnm1.ann1.4RDH3B	28.40232067	10.82505482	15.88902714	47.91016265	264.7663213	253.0805599	18.37213421	188.5856813	-3.34384875	2.91E-05	0.001063986	arahy.4RDH3B	arahy.Tifrunner.gnm1.Arahy.14	29315620	29319675	-	2309	-	RNA polymerase I associated factor, A49-like	-
arahy.Tifrunner.gnm1.ann1.0H79QG	0	1.353131853	0	0	341.8939019	474.5260498	0.451043951	272.1399839	-9.595943643	2.97E-05	0.001087269	arahy.0H79QG	arahy.Tifrunner.gnm1.Arahy.14	109839969	109841784	-	1457	-	-	PALP
arahy.Tifrunner.gnm1.ann1.J3LTHX	42.603481	28.4157689	28.97410832	34.91757617	916.3217033	976.4691603	33.33111941	642.5694799	-4.266498328	2.99E-05	0.001091796	arahy.J3LTHX	arahy.Tifrunner.gnm1.Arahy.14	138474636	138482124	+	3340	-	K Homology domain, type 1	-
arahy.Tifrunner.gnm1.ann1.72L7A0	5.232006439	1.353131853	0	13.80462314	128.9296869	171.8838803	2.195046097	104.8727301	-5.516840777	3.02E-05	0.001100306	arahy.72L7A0	arahy.Tifrunner.gnm1.Arahy.14	3699590	3710704	+	5381	-	-	-
novel.4964	0	0	0	14.61665979	20.72084254	16.87203733	0	17.40317989	-6.589096321	3.03E-05	0.001104701	-	arahy.Tifrunner.gnm1.Arahy.18	95445901	95446586	+	686	-	-	-
arahy.Tifrunner.gnm1.ann1.AFC50C	19.43316677	13.53131853	11.21578387	30.04535624	248.6501105	273.1161042	14.72675639	183.9371903	-3.636170258	3.06E-05	0.001113592	arahy.AFC50C	arahy.Tifrunner.gnm1.Arahy.14	138897977	138904968	-	5676	-	-	-
arahy.Tifrunner.gnm1.ann1.K9NX2S	3.737147457	1.353131853	1.869297311	6.49629324	141.592424	97.01421463	2.319858873	81.70097729	-5.092072564	3.14E-05	0.001142392	arahy.K9NX2S	arahy.Tifrunner.gnm1.Arahy.14	6660113	6664126	-	2782	-	Ribosomal protein L4 domain	-
arahy.Tifrunner.gnm1.ann1.RA2V7W	10.46401288	20.29697779	16.8236758	33.29350286	306.2080064	229.8815086	15.86155549	189.7943393	-3.589260555	3.17E-05	0.001150262	arahy.RA2V7W	arahy.Tifrunner.gnm1.Arahy.14	5600696	5605436	-	1954	-	-	-
arahy.Tifrunner.gnm1.ann1.5P912R	0.747429491	1.353131853	0.934648655	5.684256585	95.54610726	55.88862365	1.011736666	52.37299583	-5.738425058	3.18E-05	0.001153088	arahy.5P912R	arahy.Tifrunner.gnm1.Arahy.14	11975502	11978966	+	2307	-	Folate-biopterin transporter	-
arahy.Tifrunner.gnm1.ann1.JZ8562	17.93830779	20.29697779	23.36621639	51.15830927	165.7667403	140.2488103	20.53383399	119.0579533	-2.534360027	3.19E-05	0.001156546	arahy.JZ8562	arahy.Tifrunner.gnm1.Arahy.14	126071256	126073417	+	1205	-	-	-
arahy.Tifrunner.gnm1.ann1.X4HB4V	0	0	4.673243277	3.24814662	705.6598042	246.7535459	1.557747759	318.5538322	-7.654711091	3.19E-05	0.001156546	arahy.X4HB4V	arahy.Tifrunner.gnm1.Arahy.14	8382001	8388333	-	2393	-	-	-
novel.2271	4347.797351	4972.759558	4749.884467	7283.156759	7555.049421	7470.094527	4690.147125	7436.100236	-0.665105711	3.23E-05	0.001169726	-	arahy.Tifrunner.gnm1.Arahy.08	40147804	40149566	-	1763	-	PF00847:AP2 domain	AP2
arahy.Tifrunner.gnm1.ann1.6GN4C8	5.232006439	10.82505482	15.88902714	3.24814662	762.0665422	852.037885	10.64869613	539.1175246	-5.665057579	3.25E-05	0.001175783	arahy.6GN4C8	arahy.Tifrunner.gnm1.Arahy.14	89989978	89994765	+	2024	-	Sphingomyelin synthase-like domain	-
arahy.Tifrunner.gnm1.ann1.N6CTXA	497.0406117	562.9028506	518.7300038	1650.058483	1373.331397	933.2345647	526.2244887	1318.874815	-1.326329108	3.29E-05	0.001187158	arahy.N6CTXA	arahy.Tifrunner.gnm1.Arahy.09	15451116	15456527	-	1295	-	-	DnaJ
arahy.Tifrunner.gnm1.ann1.F795UE	5.97943593	1.353131853	2.803945966	2.436109965	183.0341091	440.7819752	3.378837916	208.7507314	-5.915225971	3.35E-05	0.001206924	arahy.F795UE	arahy.Tifrunner.gnm1.Arahy.14	120251315	120255262	+	1609	-	Glycoside hydrolase, family 27	-
arahy.Tifrunner.gnm1.ann1.8AEQ4X	33.63432711	47.35961484	70.09864916	63.33885909	923.2286509	1634.478616	50.36419704	873.682042	-4.116959905	3.37E-05	0.001215145	arahy.8AEQ4X	arahy.Tifrunner.gnm1.Arahy.14	139171828	139175809	-	2144	-	-	Mito_carr
arahy.Tifrunner.gnm1.ann1.UW10HH	61.28921829	128.547526	112.1578387	295.5813424	299.3010589	415.4739192	100.664861	336.7854402	-1.748938764	3.39E-05	0.001220596	arahy.UW10HH	arahy.Tifrunner.gnm1.Arahy.13	26172265	26176884	-	1492	-	-	DnaJ
novel.5746	6.726865422	5.41252741	6.542540588	4.060183275	401.7541137	289.9881416	6.22731114	231.9341462	-5.21403037	3.40E-05	0.001221917	-	arahy.Tifrunner.gnm1.Arahy.20	133420388	133425401	-	2590	-	PF03004:Plant transposase (Ptta/En/Spm family)	-
arahy.Tifrunner.gnm1.ann1.9U6RFS	13.45373084	20.29697779	14.01972983	29.23331958	305.0568485	267.8435926	15.92347949	200.7112535	-3.662018757	3.42E-05	0.00122946	arahy.9U6RFS	arahy.Tifrunner.gnm1.Arahy.14	134419060	134422044	-	991	-	Trafficking protein particle complex subunit 2	-
arahy.Tifrunner.gnm1.ann1.AT5URR	2.242288474	1.353131853	1.869297311	4.87221993	116.2669498	91.74170297	1.821572546	70.9602909	-5.255323936	3.45E-05	0.001236892	arahy.AT5URR	arahy.Tifrunner.gnm1.Arahy.14	106572200	106574715	-	1395	-	-	-
novel.3993	116.5990006	113.6630756	223.3810287	218.4378602	3787.309553	2297.760584	151.2143683	2101.169332	-3.796096697	3.46E-05	0.001241055	-	arahy.Tifrunner.gnm1.Arahy.14	138223036	138226041	-	2008	-	PF03721:UDP-glucose/GDP-mannose dehydrogenase family, NAD binding domain|PF03720:UDP-glucose/GDP-mannose dehydrogenase family, UDP binding domain|PF00984:UDP-glucose/GDP-mannose dehydrogenase family, central domain	-
arahy.Tifrunner.gnm1.ann1.9TX8HM	0.747429491	0	0	0.812036655	172.6736878	150.7938336	0.249143164	108.093186	-8.263352144	3.57E-05	0.001279137	arahy.9TX8HM	arahy.Tifrunner.gnm1.Arahy.14	22061474	22065607	+	1623	-	-	-
arahy.Tifrunner.gnm1.ann1.31N1MT	3.737147457	10.82505482	13.08508118	10.55647652	383.335587	380.6753422	9.215761151	258.1891352	-4.817128895	3.58E-05	0.001279137	arahy.31N1MT	arahy.Tifrunner.gnm1.Arahy.14	133647381	133652899	+	2127	-	Lecithin:cholesterol/phospholipid:diacylglycerol acyltransferase	-
arahy.Tifrunner.gnm1.ann1.D72E2J	5.232006439	0	5.607891933	4.87221993	437.4400091	291.0426439	3.613299457	244.4516243	-6.042257075	3.60E-05	0.001285063	arahy.D72E2J	arahy.Tifrunner.gnm1.Arahy.14	127973823	127976303	+	2248	-	-	-
arahy.Tifrunner.gnm1.ann1.5B3ZLR	22.42288474	10.82505482	12.15043252	44.66201603	132.3831607	214.0639736	15.13279069	130.3697168	-3.09012687	3.60E-05	0.001285063	arahy.5B3ZLR	arahy.Tifrunner.gnm1.Arahy.14	135690975	135695454	-	3456	-	Protein kinase domain	Pkinase
arahy.Tifrunner.gnm1.ann1.DTT4AE	9.716583387	8.118791115	9.346486555	8.12036655	458.1608517	284.7156299	9.060620352	250.3322827	-4.784503828	3.61E-05	0.001287373	arahy.DTT4AE	arahy.Tifrunner.gnm1.Arahy.14	139404603	139410328	+	1881	-	Signal recognition particle, SRP54 subunit, GTPase domain	-
novel.5175	0.747429491	0	0	0	314.2661118	414.4194169	0.249143164	242.8951762	-9.431903996	3.64E-05	0.001294622	-	arahy.Tifrunner.gnm1.Arahy.19	6063349	6067443	+	2434	-	-	-
arahy.Tifrunner.gnm1.ann1.WM01PM	11.95887186	2.706263705	13.08508118	102.3166185	55.2555801	56.94312598	9.250072247	71.50510821	-2.912075749	3.80E-05	0.001349897	arahy.WM01PM	arahy.Tifrunner.gnm1.Arahy.02	54369489	54371627	+	737	-	-	Ndr
arahy.Tifrunner.gnm1.ann1.FD543A	62.03664778	18.94384594	33.6473516	112.0610584	557.1604327	320.5687092	38.20928177	329.9300668	-3.099631458	3.81E-05	0.001349961	arahy.FD543A	arahy.Tifrunner.gnm1.Arahy.16	16586564	16588296	+	1442	-	-	Abhydrolase_1
arahy.Tifrunner.gnm1.ann1.US8I5D	1.494858983	1.353131853	0	0.812036655	259.0105317	165.5568663	0.949330278	141.7931449	-7.229109442	3.84E-05	0.001361203	arahy.US8I5D	arahy.Tifrunner.gnm1.Arahy.14	119495020	119501100	+	2350	-	-	-
arahy.Tifrunner.gnm1.ann1.ZYPR1Z	0.747429491	0	0	1.62407331	110.5111602	134.9762986	0.249143164	82.37051071	-7.87102136	3.85E-05	0.001361203	arahy.ZYPR1Z	arahy.Tifrunner.gnm1.Arahy.14	136988933	136995339	-	3825	-	Transcription factor, GTP-binding domain	GTP_EFTU
arahy.Tifrunner.gnm1.ann1.WYYM4H	3.737147457	2.706263705	1.869297311	0.812036655	301.6033747	283.6611276	2.770902824	195.3588463	-6.131452798	3.85E-05	0.001361203	arahy.WYYM4H	arahy.Tifrunner.gnm1.Arahy.14	31169489	31175127	-	1519	-	-	-
arahy.Tifrunner.gnm1.ann1.FJU7WB	0.747429491	0	0	4.060183275	113.964634	56.94312598	0.249143164	58.32264774	-7.371929766	3.85E-05	0.001362612	arahy.FJU7WB	arahy.Tifrunner.gnm1.Arahy.14	1060308	1064730	-	1979	-	Serine-threonine/tyrosine-protein kinase, catalytic domain	Pkinase_Tyr
arahy.Tifrunner.gnm1.ann1.50I35W	4.484576948	0	2.803945966	0.812036655	366.0682182	563.1042458	2.429507638	309.9948335	-6.947814736	3.87E-05	0.00136531	arahy.50I35W	arahy.Tifrunner.gnm1.Arahy.14	12198651	12202860	+	2023	-	Protein kinase domain	Pkinase
arahy.Tifrunner.gnm1.ann1.XK1BEG	0.747429491	0	0	0	246.3477946	486.1255755	0.249143164	244.15779	-9.439406249	3.89E-05	0.001373027	arahy.XK1BEG	arahy.Tifrunner.gnm1.Arahy.14	8700414	8705636	+	3398	-	-	-
arahy.Tifrunner.gnm1.ann1.AN1CAJ	53.81492337	54.1252741	53.27497336	118.5573516	227.9292679	159.2298523	53.73839028	168.5721573	-1.64675324	3.94E-05	0.001385797	arahy.AN1CAJ	arahy.Tifrunner.gnm1.Arahy.05	108236544	108240258	-	3318	-	Major facilitator superfamily	MFS_1
arahy.Tifrunner.gnm1.ann1.R869CP	15.69601932	35.18142817	47.66708143	81.2036655	1361.819818	286.8246346	32.8481763	576.6160393	-4.135862309	3.96E-05	0.00139336	arahy.R869CP	arahy.Tifrunner.gnm1.Arahy.14	15927108	15936731	+	3055	-	Glycoside hydrolase family 3 C-terminal domain	Glyco_hydro_3_C
novel.3952	0	0	0	0.812036655	108.2088444	126.54028	0	78.52038699	-8.763965427	3.98E-05	0.001400698	-	arahy.Tifrunner.gnm1.Arahy.14	116016226	116023889	-	3050	-	PF13952:Domain of unknown function (DUF4216)|PF03004:Plant transposase (Ptta/En/Spm family)	-
arahy.Tifrunner.gnm1.ann1.LVD2NH	9.716583387	5.41252741	13.08508118	15.42869645	277.4290584	245.6990436	9.404730658	179.5189328	-4.242590652	3.99E-05	0.001402959	arahy.LVD2NH	arahy.Tifrunner.gnm1.Arahy.14	125634627	125638515	-	1572	-	-	-
arahy.Tifrunner.gnm1.ann1.66C0B7	20.18059627	16.23758223	28.03945966	65.77496906	163.4644245	93.85070763	21.48587939	107.6967004	-2.31480752	4.01E-05	0.001406694	arahy.66C0B7	arahy.Tifrunner.gnm1.Arahy.14	101449668	101451418	+	1014	-	-	-
arahy.Tifrunner.gnm1.ann1.Q3Q3XE	0.747429491	5.41252741	5.607891933	4.87221993	267.0686372	245.6990436	3.922616278	172.5466336	-5.48614009	4.07E-05	0.00142718	arahy.Q3Q3XE	arahy.Tifrunner.gnm1.Arahy.14	115774459	115785997	-	4182	-	D-alanine--D-alanine ligase, N-terminal domain	-
arahy.Tifrunner.gnm1.ann1.LXGX9H	0	0	0.934648655	0	310.8126381	380.6753422	0.311549552	230.4959934	-9.35629733	4.12E-05	0.001443767	arahy.LXGX9H	arahy.Tifrunner.gnm1.Arahy.14	94186326	94191284	-	1569	-	-	-
arahy.Tifrunner.gnm1.ann1.BC49LP	2.989717965	8.118791115	7.477189244	16.2407331	134.6854765	142.357815	6.195232775	97.76134152	-4.001675231	4.13E-05	0.001443767	arahy.BC49LP	arahy.Tifrunner.gnm1.Arahy.14	4098990	4107900	-	3630	-	K Homology domain, type 1	-
arahy.Tifrunner.gnm1.ann1.EV9VUA	0	0	0	35.72961282	11.51157919	15.81753499	0	21.01957567	-6.868043529	4.19E-05	0.001461741	arahy.EV9VUA	arahy.Tifrunner.gnm1.Arahy.17	228559	230223	-	1665	-	Tetratricopeptide-like helical domain	-
arahy.Tifrunner.gnm1.ann1.K5EKT0	122.5784366	104.1911526	80.37978437	375.1609346	241.7431629	253.0805599	102.3831245	289.9948858	-1.502145982	4.20E-05	0.001464421	arahy.K5EKT0	arahy.Tifrunner.gnm1.Arahy.07	479599	484258	-	4347	-	NB-ARC	NB-ARC
arahy.Tifrunner.gnm1.ann1.2NMK5X	17.1908783	17.59071408	24.30086504	58.46663916	101.3018969	70.65165631	19.69415248	76.80673077	-1.9575954	4.23E-05	0.001474342	arahy.2NMK5X	arahy.Tifrunner.gnm1.Arahy.06	88252448	88256437	+	3260	-	F-box domain	-
arahy.Tifrunner.gnm1.ann1.JC6ZCB	11.21144237	1.353131853	6.542540588	13.80462314	277.4290584	231.9905133	6.36903827	174.4080649	-4.741716801	4.26E-05	0.001480605	arahy.JC6ZCB	arahy.Tifrunner.gnm1.Arahy.20	139811560	139816286	+	2306	-	SAICAR synthetase/ADE2, N-terminal	-
arahy.Tifrunner.gnm1.ann1.0W128L	82.21724404	142.0788445	156.0863255	343.4915051	617.0206445	375.4028305	126.794138	445.3049934	-1.814652654	4.35E-05	0.001512277	arahy.0W128L	arahy.Tifrunner.gnm1.Arahy.14	5296345	5300303	-	1917	-	Serine incorporator/TMS membrane protein	TMS_TDE
novel.1310	246.6517321	184.0259319	167.3021093	920.0375301	512.2652739	484.0165708	199.3265911	638.7731249	-1.679460726	4.37E-05	0.001517231	-	arahy.Tifrunner.gnm1.Arahy.05	7888475	7893761	+	5287	-	PF00665:Integrase core domain|PF14244:gag-polypeptide of LTR copia-type|PF14223:gag-polypeptide of LTR copia-type|PF07727:Reverse transcriptase (RNA-dependent DNA polymerase)|PF13976:GAG-pre-integrase domain	RVT_2
novel.3782	1.494858983	1.353131853	0	0	358.0101127	461.8720218	0.949330278	273.2940449	-8.175742478	4.37E-05	0.001518613	-	arahy.Tifrunner.gnm1.Arahy.14	31103972	31105998	+	1033	-	-	-
arahy.Tifrunner.gnm1.ann1.03HQ0D	19.43316677	36.53456002	14.01972983	44.66201603	367.2193761	451.3269985	23.32915221	287.7361302	-3.633153949	4.43E-05	0.001536897	arahy.03HQ0D	arahy.Tifrunner.gnm1.Arahy.14	129901105	129912275	+	7633	-	SNF2-related, N-terminal domain	SNF2_N
novel.435	0	0	0	19.48887972	9.20926335	39.01658632	0	22.57157646	-6.966614709	4.46E-05	0.001545782	-	arahy.Tifrunner.gnm1.Arahy.02	93444541	93445861	+	1241	-	PF14223:gag-polypeptide of LTR copia-type	-
novel.1670	0	0	0	10.55647652	12.66273711	76.97867031	0	33.39929464	-7.53042787	4.49E-05	0.001552616	-	arahy.Tifrunner.gnm1.Arahy.06	79571050	79575494	+	1515	-	PF13963:Transposase-associated domain	-
arahy.Tifrunner.gnm1.ann1.3C70LE	83.71210303	74.42225189	73.83724378	185.956394	184.185267	148.6848289	77.32386623	172.9421633	-1.158783337	4.54E-05	0.001567655	arahy.3C70LE	arahy.Tifrunner.gnm1.Arahy.07	75455965	75463551	-	1594	-	Acetoacetate decarboxylase beta barrel domain	-
arahy.Tifrunner.gnm1.ann1.HFR8A2	0.747429491	0	0	0	285.4871639	382.7843469	0.249143164	222.7571702	-9.307025661	4.54E-05	0.001567873	arahy.HFR8A2	arahy.Tifrunner.gnm1.Arahy.14	108974212	108979519	+	3807	-	WD40-repeat-containing domain	-
arahy.Tifrunner.gnm1.ann1.NVF0I9	0	1.353131853	0	0	439.742325	258.3530716	0.451043951	232.6984655	-9.369984106	4.58E-05	0.001579122	arahy.NVF0I9	arahy.Tifrunner.gnm1.Arahy.14	129912683	129916439	-	1286	-	Ubiquitin-conjugating enzyme E2	UQ_con
arahy.Tifrunner.gnm1.ann1.79XKZD	1348.362802	1572.339213	1759.00877	4099.973071	4357.132723	2715.343507	1559.903595	3724.149767	-1.255599315	4.59E-05	0.001584064	arahy.79XKZD	arahy.Tifrunner.gnm1.Arahy.18	37727973	37731599	-	2656	-	RmlD-like substrate binding domain	-
novel.3982	0	0	0.934648655	0	255.557058	416.5284215	0.311549552	224.0284932	-9.315248618	4.62E-05	0.001592508	-	arahy.Tifrunner.gnm1.Arahy.14	136844905	136848229	-	3325	-	PF13855:Leucine rich repeat|PF08263:Leucine rich repeat N-terminal domain	LRRNT_2
arahy.Tifrunner.gnm1.ann1.J8Y09Q	11.21144237	5.41252741	3.738594622	12.99258648	168.0690561	257.2985692	6.787521467	146.1200706	-4.411153892	4.65E-05	0.00160192	arahy.J8Y09Q	arahy.Tifrunner.gnm1.Arahy.14	106065507	106069921	-	1819	-	-	Mito_carr
arahy.Tifrunner.gnm1.ann1.GYR572	0	1.353131853	0	35.72961282	12.66273711	27.41706066	0.451043951	25.26980353	-6.171465685	4.66E-05	0.001603135	arahy.GYR572	arahy.Tifrunner.gnm1.Arahy.12	114222564	114239039	-	3519	-	Oxoglutarate/iron-dependent dioxygenase	2OG-FeII_Oxy
arahy.Tifrunner.gnm1.ann1.TTE3SB	92.68125692	377.5237869	308.4340563	1542.057608	1593.20256	1013.376742	259.5463667	1382.87897	-2.415887081	4.68E-05	0.001606659	arahy.TTE3SB	arahy.Tifrunner.gnm1.Arahy.19	37569154	37571343	-	961	-	-	-
arahy.Tifrunner.gnm1.ann1.I2I3GG	0.747429491	1.353131853	0	0.812036655	199.1503199	141.3033126	0.700187115	113.7552231	-7.42432392	4.69E-05	0.001609651	arahy.I2I3GG	arahy.Tifrunner.gnm1.Arahy.14	87178532	87182095	-	2757	-	-	GRAS
arahy.Tifrunner.gnm1.ann1.3G44QY	17.93830779	18.94384594	11.21578387	59.27867582	69.06947513	52.72511665	16.03264586	60.35775586	-1.918776078	4.71E-05	0.001616174	arahy.3G44QY	arahy.Tifrunner.gnm1.Arahy.14	4356481	4359239	+	1832	-	Pseudouridine synthase, catalytic domain	-
arahy.Tifrunner.gnm1.ann1.8F4Z70	63.53150676	71.71598818	69.1640005	123.4295716	642.3461187	595.7938181	68.13716515	453.8565028	-2.735738257	4.72E-05	0.001616827	arahy.8F4Z70	arahy.Tifrunner.gnm1.Arahy.14	126666813	126677572	-	4494	-	Cation/H+ exchanger	Na_H_Exchanger
arahy.Tifrunner.gnm1.ann1.P6ISWJ	435.7513934	543.9590047	392.5524353	1478.718749	1316.924659	844.6563687	457.4209445	1213.433259	-1.408766843	4.72E-05	0.001617287	arahy.P6ISWJ	arahy.Tifrunner.gnm1.Arahy.13	5176933	5183632	-	4584	-	F-box domain	F-box
arahy.Tifrunner.gnm1.ann1.TSQH89	0	0	0.934648655	0	296.998743	354.3127839	0.311549552	217.1038423	-9.26992654	4.79E-05	0.001637199	arahy.TSQH89	arahy.Tifrunner.gnm1.Arahy.14	120376436	120378857	-	1788	-	-	-
arahy.Tifrunner.gnm1.ann1.LG2KGR	0	0	0	25.98517296	11.51157919	16.87203733	0	18.12292983	-6.653368229	4.80E-05	0.001639423	arahy.LG2KGR	arahy.Tifrunner.gnm1.Arahy.12	110422130	110423675	-	548	-	-	-
arahy.Tifrunner.gnm1.ann1.Z7TJ7F	13.45373084	21.65010964	44.86313546	56.0305292	595.148644	388.0568585	26.65565865	346.4120106	-3.699829827	4.81E-05	0.001643312	arahy.Z7TJ7F	arahy.Tifrunner.gnm1.Arahy.14	139472563	139473637	-	681	-	-	-
novel.3888	0	1.353131853	0	2.436109965	111.6623181	84.36018664	0.451043951	66.15287157	-7.554209565	4.90E-05	0.001672131	-	arahy.Tifrunner.gnm1.Arahy.14	14704468	14706032	-	1565	-	-	-
arahy.Tifrunner.gnm1.ann1.FLAI1V	0	1.353131853	0	0	311.963796	350.0947745	0.451043951	220.6861902	-9.29353983	4.94E-05	0.001682973	arahy.FLAI1V	arahy.Tifrunner.gnm1.Arahy.14	114560934	114568432	-	5431	-	-	-
arahy.Tifrunner.gnm1.ann1.KL67S4	0	1.353131853	0.934648655	0	313.1149539	394.3838725	0.762593503	235.8329421	-8.365090217	4.96E-05	0.001690309	arahy.KL67S4	arahy.Tifrunner.gnm1.Arahy.14	11078979	11089995	+	8144	-	Glycolipid transfer protein domain	-
arahy.Tifrunner.gnm1.ann1.4W0AQG	0	0	2.803945966	1.62407331	265.9174792	257.2985692	0.934648655	174.9467073	-7.519481394	4.99E-05	0.001697513	arahy.4W0AQG	arahy.Tifrunner.gnm1.Arahy.14	17980073	17984869	-	1021	-	Dynein light chain, type 1/2	-
arahy.Tifrunner.gnm1.ann1.SFYS5E	62.03664778	33.82829631	47.66708143	78.76755554	742.4968576	644.3009254	47.84400851	488.5217795	-3.347944288	5.03E-05	0.00170877	arahy.SFYS5E	arahy.Tifrunner.gnm1.Arahy.14	118977542	118981659	+	2317	-	Serine-threonine/tyrosine-protein kinase, catalytic domain	Pkinase_Tyr
arahy.Tifrunner.gnm1.ann1.044LWD	44.84576948	60.89093336	74.77189244	158.3471477	157.7086349	156.0663453	60.16953176	157.3740426	-1.392076828	5.07E-05	0.001721345	arahy.044LWD	arahy.Tifrunner.gnm1.Arahy.10	98250699	98256271	-	3713	-	Mechanosensitive ion channel MscS	-
arahy.Tifrunner.gnm1.ann1.S7N084	0	0	0	21.11295303	18.4185267	11.59952566	0	17.04366846	-6.56245202	5.11E-05	0.001731347	arahy.S7N084	arahy.Tifrunner.gnm1.Arahy.12	100298737	100299722	-	237	-	-	-
arahy.Tifrunner.gnm1.ann1.KQ7CFK	47.83548744	93.36609782	132.7201091	282.5887559	1399.808029	478.7440592	91.30723145	720.3802815	-2.980869715	5.15E-05	0.001743526	arahy.KQ7CFK	arahy.Tifrunner.gnm1.Arahy.14	128913172	128918397	+	3048	-	Protein kinase domain	Pkinase
arahy.Tifrunner.gnm1.ann1.F6FJSK	3.737147457	0	0	4.87221993	226.77811	211.9549689	1.245715819	147.868433	-6.776252384	5.19E-05	0.001753154	arahy.F6FJSK	arahy.Tifrunner.gnm1.Arahy.14	302942	309344	-	2497	-	Thiolase-like	ketoacyl-synt
arahy.Tifrunner.gnm1.ann1.J6JJPP	0	1.353131853	0	0	356.8589548	291.0426439	0.451043951	215.9671996	-9.262332611	5.25E-05	0.001768092	arahy.J6JJPP	arahy.Tifrunner.gnm1.Arahy.14	9157349	9160050	+	1261	-	Longin-like domain	-
arahy.Tifrunner.gnm1.ann1.ZYNV17	0.747429491	1.353131853	6.542540588	4.87221993	206.0572675	207.7369596	2.881033977	139.5554823	-5.59091053	5.25E-05	0.001769117	arahy.ZYNV17	arahy.Tifrunner.gnm1.Arahy.14	126683280	126687837	+	1680	-	SET domain	SET
novel.3068	0	0	0	14.61665979	25.32547421	12.654028	0	17.532054	-6.599252794	5.30E-05	0.001783542	-	arahy.Tifrunner.gnm1.Arahy.11	19339280	19340173	-	686	-	-	-
arahy.Tifrunner.gnm1.ann1.8Z7TM2	12.70630135	9.471922968	8.411837899	21.92498969	160.0109507	169.7748756	10.19668741	117.2369387	-3.515226375	5.35E-05	0.001797439	arahy.8Z7TM2	arahy.Tifrunner.gnm1.Arahy.14	9699323	9705020	-	4451	-	-	PPR
arahy.Tifrunner.gnm1.ann1.PDK0NA	1.494858983	0	0	2.436109965	150.8016874	124.4312753	0.498286328	92.55635754	-7.315953323	5.36E-05	0.001797589	arahy.PDK0NA	arahy.Tifrunner.gnm1.Arahy.19	8353672	8356826	-	1326	-	-	-
arahy.Tifrunner.gnm1.ann1.8XTP9K	0.747429491	5.41252741	7.477189244	9.74443986	230.2315838	186.6469129	4.545715382	142.2076455	-4.988054236	5.36E-05	0.001797589	arahy.8XTP9K	arahy.Tifrunner.gnm1.Arahy.14	133543296	133549848	-	3447	-	-	adh_short
arahy.Tifrunner.gnm1.ann1.6Q5HDN	334.8484121	342.3423587	313.1072996	599.2830514	833.4383332	1116.717971	330.0993568	849.8131184	-1.363981191	5.39E-05	0.001805426	arahy.6Q5HDN	arahy.Tifrunner.gnm1.Arahy.06	13703140	13705552	-	2253	-	-	-
arahy.Tifrunner.gnm1.ann1.VYTR34	14.94858983	12.17818667	37.38594622	56.0305292	242.8943209	383.8388492	21.50424091	227.5878998	-3.397976822	5.63E-05	0.001877766	arahy.VYTR34	arahy.Tifrunner.gnm1.Arahy.14	139142990	139152986	+	1209	-	Serine-threonine/tyrosine-protein kinase, catalytic domain	Pkinase_Tyr
arahy.Tifrunner.gnm1.ann1.7WX4FN	3.737147457	1.353131853	6.542540588	8.12036655	123.1738973	194.0284293	3.877606632	108.4408977	-4.777986292	5.63E-05	0.001877766	arahy.7WX4FN	arahy.Tifrunner.gnm1.Arahy.14	11972210	11974499	+	588	-	Ribosomal protein L7/L12, C-terminal	-
arahy.Tifrunner.gnm1.ann1.N073K6	76.23780811	120.4287349	120.5696766	228.9943367	394.8471661	326.8957232	105.7454065	316.9124087	-1.586596371	5.77E-05	0.001916498	arahy.N073K6	arahy.Tifrunner.gnm1.Arahy.06	110200464	110202816	-	1088	-	-	-
arahy.Tifrunner.gnm1.ann1.WK75UE	0.747429491	0	0	0	277.4290584	326.8957232	0.249143164	201.4415939	-9.161884909	5.78E-05	0.001919122	arahy.WK75UE	arahy.Tifrunner.gnm1.Arahy.14	8362052	8365204	-	1208	-	HRDC-like	RNA_pol_Rpb4
arahy.Tifrunner.gnm1.ann1.93YPU9	15.69601932	12.17818667	9.346486555	19.48887972	252.1035842	269.9525972	12.40689751	180.5150204	-3.858565509	5.80E-05	0.001922701	arahy.93YPU9	arahy.Tifrunner.gnm1.Arahy.14	2297913	2308060	+	3160	-	DNA topoisomerase, type IA, central	Topoisom_bac
arahy.Tifrunner.gnm1.ann1.KRE7U4	2.242288474	0	0.934648655	0.812036655	183.0341091	219.3364853	1.058979043	134.3942103	-6.88864592	5.82E-05	0.001929166	arahy.KRE7U4	arahy.Tifrunner.gnm1.Arahy.14	135161114	135164880	+	3677	-	Protein kinase domain	Pkinase
arahy.Tifrunner.gnm1.ann1.0PE7XW	0.747429491	0	0	0	226.77811	389.1113609	0.249143164	205.2964903	-9.189260742	5.83E-05	0.001929166	arahy.0PE7XW	arahy.Tifrunner.gnm1.Arahy.03	8246703	8253758	+	2813	-	ABC-2 type transporter	ABC2_membrane
arahy.Tifrunner.gnm1.ann1.SIT694	14.94858983	23.00324149	10.28113521	22.73702634	421.3237983	318.4597046	16.07765551	254.1735097	-3.989627179	5.83E-05	0.001930402	arahy.SIT694	arahy.Tifrunner.gnm1.Arahy.14	619363	623203	-	2115	-	ATPase, AAA-type, core	AAA
arahy.Tifrunner.gnm1.ann1.M15CPW	0	0	0.934648655	0	252.1035842	353.2582815	0.311549552	201.7872886	-9.164370387	5.86E-05	0.001938864	arahy.M15CPW	arahy.Tifrunner.gnm1.Arahy.14	134200732	134203636	-	1356	-	-	-
arahy.Tifrunner.gnm1.ann1.T7FLND	120.3361481	101.4848889	82.24908168	202.1971271	330.3823227	336.3862442	101.3567062	289.6552313	-1.511828126	5.91E-05	0.001947422	arahy.T7FLND	arahy.Tifrunner.gnm1.Arahy.06	111442214	111448129	+	2219	-	RNA recognition motif domain	RRM_1
arahy.Tifrunner.gnm1.ann1.A1GI61	0.747429491	0	0	3.24814662	25.32547421	211.9549689	0.249143164	80.17619659	-7.832457747	5.92E-05	0.001948985	arahy.A1GI61	arahy.Tifrunner.gnm1.Arahy.14	102035552	102046714	+	4749	-	WD40-repeat-containing domain	-
arahy.Tifrunner.gnm1.ann1.1BU1FJ	130.800161	148.8445038	206.5573529	340.2433585	729.8341205	543.0687015	162.0673392	537.7153935	-1.729472309	5.93E-05	0.00195031	arahy.1BU1FJ	arahy.Tifrunner.gnm1.Arahy.06	111285868	111295291	-	3932	-	Alanyl-tRNA synthetase, class IIc, N-terminal	-
arahy.Tifrunner.gnm1.ann1.WLL569	0.747429491	1.353131853	0	0	372.9751657	243.5900389	0.700187115	205.5217349	-8.264585349	6.01E-05	0.001972652	arahy.WLL569	arahy.Tifrunner.gnm1.Arahy.14	120154354	120158892	+	3154	-	Protein kinase domain	Pkinase
arahy.Tifrunner.gnm1.ann1.UNS5A9	23.91774372	59.53780151	71.03329782	90.13606871	986.5423364	741.3151401	51.49628102	605.9978484	-3.559092492	6.04E-05	0.001978857	arahy.UNS5A9	arahy.Tifrunner.gnm1.Arahy.14	101090438	101092911	+	921	-	UspA	Usp
novel.3852	5.232006439	2.706263705	2.803945966	4.060183275	181.8829512	169.7748756	3.580738704	118.57267	-5.028588661	6.07E-05	0.001990143	-	arahy.Tifrunner.gnm1.Arahy.14	138209650	138211068	+	862	-	PF05347:Complex 1 protein (LYR family)	-
arahy.Tifrunner.gnm1.ann1.GH92H4	345.312425	267.9201068	226.1849746	557.869182	713.7179096	882.6184527	279.8058355	718.0685148	-1.357984263	6.09E-05	0.00199516	arahy.GH92H4	arahy.Tifrunner.gnm1.Arahy.06	112247204	112249765	-	1403	-	-	-
arahy.Tifrunner.gnm1.ann1.EMCE5U	6.726865422	5.41252741	24.30086504	12.99258648	491.5444313	523.0331572	12.14675262	342.5233917	-4.81199698	6.11E-05	0.00199843	arahy.EMCE5U	arahy.Tifrunner.gnm1.Arahy.14	110011461	110011960	-	395	-	-	-
arahy.Tifrunner.gnm1.ann1.28W6CD	85.9543915	75.77538374	68.22935185	146.1665979	461.6143254	543.0687015	76.65304236	383.6165416	-2.321642914	6.14E-05	0.002008438	arahy.28W6CD	arahy.Tifrunner.gnm1.Arahy.14	133411715	133416428	-	1977	-	Luc7-related	-
arahy.Tifrunner.gnm1.ann1.8X9BUY	37.37147457	334.2235676	429.0037329	558.6812187	17891.29637	4000.781851	266.8662583	7483.586481	-4.809979406	6.21E-05	0.0020292	arahy.8X9BUY	arahy.Tifrunner.gnm1.Arahy.14	82294862	82295916	-	250	-	-	-
arahy.Tifrunner.gnm1.ann1.F6WF27	5.232006439	4.059395558	2.803945966	4.87221993	145.0458978	204.5734526	4.031782654	118.1638568	-4.866422114	6.22E-05	0.002030166	arahy.F6WF27	arahy.Tifrunner.gnm1.Arahy.14	3769025	3773467	-	1294	-	RNA recognition motif domain	RRM_1
novel.1763	0	0	0	6.49629324	46.04631675	24.25355366	0	25.59872122	-7.144021283	6.23E-05	0.002030166	-	arahy.Tifrunner.gnm1.Arahy.06	18291312	18293181	-	494	-	-	-
arahy.Tifrunner.gnm1.ann1.NBK6NR	550.8555351	580.4935647	616.8681126	1301.694758	2386.350366	1247.47626	582.7390708	1645.173795	-1.497114571	6.23E-05	0.002030166	arahy.NBK6NR	arahy.Tifrunner.gnm1.Arahy.06	21955848	21959476	+	2784	-	-	-
arahy.Tifrunner.gnm1.ann1.ABA0S6	0.747429491	0	0	0	316.5684277	269.9525972	0.249143164	195.5070083	-9.118715282	6.24E-05	0.002030166	arahy.ABA0S6	arahy.Tifrunner.gnm1.Arahy.14	130438767	130446710	+	4741	-	Toll/interleukin-1 receptor homology (TIR) domain	TIR
arahy.Tifrunner.gnm1.ann1.3GIK5E	28.40232067	16.23758223	15.88902714	65.77496906	102.4530548	260.4620762	20.17631001	142.8967	-2.813276188	6.26E-05	0.002035736	arahy.3GIK5E	arahy.Tifrunner.gnm1.Arahy.14	4393445	4397765	-	3872	-	Protein kinase domain	Pkinase
arahy.Tifrunner.gnm1.ann1.B8KV7F	349.7970019	290.9233483	261.7016235	550.5608521	584.7882227	640.0829161	300.8073246	591.8106637	-0.974348372	6.28E-05	0.002041511	arahy.B8KV7F	arahy.Tifrunner.gnm1.Arahy.01	38927078	38933911	+	4737	-	Ancestral coatomer element 1, Sec16/Sec31	-
arahy.Tifrunner.gnm1.ann1.J22K7M	91.18639794	90.65983412	41.12454084	536.756229	295.8475851	214.0639736	74.32359097	348.8892626	-2.233118577	6.41E-05	0.002077417	arahy.J22K7M	arahy.Tifrunner.gnm1.Arahy.12	112147350	112151464	-	2664	-	-	-
arahy.Tifrunner.gnm1.ann1.MFKE4U	20.92802576	131.2537897	73.83724378	136.422158	1184.541498	2920.971462	75.33968641	1413.978373	-4.233618705	6.42E-05	0.002078467	arahy.MFKE4U	arahy.Tifrunner.gnm1.Arahy.14	33283128	33287914	+	3865	-	Piwi domain	Piwi
arahy.Tifrunner.gnm1.ann1.Q30CKZ	48.58291693	81.18791115	40.18989219	129.1138281	382.184429	338.4952489	56.65357342	283.264502	-2.32768417	6.52E-05	0.002110194	arahy.Q30CKZ	arahy.Tifrunner.gnm1.Arahy.14	4648843	4669037	+	9847	-	-	-
arahy.Tifrunner.gnm1.ann1.K5Z9DT	0	0	0	104.7527285	10.36042127	8.436018664	0	41.18305614	-7.836611707	6.54E-05	0.00211472	arahy.K5Z9DT	arahy.Tifrunner.gnm1.Arahy.07	1397892	1400048	+	1377	-	Leucine-rich repeat	LRRNT_2
arahy.Tifrunner.gnm1.ann1.5LR307	0	0	0	2.436109965	49.49979051	74.86966564	0	42.26852204	-7.869691544	6.57E-05	0.002122008	arahy.5LR307	arahy.Tifrunner.gnm1.Arahy.20	136696610	136697118	-	129	-	-	-
arahy.Tifrunner.gnm1.ann1.J3KH6W	0.747429491	0	0	0	317.7195856	257.2985692	0.249143164	191.6727183	-9.090131325	6.58E-05	0.00212544	arahy.J3KH6W	arahy.Tifrunner.gnm1.Arahy.14	119710335	119714091	+	1710	-	TMEM14 family	-
arahy.Tifrunner.gnm1.ann1.845J24	1.494858983	0	0	0.812036655	180.7317932	206.6824573	0.498286328	129.4087624	-7.812722675	6.59E-05	0.002126554	arahy.845J24	arahy.Tifrunner.gnm1.Arahy.14	10941982	10948681	+	3872	-	-	-
arahy.Tifrunner.gnm1.ann1.B25V59	366.2404507	598.0842788	336.473516	1617.577017	1353.761712	943.779588	433.5994152	1305.039439	-1.59163626	6.63E-05	0.002136615	arahy.B25V59	arahy.Tifrunner.gnm1.Arahy.03	130884647	130885444	+	780	-	-	-
arahy.Tifrunner.gnm1.ann1.E4EMQ7	0	1.353131853	0.934648655	0	385.6379028	255.1895646	0.762593503	213.6091558	-8.222268281	6.64E-05	0.002139385	arahy.E4EMQ7	arahy.Tifrunner.gnm1.Arahy.14	11115445	11123584	+	3894	-	Histidinol dehydrogenase	-
arahy.Tifrunner.gnm1.ann1.49LU7U	0	0	0	36.54164948	9.20926335	16.87203733	0	20.87431672	-6.858075933	6.73E-05	0.002167288	arahy.49LU7U	arahy.Tifrunner.gnm1.Arahy.12	21041253	21041848	+	358	-	-	-
arahy.Tifrunner.gnm1.ann1.5B0M6A	44.84576948	123.1349986	122.4389739	168.0915876	1785.445932	1217.950195	96.80658064	1057.162571	-3.450676289	6.74E-05	0.00216798	arahy.5B0M6A	arahy.Tifrunner.gnm1.Arahy.14	134038882	134042400	-	3040	-	Serine-threonine/tyrosine-protein kinase, catalytic domain	Pkinase_Tyr
arahy.Tifrunner.gnm1.ann1.C7FV9J	0.747429491	0	0.934648655	2.436109965	98.99958101	85.41468897	0.560692716	62.28345998	-6.664031283	6.82E-05	0.002192646	arahy.C7FV9J	arahy.Tifrunner.gnm1.Arahy.14	135757579	135763052	-	1578	-	Methyltransferase Ppm1/Ppm2/Tcmp	-
arahy.Tifrunner.gnm1.ann1.SDZ4E8	13.45373084	2.706263705	12.15043252	14.61665979	337.2892702	284.7156299	9.436809023	212.2071866	-4.470880756	6.84E-05	0.002196289	arahy.SDZ4E8	arahy.Tifrunner.gnm1.Arahy.14	293984	302821	+	4299	-	Armadillo-type fold	NUC173
arahy.Tifrunner.gnm1.ann1.WX2HE7	0	0	0	0.812036655	1488.447189	1870.687139	0	1119.982121	-12.59885964	6.98E-05	0.002240236	arahy.WX2HE7	arahy.Tifrunner.gnm1.Arahy.14	133749052	133755965	-	2414	-	-	-
arahy.Tifrunner.gnm1.ann1.EK09V6	173.403642	188.0853275	204.6880555	362.9803848	592.8463282	413.3649145	188.725675	456.3972092	-1.273332509	7.02E-05	0.002251488	arahy.EK09V6	arahy.Tifrunner.gnm1.Arahy.06	108554175	108557379	+	1424	-	-	-
arahy.Tifrunner.gnm1.ann1.J5FT9T	0.747429491	1.353131853	2.803945966	0.812036655	178.4294774	182.4289036	1.63483577	120.5568059	-6.210134793	7.09E-05	0.002270436	arahy.J5FT9T	arahy.Tifrunner.gnm1.Arahy.14	7817984	7822290	+	2353	-	DEAD/DEAH box helicase domain	DEAD
arahy.Tifrunner.gnm1.ann1.CH6KF4	51.5726349	37.88769187	37.38594622	102.3166185	130.0808448	195.0829316	42.282091	142.493465	-1.744692292	7.10E-05	0.002271492	arahy.CH6KF4	arahy.Tifrunner.gnm1.Arahy.14	4972597	4975610	-	2298	-	PPM-type phosphatase domain	PP2C
novel.360	0	0	0	30.04535624	9.20926335	17.92653966	0	19.06038642	-6.72660862	7.14E-05	0.002281269	-	arahy.Tifrunner.gnm1.Arahy.02	40479748	40483236	+	1099	-	-	-
arahy.Tifrunner.gnm1.ann1.MYF06S	11.95887186	20.29697779	11.21578387	24.36109965	275.1267426	238.3175273	14.4905445	179.2684565	-3.638064615	7.19E-05	0.002298423	arahy.MYF06S	arahy.Tifrunner.gnm1.Arahy.14	8931990	8938553	-	3024	-	Cation/H+ exchanger	Na_H_Exchanger
arahy.Tifrunner.gnm1.ann1.Y5U0FM	266.0848989	247.623129	165.432812	474.2294065	582.4859069	546.2322085	226.38028	534.3158406	-1.238625286	7.21E-05	0.002303342	arahy.Y5U0FM	arahy.Tifrunner.gnm1.Arahy.01	631630	634431	+	2802	-	-	-
arahy.Tifrunner.gnm1.ann1.640I1P	11.95887186	32.47516446	52.34032471	101.5045819	572.1254856	262.5710809	32.25812034	312.0670495	-3.276975242	7.23E-05	0.002305889	arahy.640I1P	arahy.Tifrunner.gnm1.Arahy.14	136400604	136404608	+	2635	-	Protein kinase domain	Pkinase
arahy.Tifrunner.gnm1.ann1.0GVW71	3.737147457	5.41252741	0	3.24814662	317.7195856	286.8246346	3.049891622	202.5974556	-6.076201206	7.31E-05	0.002329614	arahy.0GVW71	arahy.Tifrunner.gnm1.Arahy.14	43750328	43754455	-	2641	-	Armadillo-type fold	U-box
arahy.Tifrunner.gnm1.ann1.I0WHJK	74.74294913	54.1252741	50.4710274	126.6777182	230.2315838	228.8270063	59.77975021	195.2454361	-1.700520168	7.33E-05	0.002333626	arahy.I0WHJK	arahy.Tifrunner.gnm1.Arahy.14	120669654	120675048	-	1920	-	K Homology domain, type 1	-
arahy.Tifrunner.gnm1.ann1.DM5ZEB	65.77379523	105.5442845	143.9358929	540.0043756	643.4972766	238.3175273	105.0846576	473.9397265	-2.174663521	7.33E-05	0.00233418	arahy.DM5ZEB	arahy.Tifrunner.gnm1.Arahy.13	786521	787993	+	621	-	-	DnaJ
arahy.Tifrunner.gnm1.ann1.Z9T1G4	5.232006439	1.353131853	4.673243277	5.684256585	171.5225299	158.1753499	3.752793856	111.7940455	-4.861574457	7.34E-05	0.002334786	arahy.Z9T1G4	arahy.Tifrunner.gnm1.Arahy.14	120520306	120527041	+	2990	-	UbiA prenyltransferase family	UbiA
arahy.Tifrunner.gnm1.ann1.1VR9T8	101.6504108	147.4913719	113.0924873	129.1138281	2795.011427	1834.834059	120.7447567	1586.319771	-3.71627215	7.36E-05	0.002341377	arahy.1VR9T8	arahy.Tifrunner.gnm1.Arahy.14	1479653	1486690	+	3437	-	Calcium-dependent channel, 7TM region, putative phosphate	-
arahy.Tifrunner.gnm1.ann1.L3RJRN	118.8412891	58.18466966	126.1775685	207.8813837	801.2059115	869.9644247	101.0678424	626.3505733	-2.628088127	7.37E-05	0.002342099	arahy.L3RJRN	arahy.Tifrunner.gnm1.Arahy.14	135696156	135700336	-	1215	-	Alpha-helical ferredoxin	-
arahy.Tifrunner.gnm1.ann1.IKRA1N	0.747429491	0	0	94.19625198	10.36042127	16.87203733	0.249143164	40.47623686	-6.850944327	7.39E-05	0.002347613	arahy.IKRA1N	arahy.Tifrunner.gnm1.Arahy.12	8819200	8822625	+	3426	-	NB-ARC	NB-ARC
novel.3063	254.126027	230.0324149	195.341569	415.7627674	430.5330616	435.5094635	226.5000037	427.2684308	-0.914478948	7.52E-05	0.002385457	-	arahy.Tifrunner.gnm1.Arahy.11	16440551	16445144	-	4449	-	-	-
arahy.Tifrunner.gnm1.ann1.9SG6EJ	28.40232067	8.118791115	14.95437849	101.5045819	74.82526472	88.57819597	17.15849676	88.30268086	-2.3310859	7.56E-05	0.002394127	arahy.9SG6EJ	arahy.Tifrunner.gnm1.Arahy.06	108558084	108560614	-	1245	-	-	Mito_carr
arahy.Tifrunner.gnm1.ann1.327P4X	17.1908783	25.7095052	13.08508118	167.2795509	97.8484231	52.72511665	18.66182156	105.9510302	-2.52149178	7.74E-05	0.002450301	arahy.327P4X	arahy.Tifrunner.gnm1.Arahy.07	1678454	1680463	-	969	-	-	SNARE
arahy.Tifrunner.gnm1.ann1.I3ML28	799.7495557	483.0680714	513.1221119	1299.258648	1729.039194	2548.732139	598.6465796	1859.009994	-1.633687396	7.79E-05	0.002466297	arahy.I3ML28	arahy.Tifrunner.gnm1.Arahy.06	109912376	109920443	+	3925	-	Armadillo-type fold	-
arahy.Tifrunner.gnm1.ann1.7JPV7N	1.494858983	1.353131853	0	66.58700571	19.56968462	15.81753499	0.949330278	33.99140844	-5.173319752	7.82E-05	0.002470828	arahy.7JPV7N	arahy.Tifrunner.gnm1.Arahy.16	148712991	148714446	+	499	-	-	-
arahy.Tifrunner.gnm1.ann1.S0BGA2	76.9852376	86.60043856	92.53021689	198.1369438	331.5334806	191.9194246	85.37196435	240.5299497	-1.494099025	7.85E-05	0.002478024	arahy.S0BGA2	arahy.Tifrunner.gnm1.Arahy.09	2933071	2935632	-	1218	-	-	-
arahy.Tifrunner.gnm1.ann1.X0CSJ7	0	0	0	1.62407331	96.69726518	49.56160965	0	49.29431605	-8.091498677	7.94E-05	0.002500159	arahy.X0CSJ7	arahy.Tifrunner.gnm1.Arahy.14	105876001	105880132	-	1658	-	-	-
arahy.Tifrunner.gnm1.ann1.T4HAMV	0	0	0	1.62407331	49.49979051	95.9597123	0	49.02785871	-8.084113455	8.05E-05	0.002532659	arahy.T4HAMV	arahy.Tifrunner.gnm1.Arahy.06	43445036	43448542	-	501	-	Aminotransferase, class I/classII	Aminotran_1_2
arahy.Tifrunner.gnm1.ann1.VK7IW6	2.242288474	1.353131853	0.934648655	16.2407331	23.02315838	27.41706066	1.510022994	22.22698404	-3.830367659	8.11E-05	0.002546997	arahy.VK7IW6	arahy.Tifrunner.gnm1.Arahy.02	97371608	97376481	+	1430	-	-	-
arahy.Tifrunner.gnm1.ann1.NS4EV3	110.6195647	100.1317571	146.7398389	251.7313631	257.8593738	307.9146812	119.1637202	272.501806	-1.189951222	8.13E-05	0.002550688	arahy.NS4EV3	arahy.Tifrunner.gnm1.Arahy.19	153833859	153839407	-	2081	-	Zinc finger C2H2-type	-
arahy.Tifrunner.gnm1.ann1.FW1LZ6	230.9557128	261.1544475	195.341569	414.1386941	585.9393807	685.4265164	229.1505764	561.8348637	-1.294578271	8.14E-05	0.00255373	arahy.FW1LZ6	arahy.Tifrunner.gnm1.Arahy.06	109946714	109951800	+	2253	-	Aminoacyl-tRNA synthetase, class II (D/K/N)	tRNA-synt_2
arahy.Tifrunner.gnm1.ann1.1LH17Q	0	0	0	25.17313631	12.66273711	12.654028	0	16.82996714	-6.546739501	8.15E-05	0.00255373	arahy.1LH17Q	arahy.Tifrunner.gnm1.Arahy.02	16505502	16509275	-	711	-	-	-
arahy.Tifrunner.gnm1.ann1.84NU8G	29.89717965	5.41252741	8.411837899	30.04535624	429.3819037	346.9312675	14.57384832	268.7861758	-4.186790493	8.21E-05	0.002567094	arahy.84NU8G	arahy.Tifrunner.gnm1.Arahy.14	21753633	21758531	-	2077	-	Peptidase M20	Peptidase_M20
arahy.Tifrunner.gnm1.ann1.H9DAM7	14.20116033	1.353131853	6.542540588	18.67684307	239.4408471	221.4454899	7.365610925	159.8543934	-4.405489662	8.21E-05	0.002567094	arahy.H9DAM7	arahy.Tifrunner.gnm1.Arahy.14	98339211	98345973	+	2682	-	FAD/NAD(P)-binding domain	FAD_binding_3
arahy.Tifrunner.gnm1.ann1.TND3PH	3.737147457	2.706263705	0.934648655	4.87221993	112.813476	117.049759	2.459353272	78.24515164	-4.980121198	8.38E-05	0.002615516	arahy.TND3PH	arahy.Tifrunner.gnm1.Arahy.14	112895843	112907188	+	2783	-	Multi antimicrobial extrusion protein	MatE
arahy.Tifrunner.gnm1.ann1.6LLT9T	8.221724404	13.53131853	14.95437849	32.4814662	96.69726518	149.7393313	12.23580714	92.97268755	-2.933154897	8.40E-05	0.002619172	arahy.6LLT9T	arahy.Tifrunner.gnm1.Arahy.14	134066394	134075437	+	5367	-	-	-
arahy.Tifrunner.gnm1.ann1.0WSK8D	42.603481	66.30346077	118.7003792	246.8591431	438.5911671	283.6611276	75.86910701	323.0371459	-2.090399029	8.45E-05	0.002629127	arahy.0WSK8D	arahy.Tifrunner.gnm1.Arahy.14	3603294	3611019	+	2885	-	-	-
arahy.Tifrunner.gnm1.ann1.YX0GAM	14.20116033	4.059395558	6.542540588	7.308329895	509.962958	221.4454899	8.267698827	246.2389259	-4.878871653	8.52E-05	0.002648908	arahy.YX0GAM	arahy.Tifrunner.gnm1.Arahy.14	92263486	92266943	+	2423	-	PRONE domain	DUF315
arahy.Tifrunner.gnm1.ann1.KDTA1N	86.70182099	89.30670227	174.7792986	391.4016677	353.4054811	334.2772396	116.9292739	359.6947961	-1.619839565	8.56E-05	0.002662159	arahy.KDTA1N	arahy.Tifrunner.gnm1.Arahy.05	115204161	115206727	-	1356	-	Acyl transferase/acyl hydrolase/lysophospholipase	-
arahy.Tifrunner.gnm1.ann1.0743V5	0.747429491	0	0	1.62407331	107.0576864	80.14217731	0.249143164	62.94131235	-7.48243533	8.64E-05	0.002681167	arahy.0743V5	arahy.Tifrunner.gnm1.Arahy.14	6689648	6696352	-	2216	-	ATPase, AAA-type, core	AAA
arahy.Tifrunner.gnm1.ann1.S2MXQV	15.69601932	2.706263705	1.869297311	1.62407331	716.0202255	629.5378928	6.757193444	449.0607305	-6.034515291	8.71E-05	0.002700366	arahy.S2MXQV	arahy.Tifrunner.gnm1.Arahy.14	110105950	110109955	+	1696	-	-	Peptidase_M24
arahy.Tifrunner.gnm1.ann1.R97G74	2.242288474	0	2.803945966	4.87221993	306.2080064	40.07108865	1.682078147	117.0504383	-6.058586272	8.73E-05	0.00270359	arahy.R97G74	arahy.Tifrunner.gnm1.Arahy.12	111371846	111375101	+	1903	-	Cytochrome P450	p450
arahy.Tifrunner.gnm1.ann1.ZDAR2H	0	0	0	0.812036655	1633.493087	1112.499961	0	915.6016949	-12.30817294	8.77E-05	0.002715677	arahy.ZDAR2H	arahy.Tifrunner.gnm1.Arahy.14	18051188	18058088	+	2620	-	3-hydroxyacyl-CoA dehydrogenase, NAD binding	3HCDH_N
arahy.Tifrunner.gnm1.ann1.HEPJ9B	106.1349878	179.9665364	130.8508118	171.3397342	2866.383218	1708.293779	138.984112	1582.005577	-3.509605458	8.82E-05	0.002728498	arahy.HEPJ9B	arahy.Tifrunner.gnm1.Arahy.14	133563728	133576790	+	2655	-	Calreticulin/calnexin	-
arahy.Tifrunner.gnm1.ann1.F5EPY8	0	0	0.934648655	0	221.0223204	292.0971462	0.311549552	171.0398222	-8.925821615	8.85E-05	0.002736992	arahy.F5EPY8	arahy.Tifrunner.gnm1.Arahy.20	44807823	44812974	-	2322	-	-	-
arahy.Tifrunner.gnm1.ann1.FH2UJN	26.1600322	29.76890076	28.97410832	101.5045819	65.61600137	146.5758243	28.30101376	104.5654692	-1.889690339	8.95E-05	0.002762729	arahy.FH2UJN	arahy.Tifrunner.gnm1.Arahy.14	119504328	119509205	-	4676	-	Protein kinase domain	Pkinase
arahy.Tifrunner.gnm1.ann1.IB6E9K	0.747429491	1.353131853	1.869297311	8.12036655	43.74400091	49.56160965	1.323286218	33.80865904	-4.698398046	8.95E-05	0.002762729	arahy.IB6E9K	arahy.Tifrunner.gnm1.Arahy.14	130680304	130685516	+	3090	-	Toll/interleukin-1 receptor homology (TIR) domain	TIR
arahy.Tifrunner.gnm1.ann1.9HI94T	0	0	0	48.7221993	11.51157919	10.54502333	0	23.59293394	-7.034663518	8.99E-05	0.002770894	arahy.9HI94T	arahy.Tifrunner.gnm1.Arahy.06	111377024	111379515	-	573	-	-	-
novel.3797	0.747429491	0	0	0	188.7898987	330.0592302	0.249143164	172.9497096	-8.941866407	9.03E-05	0.002781681	-	arahy.Tifrunner.gnm1.Arahy.14	98571784	98577288	+	2526	-	-	-
arahy.Tifrunner.gnm1.ann1.S1U0T7	2.242288474	2.706263705	2.803945966	0.812036655	195.6968462	216.1729783	2.584166048	137.5606204	-5.738349917	9.05E-05	0.002785532	arahy.S1U0T7	arahy.Tifrunner.gnm1.Arahy.14	133966152	133969929	+	1358	-	-	PP-binding
arahy.Tifrunner.gnm1.ann1.7M6WCL	2.242288474	2.706263705	0	0.812036655	212.964215	265.7345879	1.649517393	159.8369465	-6.62015032	9.06E-05	0.002787911	arahy.7M6WCL	arahy.Tifrunner.gnm1.Arahy.14	60762571	60776852	-	1775	-	UV radiation resistance protein/autophagy-related protein 14	-
novel.1973	0	2.706263705	0	53.59441923	39.13936924	15.81753499	0.902087902	36.18377449	-5.640596698	9.18E-05	0.002820823	-	arahy.Tifrunner.gnm1.Arahy.07	962867	964444	-	862	-	-	-
arahy.Tifrunner.gnm1.ann1.59WFQY	0.747429491	0	0	1.62407331	100.1507389	82.25118197	0.249143164	61.34199807	-7.445293436	9.19E-05	0.00282234	arahy.59WFQY	arahy.Tifrunner.gnm1.Arahy.14	31999411	32002240	+	1694	-	G-patch domain	G-patch
arahy.Tifrunner.gnm1.ann1.WIHG86	135.2847379	158.3164267	196.2762176	389.7775944	401.7541137	308.9691836	163.2924608	366.8336305	-1.168718593	9.23E-05	0.002830662	arahy.WIHG86	arahy.Tifrunner.gnm1.Arahy.14	6452951	6457325	+	2755	-	Alanine racemase, N-terminal	Ala_racemase_N
arahy.Tifrunner.gnm1.ann1.BTHT4S	210.0276871	281.4514253	325.2577321	546.5006688	704.5086463	594.7393158	272.2456148	615.2495436	-1.177295697	9.26E-05	0.002837772	arahy.BTHT4S	arahy.Tifrunner.gnm1.Arahy.19	44542378	44544781	-	2251	-	Heavy metal-associated domain, HMA	HMA
arahy.Tifrunner.gnm1.ann1.6721CL	0	1.353131853	0.934648655	0	326.9288489	235.1540203	0.762593503	187.3609564	-8.033528386	9.31E-05	0.002848448	arahy.6721CL	arahy.Tifrunner.gnm1.Arahy.08	41644770	41647346	+	967	-	Bet v I/Major latex protein	-
arahy.Tifrunner.gnm1.ann1.P0SNN7	1.494858983	4.059395558	4.673243277	8.932403205	105.9065285	85.41468897	3.409165939	66.7512069	-4.315520283	9.36E-05	0.002861673	arahy.P0SNN7	arahy.Tifrunner.gnm1.Arahy.14	140310129	140311827	-	282	-	-	-
novel.4858	4.484576948	0	0.934648655	0	473.1259046	784.5497357	1.806408534	419.2252135	-7.802905609	9.39E-05	0.002863396	-	arahy.Tifrunner.gnm1.Arahy.17	116977908	116982986	-	4254	-	PF03822:NAF domain	-
arahy.Tifrunner.gnm1.ann1.5JU8JU	688.3825615	889.0076271	1015.02844	1892.857443	1981.142778	1569.099471	864.1395428	1814.366564	-1.070652633	9.39E-05	0.002863396	arahy.5JU8JU	arahy.Tifrunner.gnm1.Arahy.19	121022371	121028200	+	3498	-	Cryptochrome/DNA photolyase, FAD-binding domain	-
novel.3224	0	0	0	1.62407331	39.13936924	107.559238	0	49.4408935	-8.096358344	9.41E-05	0.002867358	-	arahy.Tifrunner.gnm1.Arahy.12	25227305	25229894	+	1782	-	PF03140:Plant protein of unknown function	-
arahy.Tifrunner.gnm1.ann1.5JBK01	3.737147457	6.765659263	2.803945966	21.92498969	54.10442218	32.68957232	4.435584229	36.2396614	-3.072260168	9.42E-05	0.002867358	arahy.5JBK01	arahy.Tifrunner.gnm1.Arahy.13	39449404	39451028	-	1204	-	Myc-type, basic helix-loop-helix (bHLH) domain	HLH
arahy.Tifrunner.gnm1.ann1.ZE2ILJ	279.5386297	370.7581276	323.3884348	850.2023778	1304.261922	630.5923951	324.5617307	928.3522316	-1.517046518	9.45E-05	0.002875801	arahy.ZE2ILJ	arahy.Tifrunner.gnm1.Arahy.12	116921994	116927101	+	2911	-	-	-
arahy.Tifrunner.gnm1.ann1.2HCW1A	69.51094269	92.01296597	77.5758384	186.7684307	226.77811	157.1208476	79.69991569	190.2224628	-1.26093888	9.53E-05	0.002895693	arahy.2HCW1A	arahy.Tifrunner.gnm1.Arahy.14	4239174	4241111	-	1938	-	Homeobox domain-like	DnaJ
arahy.Tifrunner.gnm1.ann1.61MS4Z	8.221724404	2.706263705	7.477189244	6.49629324	194.5456883	274.1706066	6.135059118	158.404196	-4.669406589	9.56E-05	0.002904015	arahy.61MS4Z	arahy.Tifrunner.gnm1.Arahy.14	139345423	139350173	-	2128	-	-	-
arahy.Tifrunner.gnm1.ann1.FYT1UN	278.7912003	683.3315855	261.7016235	2544.922877	1152.309077	1846.433585	407.9414698	1847.888513	-2.181372812	9.59E-05	0.002910052	arahy.FYT1UN	arahy.Tifrunner.gnm1.Arahy.13	39712823	39720521	-	4448	-	Zinc finger, CHY-type	zf-CHY
novel.3826	0	0	0.934648655	0	176.1271616	332.1682349	0.311549552	169.4317988	-8.912219135	9.68E-05	0.002934383	-	arahy.Tifrunner.gnm1.Arahy.14	125611023	125614367	+	3257	-	-	-
novel.5439	57.55207083	71.71598818	68.22935185	138.858268	168.0690561	137.0853033	65.83247029	148.0042091	-1.173666497	9.68E-05	0.002934383	-	arahy.Tifrunner.gnm1.Arahy.19	145117037	145123693	-	2294	-	PF03004:Plant transposase (Ptta/En/Spm family)	-
novel.2493	38.86633355	2.706263705	2.803945966	150.2267812	54.10442218	2064.715568	14.79218107	756.3489238	-5.662747907	9.74E-05	0.002950053	-	arahy.Tifrunner.gnm1.Arahy.09	17351251	17365012	-	1701	-	PF00201:UDP-glucoronosyl and UDP-glucosyl transferase	UDPGT
arahy.Tifrunner.gnm1.ann1.6WXN94	47.83548744	20.29697779	27.10481101	88.5119954	157.7086349	170.8293779	31.74575875	139.0166694	-2.112583402	9.75E-05	0.002950232	arahy.6WXN94	arahy.Tifrunner.gnm1.Arahy.14	126461803	126462828	+	576	-	-	-
arahy.Tifrunner.gnm1.ann1.HEJ4FG	9.716583387	5.41252741	14.01972983	76.33144557	36.8370534	52.72511665	9.71628021	55.29787187	-2.488525297	9.75E-05	0.002950375	arahy.HEJ4FG	arahy.Tifrunner.gnm1.Arahy.09	4082062	4087193	+	4290	-	NB-ARC	NB-ARC
arahy.Tifrunner.gnm1.ann1.LU8TWQ	308.6883799	269.2732387	308.4340563	480.7256998	553.7069589	528.3056688	295.465225	520.9127758	-0.815059846	9.86E-05	0.002979534	arahy.LU8TWQ	arahy.Tifrunner.gnm1.Arahy.20	139650883	139653487	-	2336	-	-	-
arahy.Tifrunner.gnm1.ann1.ID495C	20.18059627	10.82505482	14.01972983	30.85739289	158.8597928	248.8625506	15.00846031	146.1932454	-3.272065191	9.88E-05	0.002984115	arahy.ID495C	arahy.Tifrunner.gnm1.Arahy.14	4699730	4703800	+	3208	-	-	DnaJ
arahy.Tifrunner.gnm1.ann1.EZ0DFJ	393.8953419	641.3844981	724.352708	1941.579642	1558.667822	1285.438344	586.5441827	1595.228603	-1.444448542	9.92E-05	0.002992832	arahy.EZ0DFJ	arahy.Tifrunner.gnm1.Arahy.03	131596780	131598333	-	1471	-	-	-
arahy.Tifrunner.gnm1.ann1.UJ7D22	12.70630135	10.82505482	6.542540588	23.549063	115.1157919	149.7393313	10.02463225	96.13472872	-3.257439427	9.93E-05	0.002994839	arahy.UJ7D22	arahy.Tifrunner.gnm1.Arahy.14	104629439	104632848	-	2069	-	-	BRCT
arahy.Tifrunner.gnm1.ann1.K82E85	32.13946813	35.18142817	55.14427067	301.265599	141.592424	114.9407543	40.82172232	185.9329258	-2.188683901	9.98E-05	0.003002997	arahy.K82E85	arahy.Tifrunner.gnm1.Arahy.17	1923764	1927686	-	3777	-	Protein kinase domain	Pkinase
novel.1676	20.18059627	4.059395558	11.21578387	68.21107902	61.0113697	118.1042613	11.8185919	82.44223667	-2.762690822	9.98E-05	0.003002997	-	arahy.Tifrunner.gnm1.Arahy.06	84635084	84638399	+	1193	-	-	-
arahy.Tifrunner.gnm1.ann1.Q2T786	1.494858983	1.353131853	0.934648655	0	173.8248457	283.6611276	1.26087983	152.4953244	-6.916318141	0.000101111	0.003040533	arahy.Q2T786	arahy.Tifrunner.gnm1.Arahy.14	106213630	106222102	-	3987	-	-	-
arahy.Tifrunner.gnm1.ann1.Y8SUHG	4.484576948	1.353131853	0.934648655	3.24814662	143.8947398	138.1398056	2.257452485	95.0942307	-5.34930522	0.000101571	0.003052361	arahy.Y8SUHG	arahy.Tifrunner.gnm1.Arahy.14	118226053	118228783	+	2347	-	-	-
arahy.Tifrunner.gnm1.ann1.NGB4B1	47.83548744	27.06263705	42.99383815	89.32403205	206.0572675	327.9502256	39.29732088	207.777175	-2.394084054	0.00010171	0.003054538	arahy.NGB4B1	arahy.Tifrunner.gnm1.Arahy.14	121973896	121977821	-	1631	-	Palmitoyltransferase, DHHC domain	-
arahy.Tifrunner.gnm1.ann1.52PG7K	15.69601932	10.82505482	15.88902714	27.60924627	194.5456883	164.5023639	14.13670043	128.8857662	-3.178977204	0.000103422	0.003099904	arahy.52PG7K	arahy.Tifrunner.gnm1.Arahy.14	670126	670746	-	621	-	CCB3/YggT	-
arahy.Tifrunner.gnm1.ann1.0WZ6H1	1.494858983	2.706263705	2.803945966	0	339.591586	323.7322162	2.335022885	221.1079341	-6.577119428	0.000104071	0.003113454	arahy.0WZ6H1	arahy.Tifrunner.gnm1.Arahy.14	13403663	13406819	+	1596	-	NADH dehydrogenase [ubiquinone] 1 alpha subcomplex subunit 12	Complex1_17_2kD
arahy.Tifrunner.gnm1.ann1.DU9C9C	39.61376304	18.94384594	71.03329782	115.309205	640.0438028	330.0592302	43.19696893	361.8040794	-3.060260438	0.000104077	0.003113454	arahy.DU9C9C	arahy.Tifrunner.gnm1.Arahy.14	1253866	1254486	+	621	-	DNA-binding domain	AP2
arahy.Tifrunner.gnm1.ann1.56L42H	25.4126027	2.706263705	14.01972983	171.3397342	63.31368553	181.3744013	14.04619875	138.6759403	-3.274767645	0.0001055	0.003153998	arahy.56L42H	arahy.Tifrunner.gnm1.Arahy.17	405727	409930	+	3080	-	SRA-YDG	zf-C3HC4
arahy.Tifrunner.gnm1.ann1.ABX7CL	0	0	0	0.812036655	1229.436657	1012.32224	0	747.5236445	-12.0155724	0.000105995	0.003164686	arahy.ABX7CL	arahy.Tifrunner.gnm1.Arahy.14	130363587	130369006	+	2618	-	Toll/interleukin-1 receptor homology (TIR) domain	TIR
arahy.Tifrunner.gnm1.ann1.HWU36M	91.18639794	140.7257127	151.4130822	265.5359862	680.33433	475.5805522	127.7750643	473.8169561	-1.891909761	0.000106097	0.003165669	arahy.HWU36M	arahy.Tifrunner.gnm1.Arahy.06	110871652	110879978	+	2911	-	Protein kinase domain	Pkinase
arahy.Tifrunner.gnm1.ann1.I1DE2P	0	0	0.934648655	0	224.4757942	249.9170529	0.311549552	158.130949	-8.812572398	0.000106542	0.003176881	arahy.I1DE2P	arahy.Tifrunner.gnm1.Arahy.14	17071100	17076148	+	2891	-	Fungal lipase-like domain	Lipase_3
arahy.Tifrunner.gnm1.ann1.UM0YXB	181.6253664	234.0918105	351.4278945	694.29134	842.6475965	592.6303111	255.7150238	709.8564159	-1.47319168	0.000107047	0.00318988	arahy.UM0YXB	arahy.Tifrunner.gnm1.Arahy.20	140366877	140371329	-	2887	-	Chloride channel, core	Voltage_CLC
arahy.Tifrunner.gnm1.ann1.8ME29W	29.89717965	44.65335113	50.4710274	85.26384878	283.184848	265.7345879	41.67385273	211.3944282	-2.34467143	0.00010725	0.003193873	arahy.8ME29W	arahy.Tifrunner.gnm1.Arahy.14	6085222	6097746	+	2459	-	Protein kinase domain	Pkinase
arahy.Tifrunner.gnm1.ann1.3P2HKF	0.747429491	0	3.738594622	0.812036655	275.1267426	191.9194246	1.495341371	155.9527346	-6.667922655	0.000110848	0.00329511	arahy.3P2HKF	arahy.Tifrunner.gnm1.Arahy.14	37279613	37283222	-	2367	-	-	-
arahy.Tifrunner.gnm1.ann1.M8XQ0K	0	1.353131853	0	10.55647652	21.87200046	39.01658632	0.451043951	23.8150211	-6.078512832	0.000111131	0.003300909	arahy.M8XQ0K	arahy.Tifrunner.gnm1.Arahy.20	124660547	124661926	-	1380	-	Tetratricopeptide-like helical domain	-
arahy.Tifrunner.gnm1.ann1.SPE1H9	0.747429491	5.41252741	13.08508118	3.24814662	511.1141159	465.0355288	6.415012693	326.4659305	-5.673978917	0.000111447	0.003305188	arahy.SPE1H9	arahy.Tifrunner.gnm1.Arahy.14	12281874	12286439	+	2086	-	-	-
arahy.Tifrunner.gnm1.ann1.477DTQ	3.737147457	0	1.869297311	3.24814662	245.1966367	89.6326983	1.868814922	112.6924939	-5.838683376	0.000112498	0.003331226	arahy.477DTQ	arahy.Tifrunner.gnm1.Arahy.14	774687	785401	-	1926	-	Phosphoesterase	Phosphoesterase
novel.3796	0	0	0	0.812036655	92.0926335	73.81516331	0	55.57327782	-8.264898293	0.000112513	0.003331226	-	arahy.Tifrunner.gnm1.Arahy.14	97548857	97553545	+	1532	-	-	-
arahy.Tifrunner.gnm1.ann1.L8ZILJ	2.989717965	8.118791115	2.803945966	6.49629324	155.406319	157.1208476	4.637485016	106.3411533	-4.553588289	0.000113114	0.003340448	arahy.L8ZILJ	arahy.Tifrunner.gnm1.Arahy.14	790311	794009	-	2357	-	-	-
arahy.Tifrunner.gnm1.ann1.5EE2XW	82.21724404	48.71274669	64.49075723	142.1064146	207.2084254	250.9715552	65.14024932	200.0954651	-1.60898406	0.000113654	0.003354238	arahy.5EE2XW	arahy.Tifrunner.gnm1.Arahy.01	615372	620551	-	2115	-	-	-
arahy.Tifrunner.gnm1.ann1.U2ED5V	0	0	0	38.16572279	11.51157919	10.54502333	0	20.07410843	-6.801911525	0.000113838	0.003357542	arahy.U2ED5V	arahy.Tifrunner.gnm1.Arahy.06	108592898	108594377	+	538	-	-	-
arahy.Tifrunner.gnm1.ann1.0C9QHL	10.46401288	29.76890076	29.90875698	30.04535624	636.5903291	393.3293702	23.38055687	353.3216852	-3.922926756	0.000115339	0.003399621	arahy.0C9QHL	arahy.Tifrunner.gnm1.Arahy.14	7105795	7110193	-	2120	-	Transcription initiation factor IIF, alpha subunit	-
novel.3945	0	0	0.934648655	0	203.7549516	256.2440669	0.311549552	153.3330062	-8.768121699	0.000116228	0.003419267	-	arahy.Tifrunner.gnm1.Arahy.14	103525304	103531160	-	1728	-	PF02737:3-hydroxyacyl-CoA dehydrogenase, NAD binding domain|PF13963:Transposase-associated domain	3HCDH_N
arahy.Tifrunner.gnm1.ann1.696HI2	2.242288474	12.17818667	0.934648655	69.02311568	50.65094843	57.99762831	5.118374601	59.22389747	-3.624517371	0.000117004	0.003437171	arahy.696HI2	arahy.Tifrunner.gnm1.Arahy.17	281215	283592	-	1546	-	-	-
arahy.Tifrunner.gnm1.ann1.VV0UJ5	5.97943593	13.53131853	89.72627093	855.8866344	628.5322237	221.4454899	36.41234179	568.6214493	-3.963359095	0.000117012	0.003437171	arahy.VV0UJ5	arahy.Tifrunner.gnm1.Arahy.07	1092941	1097410	+	1700	-	Cytochrome P450	p450
arahy.Tifrunner.gnm1.ann1.YUA9S2	185.3625138	332.8704357	351.4278945	879.4356974	1110.867392	642.1919208	289.886948	877.4983366	-1.599513625	0.00011706	0.003437171	arahy.YUA9S2	arahy.Tifrunner.gnm1.Arahy.06	110504828	110509792	+	1690	-	PPM-type phosphatase domain	PP2C
arahy.Tifrunner.gnm1.ann1.9JEV76	158.4550522	201.616646	213.0998934	344.3035417	863.3684391	1178.933608	191.0571972	795.5351964	-2.058157462	0.000118576	0.003479476	arahy.9JEV76	arahy.Tifrunner.gnm1.Arahy.14	136448022	136454529	-	4244	-	Eukaryotic porin/Tom40	-
arahy.Tifrunner.gnm1.ann1.ALNH3D	201.8059627	208.3823053	196.2762176	343.4915051	588.2416965	490.3435848	202.1548285	474.0255955	-1.228646031	0.000119701	0.003510234	arahy.ALNH3D	arahy.Tifrunner.gnm1.Arahy.06	108206572	108217365	+	6385	-	-	Exo_endo_phos
arahy.Tifrunner.gnm1.ann1.PQMP7V	167.4242061	120.4287349	138.328001	328.8748453	292.3941114	272.0616019	142.060314	297.7768529	-1.062855813	0.000121362	0.003554827	arahy.PQMP7V	arahy.Tifrunner.gnm1.Arahy.15	58394920	58402361	+	4159	-	-	-
arahy.Tifrunner.gnm1.ann1.02QZYL	1.494858983	4.059395558	0.934648655	0	344.1962177	321.6232116	2.162967732	221.9398098	-6.719526405	0.000121376	0.003554827	arahy.02QZYL	arahy.Tifrunner.gnm1.Arahy.14	631222	644342	-	2205	-	Ergosterol biosynthesis ERG4/ERG24	-
novel.1675	0	0	0	6.49629324	27.62779005	24.25355366	0	19.45921232	-6.74808301	0.000121503	0.003556284	-	arahy.Tifrunner.gnm1.Arahy.06	84336819	84337904	+	951	-	PF13456:Reverse transcriptase-like	-
arahy.Tifrunner.gnm1.ann1.AI0VCX	4.484576948	23.00324149	28.97410832	13.80462314	1113.169707	496.6705988	18.82064225	541.2149765	-4.850718163	0.000121959	0.003565116	arahy.AI0VCX	arahy.Tifrunner.gnm1.Arahy.14	132252430	132252720	+	291	-	-	-
arahy.Tifrunner.gnm1.ann1.4X96Y3	0	0	0	21.11295303	10.36042127	14.76303266	0	15.41213565	-6.419355383	0.000122078	0.003566342	arahy.4X96Y3	arahy.Tifrunner.gnm1.Arahy.12	67791610	67827316	-	1016	-	-	-
arahy.Tifrunner.gnm1.ann1.KK0LLK	1.494858983	1.353131853	1.869297311	7.308329895	35.68589548	71.70615864	1.572429382	38.23346134	-4.591316206	0.000122768	0.003584214	arahy.KK0LLK	arahy.Tifrunner.gnm1.Arahy.14	13422187	13425431	-	1815	-	-	Mito_carr
arahy.Tifrunner.gnm1.ann1.JG8SFN	0	0	0	1.62407331	52.95326426	68.54265164	0	41.03999641	-7.827150106	0.000122979	0.003585832	arahy.JG8SFN	arahy.Tifrunner.gnm1.Arahy.14	3593550	3595906	-	927	-	RNA recognition motif domain	RRM_1
arahy.Tifrunner.gnm1.ann1.JRQ3DB	27.65489118	31.12203261	26.17016235	64.15089575	131.2320027	97.01421463	28.31569538	97.46570437	-1.783694337	0.000123652	0.003603186	arahy.JRQ3DB	arahy.Tifrunner.gnm1.Arahy.14	188551	191160	-	1275	-	Armadillo-type fold	-
arahy.Tifrunner.gnm1.ann1.4FT79Q	82.21724404	104.1911526	61.68681126	151.8508545	530.6838006	584.1942925	82.69840265	422.2429825	-2.353664311	0.000124089	0.003609458	arahy.4FT79Q	arahy.Tifrunner.gnm1.Arahy.14	123859813	123885390	-	9405	-	WD40-repeat-containing domain	Beach
arahy.Tifrunner.gnm1.ann1.9YN5EZ	0	1.353131853	0.934648655	1.62407331	105.9065285	100.1777216	0.762593503	69.23610782	-6.62846782	0.000124842	0.003626388	arahy.9YN5EZ	arahy.Tifrunner.gnm1.Arahy.20	123092552	123095080	+	766	-	-	-
arahy.Tifrunner.gnm1.ann1.TK9VLP	0	0	0	0.812036655	92.0926335	68.54265164	0	53.81577393	-8.218483246	0.000125128	0.003632421	arahy.TK9VLP	arahy.Tifrunner.gnm1.Arahy.14	103665515	103675855	+	2491	-	-	Aa_trans
arahy.Tifrunner.gnm1.ann1.XH41PY	0.747429491	0	0	13.80462314	20.72084254	20.03554433	0.249143164	18.18700333	-5.689664293	0.000126756	0.003677347	arahy.XH41PY	arahy.Tifrunner.gnm1.Arahy.06	12449056	12451153	-	2000	-	-	-
arahy.Tifrunner.gnm1.ann1.72MQAV	26.1600322	33.82829631	23.36621639	49.53423596	225.6269521	410.2014075	27.7848483	228.4541985	-3.042335306	0.000127171	0.003687084	arahy.72MQAV	arahy.Tifrunner.gnm1.Arahy.14	127631140	127639023	+	4099	-	Serine-threonine/tyrosine-protein kinase, catalytic domain	Pkinase_Tyr
arahy.Tifrunner.gnm1.ann1.R3FQ90	0	0	0	0.812036655	965.8214939	897.3814854	0	621.3383386	-11.74883093	0.000127379	0.003690776	arahy.R3FQ90	arahy.Tifrunner.gnm1.Arahy.14	37292403	37297824	-	4046	-	-	-
arahy.Tifrunner.gnm1.ann1.2AHU2Q	8.969153896	4.059395558	1.869297311	16.2407331	107.0576864	95.9597123	4.965948921	73.08604395	-3.85009076	0.000127673	0.003696979	arahy.2AHU2Q	arahy.Tifrunner.gnm1.Arahy.07	27943529	27949247	-	4266	-	UDP-glucuronosyl/UDP-glucosyltransferase	UDPGT
arahy.Tifrunner.gnm1.ann1.TRW5Y6	2.989717965	0	4.673243277	1.62407331	324.6265331	195.0829316	2.554320414	173.777846	-6.048367151	0.000128325	0.003713517	arahy.TRW5Y6	arahy.Tifrunner.gnm1.Arahy.03	24202561	24209260	-	2170	-	RNA polymerase sigma factor, region 2	Sigma70_r4
arahy.Tifrunner.gnm1.ann1.4YP1G2	0	0	0	17.86480641	77.12758056	4.218009332	0	33.0701321	-7.515231685	0.000129816	0.003749538	arahy.4YP1G2	arahy.Tifrunner.gnm1.Arahy.07	7584174	7587331	-	1589	-	Haem peroxidase	-
arahy.Tifrunner.gnm1.ann1.BTPC7R	0.747429491	0	0	0	178.4294774	265.7345879	0.249143164	148.0546884	-8.71758783	0.000129862	0.003749538	arahy.BTPC7R	arahy.Tifrunner.gnm1.Arahy.14	62846997	62851963	-	1340	-	-	-
arahy.Tifrunner.gnm1.ann1.LP72HD	9.716583387	8.118791115	22.43156773	59.27867582	77.12758056	59.05213065	13.42231408	65.15279567	-2.265651441	0.00013031	0.003756812	arahy.LP72HD	arahy.Tifrunner.gnm1.Arahy.20	45083529	45084395	+	606	-	-	-
arahy.Tifrunner.gnm1.ann1.TD0GYY	5.97943593	2.706263705	2.803945966	4.060183275	132.3831607	184.5379083	3.829881867	106.9937507	-4.780543153	0.000132176	0.003808245	arahy.TD0GYY	arahy.Tifrunner.gnm1.Arahy.14	4216819	4221507	+	1866	-	Nonaspanin (TM9SF)	-
arahy.Tifrunner.gnm1.ann1.CZ58ZW	38.11890406	74.42225189	57.01356798	168.9036242	161.1621086	142.357815	56.51824131	157.4745159	-1.493010497	0.000135188	0.0038853	arahy.CZ58ZW	arahy.Tifrunner.gnm1.Arahy.06	111822627	111824795	+	783	-	-	-
arahy.Tifrunner.gnm1.ann1.66GFWV	6.726865422	5.41252741	6.542540588	5.684256585	187.6387408	203.5189503	6.22731114	132.2806492	-4.402656034	0.000135619	0.003892844	arahy.66GFWV	arahy.Tifrunner.gnm1.Arahy.14	139640784	139646287	-	2785	-	SMAD/FHA domain	FHA
arahy.Tifrunner.gnm1.ann1.RX63I5	0	0	0	2.436109965	51.80210635	44.28909799	0	32.8424381	-7.504932518	0.000136733	0.003922378	arahy.RX63I5	arahy.Tifrunner.gnm1.Arahy.14	132867363	132868490	+	303	-	-	-
arahy.Tifrunner.gnm1.ann1.D341M5	52.32006439	59.53780151	40.18989219	90.13606871	355.7077969	423.9099379	50.68258603	289.9179345	-2.516995261	0.000137252	0.003934819	arahy.D341M5	arahy.Tifrunner.gnm1.Arahy.14	5855530	5863590	+	4819	-	Acyl transferase/acyl hydrolase/lysophospholipase	-
arahy.Tifrunner.gnm1.ann1.ZU0I6S	9.716583387	5.41252741	8.411837899	4.060183275	264.7663213	369.0758165	7.846982899	212.634107	-4.750660322	0.000137532	0.003940382	arahy.ZU0I6S	arahy.Tifrunner.gnm1.Arahy.14	1955414	1959366	+	1200	-	-	Aldo_ket_red
arahy.Tifrunner.gnm1.ann1.Q0PIRU	0	1.353131853	0.934648655	0	200.3014779	283.6611276	0.762593503	161.3208685	-7.817932586	0.00013931	0.003988864	arahy.Q0PIRU	arahy.Tifrunner.gnm1.Arahy.14	106530856	106536860	+	1674	-	Shikimate kinase/gluconokinase	SKI
arahy.Tifrunner.gnm1.ann1.LKT9PL	0	2.706263705	0.934648655	0.812036655	222.1734783	131.8127916	1.213637454	118.2661022	-6.718123257	0.00013944	0.003990087	arahy.LKT9PL	arahy.Tifrunner.gnm1.Arahy.14	138950363	138952908	+	2532	-	Serine-threonine/tyrosine-protein kinase, catalytic domain	Pkinase_Tyr
novel.3780	5.232006439	2.706263705	0.934648655	3.24814662	156.557477	155.0118429	2.9576396	104.9391555	-5.127424324	0.000140713	0.004021864	-	arahy.Tifrunner.gnm1.Arahy.14	29731735	29736593	+	1073	-	-	-
arahy.Tifrunner.gnm1.ann1.G7P63M	0	0	0	4.87221993	27.62779005	34.79857699	0	22.43286232	-6.954070725	0.000142211	0.004061822	arahy.G7P63M	arahy.Tifrunner.gnm1.Arahy.08	28114127	28116657	-	1068	-	SAP30-binding protein	-
arahy.Tifrunner.gnm1.ann1.05Z6FK	0.747429491	0	0	0	206.0572675	215.1184759	0.249143164	140.3919145	-8.640867538	0.00014414	0.004109283	arahy.05Z6FK	arahy.Tifrunner.gnm1.Arahy.14	107439763	107443214	+	1709	-	HSP40/DnaJ peptide-binding	DnaJ_C
arahy.Tifrunner.gnm1.ann1.88RA0A	2.989717965	5.41252741	6.542540588	1.62407331	318.8707435	231.9905133	4.981595321	184.1617767	-5.215136277	0.000144389	0.00411383	arahy.88RA0A	arahy.Tifrunner.gnm1.Arahy.14	109550773	109553258	+	1166	-	-	-
arahy.Tifrunner.gnm1.ann1.LC97RS	0.747429491	0	1.869297311	0.812036655	136.9877923	122.3222706	0.872242267	86.70736654	-6.568826843	0.000145825	0.004149613	arahy.LC97RS	arahy.Tifrunner.gnm1.Arahy.14	139755616	139759395	-	2218	-	-	-
novel.3984	2.989717965	5.41252741	2.803945966	3.24814662	112.813476	205.6279549	3.735397114	107.2298592	-4.864066527	0.000145936	0.004150209	-	arahy.Tifrunner.gnm1.Arahy.14	137170570	137176544	-	5227	-	-	-
arahy.Tifrunner.gnm1.ann1.I0G4U8	1.494858983	0	0	1.62407331	119.7204236	109.6682426	0.498286328	77.0042465	-7.05474895	0.000146408	0.004160127	arahy.I0G4U8	arahy.Tifrunner.gnm1.Arahy.14	140312386	140317013	-	777	-	-	-
arahy.Tifrunner.gnm1.ann1.YX69JE	23.17031423	5.41252741	4.673243277	7.308329895	546.8000114	454.4905055	11.08536164	336.1996156	-4.907859779	0.000146465	0.004160127	arahy.YX69JE	arahy.Tifrunner.gnm1.Arahy.14	35839219	35845771	-	3389	-	Lecithin:cholesterol/phospholipid:diacylglycerol acyltransferase	-
arahy.Tifrunner.gnm1.ann1.GT8QV1	92.68125692	58.18466966	36.45129756	133.9860481	405.2075874	779.2772241	62.43907471	439.4902865	-2.812562776	0.000146622	0.004162015	arahy.GT8QV1	arahy.Tifrunner.gnm1.Arahy.14	8190505	8195309	-	3337	-	Glycosyl transferase, family 8	Glyco_transf_8
arahy.Tifrunner.gnm1.ann1.MR7UVE	56.05721185	39.24082372	45.79778412	96.63236195	321.1730593	209.8459643	47.0319399	209.2171285	-2.14694037	0.000147712	0.004185115	arahy.MR7UVE	arahy.Tifrunner.gnm1.Arahy.14	133879347	133889816	-	4483	-	Transcription termination factor, mitochondrial/chloroplastic	-
arahy.Tifrunner.gnm1.ann1.XZZ81X	6.726865422	4.059395558	5.607891933	12.18054983	110.5111602	86.4691913	5.464717637	69.72030044	-3.653354362	0.000147797	0.004185115	arahy.XZZ81X	arahy.Tifrunner.gnm1.Arahy.14	135854795	135860567	+	4257	-	-	-
arahy.Tifrunner.gnm1.ann1.25IQBC	0	1.353131853	0	0	278.5802163	160.2843546	0.451043951	146.2881903	-8.700192499	0.000147799	0.004185115	arahy.25IQBC	arahy.Tifrunner.gnm1.Arahy.14	132544060	132546296	-	956	-	Glutaredoxin	-
arahy.Tifrunner.gnm1.ann1.RRC0V1	68.01608371	59.53780151	47.66708143	189.2045406	138.1389503	128.6492846	58.40698888	151.9975918	-1.38021224	0.000152027	0.004283794	arahy.RRC0V1	arahy.Tifrunner.gnm1.Arahy.12	108997974	108999732	+	929	-	Cyclin PHO80-like	-
arahy.Tifrunner.gnm1.ann1.KT90FJ	194.3316677	433.0021928	465.4550304	1102.745778	1625.434981	1004.940723	364.2629637	1244.373827	-1.773609188	0.000154377	0.004331475	arahy.KT90FJ	arahy.Tifrunner.gnm1.Arahy.06	109452894	109457504	-	1889	-	-	-
arahy.Tifrunner.gnm1.ann1.XQK7KQ	0	0	0.934648655	0.812036655	97.8484231	95.9597123	0.311549552	64.87339068	-7.526330831	0.000154504	0.004332409	arahy.XQK7KQ	arahy.Tifrunner.gnm1.Arahy.14	8351438	8354070	+	1837	-	Glycoside hydrolase family 17	Glyco_hydro_17
arahy.Tifrunner.gnm1.ann1.IA0PF7	30.64460914	33.82829631	32.71270294	115.309205	127.778529	66.43364698	32.3952028	103.1737937	-1.674220256	0.000154607	0.004332652	arahy.IA0PF7	arahy.Tifrunner.gnm1.Arahy.06	110571867	110577962	+	2637	-	Peptidase C19, ubiquitin carboxyl-terminal hydrolase	UCH
arahy.Tifrunner.gnm1.ann1.774XBT	0.747429491	1.353131853	0.934648655	0.812036655	97.8484231	104.395731	1.011736666	67.68539691	-6.100108217	0.000156699	0.00438196	arahy.774XBT	arahy.Tifrunner.gnm1.Arahy.14	139623164	139627403	+	1892	-	-	-
arahy.Tifrunner.gnm1.ann1.NZ5FDW	50.82520541	28.4157689	42.0591895	115.309205	155.406319	101.232224	40.43338794	123.9825827	-1.600750149	0.000156724	0.00438196	arahy.NZ5FDW	arahy.Tifrunner.gnm1.Arahy.01	12016730	12019646	+	1370	-	-	-
arahy.Tifrunner.gnm1.ann1.ITCI1L	19.43316677	28.4157689	28.97410832	43.03794272	303.9056906	245.6990436	25.60768133	197.547559	-2.949926667	0.000156969	0.004385522	arahy.ITCI1L	arahy.Tifrunner.gnm1.Arahy.14	123464289	123467351	+	1477	-	DapA-like	-
arahy.Tifrunner.gnm1.ann1.42V4U6	0	0	0	3.24814662	32.23242173	47.45260498	0	27.64439111	-7.25624255	0.000158114	0.004412257	arahy.42V4U6	arahy.Tifrunner.gnm1.Arahy.14	41645376	41647939	-	1242	-	-	DnaJ
arahy.Tifrunner.gnm1.ann1.39T2MF	25.4126027	36.53456002	34.58200025	62.52682244	370.6728498	200.3554433	32.17638766	211.1850385	-2.716613718	0.000158117	0.004412257	arahy.39T2MF	arahy.Tifrunner.gnm1.Arahy.14	130264260	130280019	-	3716	-	Toll/interleukin-1 receptor homology (TIR) domain	TIR
arahy.Tifrunner.gnm1.ann1.HPQP34	0	2.706263705	1.869297311	1.62407331	195.6968462	115.9952566	1.525187005	104.4387254	-6.172460441	0.000158389	0.004414497	arahy.HPQP34	arahy.Tifrunner.gnm1.Arahy.14	1589309	1594281	+	1670	-	-	-
arahy.Tifrunner.gnm1.ann1.PR8FDA	2.242288474	0	0.934648655	0.812036655	92.0926335	217.2274806	1.058979043	103.3773836	-6.510874202	0.000158593	0.00441751	arahy.PR8FDA	arahy.Tifrunner.gnm1.Arahy.14	131128230	131133651	-	3338	-	Protein kinase domain	Pkinase
arahy.Tifrunner.gnm1.ann1.VQ1HGR	14.94858983	9.471922968	13.08508118	39.7897961	47.19747467	59.05213065	12.50186466	48.67980047	-1.935756076	0.000159023	0.004426818	arahy.VQ1HGR	arahy.Tifrunner.gnm1.Arahy.06	111203587	111207597	+	1376	-	Magnesium transporter NIPA	DUF803
arahy.Tifrunner.gnm1.ann1.UV5XRQ	20.18059627	18.94384594	23.36621639	30.85739289	253.2547421	287.8791369	20.83021953	190.6637573	-3.191745491	0.000159688	0.004439957	arahy.UV5XRQ	arahy.Tifrunner.gnm1.Arahy.14	1389448	1402522	+	2080	-	-	Peptidase_M24
arahy.Tifrunner.gnm1.ann1.DM7MDF	0	1.353131853	0	0	160.0109507	263.6255832	0.451043951	141.212178	-8.649320438	0.000159896	0.004443065	arahy.DM7MDF	arahy.Tifrunner.gnm1.Arahy.14	12874059	12876206	-	966	-	Signal transduction histidine kinase, dimerisation/phosphoacceptor domain	HisKA
arahy.Tifrunner.gnm1.ann1.VF88UG	5.232006439	24.35637335	30.84340563	72.2712623	307.3591643	166.6113686	20.14392847	182.0805984	-3.185299782	0.000160061	0.00444496	arahy.VF88UG	arahy.Tifrunner.gnm1.Arahy.14	11722238	11726703	-	3337	-	Glycoside hydrolase family 31	Glyco_hydro_31
arahy.Tifrunner.gnm1.ann1.CICU5D	42.603481	35.18142817	35.51664891	57.65460251	398.3006399	375.4028305	37.76718603	277.1193576	-2.872739858	0.000161042	0.004464141	arahy.CICU5D	arahy.Tifrunner.gnm1.Arahy.14	15692985	15696025	+	826	-	Small GTPase superfamily, ARF/SAR type	Arf
arahy.Tifrunner.gnm1.ann1.Q5WJAA	0	0	0	41.41386941	6.906947513	14.76303266	0	21.02794986	-6.868796259	0.000163549	0.004530924	arahy.Q5WJAA	arahy.Tifrunner.gnm1.Arahy.14	137648356	137648978	-	342	-	Cystatin domain	-
arahy.Tifrunner.gnm1.ann1.BPH8K0	94.1761159	186.7321956	149.5437849	341.8674318	521.4745372	376.4573329	143.4840321	413.2664339	-1.530788061	0.00016406	0.004542343	arahy.BPH8K0	arahy.Tifrunner.gnm1.Arahy.06	111862682	111868202	+	3390	-	Glycoside hydrolase family 10 domain	-
novel.1661	0	0	0.934648655	12.18054983	23.02315838	18.98104199	0.311549552	18.0615834	-5.678540866	0.000165317	0.004571643	-	arahy.Tifrunner.gnm1.Arahy.06	60203644	60222895	+	4565	-	-	-
arahy.Tifrunner.gnm1.ann1.6E02AJ	5.232006439	0	7.477189244	1.62407331	313.1149539	569.4312598	4.236398561	294.723429	-6.095247227	0.000167575	0.004625783	arahy.6E02AJ	arahy.Tifrunner.gnm1.Arahy.15	150569010	150572515	-	1466	-	Inositol oxygenase	-
arahy.Tifrunner.gnm1.ann1.L0E6EB	0.747429491	0	0	2.436109965	57.55789594	67.48814931	0.249143164	42.49405174	-6.915059333	0.000167994	0.004634566	arahy.L0E6EB	arahy.Tifrunner.gnm1.Arahy.14	7066975	7068024	+	303	-	Phytocyanin domain	Cu_bind_like
arahy.Tifrunner.gnm1.ann1.3KU04F	16.44344881	46.00648299	49.53637874	99.88050857	493.8467472	218.2819829	37.32877018	270.6697462	-2.863267743	0.000170463	0.004697057	arahy.3KU04F	arahy.Tifrunner.gnm1.Arahy.14	91079299	91083882	-	2020	-	-	-
arahy.Tifrunner.gnm1.ann1.V8N4SQ	0	0	0.934648655	0	195.6968462	198.2464386	0.311549552	131.3144283	-8.544405615	0.000170838	0.004704586	arahy.V8N4SQ	arahy.Tifrunner.gnm1.Arahy.14	121640778	121645285	+	2518	-	-	-
novel.1856	168.919065	334.2235676	371.9901649	834.7736814	1607.016455	788.7677451	291.7109325	1076.852627	-1.885222163	0.000171293	0.00471429	-	arahy.Tifrunner.gnm1.Arahy.06	112935598	112937529	-	1932	-	PF00249:Myb-like DNA-binding domain	Myb_DNA-binding
arahy.Tifrunner.gnm1.ann1.7QB8XJ	50.07777592	24.35637335	53.27497336	81.2036655	320.0219014	539.9051945	42.56970754	313.7102538	-2.875395115	0.000171404	0.004714544	arahy.7QB8XJ	arahy.Tifrunner.gnm1.Arahy.14	8819582	8824302	+	3164	-	Homeobox domain-like	Myb_DNA-binding
arahy.Tifrunner.gnm1.ann1.IL02F1	48.58291693	73.06912004	50.4710274	165.6554776	127.778529	261.5165786	57.37435479	184.9835284	-1.696765596	0.00017212	0.004731411	arahy.IL02F1	arahy.Tifrunner.gnm1.Arahy.14	6824757	6825458	+	702	-	-	-
arahy.Tifrunner.gnm1.ann1.MVDX5J	284.0232067	205.6760416	188.7990284	555.433072	451.2539042	470.3080405	226.1660922	492.3316722	-1.120057583	0.000172798	0.004747197	arahy.MVDX5J	arahy.Tifrunner.gnm1.Arahy.07	2208458	2212464	+	2969	-	-	-
arahy.Tifrunner.gnm1.ann1.20M0Y1	3.737147457	1.353131853	6.542540588	1.62407331	181.8829512	298.4241602	3.877606632	160.6437282	-5.352578239	0.000173206	0.004755586	arahy.20M0Y1	arahy.Tifrunner.gnm1.Arahy.20	22316250	22322210	+	4626	-	-	-
arahy.Tifrunner.gnm1.ann1.1JEP19	5.232006439	0	0	35.72961282	63.31368553	50.61611198	1.744002146	49.88647011	-4.699020118	0.000173655	0.004765068	arahy.1JEP19	arahy.Tifrunner.gnm1.Arahy.06	15601777	15605583	-	834	-	-	-
arahy.Tifrunner.gnm1.ann1.J8U9TP	14.20116033	13.53131853	13.08508118	18.67684307	224.4757942	205.6279549	13.60585335	149.5935307	-3.456707115	0.000175207	0.004804807	arahy.J8U9TP	arahy.Tifrunner.gnm1.Arahy.14	132274086	132282738	+	4102	-	-	-
novel.3763	0.747429491	0	0	0	61.0113697	431.2914542	0.249143164	164.1009413	-8.866171962	0.000179851	0.004923373	-	arahy.Tifrunner.gnm1.Arahy.14	16396956	16398488	+	826	-	PF00407:Pathogenesis-related protein Bet v I family	-
arahy.Tifrunner.gnm1.ann1.X0CE23	0	1.353131853	0.934648655	34.91757617	20.72084254	12.654028	0.762593503	22.7641489	-5.088491036	0.000180466	0.004937273	arahy.X0CE23	arahy.Tifrunner.gnm1.Arahy.10	107048968	107049330	+	363	-	-	-
arahy.Tifrunner.gnm1.ann1.A6ZG0G	159.9499111	89.30670227	124.3082712	284.2128293	333.8357964	292.0971462	124.5216282	303.381924	-1.276674179	0.000180906	0.004943803	arahy.A6ZG0G	arahy.Tifrunner.gnm1.Arahy.10	114429244	114434476	-	2480	-	Nucleoside phosphatase GDA1/CD39	-
arahy.Tifrunner.gnm1.ann1.I6XRGW	8.221724404	23.00324149	14.01972983	40.60183275	140.4412661	105.4502333	15.08156524	95.49777738	-2.684527639	0.000180919	0.004943803	arahy.I6XRGW	arahy.Tifrunner.gnm1.Arahy.14	18347513	18349501	-	1188	-	-	DnaJ
novel.2511	41.10862202	54.1252741	33.6473516	190.8286139	284.3360059	88.57819597	42.96041591	187.9142719	-2.133767384	0.000181059	0.004944685	-	arahy.Tifrunner.gnm1.Arahy.09	27653850	27655867	-	2018	-	PF07816:Protein of unknown function (DUF1645)	-
arahy.Tifrunner.gnm1.ann1.8AA21L	188.3522318	133.9600534	94.3995142	316.6942955	420.1726404	616.8838648	138.9039331	451.2502669	-1.69746929	0.000181781	0.004958528	arahy.8AA21L	arahy.Tifrunner.gnm1.Arahy.06	111103882	111123169	+	5749	-	Myosin head, motor domain	Myosin_head
arahy.Tifrunner.gnm1.ann1.T5S8G4	0	0	0	4.87221993	35.68589548	23.19905133	0	21.25238891	-6.875344083	0.000184031	0.005007071	arahy.T5S8G4	arahy.Tifrunner.gnm1.Arahy.14	12117344	12121975	-	3435	-	WRKY domain	WRKY
arahy.Tifrunner.gnm1.ann1.SYI62H	0	1.353131853	0.934648655	1.62407331	56.40673802	138.1398056	0.762593503	65.39020565	-6.543589092	0.000186274	0.005060144	arahy.SYI62H	arahy.Tifrunner.gnm1.Arahy.14	112688833	112694506	+	3385	-	Serine-threonine/tyrosine-protein kinase, catalytic domain	Pkinase_Tyr
arahy.Tifrunner.gnm1.ann1.4MVS4C	0.747429491	0	0	0	222.1734783	159.2298523	0.249143164	127.1344435	-8.497689755	0.000189686	0.005143012	arahy.4MVS4C	arahy.Tifrunner.gnm1.Arahy.14	5082846	5084261	-	765	-	-	-
arahy.Tifrunner.gnm1.ann1.ISVC9H	0.747429491	0	4.673243277	8.12036655	246.3477946	36.90758165	1.806890923	97.12524761	-5.71181252	0.000189771	0.005143012	arahy.ISVC9H	arahy.Tifrunner.gnm1.Arahy.14	6348398	6349626	-	1119	-	Protein kinase domain	Pkinase
novel.3890	0	6.765659263	1.869297311	0.812036655	666.520435	199.3009409	2.878318858	288.8778042	-6.700917109	0.000189976	0.005145528	-	arahy.Tifrunner.gnm1.Arahy.14	15477629	15478471	-	843	-	-	-
arahy.Tifrunner.gnm1.ann1.VKML7N	17.93830779	14.88445038	4.673243277	19.48887972	247.4989525	254.1350622	12.49866715	173.7076315	-3.795485474	0.000190308	0.005151497	arahy.VKML7N	arahy.Tifrunner.gnm1.Arahy.14	101049228	101058244	-	2792	-	-	-
arahy.Tifrunner.gnm1.ann1.Z9H0PS	1.494858983	1.353131853	0	1.62407331	81.73221223	117.049759	0.949330278	66.80201483	-6.142701809	0.000191224	0.005173262	arahy.Z9H0PS	arahy.Tifrunner.gnm1.Arahy.20	6174590	6178922	+	2709	-	-	FAR1
arahy.Tifrunner.gnm1.ann1.3TS05T	5.97943593	9.471922968	4.673243277	6.49629324	229.0804258	151.8483359	6.708200725	129.141685	-4.278895699	0.000192843	0.005207947	arahy.3TS05T	arahy.Tifrunner.gnm1.Arahy.14	39206622	39221368	-	4123	-	Phosphoribulokinase/uridine kinase	-
novel.2642	0	0	0.934648655	0	192.2433724	183.4834059	0.311549552	125.2422595	-8.47607711	0.000192845	0.005207947	-	arahy.Tifrunner.gnm1.Arahy.10	19496063	19501201	+	3661	-	PF03101:FAR1 DNA-binding domain|PF10551:MULE transposase domain	FAR1
arahy.Tifrunner.gnm1.ann1.J7B49U	1.494858983	0	0	0	263.6151634	298.4241602	0.498286328	187.3464412	-8.366258496	0.000195743	0.005280031	arahy.J7B49U	arahy.Tifrunner.gnm1.Arahy.14	29404893	29408760	-	2765	-	-	-
novel.5686	0	1.353131853	0.934648655	4.060183275	77.12758056	46.39810265	0.762593503	42.52862216	-5.941323714	0.000196088	0.005286239	-	arahy.Tifrunner.gnm1.Arahy.20	53961340	53965409	-	1177	-	-	-
arahy.Tifrunner.gnm1.ann1.T2CQE4	2.242288474	0	0.934648655	0	193.3945304	335.3317419	1.058979043	176.2420907	-7.298344794	0.000196846	0.005303578	arahy.T2CQE4	arahy.Tifrunner.gnm1.Arahy.14	14834959	14843162	-	6634	-	Phytochrome, central region	GAF
arahy.Tifrunner.gnm1.ann1.FDLX2Z	0.747429491	0	6.542540588	9.74443986	178.4294774	98.06871697	2.429990027	95.41421141	-5.264638745	0.000199678	0.005373575	arahy.FDLX2Z	arahy.Tifrunner.gnm1.Arahy.14	102875499	102880324	-	2379	-	Glycosyltransferase subfamily 4-like, N-terminal domain	Glycos_transf_1
arahy.Tifrunner.gnm1.ann1.A7XXX8	5.97943593	10.82505482	15.88902714	16.2407331	201.4526358	199.3009409	10.8978393	138.9981033	-3.676665498	0.000200084	0.005376479	arahy.A7XXX8	arahy.Tifrunner.gnm1.Arahy.14	126499805	126502451	+	433	-	-	-
arahy.Tifrunner.gnm1.ann1.VIP11X	44.84576948	20.29697779	45.79778412	131.5499381	101.3018969	178.2108943	36.98017713	137.0209097	-1.875052277	0.000200135	0.005376479	arahy.VIP11X	arahy.Tifrunner.gnm1.Arahy.12	24086299	24093752	+	3661	-	DWNN domain	-
arahy.Tifrunner.gnm1.ann1.S5XCFM	32.13946813	52.77214225	59.81751395	119.3693883	139.2901082	203.5189503	48.24304144	154.0594822	-1.680772223	0.000203029	0.005451047	arahy.S5XCFM	arahy.Tifrunner.gnm1.Arahy.14	93511924	93518729	+	1431	-	-	-
arahy.Tifrunner.gnm1.ann1.58NLN8	0	0	0	0.812036655	309.6614802	1560.663453	0	623.7123232	-11.75434013	0.000205541	0.005512065	arahy.58NLN8	arahy.Tifrunner.gnm1.Arahy.18	120628801	120630732	-	1098	-	Bet v I/Major latex protein	-
arahy.Tifrunner.gnm1.ann1.N80L0Z	44.09833999	36.53456002	57.01356798	97.4443986	140.4412661	169.7748756	45.882156	135.8868468	-1.558524141	0.000205762	0.005514792	arahy.N80L0Z	arahy.Tifrunner.gnm1.Arahy.10	17332851	17339183	+	1646	-	Armadillo-type fold	-
arahy.Tifrunner.gnm1.ann1.5G22ZR	0	0	0	0	191.0922145	161.3388569	0	117.4770238	-9.345578628	0.000209372	0.005598503	arahy.5G22ZR	arahy.Tifrunner.gnm1.Arahy.14	30447118	30449732	+	891	-	-	-
novel.1682	119.5887186	37.88769187	35.51664891	230.61841	323.4753752	462.9265242	64.3310198	339.0067698	-2.389292407	0.000209774	0.005601854	-	arahy.Tifrunner.gnm1.Arahy.06	90275694	90284930	+	4768	-	PF13041:PPR repeat family	-
arahy.Tifrunner.gnm1.ann1.59P1C9	800.4969852	810.5259797	677.6202752	1599.71221	2034.096042	4634.537753	762.88108	2756.115335	-1.8530914	0.00020992	0.005601854	arahy.59P1C9	arahy.Tifrunner.gnm1.Arahy.14	130227943	130228485	-	543	-	-	-
arahy.Tifrunner.gnm1.ann1.L9TG0E	470.13315	491.1868625	532.7497336	829.9014614	922.0774929	766.6231961	498.0232487	839.5340502	-0.753299763	0.000209983	0.005601854	arahy.L9TG0E	arahy.Tifrunner.gnm1.Arahy.08	39166425	39173465	-	5654	-	-	-
arahy.Tifrunner.gnm1.ann1.UE0WIX	0	0	0	0	166.9178982	183.4834059	0	116.8004347	-9.337265545	0.000211695	0.005644255	arahy.UE0WIX	arahy.Tifrunner.gnm1.Arahy.15	9783283	9786494	+	1329	-	Myosin head, motor domain	Myosin_head
arahy.Tifrunner.gnm1.ann1.FZU8AD	386.421047	335.5766994	266.3748668	533.5080824	1719.829931	2318.85063	329.4575377	1524.062881	-2.209408225	0.000212276	0.00565649	arahy.FZU8AD	arahy.Tifrunner.gnm1.Arahy.14	6390761	6394589	-	3526	-	WRKY domain	WRKY
arahy.Tifrunner.gnm1.ann1.B15RMV	151.7281867	169.1414816	142.0665956	260.6637663	291.2429535	284.7156299	154.312088	278.8741165	-0.856086841	0.000213338	0.005678217	arahy.B15RMV	arahy.Tifrunner.gnm1.Arahy.05	46850109	46857583	+	4130	-	-	-
arahy.Tifrunner.gnm1.ann1.TN6CXG	12.70630135	5.41252741	4.673243277	8.932403205	189.9410566	208.7914619	7.597357347	135.8883072	-4.143677184	0.000213874	0.005686562	arahy.TN6CXG	arahy.Tifrunner.gnm1.Arahy.14	1424053	1430767	+	2311	-	Ribosomal protein L11, C-terminal	-
novel.1663	0	5.41252741	2.803945966	24.36109965	43.74400091	51.67061432	2.738824459	39.92523829	-3.975845933	0.000213898	0.005686562	-	arahy.Tifrunner.gnm1.Arahy.06	60417942	60424556	+	1241	-	-	-
arahy.Tifrunner.gnm1.ann1.G5J1BW	323.6369697	257.095052	244.8779477	470.9812599	812.7174907	954.3246113	275.2033231	746.0077873	-1.437140543	0.00021455	0.005700605	arahy.G5J1BW	arahy.Tifrunner.gnm1.Arahy.06	112333727	112338800	+	2196	-	-	-
arahy.Tifrunner.gnm1.ann1.E901NL	0	0	0	0	153.1040032	196.1374339	0	116.4138124	-9.332494316	0.000215741	0.005725641	arahy.E901NL	arahy.Tifrunner.gnm1.Arahy.14	29977548	29980794	-	722	-	mRNA-decapping enzyme subunit 1	-
arahy.Tifrunner.gnm1.ann1.EUNR7S	0	0	0	0	145.0458978	205.6279549	0	116.8912842	-9.33840938	0.000216018	0.005727018	arahy.EUNR7S	arahy.Tifrunner.gnm1.Arahy.14	108925107	108929828	-	1791	-	Ribosomal biogenesis, methyltransferase, EMG1/NEP1	-
arahy.Tifrunner.gnm1.ann1.AHSJ27	0	0	0	1.62407331	47.19747467	52.72511665	0	33.84888821	-7.548858141	0.000217704	0.005767774	arahy.AHSJ27	arahy.Tifrunner.gnm1.Arahy.14	94626084	94629456	+	1481	-	-	Aldo_ket_red
arahy.Tifrunner.gnm1.ann1.2UKM1V	0.747429491	0	0	0	72.52294888	349.0402722	0.249143164	140.5210737	-8.642325013	0.000219062	0.005797105	arahy.2UKM1V	arahy.Tifrunner.gnm1.Arahy.14	17859351	17861022	+	1577	-	-	-
arahy.Tifrunner.gnm1.ann1.9IV7G6	212.2699755	690.0972448	726.2220053	2649.675605	3247.416489	1546.954922	542.8630752	2481.349006	-2.193247353	0.00021978	0.005812746	arahy.9IV7G6	arahy.Tifrunner.gnm1.Arahy.06	111398106	111405557	+	4030	-	Glycine cleavage system P protein	-
arahy.Tifrunner.gnm1.ann1.4SUD33	1.494858983	2.706263705	1.869297311	0.812036655	149.6505294	117.049759	2.023473333	89.17077502	-5.484909959	0.000220223	0.005818479	arahy.4SUD33	arahy.Tifrunner.gnm1.Arahy.14	22006217	22009157	-	832	-	Methyltransferase type 11	Methyltransf_11
arahy.Tifrunner.gnm1.ann1.9U2L6D	13.45373084	17.59071408	21.49691908	34.10553951	181.8829512	138.1398056	17.513788	118.0427654	-2.75335841	0.000220249	0.005818479	arahy.9U2L6D	arahy.Tifrunner.gnm1.Arahy.14	105820418	105824611	-	1989	-	Pyridoxal 5'-phosphate synthase subunit PdxT/SNO	-
arahy.Tifrunner.gnm1.ann1.PWM57A	44.09833999	37.88769187	37.38594622	96.63236195	127.778529	85.41468897	39.79065936	103.2751933	-1.369460548	0.000220741	0.005828145	arahy.PWM57A	arahy.Tifrunner.gnm1.Arahy.06	112009814	112012325	+	1279	-	-	-
arahy.Tifrunner.gnm1.ann1.4LY0R9	4.484576948	4.059395558	1.869297311	3.24814662	29.93010589	428.1279472	3.471089939	153.7687332	-5.46967826	0.000221655	0.005848936	arahy.4LY0R9	arahy.Tifrunner.gnm1.Arahy.14	138880338	138884727	+	3680	-	Leucine-rich repeat	LRRNT_2
arahy.Tifrunner.gnm1.ann1.27IQR1	2.242288474	1.353131853	0	0	249.8012684	302.6421696	1.198473442	184.1478126	-7.247491509	0.000224722	0.00592646	arahy.27IQR1	arahy.Tifrunner.gnm1.Arahy.14	16589241	16593863	+	1463	-	-	-
arahy.Tifrunner.gnm1.ann1.SA5GIU	3.737147457	4.059395558	12.15043252	35.72961282	41.44168508	48.50710732	6.648991845	41.89280174	-2.64484301	0.000224953	0.00592917	arahy.SA5GIU	arahy.Tifrunner.gnm1.Arahy.14	137984332	137987355	-	3024	-	Leucine-rich repeat	LRRNT_2
arahy.Tifrunner.gnm1.ann1.LZJ3ZW	11.95887186	4.059395558	0.934648655	5.684256585	244.0454788	287.8791369	5.650972025	179.2029574	-4.966476521	0.000225429	0.005938308	arahy.LZJ3ZW	arahy.Tifrunner.gnm1.Arahy.14	133562	147931	+	4136	-	DNA recombination and repair protein Rad51-like, C-terminal	-
arahy.Tifrunner.gnm1.ann1.JIF81Q	12.70630135	10.82505482	4.673243277	23.549063	81.73221223	180.3198989	9.40153315	95.20039139	-3.337701634	0.000226662	0.005962976	arahy.JIF81Q	arahy.Tifrunner.gnm1.Arahy.14	102159559	102161883	+	2325	-	-	-
arahy.Tifrunner.gnm1.ann1.X7NLR0	6.726865422	0	8.411837899	41.41386941	64.46484345	46.39810265	5.04623444	50.7589385	-3.26663614	0.000226753	0.005962976	arahy.X7NLR0	arahy.Tifrunner.gnm1.Arahy.11	15279398	15282351	+	1147	-	Barwin domain	-
arahy.Tifrunner.gnm1.ann1.8KGB21	31.39203863	29.76890076	10.28113521	18.67684307	507.6606422	675.9359954	23.81402487	400.7578269	-4.073447672	0.000229708	0.00603723	arahy.8KGB21	arahy.Tifrunner.gnm1.Arahy.14	8894238	8895524	-	1287	-	-	-
arahy.Tifrunner.gnm1.ann1.AC2PA2	21.67545525	44.65335113	33.6473516	63.33885909	252.1035842	259.4075739	33.32538599	191.6166724	-2.530556864	0.00023226	0.00610084	arahy.AC2PA2	arahy.Tifrunner.gnm1.Arahy.14	4736466	4741094	-	1881	-	Zinc finger, RING-CH-type	-
arahy.Tifrunner.gnm1.ann1.NCI3TY	11.95887186	27.06263705	14.01972983	11.36851317	477.7305363	453.4360032	17.68041291	314.1783509	-4.158988924	0.0002325	0.006103657	arahy.NCI3TY	arahy.Tifrunner.gnm1.Arahy.14	99809124	99811975	+	737	-	-	-
arahy.Tifrunner.gnm1.ann1.M0YMFT	0	0	0.934648655	10.55647652	21.87200046	20.03554433	0.311549552	17.4880071	-5.631582199	0.000234824	0.006156276	arahy.M0YMFT	arahy.Tifrunner.gnm1.Arahy.10	79561103	79567392	+	351	-	-	-
arahy.Tifrunner.gnm1.ann1.3E45N9	5.232006439	2.706263705	5.607891933	17.05276976	26.47663213	206.6824573	4.515387359	83.40395305	-4.187182226	0.000234905	0.006156276	arahy.3E45N9	arahy.Tifrunner.gnm1.Arahy.14	138824662	138826122	+	1461	-	Transferase	-
arahy.Tifrunner.gnm1.ann1.DFL4HC	0.747429491	0	0	15.42869645	12.66273711	22.14454899	0.249143164	16.74532751	-5.573795133	0.000236246	0.006187905	arahy.DFL4HC	arahy.Tifrunner.gnm1.Arahy.02	99022752	99027074	-	249	-	-	-
arahy.Tifrunner.gnm1.ann1.V7S84L	5.97943593	8.118791115	4.673243277	60.90274913	18.4185267	50.61611198	6.257156774	43.3124626	-2.815576808	0.000236742	0.006195231	arahy.V7S84L	arahy.Tifrunner.gnm1.Arahy.06	111123438	111125559	-	1463	-	-	-
arahy.Tifrunner.gnm1.ann1.XE9T79	233.1980013	271.9795024	223.3810287	616.3358212	935.891388	436.5639659	242.8528441	662.9303917	-1.449404327	0.000236795	0.006195231	arahy.XE9T79	arahy.Tifrunner.gnm1.Arahy.14	128839823	128845051	-	4043	-	-	-
arahy.Tifrunner.gnm1.ann1.731Z7C	0	0	0	7.308329895	4.604631675	105.4502333	0	39.12106496	-7.758969366	0.000237117	0.006200155	arahy.731Z7C	arahy.Tifrunner.gnm1.Arahy.06	17167836	17171166	-	1228	-	-	-
arahy.Tifrunner.gnm1.ann1.B47L6X	174.1510715	179.9665364	182.2564878	488.0340297	376.4286394	301.5876672	178.7913652	388.6834454	-1.121850555	0.00023748	0.006206107	arahy.B47L6X	arahy.Tifrunner.gnm1.Arahy.13	3251083	3255471	+	2342	-	Zinc finger, RING-H2-type	VWA
arahy.Tifrunner.gnm1.ann1.BYNY5R	5.97943593	6.765659263	0.934648655	12.18054983	86.33684391	127.5947823	4.559914616	75.37072534	-4.059002224	0.000237747	0.006209585	arahy.BYNY5R	arahy.Tifrunner.gnm1.Arahy.14	102536929	102544935	-	1338	-	-	-
arahy.Tifrunner.gnm1.ann1.ZRDJ5X	14.94858983	28.4157689	18.69297311	40.60183275	238.2896892	148.6848289	20.68577728	142.5254503	-2.793512029	0.000240223	0.006267132	arahy.ZRDJ5X	arahy.Tifrunner.gnm1.Arahy.14	117790242	117800261	+	2514	-	FAD/NAD(P)-binding domain	FAD_binding_3
arahy.Tifrunner.gnm1.ann1.RRAK1Y	1.494858983	2.706263705	0.934648655	0	178.4294774	239.3720296	1.711923781	139.267169	-6.375279424	0.000240951	0.006279021	arahy.RRAK1Y	arahy.Tifrunner.gnm1.Arahy.14	5795455	5798359	+	1868	-	-	-
arahy.Tifrunner.gnm1.ann1.UJH74W	72.50066066	51.4190104	44.86313546	97.4443986	355.7077969	437.6184682	56.26093551	296.9235546	-2.396444708	0.000241265	0.006283661	arahy.UJH74W	arahy.Tifrunner.gnm1.Arahy.14	134601801	134608004	-	4372	-	RNA recognition motif domain	RRM_1
arahy.Tifrunner.gnm1.ann1.GSTV0Y	16.44344881	4.059395558	3.738594622	16.2407331	248.6501105	139.194308	8.080479663	134.6950505	-4.032601896	0.000242456	0.006311123	arahy.GSTV0Y	arahy.Tifrunner.gnm1.Arahy.14	126678519	126682516	-	2143	-	-	-
arahy.Tifrunner.gnm1.ann1.0N3F9M	1.494858983	1.353131853	0	0	218.7200046	215.1184759	0.949330278	144.6128268	-7.257323497	0.000243201	0.006323351	arahy.0N3F9M	arahy.Tifrunner.gnm1.Arahy.14	113510196	113521487	+	3609	-	Armadillo-type fold	-
arahy.Tifrunner.gnm1.ann1.6YV4AU	16.44344881	28.4157689	37.38594622	74.70737226	134.6854765	101.232224	27.41505464	103.5416909	-1.922578399	0.000243578	0.006329586	arahy.6YV4AU	arahy.Tifrunner.gnm1.Arahy.14	15224998	15228816	+	1199	-	NUDIX hydrolase domain-like	-
arahy.Tifrunner.gnm1.ann1.F3F8HA	5.232006439	8.118791115	3.738594622	9.74443986	57.55789594	256.2440669	5.696464059	107.8488009	-4.257035518	0.000244286	0.00634441	arahy.F3F8HA	arahy.Tifrunner.gnm1.Arahy.14	136292236	136306957	+	3585	-	Histidine phosphatase superfamily, clade-2	Acid_phosphat_A
arahy.Tifrunner.gnm1.ann1.NNV5AG	0	0	0	0	149.6505294	182.4289036	0	110.6931443	-9.259778512	0.000244682	0.006347547	arahy.NNV5AG	arahy.Tifrunner.gnm1.Arahy.14	29767677	29770982	-	1525	-	-	-
arahy.Tifrunner.gnm1.ann1.76LV04	0	0	0	0	156.557477	173.9928849	0	110.183454	-9.253110443	0.000246262	0.006384941	arahy.76LV04	arahy.Tifrunner.gnm1.Arahy.14	115999270	116000145	+	610	-	-	-
arahy.Tifrunner.gnm1.ann1.256EAD	289.2552131	227.3261512	242.0740018	576.5460251	583.6370648	414.4194169	252.885122	524.8675022	-1.051506788	0.000246592	0.006386026	arahy.256EAD	arahy.Tifrunner.gnm1.Arahy.16	2104492	2110081	-	2980	-	-	-
arahy.Tifrunner.gnm1.ann1.0YL58U	0	1.353131853	0	0	238.2896892	123.376773	0.451043951	120.5554874	-8.420987569	0.0002467	0.006386026	arahy.0YL58U	arahy.Tifrunner.gnm1.Arahy.14	118881447	118886128	-	2228	-	-	-
arahy.Tifrunner.gnm1.ann1.432JTE	0	0	0	0	109.3600023	235.1540203	0	114.8380075	-9.31287311	0.000246719	0.006386026	arahy.432JTE	arahy.Tifrunner.gnm1.Arahy.20	123345814	123349577	-	2832	-	Equilibrative nucleoside transporter	-
arahy.Tifrunner.gnm1.ann1.GDD9UC	41.10862202	41.94708743	36.45129756	64.15089575	384.4867449	272.0616019	39.835669	240.2330808	-2.59146048	0.00024821	0.006421007	arahy.GDD9UC	arahy.Tifrunner.gnm1.Arahy.14	120576411	120583715	+	4027	-	Protein kinase domain	Pkinase
arahy.Tifrunner.gnm1.ann1.MB0JZI	25.4126027	32.47516446	34.58200025	38.16572279	354.556639	432.3459565	30.82325581	275.0227728	-3.158242319	0.000250489	0.006476331	arahy.MB0JZI	arahy.Tifrunner.gnm1.Arahy.14	23061085	23067451	-	1867	-	Phospholipid/glycerol acyltransferase	Acyltransferase
arahy.Tifrunner.gnm1.ann1.U3NDHF	0	0	0	0	103.6042127	241.4810343	0	115.0284156	-9.315270231	0.000251475	0.006498177	arahy.U3NDHF	arahy.Tifrunner.gnm1.Arahy.14	108234110	108237885	-	3273	-	DEAD/DEAH box helicase domain	DEAD
arahy.Tifrunner.gnm1.ann1.65FHJK	0	0	0	0	113.964634	224.6089969	0	112.857877	-9.287768208	0.000252118	0.006511132	arahy.65FHJK	arahy.Tifrunner.gnm1.Arahy.14	133771732	133776718	-	3171	-	-	-
arahy.Tifrunner.gnm1.ann1.P0RXA9	0	0	1.869297311	2.436109965	104.7553706	78.03317264	0.623099104	61.74155107	-6.585211547	0.000255148	0.00657834	arahy.P0RXA9	arahy.Tifrunner.gnm1.Arahy.14	126203293	126209193	-	2301	-	SET domain	SET
arahy.Tifrunner.gnm1.ann1.8B134P	97.91326336	63.59719707	109.3538927	236.3026666	201.4526358	208.7914619	90.28811771	215.5155881	-1.247771382	0.000257723	0.006637296	arahy.8B134P	arahy.Tifrunner.gnm1.Arahy.20	141237840	141243906	+	2822	-	Armadillo-type fold	-
novel.3974	0.747429491	0	0	1.62407331	66.76715929	60.10663298	0.249143164	42.83262186	-6.926551664	0.000258497	0.006653527	-	arahy.Tifrunner.gnm1.Arahy.14	134428514	134430926	-	2413	-	PF06916:Protein of unknown function (DUF1279)	-
novel.3406	0	4.059395558	0	50.34627261	24.17431629	34.79857699	1.353131853	36.43972196	-4.996772365	0.000259089	0.006665028	-	arahy.Tifrunner.gnm1.Arahy.12	107791760	107801916	-	1171	-	-	-
arahy.Tifrunner.gnm1.ann1.N9VV4K	0	0	0	0	146.1970557	178.2108943	0	108.1359833	-9.22605206	0.000259926	0.006679121	arahy.N9VV4K	arahy.Tifrunner.gnm1.Arahy.14	129763597	129768873	-	780	-	-	-
arahy.Tifrunner.gnm1.ann1.PRC890	5.232006439	10.82505482	0	4.87221993	383.335587	365.9123095	5.352353753	251.3733721	-5.574864804	0.000266404	0.006837947	arahy.PRC890	arahy.Tifrunner.gnm1.Arahy.18	109413447	109415655	+	1040	-	Ribosomal protein S2	-
arahy.Tifrunner.gnm1.ann1.L410JY	25.4126027	25.7095052	21.49691908	3.24814662	1225.983183	927.962053	24.20634233	719.064461	-4.892743799	0.000267293	0.006856942	arahy.L410JY	arahy.Tifrunner.gnm1.Arahy.14	131084611	131089906	-	2450	-	Protein kinase domain	Pkinase
arahy.Tifrunner.gnm1.ann1.URN845	0	0	0.934648655	13.80462314	24.17431629	12.654028	0.311549552	16.87765581	-5.581590627	0.000269716	0.00691526	arahy.URN845	arahy.Tifrunner.gnm1.Arahy.10	70563284	70567582	-	1301	-	-	-
arahy.Tifrunner.gnm1.ann1.EEM62Q	0	0	0	0	151.9528453	166.6113686	0	106.1880713	-9.19981144	0.000270818	0.006937408	arahy.EEM62Q	arahy.Tifrunner.gnm1.Arahy.20	41810910	41816164	-	1113	-	-	-
arahy.Tifrunner.gnm1.ann1.RXW997	59.04692981	75.77538374	88.79162227	151.0388178	173.8248457	217.2274806	74.53797861	180.6970481	-1.279687284	0.000270984	0.006937408	arahy.RXW997	arahy.Tifrunner.gnm1.Arahy.06	112193435	112200383	+	2312	-	Ribosomal protein L22/L17	-
arahy.Tifrunner.gnm1.ann1.CW4XHW	0	1.353131853	0.934648655	1.62407331	98.99958101	63.27013998	0.762593503	54.63126477	-6.286412003	0.000271031	0.006937408	arahy.CW4XHW	arahy.Tifrunner.gnm1.Arahy.14	3640053	3643999	-	1429	-	-	-
arahy.Tifrunner.gnm1.ann1.PQ8YWC	76.9852376	46.00648299	48.60173008	126.6777182	186.4875828	163.4478616	57.19781689	158.8710542	-1.462001195	0.000273455	0.006994819	arahy.PQ8YWC	arahy.Tifrunner.gnm1.Arahy.06	110881266	110886134	+	4314	-	-	-
arahy.Tifrunner.gnm1.ann1.2C1SEX	11.21144237	12.17818667	11.21578387	43.84997937	34.53473756	42.18009332	11.53513764	40.18827008	-1.808982195	0.000274521	0.007011249	arahy.2C1SEX	arahy.Tifrunner.gnm1.Arahy.16	153955011	153962811	+	5186	-	-	PPR
arahy.Tifrunner.gnm1.ann1.TN9YNV	186.1099433	140.7257127	141.131947	330.4989186	332.6846385	277.3341136	155.989201	313.5058902	-1.003056153	0.000274524	0.007011249	arahy.TN9YNV	arahy.Tifrunner.gnm1.Arahy.02	9013633	9022499	-	3270	-	GTP binding domain	-
arahy.Tifrunner.gnm1.ann1.76XYX5	1.494858983	0	0	0.812036655	105.9065285	127.5947823	0.498286328	78.10444916	-7.082997459	0.000275185	0.007020339	arahy.76XYX5	arahy.Tifrunner.gnm1.Arahy.14	75579354	75583869	-	2813	-	Serine-threonine/tyrosine-protein kinase, catalytic domain	Pkinase_Tyr
arahy.Tifrunner.gnm1.ann1.CM6PIJ	403.6119253	284.157689	284.1331913	569.2376952	890.9962291	1068.210863	323.9676019	842.8149292	-1.377513923	0.00027851	0.007089483	arahy.CM6PIJ	arahy.Tifrunner.gnm1.Arahy.06	108037236	108046832	-	3731	-	WD40-repeat-containing domain	WD40
arahy.Tifrunner.gnm1.ann1.WP2VUZ	158.4550522	142.0788445	117.7657306	240.3628499	371.8240078	404.9288959	139.4332091	339.0385845	-1.279876453	0.00027979	0.007118128	arahy.WP2VUZ	arahy.Tifrunner.gnm1.Arahy.06	19307813	19315149	-	5052	-	-	-
arahy.Tifrunner.gnm1.ann1.ID57CI	0	0	0	0	173.8248457	141.3033126	0	105.0427195	-9.184135269	0.000280384	0.007129313	arahy.ID57CI	arahy.Tifrunner.gnm1.Arahy.20	22278940	22282880	+	1335	-	SecA Wing/Scaffold	-
arahy.Tifrunner.gnm1.ann1.KLKB5C	17.1908783	8.118791115	16.8236758	22.73702634	178.4294774	201.4099456	14.0444484	134.1921498	-3.242719345	0.000283041	0.007184963	arahy.KLKB5C	arahy.Tifrunner.gnm1.Arahy.14	615382	619292	-	3075	-	-	-
arahy.Tifrunner.gnm1.ann1.A863J5	178.6356484	215.1479646	344.8853539	607.403418	1354.91287	651.6824418	246.2229889	871.33291	-1.822862124	0.0002835	0.00719265	arahy.A863J5	arahy.Tifrunner.gnm1.Arahy.14	5171017	5175577	-	1812	-	Glutamine synthetase, catalytic domain	-
arahy.Tifrunner.gnm1.ann1.7VWR4R	37.37147457	33.82829631	52.34032471	108.0008751	93.24379142	110.722745	41.18003186	103.9891372	-1.331690658	0.000285848	0.007242378	arahy.7VWR4R	arahy.Tifrunner.gnm1.Arahy.08	50159033	50163510	-	2898	-	-	-
arahy.Tifrunner.gnm1.ann1.Y6I14R	0	1.353131853	0	0	82.88337015	283.6611276	0.451043951	122.1814992	-8.440507027	0.000285931	0.007242378	arahy.Y6I14R	arahy.Tifrunner.gnm1.Arahy.14	11958911	11960258	+	1254	-	TRAF-like	-
arahy.Tifrunner.gnm1.ann1.B8P5ZC	0	0	0	0	150.8016874	159.2298523	0	103.3438465	-9.160629643	0.000290223	0.007339007	arahy.B8P5ZC	arahy.Tifrunner.gnm1.Arahy.14	39067996	39069922	-	1644	-	Transcription termination factor, mitochondrial/chloroplastic	-
arahy.Tifrunner.gnm1.ann1.LMT3MR	16.44344881	23.00324149	10.28113521	49.53423596	280.8825322	72.76066098	16.57594184	134.3924764	-3.026126085	0.000290782	0.007349094	arahy.LMT3MR	arahy.Tifrunner.gnm1.Arahy.20	4971318	4973254	+	1662	-	Uncharacterised domain, di-copper centre	-
arahy.Tifrunner.gnm1.ann1.DB7AVX	49.33034643	32.47516446	49.53637874	98.25643526	127.778529	109.6682426	43.78062988	111.901069	-1.338729635	0.000293622	0.007416814	arahy.DB7AVX	arahy.Tifrunner.gnm1.Arahy.06	111213773	111221794	-	3406	-	Cytochrome P450	p450
arahy.Tifrunner.gnm1.ann1.FB3681	0	0	0	0	215.2665308	104.395731	0	106.5540873	-9.204711904	0.000295572	0.00746199	arahy.FB3681	arahy.Tifrunner.gnm1.Arahy.14	16315100	16316139	+	970	-	Bet v I/Major latex protein	-
arahy.Tifrunner.gnm1.ann1.2R861R	4.484576948	0	0.934648655	4.060183275	169.2202141	78.03317264	1.806408534	83.77118999	-5.444986955	0.000296156	0.007472626	arahy.2R861R	arahy.Tifrunner.gnm1.Arahy.01	36002087	36004290	+	837	-	-	-
arahy.Tifrunner.gnm1.ann1.L23BE1	15.69601932	8.118791115	30.84340563	48.7221993	214.1153729	133.9217963	18.21940535	132.2531228	-2.846929024	0.000297416	0.007496227	arahy.L23BE1	arahy.Tifrunner.gnm1.Arahy.14	5871393	5874265	+	1741	-	-	-
arahy.Tifrunner.gnm1.ann1.I05T7U	0	0	0	10.55647652	12.66273711	14.76303266	0	12.66074876	-6.130632011	0.000298416	0.007513195	arahy.I05T7U	arahy.Tifrunner.gnm1.Arahy.10	100100281	100107039	+	2104	-	Carotenoid oxygenase	RPE65
arahy.Tifrunner.gnm1.ann1.FXBI2X	0.747429491	6.765659263	2.803945966	11.36851317	132.3831607	49.56160965	3.439011573	64.43776116	-4.294541108	0.000299799	0.007535677	arahy.FXBI2X	arahy.Tifrunner.gnm1.Arahy.14	138981659	138984650	+	2581	-	Serine-threonine/tyrosine-protein kinase, catalytic domain	Pkinase_Tyr
arahy.Tifrunner.gnm1.ann1.Z2MV1Y	35.87661558	44.65335113	42.0591895	40.60183275	514.5675897	634.8104045	40.86305207	396.6599423	-3.279718488	0.000305758	0.007667909	arahy.Z2MV1Y	arahy.Tifrunner.gnm1.Arahy.14	51331	65016	-	6058	-	Sec7 domain	Sec7
arahy.Tifrunner.gnm1.ann1.FL9AGG	2.242288474	0	1.869297311	4.87221993	72.52294888	54.83412131	1.370528595	44.07643004	-4.907198469	0.000306288	0.007670282	arahy.FL9AGG	arahy.Tifrunner.gnm1.Arahy.14	4586495	4589113	-	1188	-	F-box domain	Tub
arahy.Tifrunner.gnm1.ann1.XVC3D4	58.29950032	59.53780151	50.4710274	101.5045819	224.4757942	189.8104199	56.10277641	171.9302653	-1.61403819	0.000308186	0.007712856	arahy.XVC3D4	arahy.Tifrunner.gnm1.Arahy.14	10083140	10090746	+	2838	-	YTH domain	YTH
arahy.Tifrunner.gnm1.ann1.U63FIP	0	0	0	0	149.6505294	151.8483359	0	100.4996218	-9.12035375	0.000311448	0.00779026	arahy.U63FIP	arahy.Tifrunner.gnm1.Arahy.15	7837400	7839940	-	1383	-	-	-
arahy.Tifrunner.gnm1.ann1.H9FQ65	40.36119253	10.82505482	14.95437849	132.3619748	146.1970557	78.03317264	22.04687528	118.8640677	-2.407701979	0.000315369	0.007875514	arahy.H9FQ65	arahy.Tifrunner.gnm1.Arahy.12	119543039	119547628	+	2051	-	Protein kinase domain	Pkinase
arahy.Tifrunner.gnm1.ann1.X5LH2W	31.39203863	41.94708743	28.97410832	82.82773881	78.27873848	95.9597123	34.10441146	85.68872986	-1.342939327	0.000320701	0.0079917	arahy.X5LH2W	arahy.Tifrunner.gnm1.Arahy.17	15139084	15143324	-	1705	-	Armadillo-type fold	Arm
arahy.Tifrunner.gnm1.ann1.5AU2WJ	26.90746169	40.59395558	29.90875698	93.38421533	133.5343186	72.76066098	32.47005808	99.89306496	-1.632194431	0.000320715	0.0079917	arahy.5AU2WJ	arahy.Tifrunner.gnm1.Arahy.06	29597485	29600564	-	1887	-	-	-
novel.5679	0	0	0	0	88.63915975	228.8270063	0	105.8220553	-9.194908039	0.000321301	0.008001966	-	arahy.Tifrunner.gnm1.Arahy.20	34426443	34436302	-	8912	-	PF10536:Plant mobile domain	-
novel.3997	1.494858983	4.059395558	0	4.060183275	112.813476	86.4691913	1.85141818	67.78095021	-5.26918801	0.000321861	0.008010778	-	arahy.Tifrunner.gnm1.Arahy.14	139500604	139503612	-	2877	-	PF00646:F-box domain	F-box
arahy.Tifrunner.gnm1.ann1.WT0FV2	0.747429491	6.765659263	0.934648655	0	399.4517978	361.6943002	2.81591247	253.715366	-6.542826638	0.000322002	0.008010778	arahy.WT0FV2	arahy.Tifrunner.gnm1.Arahy.14	107530311	107534838	+	1456	-	Alfin	PHD
arahy.Tifrunner.gnm1.ann1.VWE764	3.737147457	4.059395558	0.934648655	0	102.4530548	670.6634838	2.910397223	257.7055128	-6.475054396	0.000322377	0.008015776	arahy.VWE764	arahy.Tifrunner.gnm1.Arahy.14	110309861	110313733	+	2789	-	Thiamine pyrophosphate enzyme, N-terminal TPP-binding domain	TPP_enzyme_N
arahy.Tifrunner.gnm1.ann1.C9S01M	2.989717965	6.765659263	10.28113521	6.49629324	254.4059	128.6492846	6.678837479	129.8504926	-4.287360033	0.000322761	0.008021002	arahy.C9S01M	arahy.Tifrunner.gnm1.Arahy.14	10159087	10162888	+	1272	-	Haem peroxidase	-
novel.4950	0	0	0	14.61665979	8.058105431	17.92653966	0	13.53376829	-6.229947146	0.000323124	0.008025696	-	arahy.Tifrunner.gnm1.Arahy.18	49418673	49424952	+	238	-	-	-
arahy.Tifrunner.gnm1.ann1.77JTQB	46.34062846	140.7257127	51.40567605	748.6977959	1620.83035	112.8317496	79.49067239	827.4532984	-3.38347708	0.000325494	0.008080208	arahy.77JTQB	arahy.Tifrunner.gnm1.Arahy.12	112540377	112545181	-	1907	-	Cytochrome P450	p450
arahy.Tifrunner.gnm1.ann1.D1GULF	0	0	0	0	169.2202141	128.6492846	0	99.28983289	-9.102850426	0.000325999	0.008084027	arahy.D1GULF	arahy.Tifrunner.gnm1.Arahy.14	25311027	25316358	-	2781	-	F-box domain	-
arahy.Tifrunner.gnm1.ann1.97RZQE	0.747429491	0	2.803945966	0	242.8943209	238.3175273	1.183791819	160.4039494	-7.043132195	0.000326428	0.008090332	arahy.97RZQE	arahy.Tifrunner.gnm1.Arahy.14	15829227	15833184	+	1516	-	Ribosomal protein S13-like, H2TH	-
arahy.Tifrunner.gnm1.ann1.B46K30	9.716583387	0	0.934648655	6.49629324	143.8947398	399.6563842	3.550410681	183.3491391	-5.640047638	0.000326702	0.008092776	arahy.B46K30	arahy.Tifrunner.gnm1.Arahy.14	10975652	10983958	+	6101	-	Serine-threonine/tyrosine-protein kinase, catalytic domain	Pkinase_Tyr
novel.3928	0	0	0	1.62407331	46.04631675	41.12559099	0	29.59866035	-7.354917061	0.000327152	0.008099557	-	arahy.Tifrunner.gnm1.Arahy.14	74007894	74009694	-	1801	-	PF13639:Ring finger domain	-
arahy.Tifrunner.gnm1.ann1.TDW0BY	16.44344881	6.765659263	11.21578387	17.05276976	170.371372	186.6469129	11.47496398	124.6903516	-3.425375754	0.000328975	0.00813596	arahy.TDW0BY	arahy.Tifrunner.gnm1.Arahy.14	117624715	117634868	+	4079	-	Ergosterol biosynthesis ERG4/ERG24	-
arahy.Tifrunner.gnm1.ann1.M6RMKN	1.494858983	4.059395558	1.869297311	0.812036655	40.29052716	349.0402722	2.474517284	130.047612	-5.747969899	0.000329632	0.008147559	arahy.M6RMKN	arahy.Tifrunner.gnm1.Arahy.14	82255056	82260274	+	2882	-	Kinesin motor domain	Kinesin
arahy.Tifrunner.gnm1.ann1.T6I3L8	1.494858983	1.353131853	1.869297311	0	128.9296869	218.2819829	1.572429382	115.7372233	-6.195642444	0.000329798	0.008147559	arahy.T6I3L8	arahy.Tifrunner.gnm1.Arahy.14	139366766	139374482	+	4435	-	HAUS augmin-like complex subunit 5	-
arahy.Tifrunner.gnm1.ann1.C9I5IG	3.737147457	1.353131853	0	3.24814662	134.6854765	92.7962053	1.69675977	76.90994281	-5.455692422	0.000331888	0.008186032	arahy.C9I5IG	arahy.Tifrunner.gnm1.Arahy.14	120392021	120396595	-	2955	-	-	-
arahy.Tifrunner.gnm1.ann1.CR3TYE	0.747429491	1.353131853	0	8.12036655	21.87200046	42.18009332	0.700187115	24.05748678	-5.205686018	0.000335316	0.008266177	arahy.CR3TYE	arahy.Tifrunner.gnm1.Arahy.14	4725606	4732965	+	5432	-	-	-
arahy.Tifrunner.gnm1.ann1.L34ABA	0	0	0	0	145.0458978	147.6303266	0	97.55874146	-9.077496952	0.000336424	0.008289058	arahy.L34ABA	arahy.Tifrunner.gnm1.Arahy.14	122030041	122032406	+	869	-	Serine-threonine/tyrosine-protein kinase, catalytic domain	Pkinase_Tyr
arahy.Tifrunner.gnm1.ann1.AY7U99	0	0	0	0	116.2669498	180.3198989	0	98.86228291	-9.096692659	0.000336994	0.00829865	arahy.AY7U99	arahy.Tifrunner.gnm1.Arahy.14	87198057	87203688	-	2921	-	-	-
arahy.Tifrunner.gnm1.ann1.KH93XI	0	0	0	0	134.6854765	158.1753499	0	97.62027548	-9.078421274	0.00033751	0.008303965	arahy.KH93XI	arahy.Tifrunner.gnm1.Arahy.14	133362731	133367362	-	1584	-	-	Biotin_lipoyl
arahy.Tifrunner.gnm1.ann1.IS7CAM	139.7693149	267.9201068	304.6954617	1195.317956	735.5899101	535.6871852	237.4616278	822.1983505	-1.793645743	0.00033757	0.008303965	arahy.IS7CAM	arahy.Tifrunner.gnm1.Arahy.13	15141167	15143466	-	2268	-	Protein kinase domain	Pkinase
arahy.Tifrunner.gnm1.ann1.GJ85WH	0.747429491	5.41252741	16.8236758	11.36851317	631.9856974	117.049759	7.6612109	253.4679898	-5.049830737	0.000339105	0.008337287	arahy.GJ85WH	arahy.Tifrunner.gnm1.Arahy.14	12039805	12052549	-	7369	-	Cytochrome P450	p450
arahy.Tifrunner.gnm1.ann1.TD6B9U	55.30978236	44.65335113	91.59556824	107.1888385	491.5444313	472.4170452	63.85290058	357.050105	-2.480371418	0.00034087	0.008371743	arahy.TD6B9U	arahy.Tifrunner.gnm1.Arahy.14	137720580	137726610	-	3497	-	Protein kinase domain	Pkinase
arahy.Tifrunner.gnm1.ann1.N0MV1J	242.9145847	469.5367528	637.430383	1296.822538	1253.610974	1472.085257	449.9605735	1340.839589	-1.576060646	0.000342269	0.008401618	arahy.N0MV1J	arahy.Tifrunner.gnm1.Arahy.19	144239569	144244999	+	2306	-	-	Aa_trans
arahy.Tifrunner.gnm1.ann1.CJL35W	19.43316677	9.471922968	10.28113521	20.30091638	177.2783195	182.4289036	13.06207498	126.6693798	-3.264124029	0.000342661	0.008406767	arahy.CJL35W	arahy.Tifrunner.gnm1.Arahy.14	9789823	9794597	-	2060	-	-	-
arahy.Tifrunner.gnm1.ann1.B53UZQ	0	0	0	0	112.813476	182.4289036	0	98.41412655	-9.090140659	0.000343405	0.008420541	arahy.B53UZQ	arahy.Tifrunner.gnm1.Arahy.14	118017835	118022487	+	1924	-	Homeobox domain-like	Homeobox
arahy.Tifrunner.gnm1.ann1.PX59SB	150.9807572	121.7818667	28.97410832	164.0314043	1965.026567	1074.537877	100.5789108	1067.865283	-3.408084204	0.00034412	0.008433587	arahy.PX59SB	arahy.Tifrunner.gnm1.Arahy.02	92844038	92845487	-	756	-	-	-
arahy.Tifrunner.gnm1.ann1.621ZBV	0	0	0	0	162.3132665	128.6492846	0	96.98751706	-9.068998847	0.000345077	0.008449608	arahy.621ZBV	arahy.Tifrunner.gnm1.Arahy.14	12305561	12312388	+	3141	-	Tetratricopeptide-like helical domain	-
novel.3951	0	0	0	0	119.7204236	172.9383826	0	97.55293539	-9.077446213	0.00034514	0.008449608	-	arahy.Tifrunner.gnm1.Arahy.14	115541005	115544853	-	2611	-	PF01179:Copper amine oxidase, enzyme domain	-
arahy.Tifrunner.gnm1.ann1.EYQ1XG	0.747429491	1.353131853	0	0	197.999162	123.376773	0.700187115	107.1253117	-7.324985124	0.000346568	0.008475554	arahy.EYQ1XG	arahy.Tifrunner.gnm1.Arahy.14	225468	236596	-	6353	-	-	-
arahy.Tifrunner.gnm1.ann1.BD8AAL	206.2905396	152.9038993	161.6942174	562.7414019	353.4054811	344.8222629	173.6295521	420.3230486	-1.274209164	0.000349866	0.008538093	arahy.BD8AAL	arahy.Tifrunner.gnm1.Arahy.13	12515668	12524391	-	4973	-	-	-
arahy.Tifrunner.gnm1.ann1.KD19HR	4.484576948	5.41252741	9.346486555	7.308329895	153.1040032	133.9217963	6.414530304	98.11137646	-3.933049423	0.000350359	0.00854562	arahy.KD19HR	arahy.Tifrunner.gnm1.Arahy.14	5972283	5975781	-	2064	-	-	-
arahy.Tifrunner.gnm1.ann1.U11QFP	0	0	0	1.62407331	43.74400091	41.12559099	0	28.83122174	-7.316993396	0.000353123	0.008608468	arahy.U11QFP	arahy.Tifrunner.gnm1.Arahy.14	9696277	9697575	-	1299	-	-	-
arahy.Tifrunner.gnm1.ann1.HGJ4AC	0	0	0	0	127.778529	160.2843546	0	96.0209612	-9.054590828	0.000353991	0.008625071	arahy.HGJ4AC	arahy.Tifrunner.gnm1.Arahy.14	90266405	90269203	+	523	-	-	-
arahy.Tifrunner.gnm1.ann1.WH7KDQ	11.95887186	2.706263705	1.869297311	8.12036655	169.2202141	178.2108943	5.511477626	118.5171583	-4.394242012	0.00035728	0.00868683	arahy.WH7KDQ	arahy.Tifrunner.gnm1.Arahy.14	1321371	1343115	-	3686	-	DNA helicase, DnaB-like, C-terminal	DnaB_C
arahy.Tifrunner.gnm1.ann1.NUM2HH	0.747429491	0	0	3.24814662	63.31368553	27.41706066	0.249143164	31.3262976	-6.473728999	0.000358964	0.008714002	arahy.NUM2HH	arahy.Tifrunner.gnm1.Arahy.14	136915298	136928196	-	3741	-	Leucine-rich repeat	LRRNT_2
arahy.Tifrunner.gnm1.ann1.6DSJ3Q	67.26865422	20.29697779	25.2355137	118.5573516	193.3945304	228.8270063	37.6003819	180.2596294	-2.245923666	0.000363333	0.008810776	arahy.6DSJ3Q	arahy.Tifrunner.gnm1.Arahy.14	7914703	7921260	-	3651	-	Bromo adjacent homology (BAH) domain	Agenet
arahy.Tifrunner.gnm1.ann1.XJ1GJM	38.86633355	60.89093336	34.58200025	80.39162885	313.1149539	252.0260576	44.77975572	215.1775468	-2.269267632	0.000364566	0.008836035	arahy.XJ1GJM	arahy.Tifrunner.gnm1.Arahy.14	4229160	4237546	+	3866	-	Phospholipase D, C-terminal	C2
arahy.Tifrunner.gnm1.ann1.7JYX6X	0	0	0	0	262.4640055	62.21563765	0	108.2265477	-9.227157238	0.000365689	0.008858597	arahy.7JYX6X	arahy.Tifrunner.gnm1.Arahy.14	48329859	48340315	+	994	-	-	-
novel.5677	0	0	0	0	151.9528453	131.8127916	0	94.58854563	-9.032863978	0.000365903	0.00885912	-	arahy.Tifrunner.gnm1.Arahy.20	33703464	33710088	-	4249	-	PF03004:Plant transposase (Ptta/En/Spm family)	-
arahy.Tifrunner.gnm1.ann1.X0XBNQ	1.494858983	0	0	0	153.1040032	295.2606532	0.498286328	149.4548855	-8.040813139	0.000366255	0.008862985	arahy.X0XBNQ	arahy.Tifrunner.gnm1.Arahy.14	133702827	133711398	-	7950	-	-	-
arahy.Tifrunner.gnm1.ann1.IFG75D	0	1.353131853	0	1.62407331	27.62779005	106.5047356	0.451043951	45.25219966	-7.00668418	0.000366853	0.008863504	arahy.IFG75D	arahy.Tifrunner.gnm1.Arahy.14	8927779	8931118	-	2261	-	-	-
arahy.Tifrunner.gnm1.ann1.L35TDU	0	0	0	0	98.99958101	191.9194246	0	96.97300187	-9.068872219	0.000370806	0.008954326	arahy.L35TDU	arahy.Tifrunner.gnm1.Arahy.14	34577703	34580553	-	1148	-	Synaptobrevin	-
arahy.Tifrunner.gnm1.ann1.6C98HC	85.9543915	156.9632949	146.7398389	220.0619335	1204.111183	663.2819674	129.8858418	695.8183613	-2.42262943	0.000371211	0.008959402	arahy.6C98HC	arahy.Tifrunner.gnm1.Arahy.14	1538421	1541491	+	1497	-	Lung seven transmembrane receptor-like	-
arahy.Tifrunner.gnm1.ann1.4A53N1	20.92802576	6.765659263	7.477189244	27.60924627	128.9296869	149.7393313	11.72362475	102.0927548	-3.09824765	0.000374154	0.009025705	arahy.4A53N1	arahy.Tifrunner.gnm1.Arahy.14	7088143	7092638	-	999	-	Transcription initiation factor IIF, alpha subunit	-
arahy.Tifrunner.gnm1.ann1.S2FUN4	3.737147457	4.059395558	3.738594622	1.62407331	150.8016874	153.9573406	3.845045879	102.1277004	-4.732538078	0.000375992	0.0090653	arahy.S2FUN4	arahy.Tifrunner.gnm1.Arahy.14	1281224	1285489	+	985	-	SMAD/FHA domain	FHA
arahy.Tifrunner.gnm1.ann1.M1AC1B	5.232006439	6.765659263	2.803945966	4.060183275	126.6273711	161.3388569	4.933870556	97.3421371	-4.312520555	0.000376393	0.009070232	arahy.M1AC1B	arahy.Tifrunner.gnm1.Arahy.14	15327193	15332992	+	3767	-	Pre-mRNA polyadenylation factor Fip1	-
arahy.Tifrunner.gnm1.ann1.AP71S7	0	1.353131853	0.934648655	9.74443986	77.12758056	12.654028	0.762593503	33.17534947	-5.585727396	0.000376892	0.009077102	arahy.AP71S7	arahy.Tifrunner.gnm1.Arahy.14	5095566	5096723	-	1158	-	F-box domain	F-box
novel.5583	2.242288474	1.353131853	0	0	132.3831607	353.2582815	1.198473442	161.8804807	-7.061920338	0.000377221	0.009077102	-	arahy.Tifrunner.gnm1.Arahy.20	128986237	128993054	+	2943	-	PF13952:Domain of unknown function (DUF4216)|PF13963:Transposase-associated domain	-
arahy.Tifrunner.gnm1.ann1.RD60QW	52.32006439	59.53780151	38.32059487	150.2267812	176.1271616	98.06871697	50.05948693	141.4742199	-1.503385278	0.000379172	0.009113385	arahy.RD60QW	arahy.Tifrunner.gnm1.Arahy.08	8743630	8747627	+	3907	-	Protein kinase domain	Pkinase
arahy.Tifrunner.gnm1.ann1.GM6TB3	224.2288474	93.36609782	74.77189244	133.9860481	1741.701931	2378.957263	130.7889459	1418.215081	-3.437267405	0.000379532	0.009117263	arahy.GM6TB3	arahy.Tifrunner.gnm1.Arahy.14	7221795	7226846	+	3443	-	Solute carrier family 13	Na_sulph_symp
arahy.Tifrunner.gnm1.ann1.SVQ92W	15.69601932	35.18142817	32.71270294	239.5508132	621.6252761	35.85307932	27.86338347	299.0097229	-3.428207166	0.000381911	0.009169649	arahy.SVQ92W	arahy.Tifrunner.gnm1.Arahy.09	97096262	97097242	-	882	-	-	-
arahy.Tifrunner.gnm1.ann1.JE4FBC	0	0	0	0	98.99958101	187.7014153	0	95.56699876	-9.047794883	0.000382587	0.009181088	arahy.JE4FBC	arahy.Tifrunner.gnm1.Arahy.14	38182966	38186348	+	2221	-	-	-
arahy.Tifrunner.gnm1.ann1.C70JJY	5.97943593	12.17818667	10.28113521	22.73702634	84.03452807	73.81516331	9.479585938	60.19557257	-2.683743592	0.000383406	0.009195962	arahy.C70JJY	arahy.Tifrunner.gnm1.Arahy.12	119846425	119849925	-	1931	-	Protein phosphatase 2A, regulatory B subunit, B56	-
arahy.Tifrunner.gnm1.ann1.89SBZN	80.72238506	87.95357041	156.0863255	138.0462314	1057.914127	1133.590008	108.2540936	776.5167889	-2.841991594	0.000385663	0.00924271	arahy.89SBZN	arahy.Tifrunner.gnm1.Arahy.14	21985288	21991393	-	1251	-	Cytidyltransferase-like domain	CTP_transf_2
arahy.Tifrunner.gnm1.ann1.QJKL08	2.989717965	0	0	1.62407331	139.2901082	137.0853033	0.996572655	92.66649492	-6.41749043	0.000385756	0.00924271	arahy.QJKL08	arahy.Tifrunner.gnm1.Arahy.14	123814924	123820867	-	1755	-	-	-
arahy.Tifrunner.gnm1.ann1.VHJ8BK	74.74294913	39.24082372	38.32059487	78.76755554	435.1376933	468.1990358	50.76812258	327.3680949	-2.684012635	0.000386285	0.009250575	arahy.VHJ8BK	arahy.Tifrunner.gnm1.Arahy.14	104356272	104370763	-	3542	-	-	-
arahy.Tifrunner.gnm1.ann1.49DPIV	17.93830779	16.23758223	16.8236758	25.17313631	180.7317932	176.1018896	16.99985527	127.3356064	-2.901479814	0.000388242	0.009292616	arahy.49DPIV	arahy.Tifrunner.gnm1.Arahy.14	1492210	1498587	-	2943	-	Protein kinase domain	Pkinase
novel.3756	0	0	0	0	154.2551611	123.376773	0	92.54397802	-9.001321193	0.000389392	0.0093153	-	arahy.Tifrunner.gnm1.Arahy.14	13537659	13541306	+	1184	-	-	-
arahy.Tifrunner.gnm1.ann1.SXK3FV	0	0	0	0	192.2433724	93.85070763	0	95.36469336	-9.044608645	0.000391823	0.009359127	arahy.SXK3FV	arahy.Tifrunner.gnm1.Arahy.14	133301328	133304496	+	2226	-	-	-
arahy.Tifrunner.gnm1.ann1.YX4J0R	6.726865422	0	3.738594622	0.812036655	234.8362154	424.9644402	3.488486681	220.2042308	-5.943882212	0.000393075	0.009375459	arahy.YX4J0R	arahy.Tifrunner.gnm1.Arahy.14	24727800	24735821	-	2234	-	-	-
arahy.Tifrunner.gnm1.ann1.8U5IN0	13.45373084	14.88445038	7.477189244	16.2407331	160.0109507	189.8104199	11.93845682	122.0207012	-3.356317806	0.000393127	0.009375459	arahy.8U5IN0	arahy.Tifrunner.gnm1.Arahy.14	126448838	126452490	+	1573	-	Anion-transporting ATPase-like domain	-
novel.286	77.7326671	131.2537897	56.07891933	319.9424421	196.8480041	371.1848212	88.35512537	295.9917558	-1.751444531	0.000393739	0.009380344	-	arahy.Tifrunner.gnm1.Arahy.01	107476086	107477154	-	1069	-	-	-
arahy.Tifrunner.gnm1.ann1.UU3TWM	0	0	0	0	124.3250552	151.8483359	0	92.05779706	-8.993763547	0.000394026	0.009382342	arahy.UU3TWM	arahy.Tifrunner.gnm1.Arahy.20	90832813	90835944	-	876	-	Glutathione peroxidase	GSHPx
arahy.Tifrunner.gnm1.ann1.GAE5DS	2.242288474	4.059395558	4.673243277	0	307.3591643	318.4597046	3.658309103	208.6062896	-5.840674339	0.000395139	0.009403979	arahy.GAE5DS	arahy.Tifrunner.gnm1.Arahy.14	9614801	9617605	-	1372	-	BRCA1-A complex subunit BRE	-
novel.3791	0.747429491	1.353131853	0.934648655	0	108.2088444	146.5758243	1.011736666	84.92822288	-6.42176209	0.000396361	0.0094282	-	arahy.Tifrunner.gnm1.Arahy.14	64213392	64217555	+	1138	-	-	-
arahy.Tifrunner.gnm1.ann1.QX73S9	0	1.353131853	0	0	416.7191666	23.19905133	0.451043951	146.639406	-8.703622372	0.000398657	0.009472673	arahy.QX73S9	arahy.Tifrunner.gnm1.Arahy.14	5807077	5816237	+	1925	-	Glycoside hydrolase family 1	Glyco_hydro_1
arahy.Tifrunner.gnm1.ann1.LWZP2H	7.474294913	9.471922968	10.28113521	20.30091638	73.6741068	78.03317264	9.075784364	57.33606527	-2.661234983	0.000398847	0.009472673	arahy.LWZP2H	arahy.Tifrunner.gnm1.Arahy.14	7750963	7754940	+	2824	-	Thymidine kinase	TK
arahy.Tifrunner.gnm1.ann1.SHNW9G	82.21724404	52.77214225	84.11837899	94.19625198	1003.809705	545.1777061	73.03592176	547.7278878	-2.904405768	0.000400424	0.009495454	arahy.SHNW9G	arahy.Tifrunner.gnm1.Arahy.14	133243891	133247838	+	2781	-	PPM-type phosphatase domain	PP2C
arahy.Tifrunner.gnm1.ann1.CWF9S7	1.494858983	0	1.869297311	0.812036655	75.97642264	138.1398056	1.121385431	71.64275497	-5.923158578	0.00040162	0.009514068	arahy.CWF9S7	arahy.Tifrunner.gnm1.Arahy.20	23598350	23602979	+	1223	-	-	-
arahy.Tifrunner.gnm1.ann1.GJ5SQ4	0	0	0.934648655	0	120.8715815	162.3933593	0.311549552	94.42164692	-8.068462215	0.000401723	0.009514068	arahy.GJ5SQ4	arahy.Tifrunner.gnm1.Arahy.14	113972057	114014005	+	1152	-	-	-
arahy.Tifrunner.gnm1.ann1.ED76E0	2.242288474	4.059395558	4.673243277	3.24814662	80.58105431	158.1753499	3.658309103	80.66818363	-4.473920463	0.000403761	0.009550024	arahy.ED76E0	arahy.Tifrunner.gnm1.Arahy.14	4600329	4606427	-	1656	-	-	-
arahy.Tifrunner.gnm1.ann1.6WN5RS	0	0	0	0	133.5343186	139.194308	0	90.90954218	-8.975633706	0.000404151	0.009554344	arahy.6WN5RS	arahy.Tifrunner.gnm1.Arahy.14	133461480	133465551	+	759	-	Malic enzyme, N-terminal domain	malic
arahy.Tifrunner.gnm1.ann1.BD9PAW	15.69601932	20.29697779	26.17016235	26.79720962	276.2779005	227.7725039	20.72105315	176.9492047	-3.094384219	0.000405394	0.009578809	arahy.BD9PAW	arahy.Tifrunner.gnm1.Arahy.14	125630962	125633860	-	1465	-	-	-
arahy.Tifrunner.gnm1.ann1.JQ4NV0	21.67545525	12.17818667	6.542540588	15.42869645	211.8130571	303.6966719	13.46539417	176.9794751	-3.708676299	0.000407639	0.009624166	arahy.JQ4NV0	arahy.Tifrunner.gnm1.Arahy.14	122450785	122460826	-	3264	-	Kinesin motor domain	Kinesin
novel.3994	0	0	0	0	126.6273711	145.521322	0	90.71623101	-8.972572361	0.000407731	0.009624166	-	arahy.Tifrunner.gnm1.Arahy.14	138507843	138510023	-	809	-	-	-
arahy.Tifrunner.gnm1.ann1.M1XV77	2.242288474	0	6.542540588	0	296.998743	810.9122941	2.928276354	369.303679	-6.958938016	0.000413629	0.009753398	arahy.M1XV77	arahy.Tifrunner.gnm1.Arahy.05	94986338	94989820	+	1449	-	Inositol oxygenase	-
arahy.Tifrunner.gnm1.ann1.XY3TEF	143.5064623	207.0291734	279.459948	694.29134	701.0551725	402.8198912	209.9985279	599.3888013	-1.514173853	0.00041482	0.009776043	arahy.XY3TEF	arahy.Tifrunner.gnm1.Arahy.16	136042921	136049816	+	3726	-	NAD kinase	NAD_kinase
arahy.Tifrunner.gnm1.ann1.7T4HVK	0	0	0	0	101.3018969	173.9928849	0	91.76492726	-8.989202135	0.000416079	0.009791777	arahy.7T4HVK	arahy.Tifrunner.gnm1.Arahy.20	128433481	128444693	+	693	-	-	-
arahy.Tifrunner.gnm1.ann1.24WTBT	29.89717965	31.12203261	28.97410832	66.58700571	94.39494934	70.65165631	29.99777353	77.21120379	-1.362498365	0.000416106	0.009791777	arahy.24WTBT	arahy.Tifrunner.gnm1.Arahy.14	138245074	138245829	-	756	-	F-box domain	-
arahy.Tifrunner.gnm1.ann1.D4H30K	0	0	0	0	141.592424	127.5947823	0	89.72906877	-8.956757061	0.000418787	0.009849837	arahy.D4H30K	arahy.Tifrunner.gnm1.Arahy.14	92762873	92773610	+	1400	-	-	-
arahy.Tifrunner.gnm1.ann1.4803WV	3.737147457	9.471922968	9.346486555	1.62407331	325.777691	304.7511742	7.518518993	210.7176462	-4.817499797	0.000419628	0.009864566	arahy.4803WV	arahy.Tifrunner.gnm1.Arahy.14	77526791	77531696	-	797	-	-	FKBP_C
arahy.Tifrunner.gnm1.ann1.K51NN9	10.46401288	5.41252741	5.607891933	25.17313631	200.3014779	32.68957232	7.161477407	86.05472883	-3.56886397	0.000420339	0.009876262	arahy.K51NN9	arahy.Tifrunner.gnm1.Arahy.15	15615735	15616946	+	678	-	-	Thaumatin
arahy.Tifrunner.gnm1.ann1.U1U343	29.14975016	66.30346077	70.09864916	108.8129118	447.8004304	304.7511742	55.18395336	287.1215055	-2.382776816	0.000421225	0.00989204	arahy.U1U343	arahy.Tifrunner.gnm1.Arahy.14	5762494	5768129	+	2468	-	THIF-type NAD/FAD binding fold	-
arahy.Tifrunner.gnm1.ann1.IUSJ9T	1.494858983	4.059395558	4.673243277	8.12036655	86.33684391	52.72511665	3.409165939	49.0607757	-3.870573099	0.00042178	0.009900018	arahy.IUSJ9T	arahy.Tifrunner.gnm1.Arahy.14	36924770	36931998	-	1244	-	-	PfkB
arahy.Tifrunner.gnm1.ann1.H18GF1	0	0	0	0	149.6505294	119.1587636	0	89.60309769	-8.95471718	0.000423531	0.009936063	arahy.H18GF1	arahy.Tifrunner.gnm1.Arahy.14	94690904	94693917	-	1250	-	Mitochondrial glycoprotein	-
arahy.Tifrunner.gnm1.ann1.W10PR0	0.747429491	0	0.934648655	2.436109965	52.95326426	47.45260498	0.560692716	34.28065974	-5.799444165	0.000425681	0.009976354	arahy.W10PR0	arahy.Tifrunner.gnm1.Arahy.14	8882792	8885407	-	1698	-	-	-
novel.3938	1.494858983	1.353131853	0	0.812036655	142.7435819	59.05213065	0.949330278	67.53591641	-6.15823386	0.000426853	0.009998716	-	arahy.Tifrunner.gnm1.Arahy.14	97491309	97494192	-	2884	-	PF00069:Protein kinase domain|PF00139:Legume lectin domain	Pkinase
arahy.Tifrunner.gnm1.ann1.G42UXY	0.747429491	0	0	0	130.0808448	144.4668196	0.249143164	91.51588815	-8.023323918	0.000428927	0.010042212	arahy.G42UXY	arahy.Tifrunner.gnm1.Arahy.14	130429633	130435941	+	3796	-	Toll/interleukin-1 receptor homology (TIR) domain	TIR
arahy.Tifrunner.gnm1.ann1.J5UY3S	43.3509105	52.77214225	56.07891933	98.25643526	117.4181077	134.9762986	50.73399069	116.8836139	-1.206736454	0.000430043	0.010063218	arahy.J5UY3S	arahy.Tifrunner.gnm1.Arahy.06	87847705	87850468	-	2686	-	-	-
arahy.Tifrunner.gnm1.ann1.EW9UD1	8.221724404	2.706263705	2.803945966	17.05276976	96.69726518	40.07108865	4.577311359	51.27370786	-3.440508592	0.000430672	0.010072828	arahy.EW9UD1	arahy.Tifrunner.gnm1.Arahy.10	2823170	2825005	+	1836	-	Uncharacterised domain, di-copper centre	-
arahy.Tifrunner.gnm1.ann1.QKZ95M	44.84576948	21.65010964	18.69297311	56.84256585	208.3595833	236.2085226	28.39628408	167.1368906	-2.546862247	0.000433891	0.01014298	arahy.QKZ95M	arahy.Tifrunner.gnm1.Arahy.14	3975129	3979040	+	2309	-	Kelch repeat type 1	Kelch_1
novel.2492	0	0	0	12.18054983	11.51157919	11.59952566	0	11.76388489	-6.026407292	0.000434969	0.010163008	-	arahy.Tifrunner.gnm1.Arahy.09	17041228	17042499	-	875	-	-	-
arahy.Tifrunner.gnm1.ann1.W5V7W0	92.68125692	129.9006578	100.9420548	197.3249072	408.6610612	283.6611276	107.8413232	296.549032	-1.461682744	0.000435201	0.010163284	arahy.W5V7W0	arahy.Tifrunner.gnm1.Arahy.14	993719	1022076	-	11582	-	NUDIX hydrolase domain-like	NUDIX
arahy.Tifrunner.gnm1.ann1.8L0DUY	78.48009659	66.30346077	101.8767034	184.3323207	199.1503199	161.3388569	82.22008694	181.6071659	-1.137979452	0.000436033	0.010174023	arahy.8L0DUY	arahy.Tifrunner.gnm1.Arahy.06	16570332	16574194	-	1734	-	Homocysteine-binding domain	-
arahy.Tifrunner.gnm1.ann1.ZD5R9E	0.747429491	1.353131853	0	0	123.1738973	168.7203733	0.700187115	97.2980902	-7.186455651	0.000436102	0.010174023	arahy.ZD5R9E	arahy.Tifrunner.gnm1.Arahy.14	34381545	34385122	-	3485	-	-	-
arahy.Tifrunner.gnm1.ann1.Y30FFD	0.747429491	0	1.869297311	14.61665979	34.53473756	12.654028	0.872242267	20.60180845	-4.462950712	0.00043639	0.010175601	arahy.Y30FFD	arahy.Tifrunner.gnm1.Arahy.05	113046850	113048345	-	1113	-	-	-
arahy.Tifrunner.gnm1.ann1.NBI0A3	62.03664778	33.82829631	35.51664891	88.5119954	201.4526358	428.1279472	43.79386433	239.3641928	-2.444299336	0.000438552	0.01021052	arahy.NBI0A3	arahy.Tifrunner.gnm1.Arahy.14	8807784	8812061	+	1916	-	Homeobox domain-like	Myb_DNA-binding
arahy.Tifrunner.gnm1.ann1.6S81H9	17.1908783	6.765659263	30.84340563	43.03794272	419.0214824	122.3222706	18.26664773	194.7938986	-3.404343334	0.000439493	0.01022502	arahy.6S81H9	arahy.Tifrunner.gnm1.Arahy.15	154231128	154234357	+	1185	-	Proteinase inhibitor I3, Kunitz legume	-
arahy.Tifrunner.gnm1.ann1.E2H3M1	0	0	0	0	130.0808448	133.9217963	0	88.00088037	-8.928706075	0.000439619	0.01022502	arahy.E2H3M1	arahy.Tifrunner.gnm1.Arahy.14	130087982	130092230	-	2563	-	ARID DNA-binding domain	ARID
arahy.Tifrunner.gnm1.ann1.5KG3L9	0.747429491	1.353131853	0.934648655	1.62407331	69.06947513	49.56160965	1.011736666	40.0850527	-5.346298431	0.000446128	0.010357534	arahy.5KG3L9	arahy.Tifrunner.gnm1.Arahy.14	7878749	7880028	-	1073	-	Cytochrome P450	p450
arahy.Tifrunner.gnm1.ann1.N16MIT	10.46401288	10.82505482	22.43156773	123.4295716	70.22063305	40.07108865	14.57354514	77.90709775	-2.417272401	0.000448098	0.010390783	arahy.N16MIT	arahy.Tifrunner.gnm1.Arahy.09	10502135	10504712	+	2502	-	Cytochrome P450	p450
arahy.Tifrunner.gnm1.ann1.T12MEB	0	0	0	5.684256585	17.26736878	21.09004666	0	14.68055734	-6.341624439	0.000450721	0.010441237	arahy.T12MEB	arahy.Tifrunner.gnm1.Arahy.06	86020684	86021872	+	750	-	Terpene synthase, N-terminal domain	-
arahy.Tifrunner.gnm1.ann1.X7GI04	0.747429491	0	0	0	141.592424	127.5947823	0.249143164	89.72906877	-7.9948372	0.000450828	0.010441237	arahy.X7GI04	arahy.Tifrunner.gnm1.Arahy.14	966484	977435	+	2446	-	Stomatal closure-related actin-binding protein, actin-binding domain	-
arahy.Tifrunner.gnm1.ann1.V6RQGH	179.3830779	208.3823053	208.4266502	702.4117066	386.7890607	394.3838725	198.7306778	494.5282133	-1.317340212	0.00045118	0.010441237	arahy.V6RQGH	arahy.Tifrunner.gnm1.Arahy.03	128249422	128251349	-	1766	-	Zinc finger, Dof-type	zf-Dof
novel.1861	0	0	0	0	93.24379142	175.0473873	0	89.4303929	-8.952026275	0.000452945	0.01047683	-	arahy.Tifrunner.gnm1.Arahy.07	2443314	2446376	+	3063	-	-	-
arahy.Tifrunner.gnm1.ann1.77CZVH	0	0	0	0	3654.926392	3557.890871	0	2404.272421	-13.7009082	0.000453288	0.010479501	arahy.77CZVH	arahy.Tifrunner.gnm1.Arahy.14	119912591	119915395	-	1275	-	WRKY domain	WRKY
arahy.Tifrunner.gnm1.ann1.N6PQGP	0	0	1.869297311	32.4814662	13.81389503	17.92653966	0.623099104	21.4073003	-5.06437067	0.000454511	0.010498842	arahy.N6PQGP	arahy.Tifrunner.gnm1.Arahy.07	166419	168071	+	1653	-	Tetratricopeptide-like helical domain	-
arahy.Tifrunner.gnm1.ann1.KECW5Q	3.737147457	16.23758223	54.20962202	146.9786346	607.8113811	151.8483359	24.72811723	302.2127839	-3.611361301	0.00045458	0.010498842	arahy.KECW5Q	arahy.Tifrunner.gnm1.Arahy.15	158222881	158224805	-	1132	-	-	-
arahy.Tifrunner.gnm1.ann1.B9QMIW	452.9422717	663.0346077	700.9864916	2134.032329	1984.596252	1001.777216	605.654457	1706.801933	-1.495350773	0.000456477	0.010521574	arahy.B9QMIW	arahy.Tifrunner.gnm1.Arahy.20	118304787	118306945	-	2049	-	CCT domain	CCT
arahy.Tifrunner.gnm1.ann1.7LY3NN	2.989717965	0	0	3.24814662	109.3600023	89.6326983	0.996572655	67.41361574	-5.945963811	0.000459495	0.010575267	arahy.7LY3NN	arahy.Tifrunner.gnm1.Arahy.14	120536401	120540640	+	1242	-	GNAT domain	Acetyltransf_1
arahy.Tifrunner.gnm1.ann1.4Q5DUA	0	0	1.869297311	0.812036655	162.3132665	68.54265164	0.623099104	77.22265162	-6.908924398	0.000462993	0.010634538	arahy.4Q5DUA	arahy.Tifrunner.gnm1.Arahy.14	12085627	12099860	-	3188	-	-	adh_short
arahy.Tifrunner.gnm1.ann1.LPXF14	0	0	0	0	192.2433724	80.14217731	0	90.79518325	-8.973737668	0.000463942	0.010651038	arahy.LPXF14	arahy.Tifrunner.gnm1.Arahy.14	129121163	129122087	+	414	-	Glutamine synthetase, beta-Grasp domain	-
arahy.Tifrunner.gnm1.ann1.UW8EWK	0.747429491	5.41252741	3.738594622	7.308329895	98.99958101	66.43364698	3.299517174	57.5805193	-4.175828215	0.000469056	0.010736359	arahy.UW8EWK	arahy.Tifrunner.gnm1.Arahy.14	4321536	4323533	-	1071	-	NIF system FeS cluster assembly, NifU, C-terminal	-
novel.1687	0	0	0	15.42869645	8.058105431	13.70853033	0	12.39844407	-6.104737638	0.000470285	0.010759137	-	arahy.Tifrunner.gnm1.Arahy.06	93241337	93244027	+	839	-	-	-
novel.1392	0	0	0	0	112.813476	145.521322	0	86.11159933	-8.897412784	0.000470552	0.010759918	-	arahy.Tifrunner.gnm1.Arahy.05	93274724	93276128	+	1320	-	-	-
arahy.Tifrunner.gnm1.ann1.CN6NPZ	8.969153896	23.00324149	6.542540588	8.12036655	314.2661118	345.8767652	12.83831199	222.7544145	-4.130252515	0.000471582	0.010778124	arahy.CN6NPZ	arahy.Tifrunner.gnm1.Arahy.14	1966074	1979190	+	3153	-	Oligosaccharyl transferase, STT3 subunit	-
arahy.Tifrunner.gnm1.ann1.E8CB8M	0	0	0	0.812036655	36.8370534	67.48814931	0	35.04574646	-7.599508261	0.000472709	0.010783576	arahy.E8CB8M	arahy.Tifrunner.gnm1.Arahy.14	113521538	113527570	-	2898	-	Kelch repeat type 1	Kelch_1
arahy.Tifrunner.gnm1.ann1.QS9UFC	21.67545525	32.47516446	41.12454084	29.23331958	498.4513788	434.4549612	31.75838685	320.7132199	-3.337009323	0.00047273	0.010783576	arahy.QS9UFC	arahy.Tifrunner.gnm1.Arahy.14	1545263	1549390	+	1753	-	-	-
novel.1536	0	0	0	0	119.7204236	137.0853033	0	85.60190895	-8.888832224	0.000473774	0.010801436	-	arahy.Tifrunner.gnm1.Arahy.05	96414661	96415728	-	1068	-	-	-
arahy.Tifrunner.gnm1.ann1.X012TI	853.5644791	1008.08323	949.603034	2945.256948	1419.377714	3336.445382	937.0835811	2567.026681	-1.454166427	0.000475241	0.010829534	arahy.X012TI	arahy.Tifrunner.gnm1.Arahy.17	122349728	122354373	-	2792	-	Protein kinase domain	Pkinase
arahy.Tifrunner.gnm1.ann1.6RSI2J	14.20116033	4.059395558	5.607891933	105.5647652	324.6265331	8.436018664	7.956149275	146.2091056	-4.18010187	0.000476814	0.010860004	arahy.6RSI2J	arahy.Tifrunner.gnm1.Arahy.07	80880578	80883748	+	1620	-	Ribosomal protein S15	-
arahy.Tifrunner.gnm1.ann1.B0WXN9	2.242288474	0	0.934648655	1.62407331	46.04631675	132.867294	1.058979043	60.17922801	-5.722081962	0.00047872	0.010898039	arahy.B0WXN9	arahy.Tifrunner.gnm1.Arahy.14	111701645	111706844	-	2047	-	Phosphatidylinositol-glycan biosynthesis class S protein	-
arahy.Tifrunner.gnm1.ann1.JU6U3Y	14.20116033	0	14.01972983	15.42869645	465.0677992	305.8056766	9.406963389	262.1007241	-4.781639681	0.00047912	0.01090175	arahy.JU6U3Y	arahy.Tifrunner.gnm1.Arahy.01	101220388	101221125	+	632	-	Bet v I/Major latex protein	-
arahy.Tifrunner.gnm1.ann1.TQJ3R9	0.747429491	0	0	0	185.3364249	87.52369364	0.249143164	90.95337285	-8.014323223	0.000480425	0.010924494	arahy.TQJ3R9	arahy.Tifrunner.gnm1.Arahy.14	101018922	101020292	+	1104	-	-	-
arahy.Tifrunner.gnm1.ann1.JTAW3T	0	0	0	3.24814662	19.56968462	37.96208399	0	20.25997174	-6.807574149	0.000480593	0.010924494	arahy.JTAW3T	arahy.Tifrunner.gnm1.Arahy.14	14241329	14241979	+	327	-	EXS, C-terminal	-
arahy.Tifrunner.gnm1.ann1.IBMN6S	112.1144237	1074.386691	856.1381684	1353.665104	27730.24311	4287.606486	680.879761	11123.83823	-4.030388176	0.000482724	0.01095908	arahy.IBMN6S	arahy.Tifrunner.gnm1.Arahy.14	7196309	7197951	+	988	-	-	-
arahy.Tifrunner.gnm1.ann1.MM0VDP	1.494858983	1.353131853	0.934648655	0	98.99958101	171.8838803	1.26087983	90.2944871	-6.159938009	0.00048358	0.010970745	arahy.MM0VDP	arahy.Tifrunner.gnm1.Arahy.14	101860963	101867888	-	2457	-	Major facilitator superfamily	MFS_1
arahy.Tifrunner.gnm1.ann1.RB2TUX	0	0	0	21.92498969	2.302315838	47.45260498	0	23.8933035	-7.048943984	0.000484749	0.010986443	arahy.RB2TUX	arahy.Tifrunner.gnm1.Arahy.15	153244487	153245943	-	396	-	-	-
arahy.Tifrunner.gnm1.ann1.8FHU3N	0.747429491	0	0	2.436109965	36.8370534	49.56160965	0.249143164	29.61159101	-6.393232477	0.000485881	0.011001265	arahy.8FHU3N	arahy.Tifrunner.gnm1.Arahy.14	111887669	111891766	-	2100	-	-	-
novel.5571	0	0	0	0.812036655	31.08126381	75.92416797	0	35.93915615	-7.635981783	0.000486119	0.011001265	-	arahy.Tifrunner.gnm1.Arahy.20	124388910	124390351	+	639	-	-	-
novel.3981	8.969153896	1.353131853	0.934648655	3.24814662	156.557477	209.8459643	3.752311468	123.2171959	-4.995895588	0.000486577	0.011006247	-	arahy.Tifrunner.gnm1.Arahy.14	136365502	136368376	-	729	-	PF00366:Ribosomal protein S17	-
novel.1972	0	0	0	21.92498969	8.058105431	10.54502333	0	13.50937282	-6.230674804	0.00048773	0.011026903	-	arahy.Tifrunner.gnm1.Arahy.07	642758	645116	-	674	-	-	-
arahy.Tifrunner.gnm1.ann1.W7ULQG	0	0	0	0	232.5338996	55.88862365	0	96.14084108	-9.056274146	0.000488616	0.011041521	arahy.W7ULQG	arahy.Tifrunner.gnm1.Arahy.14	137590698	137592107	+	1410	-	UDP-glucuronosyl/UDP-glucosyltransferase	UDPGT
arahy.Tifrunner.gnm1.ann1.QQT54I	0	0	2.803945966	124.2416082	25.32547421	8.436018664	0.934648655	52.66770037	-5.7871256	0.000489778	0.01106235	arahy.QQT54I	arahy.Tifrunner.gnm1.Arahy.07	1312723	1315980	+	2598	-	Leucine-rich repeat	-
arahy.Tifrunner.gnm1.ann1.HF5IIF	0	0	0	0	173.8248457	87.52369364	0	87.11617979	-8.914057242	0.000490786	0.011079688	arahy.HF5IIF	arahy.Tifrunner.gnm1.Arahy.14	160957	163752	-	1714	-	FYVE zinc finger	FYVE
arahy.Tifrunner.gnm1.ann1.P8N4GI	0	0	0	0	199.1503199	71.70615864	0	90.28549286	-8.965605392	0.00049246	0.01111205	arahy.P8N4GI	arahy.Tifrunner.gnm1.Arahy.07	2386778	2387887	-	1110	-	-	-
arahy.Tifrunner.gnm1.ann1.048NTX	95.67097489	78.48164745	70.09864916	114.4971684	562.9162223	564.1587481	81.4170905	413.8573796	-2.344112054	0.000494861	0.011160769	arahy.048NTX	arahy.Tifrunner.gnm1.Arahy.14	10345812	10357507	-	4625	-	Armadillo-type fold	-
arahy.Tifrunner.gnm1.ann1.D35N6W	0	0	0	0	95.54610726	161.3388569	0	85.6283214	-8.889322392	0.000495798	0.011176416	arahy.D35N6W	arahy.Tifrunner.gnm1.Arahy.14	28825523	28826845	+	357	-	-	-
arahy.Tifrunner.gnm1.ann1.3LC649	0	0	0	0	100.1507389	155.0118429	0	85.05419396	-8.879604235	0.000497023	0.011197257	arahy.3LC649	arahy.Tifrunner.gnm1.Arahy.20	38183451	38186567	+	376	-	-	-
arahy.Tifrunner.gnm1.ann1.EYR4CZ	0	2.706263705	2.803945966	5.684256585	110.5111602	48.50710732	1.836736557	54.90084137	-4.961693669	0.000497208	0.011197257	arahy.EYR4CZ	arahy.Tifrunner.gnm1.Arahy.14	136404904	136405446	+	543	-	-	-
arahy.Tifrunner.gnm1.ann1.71VUPL	507.5046246	397.8207646	611.2602207	813.6607283	1793.504037	1808.471501	505.5285366	1471.878756	-1.540893137	0.000498528	0.011221494	arahy.71VUPL	arahy.Tifrunner.gnm1.Arahy.14	6202215	6205407	-	1352	-	-	Glyoxalase
novel.3212	0	0	0	20.30091638	9.20926335	9.490520997	0	13.00023357	-6.174855861	0.000499213	0.011231451	-	arahy.Tifrunner.gnm1.Arahy.12	15365305	15368227	+	1063	-	-	-
arahy.Tifrunner.gnm1.ann1.G4MKTQ	9.716583387	37.88769187	34.58200025	30.04535624	696.4505409	317.4052022	27.39542517	347.9670331	-3.672441806	0.000499614	0.011234968	arahy.G4MKTQ	arahy.Tifrunner.gnm1.Arahy.14	139474858	139478706	-	2528	-	Serine-threonine/tyrosine-protein kinase, catalytic domain	Pkinase_Tyr
arahy.Tifrunner.gnm1.ann1.IIM5IQ	71.00580167	139.3725808	113.0924873	194.0767606	757.4619106	460.8175195	107.8236233	470.7853969	-2.128667995	0.000501679	0.011270409	arahy.IIM5IQ	arahy.Tifrunner.gnm1.Arahy.14	124854348	124863766	+	5965	-	Phospholipase D, C-terminal	C2
arahy.Tifrunner.gnm1.ann1.U4RKM8	13.45373084	9.471922968	19.62762176	12.99258648	253.2547421	244.6445413	14.18442519	170.29729	-3.579288181	0.000502244	0.011277621	arahy.U4RKM8	arahy.Tifrunner.gnm1.Arahy.14	139954245	139956447	-	852	-	Ribosome biogenesis factor NIP7-like	-
arahy.Tifrunner.gnm1.ann1.FUNI06	0.747429491	0	0.934648655	0.812036655	67.91831721	69.59715398	0.560692716	46.10916928	-6.236013023	0.000502859	0.011285931	arahy.FUNI06	arahy.Tifrunner.gnm1.Arahy.14	27885721	27889486	+	2001	-	-	PPR
arahy.Tifrunner.gnm1.ann1.0B6HPH	0.747429491	0	0	0.812036655	67.91831721	59.05213065	0.249143164	42.5941615	-6.918719692	0.000503317	0.0112907	arahy.0B6HPH	arahy.Tifrunner.gnm1.Arahy.14	22019883	22024017	-	1365	-	RNA recognition motif domain	-
arahy.Tifrunner.gnm1.ann1.1TFV27	12.70630135	4.059395558	4.673243277	44.66201603	89.79031766	27.41706066	7.146313396	53.95646478	-2.876065859	0.00050432	0.011305949	arahy.1TFV27	arahy.Tifrunner.gnm1.Arahy.14	6187774	6190854	-	2807	-	-	-
arahy.Tifrunner.gnm1.ann1.JF5U6Q	0	0	0	0	151.9528453	101.232224	0	84.39502308	-8.868283671	0.000504732	0.011305949	arahy.JF5U6Q	arahy.Tifrunner.gnm1.Arahy.14	15905981	15910056	-	1914	-	-	-
arahy.Tifrunner.gnm1.ann1.Q75YW2	21.67545525	52.77214225	25.2355137	191.6406506	81.73221223	134.9762986	33.22770373	136.1163871	-2.053551782	0.000508232	0.011373301	arahy.Q75YW2	arahy.Tifrunner.gnm1.Arahy.05	9619508	9620080	-	573	-	EF-hand domain	-
arahy.Tifrunner.gnm1.ann1.Z2ZW8Z	0	0	0	9.74443986	9.20926335	18.98104199	0	12.64491507	-6.129323066	0.000508605	0.011376116	arahy.Z2ZW8Z	arahy.Tifrunner.gnm1.Arahy.10	108350392	108350712	+	216	-	-	-
novel.5532	0	0	0	0	97.8484231	155.0118429	0	84.28675535	-8.866527286	0.000510677	0.011412896	-	arahy.Tifrunner.gnm1.Arahy.20	72329376	72332695	+	1342	-	PF03004:Plant transposase (Ptta/En/Spm family)	-
arahy.Tifrunner.gnm1.ann1.42PK2U	1.494858983	0	1.869297311	0	195.6968462	158.1753499	1.121385431	117.9573987	-6.656448164	0.000510744	0.011412896	arahy.42PK2U	arahy.Tifrunner.gnm1.Arahy.14	20948137	20950349	+	1763	-	-	-
novel.3881	0	0	0	0	98.99958101	151.8483359	0	83.61597232	-8.854993191	0.000518652	0.01157838	-	arahy.Tifrunner.gnm1.Arahy.14	9440001	9445682	-	3093	-	PF01301:Glycosyl hydrolases family 35	-
arahy.Tifrunner.gnm1.ann1.P8184S	0	1.353131853	3.738594622	10.55647652	69.06947513	37.96208399	1.697242158	39.19601188	-4.552076363	0.000520396	0.011611673	arahy.P8184S	arahy.Tifrunner.gnm1.Arahy.14	11124922	11127008	+	774	-	Glycolipid transfer protein domain	-
arahy.Tifrunner.gnm1.ann1.F2F8FV	2.989717965	2.706263705	0.934648655	0.812036655	110.5111602	126.54028	2.210210109	79.2878256	-5.165539951	0.000523708	0.01167994	arahy.F2F8FV	arahy.Tifrunner.gnm1.Arahy.14	107662197	107667412	-	1217	-	Oxoglutarate/iron-dependent dioxygenase	2OG-FeII_Oxy
arahy.Tifrunner.gnm1.ann1.SHH15X	43.3509105	50.06587854	46.73243277	120.1814249	115.1157919	85.41468897	46.71640727	106.9039686	-1.200394811	0.000526198	0.011729792	arahy.SHH15X	arahy.Tifrunner.gnm1.Arahy.17	121369829	121374106	-	3751	-	-	-
arahy.Tifrunner.gnm1.ann1.F130JL	7.474294913	1.353131853	0	4.060183275	56.40673802	459.7630172	2.942475589	173.4099795	-5.843782242	0.000527922	0.011762529	arahy.F130JL	arahy.Tifrunner.gnm1.Arahy.14	28869518	28874530	-	2370	-	-	-
arahy.Tifrunner.gnm1.ann1.S5T91D	32.13946813	16.23758223	16.8236758	21.92498969	315.4172697	334.2772396	21.73357538	223.8731663	-3.357667185	0.000528355	0.011766487	arahy.S5T91D	arahy.Tifrunner.gnm1.Arahy.14	645936	657027	-	6139	-	-	-
novel.1482	1946.306395	2288.145963	1747.792986	3498.25391	3115.033328	3945.94773	1994.081781	3519.744989	-0.82017275	0.000528845	0.011771712	-	arahy.Tifrunner.gnm1.Arahy.05	32593258	32595113	-	1856	-	PF07816:Protein of unknown function (DUF1645)	-
arahy.Tifrunner.gnm1.ann1.GDAP1Y	0	0	0	0	225.6269521	53.77961898	0	93.13552369	-9.010442285	0.000530885	0.011811414	arahy.GDAP1Y	arahy.Tifrunner.gnm1.Arahy.14	16330566	16332206	+	1119	-	Bet v I/Major latex protein	-
arahy.Tifrunner.gnm1.ann1.Y3S9ZW	0	0	0	0	94.39494934	155.0118429	0	83.13559743	-8.846687011	0.000532332	0.011837905	arahy.Y3S9ZW	arahy.Tifrunner.gnm1.Arahy.20	44803216	44807445	+	1548	-	-	-
arahy.Tifrunner.gnm1.ann1.6CSL00	17.93830779	35.18142817	54.20962202	158.3471477	149.6505294	99.1232193	35.77645266	135.7069655	-1.92914243	0.000534818	0.011887442	arahy.6CSL00	arahy.Tifrunner.gnm1.Arahy.17	3190964	3192103	-	745	-	-	-
arahy.Tifrunner.gnm1.ann1.DGZF1S	83.71210303	426.2365335	438.3502194	1990.301841	2393.257313	946.943095	316.0996187	1776.834083	-2.492007978	0.00053588	0.011905313	arahy.DGZF1S	arahy.Tifrunner.gnm1.Arahy.09	30428380	30430586	-	961	-	-	-
arahy.Tifrunner.gnm1.ann1.LFQD4L	0.747429491	1.353131853	1.869297311	1.62407331	80.58105431	51.67061432	1.323286218	44.62524731	-5.092148435	0.000538436	0.011956344	arahy.LFQD4L	arahy.Tifrunner.gnm1.Arahy.14	104383651	104388577	-	2289	-	Serine-threonine/tyrosine-protein kinase, catalytic domain	Pkinase_Tyr
arahy.Tifrunner.gnm1.ann1.NGDJ3K	169.6664945	93.36609782	154.2170282	285.0248659	343.0450598	457.6540125	139.0832068	361.9079794	-1.373852382	0.000539091	0.011965122	arahy.NGDJ3K	arahy.Tifrunner.gnm1.Arahy.14	137820233	137824313	+	3679	-	Saccharopine dehydrogenase, NADP binding domain	Saccharop_dh
arahy.Tifrunner.gnm1.ann1.ED1SF9	967.1737617	1253.000095	1073.911305	2005.730538	1852.213091	2821.848243	1098.028387	2226.597291	-1.020464477	0.000539883	0.011976924	arahy.ED1SF9	arahy.Tifrunner.gnm1.Arahy.06	4802943	4804061	+	1119	-	-	-
arahy.Tifrunner.gnm1.ann1.MYJ1G5	306.4460914	438.4147202	257.9630289	618.7719311	795.4501219	975.414658	334.2746135	796.5455703	-1.254562471	0.000540153	0.011977149	arahy.MYJ1G5	arahy.Tifrunner.gnm1.Arahy.13	13590233	13594301	+	2856	-	-	-
arahy.Tifrunner.gnm1.ann1.YU9IEB	196.5739562	113.6630756	100.9420548	284.2128293	405.2075874	511.4336315	137.0596955	400.2846827	-1.541938792	0.000545949	0.012077331	arahy.YU9IEB	arahy.Tifrunner.gnm1.Arahy.06	112372980	112378721	+	3208	-	WD40-repeat-containing domain	-
arahy.Tifrunner.gnm1.ann1.311ZAG	27.65489118	44.65335113	24.30086504	34.10553951	260.1616896	723.3886004	32.20303578	339.2186099	-3.400474062	0.000547338	0.012101552	arahy.311ZAG	arahy.Tifrunner.gnm1.Arahy.14	29237778	29245395	-	3409	-	Peptidase S8/S53 domain	Peptidase_S8
arahy.Tifrunner.gnm1.ann1.8D41M7	15.69601932	12.17818667	85.05302765	160.7832577	483.4863259	287.8791369	37.64241121	310.7162402	-3.040914165	0.000548719	0.012126276	arahy.8D41M7	arahy.Tifrunner.gnm1.Arahy.09	1793477	1796205	-	1373	-	O-methyltransferase, family 2	-
arahy.Tifrunner.gnm1.ann1.U8U4T8	1.494858983	0	0	0	197.999162	170.8293779	0.498286328	122.9428467	-7.75829889	0.000549735	0.012142896	arahy.U8U4T8	arahy.Tifrunner.gnm1.Arahy.14	118949210	118952605	+	1579	-	-	-
arahy.Tifrunner.gnm1.ann1.RPGZ11	0.747429491	0	2.803945966	2.436109965	102.4530548	51.67061432	1.183791819	52.18659302	-5.406904659	0.000550369	0.012148222	arahy.RPGZ11	arahy.Tifrunner.gnm1.Arahy.14	376311	383228	-	2175	-	-	-
arahy.Tifrunner.gnm1.ann1.3A0B2Z	22.42288474	35.18142817	28.03945966	90.13606871	59.86021178	118.1042613	28.54792419	89.36684726	-1.660422829	0.000550503	0.012148222	arahy.3A0B2Z	arahy.Tifrunner.gnm1.Arahy.20	140586510	140592398	+	3430	-	-	-
arahy.Tifrunner.gnm1.ann1.2XJ7V7	9.716583387	9.471922968	13.08508118	25.98517296	55.2555801	112.8317496	10.75786251	64.69083423	-2.582665758	0.000554008	0.012219727	arahy.2XJ7V7	arahy.Tifrunner.gnm1.Arahy.14	25017738	25021366	-	2708	-	-	-
arahy.Tifrunner.gnm1.ann1.M032NN	0	0	0	0	80.58105431	169.7748756	0	83.45197664	-8.85219733	0.00055601	0.01225215	arahy.M032NN	arahy.Tifrunner.gnm1.Arahy.14	101872336	101874169	-	468	-	DNA-directed RNA polymerase, subunit N/Rpb10	-
arahy.Tifrunner.gnm1.ann1.Q9B6CW	35.87661558	17.59071408	36.45129756	148.6027079	216.4176887	61.16113531	29.97287574	142.0605106	-2.233924253	0.000556472	0.012256481	arahy.Q9B6CW	arahy.Tifrunner.gnm1.Arahy.13	22185745	22187329	-	1305	-	Zinc finger, C3HC4 RING-type	zf-C3HC4
arahy.Tifrunner.gnm1.ann1.9TDX6K	178.6356484	193.4978549	110.2885413	474.2294065	514.5675897	295.2606532	160.8073482	428.0192165	-1.413936368	0.000559974	0.012327712	arahy.9TDX6K	arahy.Tifrunner.gnm1.Arahy.16	141113359	141118444	+	3824	-	WD40-repeat-containing domain	WD40
novel.4459	11.21144237	5.41252741	15.88902714	43.84997937	39.13936924	56.94312598	10.83766564	46.6441582	-2.076628687	0.000562059	0.012367719	-	arahy.Tifrunner.gnm1.Arahy.16	1410639	1411420	-	782	-	-	-
arahy.Tifrunner.gnm1.ann1.A1R83D	36.62404507	59.53780151	85.9876763	133.1740114	591.6951703	236.2085226	60.71650763	320.3592348	-2.400052356	0.000563835	0.012400876	arahy.A1R83D	arahy.Tifrunner.gnm1.Arahy.15	11464738	11467508	+	2380	-	NmrA-like domain	NmrA
novel.2934	781.0638184	1442.438555	1740.315796	4124.334171	2967.685115	3400.770024	1321.272723	3497.596436	-1.404852508	0.000564137	0.012401604	-	arahy.Tifrunner.gnm1.Arahy.11	44225444	44226893	+	1450	-	PF00847:AP2 domain	AP2
novel.2663	0.747429491	0	0	12.18054983	10.36042127	23.19905133	0.249143164	15.24667414	-5.437650867	0.000569411	0.012505615	-	arahy.Tifrunner.gnm1.Arahy.10	53609186	53609657	+	472	-	-	-
arahy.Tifrunner.gnm1.ann1.9H9I7P	5.232006439	8.118791115	11.21578387	17.86480641	101.3018969	67.48814931	8.188860473	62.21828419	-2.928836528	0.000570511	0.012518865	arahy.9H9I7P	arahy.Tifrunner.gnm1.Arahy.14	3790030	3797352	+	1453	-	-	-
arahy.Tifrunner.gnm1.ann1.3S39J7	2.242288474	0	0	1.62407331	108.2088444	79.08767497	0.747429491	62.97353088	-6.247027845	0.00057253	0.012556162	arahy.3S39J7	arahy.Tifrunner.gnm1.Arahy.14	1358148	1364382	-	1619	-	Fumarate reductase/succinate dehydrogenase, transmembrane subunit	-
arahy.Tifrunner.gnm1.ann1.4LV4GA	13.45373084	13.53131853	7.477189244	28.42128293	72.52294888	62.21563765	11.48741287	54.38662315	-2.242600344	0.000575789	0.012609642	arahy.4LV4GA	arahy.Tifrunner.gnm1.Arahy.01	8968608	8969630	+	1023	-	-	-
arahy.Tifrunner.gnm1.ann1.4ZR0FI	19.43316677	12.17818667	4.673243277	74.70737226	41.44168508	80.14217731	12.09486557	65.43041155	-2.425215502	0.000579026	0.012674508	arahy.4ZR0FI	arahy.Tifrunner.gnm1.Arahy.02	95987247	95992534	-	3204	-	NB-ARC	NB-ARC
arahy.Tifrunner.gnm1.ann1.RGR7TN	0	0	0	0	109.3600023	127.5947823	0	78.98492819	-8.772736816	0.000584398	0.012767141	arahy.RGR7TN	arahy.Tifrunner.gnm1.Arahy.06	2916045	2919531	+	863	-	-	-
arahy.Tifrunner.gnm1.ann1.92UJ4W	74.74294913	60.89093336	123.3736225	169.7156609	322.3242173	350.0947745	86.33583501	280.7115509	-1.69699842	0.000584642	0.012767141	arahy.92UJ4W	arahy.Tifrunner.gnm1.Arahy.14	137296781	137301044	-	1367	-	Nucleosome assembly protein (NAP)	-
arahy.Tifrunner.gnm1.ann1.3A36EA	0	0	0	0	62.16252761	195.0829316	0	85.7484864	-8.891412164	0.000585152	0.012772216	arahy.3A36EA	arahy.Tifrunner.gnm1.Arahy.14	111677965	111683840	-	3267	-	Phosphatidylinositol-glycan biosynthesis class S protein	-
arahy.Tifrunner.gnm1.ann1.ZG36KZ	25.4126027	66.30346077	33.6473516	90.13606871	416.7191666	195.0829316	41.78780502	233.979389	-2.493419193	0.000589103	0.012852374	arahy.ZG36KZ	arahy.Tifrunner.gnm1.Arahy.14	132977003	132984224	-	3900	-	Zinc finger, CCCH-type	zf-CCCH
novel.3882	0	0	0	0	90.94147558	148.6848289	0	79.87543484	-8.788957457	0.000589632	0.012857832	-	arahy.Tifrunner.gnm1.Arahy.14	9566517	9570642	-	2809	-	-	-
arahy.Tifrunner.gnm1.ann1.KPY0UD	0	0	0	0	87.48800183	152.9028383	0	80.13028004	-8.793562433	0.000591981	0.012897764	arahy.KPY0UD	arahy.Tifrunner.gnm1.Arahy.14	9291182	9294783	-	3119	-	Arf GTPase activating protein	-
novel.5541	0	0	0	0	95.54610726	142.357815	0	79.3013074	-8.778536009	0.000592023	0.012897764	-	arahy.Tifrunner.gnm1.Arahy.20	91708755	91712811	+	2124	-	PF00153:Mitochondrial carrier protein|PF14576:Sieve element occlusion N-terminus|PF00198:2-oxoacid dehydrogenases acyltransferase (catalytic domain)	Mito_carr
arahy.Tifrunner.gnm1.ann1.IZ1RGH	845.3427547	1887.618934	859.876763	3686.646414	2730.546583	4922.41689	1197.612817	3779.869962	-1.658897783	0.000593546	0.012924833	arahy.IZ1RGH	arahy.Tifrunner.gnm1.Arahy.01	18462935	18468964	+	2301	-	NRAMP family	-
arahy.Tifrunner.gnm1.ann1.VHAI7W	0	0	0.934648655	0	2774.290584	1165.225078	0.311549552	1313.171887	-11.86663384	0.000594747	0.01294488	arahy.VHAI7W	arahy.Tifrunner.gnm1.Arahy.14	9843532	9845354	-	1696	-	Photosystem I PsaF, reaction centre subunit III	-
novel.5574	0	0	0	0	78.27873848	165.5568663	0	81.27853492	-8.814117079	0.000595468	0.012954452	-	arahy.Tifrunner.gnm1.Arahy.20	126107794	126109481	+	1341	-	-	-
novel.3794	0	0	0	0	122.0227394	112.8317496	0	78.28482967	-8.759860273	0.000596011	0.01296014	-	arahy.Tifrunner.gnm1.Arahy.14	82743608	82747633	+	2462	-	PF03004:Plant transposase (Ptta/En/Spm family)	-
arahy.Tifrunner.gnm1.ann1.KCM1HB	289.2552131	253.0356564	235.5314612	406.8303642	496.149063	462.9265242	259.2741102	455.3019838	-0.809961724	0.00059898	0.013016874	arahy.KCM1HB	arahy.Tifrunner.gnm1.Arahy.11	116558745	116563900	+	3711	-	Tetratricopeptide-like helical domain	-
arahy.Tifrunner.gnm1.ann1.6FZ3DA	0	0	0	0	2042.154148	3844.715506	0	1962.289885	-13.4078503	0.000599319	0.013016874	arahy.6FZ3DA	arahy.Tifrunner.gnm1.Arahy.14	127935894	127941898	-	2794	-	Glycoside hydrolase 35, catalytic domain	SNF2_N
arahy.Tifrunner.gnm1.ann1.D7FRIU	109.1247057	120.4287349	113.0924873	203.0091638	316.5684277	218.2819829	114.2153093	245.9531914	-1.106412316	0.000599467	0.013016874	arahy.D7FRIU	arahy.Tifrunner.gnm1.Arahy.09	110488567	110492873	-	3492	-	-	-
arahy.Tifrunner.gnm1.ann1.XG2Y2X	0	0	0.934648655	0	133.5343186	106.5047356	0.311549552	80.01301807	-7.829410816	0.000605682	0.013139457	arahy.XG2Y2X	arahy.Tifrunner.gnm1.Arahy.14	2341005	2348636	-	1970	-	UbiA prenyltransferase family	UbiA
arahy.Tifrunner.gnm1.ann1.2T6Q54	145.0013213	110.9568119	128.9815145	281.7767193	252.1035842	217.2274806	128.3132159	250.3692614	-0.960337727	0.000606253	0.013142732	arahy.2T6Q54	arahy.Tifrunner.gnm1.Arahy.12	106320279	106325495	+	3139	-	-	-
arahy.Tifrunner.gnm1.ann1.HGAE8N	257.115745	240.8574697	268.2441641	422.2590606	777.0315952	534.6326828	255.405793	577.9744462	-1.176690519	0.000606403	0.013142732	arahy.HGAE8N	arahy.Tifrunner.gnm1.Arahy.07	72393119	72402762	+	4764	-	Transcription factor, GTP-binding domain	GTP_EFTU
arahy.Tifrunner.gnm1.ann1.LTQN7Y	11.95887186	14.88445038	20.56227042	67.39904237	65.61600137	37.96208399	15.80186422	56.99237591	-1.855574782	0.000610345	0.013221942	arahy.LTQN7Y	arahy.Tifrunner.gnm1.Arahy.15	14641249	14641866	+	618	-	Pectinesterase inhibitor domain	-
arahy.Tifrunner.gnm1.ann1.I9FVBP	257.115745	273.3326342	311.2380023	430.3794272	1034.890969	871.018927	280.5621272	778.7631077	-1.472272279	0.000612622	0.013258816	arahy.I9FVBP	arahy.Tifrunner.gnm1.Arahy.14	131191240	131198605	+	4434	-	-	-
arahy.Tifrunner.gnm1.ann1.CYM12R	0	0	0.934648655	0	146.1970557	94.90520997	0.311549552	80.36742188	-7.835761657	0.000613532	0.013272274	arahy.CYM12R	arahy.Tifrunner.gnm1.Arahy.14	113269769	113273568	-	711	-	-	MIF
arahy.Tifrunner.gnm1.ann1.Q6PWNF	0	1.353131853	0	31.66942955	12.66273711	8.436018664	0.451043951	17.58939511	-5.650677428	0.000616232	0.013323693	arahy.Q6PWNF	arahy.Tifrunner.gnm1.Arahy.06	108445318	108448266	-	1988	-	Wall-associated receptor kinase, galacturonan-binding domain	EGF_CA
arahy.Tifrunner.gnm1.ann1.YGBE80	32.88689762	14.88445038	19.62762176	33.29350286	192.2433724	282.6066252	22.46632325	169.3811668	-2.904283949	0.000616487	0.013323693	arahy.YGBE80	arahy.Tifrunner.gnm1.Arahy.14	4011272	4016586	-	2780	-	DEAD/DEAH box helicase domain	DEAD
arahy.Tifrunner.gnm1.ann1.VYP3BN	0	0	0	0	98.99958101	133.9217963	0	77.6404591	-8.747979642	0.000618231	0.013355128	arahy.VYP3BN	arahy.Tifrunner.gnm1.Arahy.14	97878655	97893795	-	1125	-	-	-
arahy.Tifrunner.gnm1.ann1.SIQ1MV	0	0	0	0	123.1738973	107.559238	0	76.91104509	-8.734303674	0.000625156	0.013496239	arahy.SIQ1MV	arahy.Tifrunner.gnm1.Arahy.14	36778969	36783877	-	2645	-	GPI mannosyltransferase 2	-
novel.2603	0	0	0	0	117.4181077	112.8317496	0	76.74995245	-8.731289222	0.000626641	0.013511478	-	arahy.Tifrunner.gnm1.Arahy.10	55803	60496	+	4281	-	PF13976:GAG-pre-integrase domain|PF00665:Integrase core domain|PF07727:Reverse transcriptase (RNA-dependent DNA polymerase)|PF14244:gag-polypeptide of LTR copia-type	RVT_2
arahy.Tifrunner.gnm1.ann1.85QD0P	0	0	0	0	132.3831607	99.1232193	0	77.16879332	-8.739114513	0.000627103	0.013515118	arahy.85QD0P	arahy.Tifrunner.gnm1.Arahy.14	12294862	12298062	-	1421	-	Ribose 5-phosphate isomerase, type A	Rib_5-P_isom_A
arahy.Tifrunner.gnm1.ann1.AV02JU	0	1.353131853	0.934648655	1.62407331	50.65094843	69.59715398	0.762593503	40.62405857	-5.860382445	0.000630123	0.013573841	arahy.AV02JU	arahy.Tifrunner.gnm1.Arahy.20	136232562	136234932	+	850	-	Tetratricopeptide-like helical domain	SNF2_N
arahy.Tifrunner.gnm1.ann1.W7LA7X	79.97495557	86.60043856	145.8051903	217.6258235	309.6614802	274.1706066	104.1268615	267.1526368	-1.357378595	0.000630726	0.013580499	arahy.W7LA7X	arahy.Tifrunner.gnm1.Arahy.15	160257301	160261946	-	2237	-	Acyl transferase/acyl hydrolase/lysophospholipase	-
arahy.Tifrunner.gnm1.ann1.CLI46N	38.86633355	48.71274669	24.30086504	58.46663916	271.6732688	280.4976206	37.29331509	203.5458429	-2.451002876	0.000633811	0.013622526	arahy.CLI46N	arahy.Tifrunner.gnm1.Arahy.14	15360097	15367160	-	3050	-	-	-
novel.3894	0	0	0	0	241.7431629	37.96208399	0	93.23508231	-9.011978164	0.00063386	0.013622526	-	arahy.Tifrunner.gnm1.Arahy.14	17663410	17664036	-	627	-	-	-
arahy.Tifrunner.gnm1.ann1.UK8Y7I	25.4126027	0	1.869297311	71.45922564	310.8126381	262.5710809	9.093966672	214.9476482	-4.533243964	0.000634787	0.013636092	arahy.UK8Y7I	arahy.Tifrunner.gnm1.Arahy.20	21339855	21364669	+	2892	-	-	-
novel.3829	1.494858983	0	0	0	149.6505294	199.3009409	0.498286328	116.3171568	-7.67853948	0.000635739	0.013650185	-	arahy.Tifrunner.gnm1.Arahy.14	127724077	127725955	+	882	-	-	-
arahy.Tifrunner.gnm1.ann1.PDLP37	997.0709414	1127.158833	1112.2319	1555.862231	1632.341929	1713.566291	1078.820558	1633.923484	-0.599387939	0.0006421	0.013780336	arahy.PDLP37	arahy.Tifrunner.gnm1.Arahy.08	32550924	32552533	+	1156	-	-	-
arahy.Tifrunner.gnm1.ann1.PS1TRN	1218.310071	1136.630756	1507.588281	3070.310593	3106.975223	1967.701353	1287.509703	2714.995723	-1.076209573	0.000642616	0.013785002	arahy.PS1TRN	arahy.Tifrunner.gnm1.Arahy.18	130018230	130021618	+	2741	-	F-box domain	F-box
novel.3942	0	0	0	0	109.3600023	118.1042613	0	75.82142119	-8.713737994	0.000647081	0.013850028	-	arahy.Tifrunner.gnm1.Arahy.14	99689724	99693847	-	1112	-	-	-
novel.1798	0	0	0	8.12036655	13.81389503	12.654028	0	11.52942986	-5.993974344	0.00064715	0.013850028	-	arahy.Tifrunner.gnm1.Arahy.06	84646555	84647340	-	786	-	-	-
arahy.Tifrunner.gnm1.ann1.7FBU4T	26.90746169	23.00324149	35.51664891	17.86480641	431.6842195	547.2867108	28.47578403	332.2785789	-3.542626997	0.000648259	0.013867336	arahy.7FBU4T	arahy.Tifrunner.gnm1.Arahy.14	37030393	37033579	-	1433	-	DNA-directed RNA polymerase, insert domain	RNA_pol_A_bac
arahy.Tifrunner.gnm1.ann1.14R6PY	8.221724404	6.765659263	2.803945966	9.74443986	203.7549516	52.72511665	5.930443211	88.74150271	-3.899662004	0.000649393	0.013885141	arahy.14R6PY	arahy.Tifrunner.gnm1.Arahy.15	157587253	157590510	+	1684	-	Oxoglutarate/iron-dependent dioxygenase	2OG-FeII_Oxy
arahy.Tifrunner.gnm1.ann1.I3LLGY	4.484576948	2.706263705	6.542540588	4.87221993	123.1738973	90.68720064	4.577793747	72.91110596	-3.976115751	0.000651808	0.013921144	arahy.I3LLGY	arahy.Tifrunner.gnm1.Arahy.14	4494906	4496105	+	1200	-	-	-
arahy.Tifrunner.gnm1.ann1.IJR7LR	24.66517321	17.59071408	7.477189244	34.10553951	127.778529	186.6469129	16.57769218	116.1769938	-2.803429314	0.000651983	0.013921144	arahy.IJR7LR	arahy.Tifrunner.gnm1.Arahy.14	139677932	139682383	-	2782	-	DYW domain	-
novel.886	0	0	0	0	96.69726518	130.7582893	0	75.81851816	-8.713711606	0.000657066	0.014016697	-	arahy.Tifrunner.gnm1.Arahy.03	42330633	42332861	-	1725	-	-	-
arahy.Tifrunner.gnm1.ann1.FBGI2B	0	0	4.673243277	0.812036655	1717.527615	1194.751143	1.557747759	971.0302649	-9.272407988	0.00065754	0.01402032	arahy.FBGI2B	arahy.Tifrunner.gnm1.Arahy.14	97240315	97244533	+	2108	-	Tetratricopeptide-like helical domain	-
novel.3856	0	0	0	0	98.99958101	127.5947823	0	75.53145444	-8.708231121	0.000660359	0.014067423	-	arahy.Tifrunner.gnm1.Arahy.14	139760091	139762618	+	2283	-	-	-
arahy.Tifrunner.gnm1.ann1.ZIY9RH	5.232006439	25.7095052	30.84340563	117.745315	94.39494934	114.9407543	20.59497242	109.0270062	-2.419922625	0.00066487	0.014156971	arahy.ZIY9RH	arahy.Tifrunner.gnm1.Arahy.14	6314026	6317829	-	2376	-	-	-
novel.3966	0	0	0	0	79.4298964	151.8483359	0	77.09274411	-8.737807075	0.000665866	0.014171632	-	arahy.Tifrunner.gnm1.Arahy.14	129385781	129388534	-	1275	-	-	-
arahy.Tifrunner.gnm1.ann1.Q1327U	6.726865422	4.059395558	12.15043252	68.21107902	33.38357964	30.58056766	7.6455645	44.05840877	-2.510151287	0.000666787	0.014178135	arahy.Q1327U	arahy.Tifrunner.gnm1.Arahy.16	152477406	152480323	+	1532	-	-	-
arahy.Tifrunner.gnm1.ann1.4HY23M	0.747429491	0	0	0	158.8597928	79.08767497	0.249143164	79.31582259	-7.816720025	0.000667789	0.014192906	arahy.4HY23M	arahy.Tifrunner.gnm1.Arahy.14	124312663	124319508	-	2316	-	Phospholipid/glycerol acyltransferase	Acyltransferase
arahy.Tifrunner.gnm1.ann1.MH3BZ3	28.40232067	31.12203261	36.45129756	94.19625198	69.06947513	73.81516331	31.99188361	79.02696347	-1.309918777	0.000669859	0.014221593	arahy.MH3BZ3	arahy.Tifrunner.gnm1.Arahy.18	134160445	134165192	-	2833	-	-	-
arahy.Tifrunner.gnm1.ann1.JCK56G	7.474294913	12.17818667	24.30086504	174.5878808	237.1385313	20.03554433	14.65111554	143.9206521	-3.297336026	0.000670064	0.014221593	arahy.JCK56G	arahy.Tifrunner.gnm1.Arahy.19	126910428	126911625	-	864	-	-	-
arahy.Tifrunner.gnm1.ann1.YE7AHB	150.2333278	202.9697779	189.7336771	331.3109552	377.5797974	308.9691836	180.9789276	339.2866454	-0.910366921	0.000673736	0.014279796	arahy.YE7AHB	arahy.Tifrunner.gnm1.Arahy.19	144292356	144298201	+	3376	-	Armadillo-type fold	PUF
arahy.Tifrunner.gnm1.ann1.IYWZ8G	0	0	0	0	103.6042127	120.213266	0	74.60582622	-8.690422993	0.000676499	0.014318612	arahy.IYWZ8G	arahy.Tifrunner.gnm1.Arahy.14	111430580	111433426	-	978	-	-	-
novel.1630	2.989717965	14.88445038	11.21578387	46.28608934	98.99958101	41.12559099	9.696650736	62.13708711	-2.713376951	0.000677431	0.01433176	-	arahy.Tifrunner.gnm1.Arahy.06	18090122	18090567	+	446	-	-	-
arahy.Tifrunner.gnm1.ann1.654T2H	41.10862202	39.24082372	34.58200025	167.2795509	73.6741068	109.6682426	38.310482	116.8739668	-1.612560797	0.000679319	0.014352789	arahy.654T2H	arahy.Tifrunner.gnm1.Arahy.07	1545135	1548628	-	3328	-	-	GRAS
novel.2772	0	0	0	0	108.2088444	114.9407543	0	74.38319955	-8.686098804	0.000679469	0.014352789	-	arahy.Tifrunner.gnm1.Arahy.10	12473615	12476714	-	3100	-	-	-
arahy.Tifrunner.gnm1.ann1.9I4DI5	0	0	0.934648655	12.99258648	20.72084254	9.490520997	0.311549552	14.40131667	-5.353408267	0.000682478	0.014386161	arahy.9I4DI5	arahy.Tifrunner.gnm1.Arahy.17	123652	127689	-	1042	-	-	adh_short
arahy.Tifrunner.gnm1.ann1.4R5RT5	22.42288474	16.23758223	27.10481101	84.45181212	49.49979051	71.70615864	21.92175933	68.55258709	-1.636115833	0.000682529	0.014386161	arahy.4R5RT5	arahy.Tifrunner.gnm1.Arahy.15	16612635	16617321	-	3115	-	ATPase, AAA-type, core	AAA
arahy.Tifrunner.gnm1.ann1.X1KXE8	338.5855596	610.2624655	641.1689777	1546.117791	1452.761293	1012.32224	530.0056676	1337.067108	-1.336150714	0.00068276	0.014386161	arahy.X1KXE8	arahy.Tifrunner.gnm1.Arahy.15	17370428	17377822	+	3307	-	-	-
novel.5108	0.747429491	1.353131853	0	14.61665979	6.906947513	52.72511665	0.700187115	24.74957465	-5.243141805	0.000682811	0.014386161	-	arahy.Tifrunner.gnm1.Arahy.18	91928153	91929626	-	1474	-	-	-
arahy.Tifrunner.gnm1.ann1.WQ43CN	47.83548744	98.77862523	96.26881151	280.152646	232.5338996	179.2653966	80.96097473	230.6506474	-1.517998296	0.000683743	0.014399202	arahy.WQ43CN	arahy.Tifrunner.gnm1.Arahy.07	498445	501791	-	2952	-	-	Aa_trans
novel.3932	0	0	0	0	101.3018969	121.2677683	0	74.18988838	-8.682358927	0.000687545	0.014459469	-	arahy.Tifrunner.gnm1.Arahy.14	89157388	89160615	-	2189	-	-	-
arahy.Tifrunner.gnm1.ann1.C06WPN	0	0	0	0	120.8715815	101.232224	0	74.03460181	-8.679290057	0.000691125	0.014517962	arahy.C06WPN	arahy.Tifrunner.gnm1.Arahy.14	67596935	67602707	-	2677	-	Armadillo-type fold	U-box
arahy.Tifrunner.gnm1.ann1.ER44IM	1.494858983	0	0	0	7441.084787	1187.369627	0.498286328	2876.151471	-12.42799114	0.000691227	0.014517962	arahy.ER44IM	arahy.Tifrunner.gnm1.Arahy.14	17225079	17227847	-	1434	-	DNA-binding domain	AP2
arahy.Tifrunner.gnm1.ann1.47J9LE	0	0	0	0	90.94147558	132.867294	0	74.60292318	-8.690397067	0.000691272	0.014517962	arahy.47J9LE	arahy.Tifrunner.gnm1.Arahy.20	6930241	6934479	-	3250	-	-	-
arahy.Tifrunner.gnm1.ann1.LSBE5R	85.9543915	102.8380208	119.6350279	171.3397342	547.9511693	352.2037792	102.8091467	357.1648943	-1.796127062	0.000692904	0.014545617	arahy.LSBE5R	arahy.Tifrunner.gnm1.Arahy.14	2106223	2113854	+	4714	-	Signal transduction histidine kinase, dimerisation/phosphoacceptor domain	HATPase_c
arahy.Tifrunner.gnm1.ann1.N8508C	0	0	0	0	93.24379142	129.703787	0	74.31585946	-8.684826977	0.000693888	0.014552181	arahy.N8508C	arahy.Tifrunner.gnm1.Arahy.14	8623037	8626162	+	1807	-	tRNA methyltransferase TRMD/TRM10-type domain	-
arahy.Tifrunner.gnm1.ann1.PNJ0EQ	5.97943593	2.706263705	1.869297311	0.812036655	180.7317932	148.6848289	3.518332315	110.0762196	-4.947994288	0.000693982	0.014552181	arahy.PNJ0EQ	arahy.Tifrunner.gnm1.Arahy.14	139658798	139661461	+	1977	-	Sulphate adenylyltransferase catalytic domain	-
arahy.Tifrunner.gnm1.ann1.XJR2FV	3.737147457	2.706263705	6.542540588	39.7897961	20.72084254	22.14454899	4.328650583	27.55172921	-2.654557702	0.000694164	0.014552181	arahy.XJR2FV	arahy.Tifrunner.gnm1.Arahy.17	13005615	13009166	-	725	-	-	-
arahy.Tifrunner.gnm1.ann1.VUGA5D	23.91774372	5.41252741	3.738594622	28.42128293	73.6741068	423.9099379	11.02295525	175.3351092	-3.973107083	0.000696239	0.014589063	arahy.VUGA5D	arahy.Tifrunner.gnm1.Arahy.14	121959407	121963631	+	3372	-	-	GRAS
arahy.Tifrunner.gnm1.ann1.9J7RGN	438.7411114	558.8434551	745.8496271	1073.512458	1645.004666	1262.239293	581.1447312	1326.918805	-1.191105803	0.00070281	0.014693357	arahy.9J7RGN	arahy.Tifrunner.gnm1.Arahy.13	13584328	13589594	+	2986	-	-	-
arahy.Tifrunner.gnm1.ann1.1NY8SK	56.80464134	50.06587854	45.79778412	124.2416082	92.0926335	148.6848289	50.88943467	121.6730236	-1.256107949	0.000704098	0.014712725	arahy.1NY8SK	arahy.Tifrunner.gnm1.Arahy.08	50049287	50053860	-	2850	-	Dual specificity phosphatase, catalytic domain	DSPc
arahy.Tifrunner.gnm1.ann1.C4R67I	25.4126027	6.765659263	11.21578387	22.73702634	65.61600137	672.7724884	14.46468194	253.7085054	-4.121409939	0.000704375	0.014712725	arahy.C4R67I	arahy.Tifrunner.gnm1.Arahy.14	125680536	125689436	-	3430	-	START domain	START
arahy.Tifrunner.gnm1.ann1.C8TN8W	42.603481	44.65335113	56.07891933	91.76014202	113.964634	145.521322	47.77858382	117.0820326	-1.290568686	0.000706631	0.014753167	arahy.C8TN8W	arahy.Tifrunner.gnm1.Arahy.06	79101228	79109967	-	1253	-	YAP-binding/ALF4/Glomulin	-
arahy.Tifrunner.gnm1.ann1.N8DZQ8	486.5765988	848.4136715	1366.456334	5160.492943	3644.565971	1808.471501	900.4822016	3537.843472	-1.974296805	0.000706985	0.014753876	arahy.N8DZQ8	arahy.Tifrunner.gnm1.Arahy.13	131021	132753	-	1650	-	-	-
arahy.Tifrunner.gnm1.ann1.E4I9E7	18.68573728	0	23.36621639	73.89533561	405.2075874	180.3198989	14.01731789	219.8076073	-3.954646729	0.000710011	0.014810313	arahy.E4I9E7	arahy.Tifrunner.gnm1.Arahy.12	10140178	10145330	-	2303	-	-	adh_short
arahy.Tifrunner.gnm1.ann1.GC88CS	114.3567122	127.1943941	137.3933524	209.505457	276.2779005	233.0450156	126.3148196	239.6094577	-0.923366702	0.000711244	0.014829325	arahy.GC88CS	arahy.Tifrunner.gnm1.Arahy.06	35693096	35696364	+	2029	-	Magnesium transporter	-
novel.4012	0	0	0	0	82.88337015	140.2488103	0	74.37739348	-8.686047215	0.000712874	0.014856581	-	arahy.Tifrunner.gnm1.Arahy.15	7833780	7836550	+	1825	-	-	-
novel.1042	0	0	0	0	107.0576864	111.7772473	0	72.94497791	-8.657919712	0.000714222	0.014877965	-	arahy.Tifrunner.gnm1.Arahy.04	20036774	20038679	+	665	-	-	-
arahy.Tifrunner.gnm1.ann1.YDA518	0	0	0	0	84.03452807	138.1398056	0	74.05811123	-8.6798353	0.000717104	0.01493125	arahy.YDA518	arahy.Tifrunner.gnm1.Arahy.20	59507288	59512265	-	1530	-	Terpene synthase, metal-binding domain	-
arahy.Tifrunner.gnm1.ann1.C0Q7J8	0	0	0	0	195.6968462	49.56160965	0	81.75281861	-8.822317472	0.000717662	0.014936114	arahy.C0Q7J8	arahy.Tifrunner.gnm1.Arahy.14	137793649	137796453	-	1569	-	Chorismate mutase, type II	-
arahy.Tifrunner.gnm1.ann1.EU2PQ7	64.27893625	48.71274669	64.49075723	121.8054983	145.0458978	114.9407543	59.16081339	127.2640501	-1.095081097	0.000719481	0.014967227	arahy.EU2PQ7	arahy.Tifrunner.gnm1.Arahy.13	7896575	7901649	+	2051	-	Carbohydrate kinase, FGGY, C-terminal	-
arahy.Tifrunner.gnm1.ann1.QNPC7T	24.66517321	46.00648299	28.03945966	34.91757617	504.2071684	296.3151556	32.90370529	278.4799667	-3.085474408	0.000720576	0.014980064	arahy.QNPC7T	arahy.Tifrunner.gnm1.Arahy.14	121345843	121351192	-	2344	-	Membrane transport protein	-
arahy.Tifrunner.gnm1.ann1.3E1ZKR	0	0	0	12.18054983	9.20926335	11.59952566	0	10.99644628	-5.930149595	0.000720748	0.014980064	arahy.3E1ZKR	arahy.Tifrunner.gnm1.Arahy.18	17229389	17239653	+	2012	-	Terpene synthase, metal-binding domain	-
arahy.Tifrunner.gnm1.ann1.BG5GX2	0	1.353131853	1.869297311	0.812036655	100.1507389	78.03317264	1.074143054	59.66531608	-5.849646375	0.000724497	0.015044406	arahy.BG5GX2	arahy.Tifrunner.gnm1.Arahy.14	140399306	140408278	+	3869	-	NB-ARC	NB-ARC
arahy.Tifrunner.gnm1.ann1.ARB9WH	0	0	0	0.812036655	20.72084254	79.08767497	0	33.54018472	-7.536426979	0.00072554	0.015047727	arahy.ARB9WH	arahy.Tifrunner.gnm1.Arahy.14	34583158	34585792	-	1352	-	-	FKBP_C
novel.3816	0	0	0	0	89.79031766	129.703787	0	73.16470154	-8.662303247	0.000725567	0.015047727	-	arahy.Tifrunner.gnm1.Arahy.14	121299119	121344578	+	2614	-	PF13639:Ring finger domain	-
arahy.Tifrunner.gnm1.ann1.CDA9C7	179.3830779	78.48164745	61.68681126	669.1182037	247.4989525	448.1634915	106.5171789	454.9268826	-2.091323782	0.000725636	0.015047727	arahy.CDA9C7	arahy.Tifrunner.gnm1.Arahy.01	96984302	96986721	+	1823	-	EamA domain	DUF6
arahy.Tifrunner.gnm1.ann1.8VL3CN	0.747429491	0	0	1.62407331	44.89515883	42.18009332	0.249143164	29.56644182	-6.390968759	0.000732625	0.015172192	arahy.8VL3CN	arahy.Tifrunner.gnm1.Arahy.14	113160507	113164413	-	2197	-	-	-
arahy.Tifrunner.gnm1.ann1.ARH0VQ	0.747429491	0	0	35.72961282	6.906947513	12.654028	0.249143164	18.43019611	-5.718779067	0.000735488	0.015224641	arahy.ARH0VQ	arahy.Tifrunner.gnm1.Arahy.07	968470	972267	+	1701	-	Spo11/DNA topoisomerase VI subunit A	-
arahy.Tifrunner.gnm1.ann1.U8F0YD	2.242288474	9.471922968	14.01972983	11.36851317	237.1385313	122.3222706	8.577980425	123.6097717	-3.858230798	0.000737121	0.015251598	arahy.U8F0YD	arahy.Tifrunner.gnm1.Arahy.14	139474329	139474547	-	219	-	-	-
arahy.Tifrunner.gnm1.ann1.PP7MBT	136.0321674	120.4287349	138.328001	224.1221168	255.557058	219.3364853	131.5963011	233.00522	-0.819967737	0.000742077	0.01534036	arahy.PP7MBT	arahy.Tifrunner.gnm1.Arahy.15	145276575	145283839	+	2868	-	-	-
arahy.Tifrunner.gnm1.ann1.CSG8WT	0	0	0	0	93.24379142	123.376773	0	72.20685479	-8.643273913	0.000743096	0.015349335	arahy.CSG8WT	arahy.Tifrunner.gnm1.Arahy.14	84323424	84325596	+	351	-	-	-
arahy.Tifrunner.gnm1.ann1.VTJ7I3	0	0	0	0	104.7553706	110.722745	0	71.82603852	-8.635612586	0.000743177	0.015349335	arahy.VTJ7I3	arahy.Tifrunner.gnm1.Arahy.14	114521179	114531783	-	8269	-	NAD-dependent epimerase/dehydratase	Epimerase
arahy.Tifrunner.gnm1.ann1.3W7GTE	0	0	0	0	113.964634	101.232224	0	71.73228597	-8.633705206	0.00074711	0.015414044	arahy.3W7GTE	arahy.Tifrunner.gnm1.Arahy.20	44059863	44063762	+	1387	-	-	-
arahy.Tifrunner.gnm1.ann1.IW12TT	197.3213857	308.5140624	294.4143265	721.9005863	641.1949608	457.6540125	266.7499249	606.9165199	-1.188651212	0.000747313	0.015414044	arahy.IW12TT	arahy.Tifrunner.gnm1.Arahy.13	3542482	3546790	-	2484	-	Zinc finger, RING-CH-type	-
arahy.Tifrunner.gnm1.ann1.3TU0XK	8.221724404	1.353131853	7.477189244	25.17313631	31.08126381	131.8127916	5.684015167	62.68906391	-3.423483887	0.000751977	0.015496374	arahy.3TU0XK	arahy.Tifrunner.gnm1.Arahy.08	33996616	34005726	-	1515	-	O-acyltransferase WSD1, C-terminal	-
arahy.Tifrunner.gnm1.ann1.8PBE23	143.5064623	403.2332921	343.9507052	565.9895486	3438.508703	1264.348297	296.8968199	1756.282183	-2.565276197	0.000756452	0.015574667	arahy.8PBE23	arahy.Tifrunner.gnm1.Arahy.14	7129505	7134177	+	2155	-	Fumarylacetoacetase, C-terminal-related	FAA_hydrolase
arahy.Tifrunner.gnm1.ann1.Z7UQGQ	0	0	0	0	69.06947513	153.9573406	0	74.34227191	-8.685400888	0.000757889	0.015597282	arahy.Z7UQGQ	arahy.Tifrunner.gnm1.Arahy.14	15956289	15960366	+	1070	-	-	-
arahy.Tifrunner.gnm1.ann1.G8PY79	0.747429491	10.82505482	9.346486555	20.30091638	85.18568599	172.9383826	6.972990289	92.80832832	-3.762449999	0.000761424	0.015663045	arahy.G8PY79	arahy.Tifrunner.gnm1.Arahy.14	23203026	23211947	-	2675	-	-	-
arahy.Tifrunner.gnm1.ann1.B1XHC0	144.2538918	144.7851082	185.9950824	276.9044994	279.7313743	323.7322162	158.3446942	293.45603	-0.888745704	0.000763862	0.015706191	arahy.B1XHC0	arahy.Tifrunner.gnm1.Arahy.13	8504263	8505685	-	727	-	-	-
arahy.Tifrunner.gnm1.ann1.PSG2M4	186.8573728	181.3196682	158.8902714	362.1683481	415.5680087	273.1161042	175.6891042	350.2841537	-0.99532367	0.000766263	0.015748084	arahy.PSG2M4	arahy.Tifrunner.gnm1.Arahy.20	10598821	10603447	+	3089	-	PPM-type phosphatase domain	-
arahy.Tifrunner.gnm1.ann1.800HVB	2.989717965	1.353131853	4.673243277	120.1814249	14.96505294	13.70853033	3.005364365	49.61833607	-4.021953087	0.000768942	0.01578952	arahy.800HVB	arahy.Tifrunner.gnm1.Arahy.15	10252008	10255271	+	1949	-	UDP-glucuronosyl/UDP-glucosyltransferase	UDPGT
arahy.Tifrunner.gnm1.ann1.3BGC1E	68.01608371	48.71274669	57.01356798	287.4609759	174.9760037	106.5047356	57.91413279	189.6472384	-1.708961027	0.000772973	0.015865218	arahy.3BGC1E	arahy.Tifrunner.gnm1.Arahy.13	5754659	5757697	-	2205	-	WRKY domain	WRKY
novel.2647	0	0	0	0	95.54610726	117.049759	0	70.86528874	-8.616198601	0.000774536	0.015890216	-	arahy.Tifrunner.gnm1.Arahy.10	21761734	21763909	+	1255	-	-	-
arahy.Tifrunner.gnm1.ann1.MX3F0M	44.84576948	69.00972448	90.66091958	137.2341947	301.6033747	215.1184759	68.17213785	217.9853484	-1.678080862	0.000776732	0.015928186	arahy.MX3F0M	arahy.Tifrunner.gnm1.Arahy.14	4201826	4205463	-	1751	-	Protein kinase domain	Pkinase
arahy.Tifrunner.gnm1.ann1.B1BL2B	2.242288474	1.353131853	1.869297311	2.436109965	116.2669498	28.47156299	1.821572546	49.05820758	-4.725797629	0.00077938	0.015975381	arahy.B1BL2B	arahy.Tifrunner.gnm1.Arahy.20	137240180	137243748	-	2740	-	PB1 domain	RWP-RK
novel.171	0	0	0	0	96.69726518	114.9407543	0	70.54600649	-8.609677744	0.000782027	0.016017759	-	arahy.Tifrunner.gnm1.Arahy.01	7036061	7039586	-	1147	-	-	-
arahy.Tifrunner.gnm1.ann1.7T6EZL	0.747429491	1.353131853	1.869297311	0	127.778529	108.6137403	1.323286218	78.79742309	-5.908826352	0.000782142	0.016017759	arahy.7T6EZL	arahy.Tifrunner.gnm1.Arahy.14	14162828	14166094	+	1345	-	Ribosomal protein S6	-
arahy.Tifrunner.gnm1.ann1.HEER1U	44.84576948	37.88769187	28.97410832	65.77496906	157.7086349	195.0829316	37.23585656	139.5221785	-1.901780829	0.000784368	0.016049073	arahy.HEER1U	arahy.Tifrunner.gnm1.Arahy.14	125934355	125939188	+	2029	-	F-box domain	-
arahy.Tifrunner.gnm1.ann1.UJUB3G	0	1.353131853	2.803945966	0	195.6968462	210.9004666	1.385692606	135.5324376	-6.632959646	0.000785675	0.016061564	arahy.UJUB3G	arahy.Tifrunner.gnm1.Arahy.14	9150684	9156180	+	2949	-	-	FAR1
arahy.Tifrunner.gnm1.ann1.D979GK	25.4126027	21.65010964	25.2355137	34.10553951	255.557058	158.1753499	24.09940868	149.2793158	-2.626735876	0.000787796	0.016090653	arahy.D979GK	arahy.Tifrunner.gnm1.Arahy.14	10847881	10861237	-	2494	-	Nuclear transcription factor Y subunit A	CBFB_NFYA
arahy.Tifrunner.gnm1.ann1.YH1IQ1	0	0	0	0	108.2088444	102.2867263	0	70.16519022	-8.601835535	0.000789278	0.016113794	arahy.YH1IQ1	arahy.Tifrunner.gnm1.Arahy.14	105778246	105782918	-	1250	-	-	Peptidase_S24
arahy.Tifrunner.gnm1.ann1.BH211Y	0	0	0	0	1178.785709	3609.561486	0	1596.115732	-13.10988142	0.000791804	0.016151049	arahy.BH211Y	arahy.Tifrunner.gnm1.Arahy.14	347621	349554	-	1086	-	-	Zim
arahy.Tifrunner.gnm1.ann1.SGCE5I	36.62404507	12.17818667	6.542540588	35.72961282	233.6850575	250.9715552	18.44825744	173.4620752	-3.219788612	0.000794125	0.016191224	arahy.SGCE5I	arahy.Tifrunner.gnm1.Arahy.14	139797321	139801758	-	3078	-	Protein kinase domain	Pkinase
arahy.Tifrunner.gnm1.ann1.F8T0MB	17.93830779	43.30021928	37.38594622	42.22590606	395.9983241	284.7156299	32.87482443	240.9799533	-2.878726413	0.00079535	0.016209029	arahy.F8T0MB	arahy.Tifrunner.gnm1.Arahy.14	132444070	132450339	-	3215	-	Cytochrome P450	p450
arahy.Tifrunner.gnm1.ann1.W3EIHW	14.20116033	1.353131853	3.738594622	4.87221993	113.964634	375.4028305	6.43096227	164.7465615	-4.650957287	0.000796851	0.016232449	arahy.W3EIHW	arahy.Tifrunner.gnm1.Arahy.14	18376456	18384004	+	4290	-	Kinesin motor domain	Kinesin
arahy.Tifrunner.gnm1.ann1.T7S33K	0.747429491	8.118791115	0.934648655	0	180.7317932	527.2511665	3.266956421	235.9943199	-6.218414061	0.000798745	0.016263852	arahy.T7S33K	arahy.Tifrunner.gnm1.Arahy.14	18288120	18296102	-	4225	-	WD40-repeat-containing domain	-
arahy.Tifrunner.gnm1.ann1.XR1IK3	0	0	0	0	71.37179096	144.4668196	0	71.94620353	-8.638112431	0.000805129	0.0163866	arahy.XR1IK3	arahy.Tifrunner.gnm1.Arahy.14	18939156	18943210	-	1020	-	-	-
arahy.Tifrunner.gnm1.ann1.CBN6LR	0	1.353131853	0.934648655	0.812036655	92.0926335	48.50710732	0.762593503	47.13725916	-6.063991907	0.000807151	0.016420509	arahy.CBN6LR	arahy.Tifrunner.gnm1.Arahy.14	117967847	117969311	+	742	-	-	-
arahy.Tifrunner.gnm1.ann1.D3DSYK	37.37147457	39.24082372	15.88902714	37.35368613	340.742744	339.5497512	30.83377514	239.2153938	-2.956775181	0.000808878	0.016448386	arahy.D3DSYK	arahy.Tifrunner.gnm1.Arahy.14	137259511	137262089	-	1273	-	RNA recognition motif domain	-
novel.3787	0.747429491	2.706263705	0	1.62407331	95.54610726	52.72511665	1.151231065	49.96509907	-5.549430641	0.000811216	0.01648865	-	arahy.Tifrunner.gnm1.Arahy.14	50530573	50534516	+	838	-	-	-
novel.3950	0	0	0	0	96.69726518	111.7772473	0	69.49150416	-8.587939303	0.000811629	0.016489778	-	arahy.Tifrunner.gnm1.Arahy.14	111474340	111477614	-	1529	-	-	-
arahy.Tifrunner.gnm1.ann1.6CVG62	1.494858983	1.353131853	0.934648655	2.436109965	29.93010589	70.65165631	1.26087983	34.33929072	-4.761970646	0.000817354	0.016598758	arahy.6CVG62	arahy.Tifrunner.gnm1.Arahy.14	6104539	6105855	-	674	-	-	-
novel.3849	0	0	0	0	70.22063305	144.4668196	0	71.56248422	-8.630397467	0.00081925	0.016629944	-	arahy.Tifrunner.gnm1.Arahy.14	137797573	137801246	+	3674	-	-	-
novel.5594	0	0	0	0	122.0227394	86.4691913	0	69.49731023	-8.587996685	0.000825216	0.016728942	-	arahy.Tifrunner.gnm1.Arahy.20	135174507	135177287	+	1378	-	PF04898:Glutamate synthase central domain	-
arahy.Tifrunner.gnm1.ann1.J3MFAS	0.747429491	4.059395558	0.934648655	13.80462314	21.87200046	23.19905133	1.913824568	19.62522497	-3.503081269	0.000830923	0.016822453	arahy.J3MFAS	arahy.Tifrunner.gnm1.Arahy.06	86069399	86073012	-	1610	-	-	-
arahy.Tifrunner.gnm1.ann1.APC7ZA	121.0835776	179.9665364	225.250326	406.0183275	387.9402186	372.2393235	175.43348	388.7326232	-1.150225028	0.00083471	0.016891699	arahy.APC7ZA	arahy.Tifrunner.gnm1.Arahy.13	15342687	15351612	-	2393	-	Proton-dependent oligopeptide transporter family	-
arahy.Tifrunner.gnm1.ann1.YQLI8B	0	0	0	0	72.52294888	139.194308	0	70.57241895	-8.610283897	0.000835631	0.016896369	arahy.YQLI8B	arahy.Tifrunner.gnm1.Arahy.20	31841572	31846492	+	2110	-	Cytochrome P450	p450
arahy.Tifrunner.gnm1.ann1.63ZQ4D	2.989717965	6.765659263	2.803945966	4.87221993	75.97642264	102.2867263	4.186441065	61.04512296	-3.896383661	0.000835674	0.016896369	arahy.63ZQ4D	arahy.Tifrunner.gnm1.Arahy.14	7699100	7707146	-	6681	-	Major facilitator, sugar transporter-like	Sugar_tr
arahy.Tifrunner.gnm1.ann1.KIDU3N	0	0	0.934648655	105.5647652	9.20926335	2.109004666	0.311549552	38.96101106	-6.794903044	0.000838475	0.016945585	arahy.KIDU3N	arahy.Tifrunner.gnm1.Arahy.07	1415351	1418380	+	3030	-	Leucine-rich repeat	-
arahy.Tifrunner.gnm1.ann1.I63QCE	0	0	0	35.72961282	21.87200046	2.109004666	0	19.90353931	-6.786891905	0.00084058	0.016980481	arahy.I63QCE	arahy.Tifrunner.gnm1.Arahy.07	1342227	1345307	+	3081	-	Leucine-rich repeat	-
arahy.Tifrunner.gnm1.ann1.QC7W61	0	0	0	0	87.48800183	119.1587636	0	68.88225515	-8.575254109	0.000840939	0.016980481	arahy.QC7W61	arahy.Tifrunner.gnm1.Arahy.14	115906587	115909608	+	737	-	-	-
arahy.Tifrunner.gnm1.ann1.F3ECJ7	0.747429491	40.59395558	28.03945966	117.745315	692.9970671	233.0450156	23.12694824	347.9291326	-3.921059479	0.000842404	0.01699518	arahy.F3ECJ7	arahy.Tifrunner.gnm1.Arahy.14	137525933	137531976	-	3177	-	Peptidase M41	AAA
arahy.Tifrunner.gnm1.ann1.740L49	0	4.059395558	1.869297311	0	2592.407633	1151.516548	1.976230956	1247.974727	-9.329021304	0.000843102	0.017001828	arahy.740L49	arahy.Tifrunner.gnm1.Arahy.14	130831977	130833416	-	1440	-	-	-
arahy.Tifrunner.gnm1.ann1.5WK6RP	5.97943593	5.41252741	3.738594622	25.17313631	16.11621086	104.395731	5.043519321	48.56169271	-3.26531534	0.000844769	0.017027985	arahy.5WK6RP	arahy.Tifrunner.gnm1.Arahy.06	110428281	110433425	+	1040	-	Spindle and kinetochore-associated protein 2	-
arahy.Tifrunner.gnm1.ann1.6YZ37K	80.72238506	105.5442845	61.68681126	146.1665979	278.5802163	438.6729705	82.65116027	287.8065949	-1.802274097	0.000845706	0.017039428	arahy.6YZ37K	arahy.Tifrunner.gnm1.Arahy.03	24424154	24428640	-	1566	-	-	DnaJ
arahy.Tifrunner.gnm1.ann1.8327BB	0	0	0	0	88.63915975	117.049759	0	68.5629729	-8.568544969	0.00084837	0.017085628	arahy.8327BB	arahy.Tifrunner.gnm1.Arahy.14	17965499	17970594	-	925	-	-	-
novel.3762	13.45373084	2.706263705	0.934648655	0.812036655	214.1153729	509.3246268	5.698214401	241.4173455	-5.384519757	0.000849513	0.017098901	-	arahy.Tifrunner.gnm1.Arahy.14	16155839	16157148	+	1310	-	-	-
arahy.Tifrunner.gnm1.ann1.JY4TMP	0	0	0	0	2577.44258	1962.428842	0	1513.290474	-13.03300295	0.000850043	0.017098901	arahy.JY4TMP	arahy.Tifrunner.gnm1.Arahy.14	119714434	119720520	-	2882	-	-	-
arahy.Tifrunner.gnm1.ann1.V28U7W	591.9641571	554.7840595	614.0641666	926.5338234	991.1469681	836.2203501	586.9374611	917.9670472	-0.644402217	0.000850513	0.017098901	arahy.V28U7W	arahy.Tifrunner.gnm1.Arahy.10	33618493	33625900	+	5068	-	Protein kinase domain	Pkinase
arahy.Tifrunner.gnm1.ann1.FDTJ9Q	109.8721352	253.0356564	171.9753526	276.0924627	1609.31877	880.509448	178.2943814	921.9735604	-2.371935802	0.000851639	0.017114081	arahy.FDTJ9Q	arahy.Tifrunner.gnm1.Arahy.14	139412225	139432283	+	15956	-	E3 ubiquitin ligase, UBR4	ZZ
novel.1615	0	0	0	8.932403205	11.51157919	11.59952566	0	10.68116935	-5.885074892	0.000856113	0.017188999	-	arahy.Tifrunner.gnm1.Arahy.06	10181749	10184771	+	748	-	-	-
arahy.Tifrunner.gnm1.ann1.HW2B72	0	0	0	0.812036655	18.4185267	76.97867031	0	32.06974455	-7.471741192	0.000860708	0.01726622	arahy.HW2B72	arahy.Tifrunner.gnm1.Arahy.06	34427122	34432040	+	697	-	-	-
arahy.Tifrunner.gnm1.ann1.GN7FJD	0.747429491	0	0	0	88.63915975	120.213266	0.249143164	69.61747524	-7.628627138	0.000861629	0.017269668	arahy.GN7FJD	arahy.Tifrunner.gnm1.Arahy.14	129197453	129198687	+	606	-	-	-
arahy.Tifrunner.gnm1.ann1.E7M6AK	238.4300077	127.1943941	244.8779477	472.6053332	496.149063	455.5450078	203.5007832	474.766468	-1.217610184	0.000863059	0.017283292	arahy.E7M6AK	arahy.Tifrunner.gnm1.Arahy.13	947160	950040	-	2042	-	Selenium-binding protein	-
arahy.Tifrunner.gnm1.ann1.J82KAY	0	0	0	0.812036655	35.68589548	46.39810265	0	27.6320116	-7.256098591	0.000866412	0.017334583	arahy.J82KAY	arahy.Tifrunner.gnm1.Arahy.14	265060	267494	-	1995	-	-	-
arahy.Tifrunner.gnm1.ann1.3B1CVE	4.484576948	0	2.803945966	4.87221993	95.54610726	72.76066098	2.429507638	57.72632939	-4.499551662	0.000866748	0.017334583	arahy.3B1CVE	arahy.Tifrunner.gnm1.Arahy.14	79804233	79810017	+	2065	-	Cytochrome P450	p450
arahy.Tifrunner.gnm1.ann1.0ZDL97	89.69153896	142.0788445	143.9358929	249.2952531	482.335168	288.9336392	125.2354255	340.1880201	-1.443629055	0.000868139	0.017354865	arahy.0ZDL97	arahy.Tifrunner.gnm1.Arahy.06	108728343	108731703	-	2307	-	Peptidase M48	Peptidase_M48
novel.1097	0	1.353131853	0	17.86480641	11.51157919	10.54502333	0.451043951	13.30713631	-5.246280688	0.000876823	0.017505403	-	arahy.Tifrunner.gnm1.Arahy.04	101458575	101459140	+	494	-	-	-
arahy.Tifrunner.gnm1.ann1.D9FX9P	38.11890406	16.23758223	34.58200025	30.85739289	378.7309553	340.6042536	29.64616218	250.0642006	-3.06935215	0.000877156	0.017505403	arahy.D9FX9P	arahy.Tifrunner.gnm1.Arahy.12	120013608	120014587	-	650	-	Zinc finger C2H2-type	-
arahy.Tifrunner.gnm1.ann1.KM341F	2.989717965	2.706263705	0.934648655	0.812036655	90.94147558	110.722745	2.210210109	67.49208573	-4.932960892	0.000877188	0.017505403	arahy.KM341F	arahy.Tifrunner.gnm1.Arahy.14	27724925	27728698	+	1197	-	-	-
novel.5501	0.747429491	0	0.934648655	0	73.6741068	128.6492846	0.560692716	67.44113047	-6.795949071	0.000878054	0.017512432	-	arahy.Tifrunner.gnm1.Arahy.20	16218966	16231831	+	5796	-	PF02992:Transposase family tnp2|PF13960:Domain of unknown function (DUF4218)|PF13952:Domain of unknown function (DUF4216)|PF13963:Transposase-associated domain|PF03004:Plant transposase (Ptta/En/Spm family)	Transposase_21
arahy.Tifrunner.gnm1.ann1.94TR4L	0	0	0	0	48.34863259	175.0473873	0	74.46533995	-8.687843065	0.000878462	0.017512432	arahy.94TR4L	arahy.Tifrunner.gnm1.Arahy.14	20444033	20449105	+	2389	-	-	-
arahy.Tifrunner.gnm1.ann1.DF7IVU	37.37147457	83.89417486	160.7595687	692.6672667	489.2421155	226.7180016	94.00840605	469.5424613	-2.321721244	0.000878985	0.017512432	arahy.DF7IVU	arahy.Tifrunner.gnm1.Arahy.17	24921195	24922487	-	1293	-	Exocyst complex component Exo70	Exo70
arahy.Tifrunner.gnm1.ann1.MXS0PT	71.75323117	82.541043	116.8310819	146.9786346	408.6610612	360.6397979	90.3751187	305.4264979	-1.75564894	0.00087906	0.017512432	arahy.MXS0PT	arahy.Tifrunner.gnm1.Arahy.14	126248610	126254043	+	3835	-	-	-
arahy.Tifrunner.gnm1.ann1.0U26KL	147.9910393	152.9038993	123.3736225	289.0850492	231.3827417	255.1895646	141.4228537	258.5524518	-0.873510471	0.00088681	0.017651582	arahy.0U26KL	arahy.Tifrunner.gnm1.Arahy.01	3824211	3830026	-	3765	-	Bromo adjacent homology (BAH) domain	Agenet
arahy.Tifrunner.gnm1.ann1.Z3DM2X	38.11890406	43.30021928	19.62762176	78.76755554	110.5111602	117.049759	33.68224837	102.1094916	-1.605262424	0.000891685	0.01772565	arahy.Z3DM2X	arahy.Tifrunner.gnm1.Arahy.06	13848917	13852085	-	2991	-	-	-
arahy.Tifrunner.gnm1.ann1.IR33XW	470.8805795	504.718181	511.2528145	799.8561052	925.5309667	721.2795958	495.6171917	815.5555559	-0.718731272	0.000893773	0.017759505	arahy.IR33XW	arahy.Tifrunner.gnm1.Arahy.20	4924287	4930358	+	2776	-	Domain of unknown function DUF382	-
arahy.Tifrunner.gnm1.ann1.63QVJR	0	0	0	0.812036655	32.23242173	49.56160965	0	27.53535601	-7.251132964	0.00089966	0.017868769	arahy.63QVJR	arahy.Tifrunner.gnm1.Arahy.14	123529001	123536609	-	5058	-	-	-
arahy.Tifrunner.gnm1.ann1.S0M071	115.8515712	93.36609782	123.3736225	177.8360275	476.5793784	346.9312675	110.8637638	333.7822245	-1.586836945	0.000902937	0.017918416	arahy.S0M071	arahy.Tifrunner.gnm1.Arahy.14	131158968	131162626	-	1084	-	Ribosomal protein L5 domain	-
arahy.Tifrunner.gnm1.ann1.ANFI92	0	0	0	0	65.61600137	141.3033126	0	68.97310466	-8.577220051	0.0009095	0.018033142	arahy.ANFI92	arahy.Tifrunner.gnm1.Arahy.14	128592937	128596424	-	944	-	ATPase, AAA-type, core	AAA
arahy.Tifrunner.gnm1.ann1.MN5499	8.969153896	55.47840595	63.55610857	108.0008751	840.3452807	247.8080482	42.66788947	398.718068	-3.228112612	0.000910899	0.018053106	arahy.MN5499	arahy.Tifrunner.gnm1.Arahy.10	17363006	17366723	-	2662	-	Major facilitator, sugar transporter-like	Sugar_tr
arahy.Tifrunner.gnm1.ann1.I325BF	231.7031423	299.0421394	209.3612988	436.0636837	439.742325	556.7772318	246.7021935	477.5277468	-0.955757999	0.000913896	0.01809695	arahy.I325BF	arahy.Tifrunner.gnm1.Arahy.01	107450084	107456380	-	3221	-	Malic enzyme, NAD-binding	Malic_M
arahy.Tifrunner.gnm1.ann1.Q1GHIM	9.716583387	39.24082372	42.0591895	66.58700571	299.3010589	211.9549689	30.33886554	192.6143445	-2.673610801	0.000916253	0.018135821	arahy.Q1GHIM	arahy.Tifrunner.gnm1.Arahy.14	135976230	135981108	-	3017	-	-	-
arahy.Tifrunner.gnm1.ann1.6MJ8Q6	220.4916999	155.610163	224.3156773	369.476678	375.2774815	376.4573329	200.1391801	373.7371641	-0.896035495	0.00091711	0.018145001	arahy.6MJ8Q6	arahy.Tifrunner.gnm1.Arahy.16	8126287	8129823	+	3196	-	-	-
novel.5491	0	0	0	0	109.3600023	89.6326983	0	66.3309002	-8.520714708	0.000917522	0.018145373	-	arahy.Tifrunner.gnm1.Arahy.20	8599917	8603192	+	1278	-	-	-
arahy.Tifrunner.gnm1.ann1.0Y1MFM	70.25837218	104.1911526	140.1972983	318.3183688	471.9747467	200.3554433	104.8822744	330.2161862	-1.655735106	0.000922429	0.018234587	arahy.0Y1MFM	arahy.Tifrunner.gnm1.Arahy.06	111614991	111617949	+	1126	-	NADH:ubiquinone oxidoreductase-like, 20kDa subunit	-
arahy.Tifrunner.gnm1.ann1.87NXW9	14.94858983	73.06912004	84.11837899	177.8360275	763.2177001	253.0805599	57.37869628	398.0447625	-2.797897558	0.000929683	0.018354371	arahy.87NXW9	arahy.Tifrunner.gnm1.Arahy.14	4882501	4885689	-	1527	-	Signal transduction histidine kinase, phosphotransfer (Hpt) domain	Hpt
arahy.Tifrunner.gnm1.ann1.JS0ISV	2.242288474	1.353131853	0.934648655	0	117.4181077	127.5947823	1.510022994	81.67096334	-5.738750724	0.000930846	0.018369457	arahy.JS0ISV	arahy.Tifrunner.gnm1.Arahy.14	38624088	38631401	-	3525	-	GDP-fucose protein O-fucosyltransferase	-
arahy.Tifrunner.gnm1.ann1.B15C0D	325.1318287	170.4946134	157.9556228	375.1609346	885.2404395	1486.848289	217.8606883	915.7498879	-2.069860908	0.000931583	0.018376142	arahy.B15C0D	arahy.Tifrunner.gnm1.Arahy.14	1178518	1196686	-	5802	-	Piwi domain	Piwi
arahy.Tifrunner.gnm1.ann1.G1BLE5	5.97943593	8.118791115	11.21578387	12.99258648	87.48800183	108.6137403	8.438003637	69.69810953	-3.047077104	0.000934545	0.01842669	arahy.G1BLE5	arahy.Tifrunner.gnm1.Arahy.14	131199664	131205265	-	2834	-	D-isomer specific 2-hydroxyacid dehydrogenase, NAD-binding domain	2-Hacid_dh_C
arahy.Tifrunner.gnm1.ann1.XHTA8R	0	0	0	0	72.52294888	127.5947823	0	66.70591039	-8.528959268	0.000947785	0.018655826	arahy.XHTA8R	arahy.Tifrunner.gnm1.Arahy.14	4946390	4948027	-	1348	-	Peptide methionine sulphoxide reductase MrsB	-
arahy.Tifrunner.gnm1.ann1.TJI57B	1.494858983	0	0	15.42869645	12.66273711	20.03554433	0.498286328	16.04232596	-4.741328458	0.000952693	0.018736436	arahy.TJI57B	arahy.Tifrunner.gnm1.Arahy.03	142791475	142794099	-	1035	-	-	-
arahy.Tifrunner.gnm1.ann1.KJS3LB	45.59319897	75.77538374	170.1060553	287.4609759	835.740649	329.0047279	97.15821267	484.0687843	-2.316449166	0.000953196	0.01873832	arahy.KJS3LB	arahy.Tifrunner.gnm1.Arahy.14	125422038	125428350	+	3037	-	Phenylalanyl-tRNA synthetase	tRNA-synt_2d
arahy.Tifrunner.gnm1.ann1.HQ9GR2	0	1.353131853	0	1.62407331	43.74400091	36.90758165	0.451043951	27.42521863	-6.282270154	0.00095588	0.01878309	arahy.HQ9GR2	arahy.Tifrunner.gnm1.Arahy.14	132586311	132600522	-	4097	-	-	-
arahy.Tifrunner.gnm1.ann1.MQNW98	0	0	0	0	81.73221223	114.9407543	0	65.55765551	-8.503868649	0.000957906	0.018814866	arahy.MQNW98	arahy.Tifrunner.gnm1.Arahy.14	137117959	137123861	+	2010	-	Galactose mutarotase-like domain	Aldose_epim
arahy.Tifrunner.gnm1.ann1.X9QMY1	62.03664778	27.06263705	20.56227042	134.7980847	122.0227394	136.030801	36.55385175	130.9505417	-1.827606467	0.000958807	0.018824548	arahy.X9QMY1	arahy.Tifrunner.gnm1.Arahy.18	133467379	133474903	-	3750	-	DYW domain	PPR
arahy.Tifrunner.gnm1.ann1.75PF94	2.989717965	9.471922968	10.28113521	14.61665979	80.58105431	104.395731	7.580925381	66.53114836	-3.150892777	0.000964817	0.018934491	arahy.75PF94	arahy.Tifrunner.gnm1.Arahy.14	133915052	133920753	+	1479	-	K Homology domain, type 1	KH_1
arahy.Tifrunner.gnm1.ann1.J8IV3X	980.6274926	1052.736581	1035.59071	1843.323207	1415.92424	1778.945436	1022.984928	1679.397628	-0.715763288	0.00096867	0.019002016	arahy.J8IV3X	arahy.Tifrunner.gnm1.Arahy.15	10619639	10624092	+	3004	-	-	-
novel.5556	288.5077836	374.8175231	318.7151915	722.712623	675.7296983	496.6705988	327.3468328	631.7043067	-0.950797133	0.00097196	0.019058445	-	arahy.Tifrunner.gnm1.Arahy.20	107815495	107819847	+	4353	-	PF00069:Protein kinase domain|PF13855:Leucine rich repeat|PF08263:Leucine rich repeat N-terminal domain	Pkinase
arahy.Tifrunner.gnm1.ann1.0MYI9I	50.07777592	87.95357041	155.1516768	278.5285727	538.741906	281.5521229	97.72767438	366.2742005	-1.906542172	0.000974605	0.019094061	arahy.0MYI9I	arahy.Tifrunner.gnm1.Arahy.19	93739927	93744144	-	3374	-	Signal transduction response regulator, receiver domain	Response_reg
arahy.Tifrunner.gnm1.ann1.U4TTSR	1.494858983	0	0	4.87221993	27.62779005	45.34360032	0.498286328	25.9478701	-5.462264858	0.000977227	0.019137301	arahy.U4TTSR	arahy.Tifrunner.gnm1.Arahy.14	9394402	9395718	-	1317	-	GDP-fucose protein O-fucosyltransferase	-
arahy.Tifrunner.gnm1.ann1.XV6HX4	0	0	0	0	1608.167613	2473.862473	0	1360.676695	-12.87964169	0.000978269	0.01914166	arahy.XV6HX4	arahy.Tifrunner.gnm1.Arahy.14	21712151	21716471	-	3286	-	Glycoside hydrolase family 31	Glyco_hydro_31
arahy.Tifrunner.gnm1.ann1.DS9IRV	32.13946813	67.65659263	35.51664891	220.8739702	80.58105431	259.4075739	45.10423655	186.9541995	-2.061926016	0.00097828	0.01914166	arahy.DS9IRV	arahy.Tifrunner.gnm1.Arahy.07	2221541	2224353	+	2040	-	-	-
arahy.Tifrunner.gnm1.ann1.4977NQ	3.737147457	1.353131853	0	0	272.8244268	187.7014153	1.69675977	153.508614	-6.470259974	0.00098284	0.019198287	arahy.4977NQ	arahy.Tifrunner.gnm1.Arahy.14	78339284	78348709	+	2246	-	HIT-like domain	HIT
arahy.Tifrunner.gnm1.ann1.DC1LDI	0	0	0	0	118.5692656	76.97867031	0	65.18264531	-8.495483361	0.000983487	0.01920279	arahy.DC1LDI	arahy.Tifrunner.gnm1.Arahy.14	16070999	16076386	+	4035	-	-	FAR1
novel.747	13.45373084	17.59071408	41.12454084	146.9786346	98.99958101	68.54265164	24.05632859	104.8402891	-2.123960532	0.000984134	0.019207283	-	arahy.Tifrunner.gnm1.Arahy.03	124580750	124583031	+	2282	-	PF05678:VQ motif	-
arahy.Tifrunner.gnm1.ann1.SID920	3.737147457	1.353131853	0	2.436109965	71.37179096	107.559238	1.69675977	60.45571296	-5.109933661	0.000988828	0.01928257	arahy.SID920	arahy.Tifrunner.gnm1.Arahy.14	129443950	129446287	-	1964	-	Origin recognition complex, subunit 5	-
arahy.Tifrunner.gnm1.ann1.914GI4	309.4358094	382.9363143	625.2799505	900.5486504	1274.331816	1057.66584	439.2173581	1077.515435	-1.294493239	0.000989955	0.019296377	arahy.914GI4	arahy.Tifrunner.gnm1.Arahy.07	7719289	7720960	-	1430	-	-	-
arahy.Tifrunner.gnm1.ann1.UJ2C0C	4.484576948	1.353131853	3.738594622	7.308329895	32.23242173	102.2867263	3.192101141	47.27582597	-3.847077908	0.000995271	0.019383609	arahy.UJ2C0C	arahy.Tifrunner.gnm1.Arahy.14	4873073	4878979	+	2861	-	-	-
arahy.Tifrunner.gnm1.ann1.VBUH3G	0	0	0	0	13.81389503	274.1706066	0	95.99483387	-9.054384778	0.000997314	0.019415195	arahy.VBUH3G	arahy.Tifrunner.gnm1.Arahy.14	113189031	113190785	-	330	-	-	-
novel.3956	0	0	0	0	90.94147558	101.232224	0	64.05789985	-8.470435347	0.000998481	0.019421518	-	arahy.Tifrunner.gnm1.Arahy.14	119094674	119098058	-	1190	-	-	-
arahy.Tifrunner.gnm1.ann1.NXX1KJ	0	0	0	0	90.94147558	101.232224	0	64.05789985	-8.470435347	0.000998481	0.019421518	arahy.NXX1KJ	arahy.Tifrunner.gnm1.Arahy.14	20081356	20083949	+	976	-	-	-
novel.441	20.92802576	12.17818667	22.43156773	58.46663916	65.61600137	46.39810265	18.51259339	56.82691439	-1.596101217	0.001003932	0.019511077	-	arahy.Tifrunner.gnm1.Arahy.02	95307793	95310120	+	2328	-	PF13968:Domain of unknown function (DUF4220)|PF04578:Protein of unknown function, DUF594	-
arahy.Tifrunner.gnm1.ann1.BVET7T	85.9543915	102.8380208	90.66091958	177.0239908	165.7667403	160.2843546	93.15111062	167.6916952	-0.85483197	0.001005217	0.019527804	arahy.BVET7T	arahy.Tifrunner.gnm1.Arahy.20	137478148	137488499	-	3163	-	Armadillo-type fold	-
novel.3767	0	0	0	0	71.37179096	123.376773	0	64.91618797	-8.489708938	0.001012539	0.019661774	-	arahy.Tifrunner.gnm1.Arahy.14	19306611	19308867	+	2257	-	PF02536:mTERF	-
arahy.Tifrunner.gnm1.ann1.1HE4TQ	139.7693149	89.30670227	51.40567605	263.0998762	239.4408471	537.7961898	93.49389773	346.7789711	-1.888514816	0.001015235	0.01969752	arahy.1HE4TQ	arahy.Tifrunner.gnm1.Arahy.06	110108375	110113769	+	3956	-	Nonaspanin (TM9SF)	-
novel.2473	0	6.765659263	1.869297311	51.97034592	19.56968462	48.50710732	2.878318858	40.01571262	-3.912747943	0.001016105	0.019698342	-	arahy.Tifrunner.gnm1.Arahy.09	9304077	9305378	-	1190	-	-	-
arahy.Tifrunner.gnm1.ann1.V8EHWM	84.45953252	120.4287349	76.64118975	166.4675143	311.963796	240.4265319	93.84315238	239.6192807	-1.356206915	0.001016132	0.019698342	arahy.V8EHWM	arahy.Tifrunner.gnm1.Arahy.06	111327975	111333036	+	2691	-	Peptidase M41	AAA
arahy.Tifrunner.gnm1.ann1.0MAX30	0	0	0	0	194.5456883	32.68957232	0	75.74508687	-8.712153986	0.001023564	0.01982575	arahy.0MAX30	arahy.Tifrunner.gnm1.Arahy.14	7993696	8000947	+	6515	-	Microtubule-associated protein 70	-
arahy.Tifrunner.gnm1.ann1.LRM29R	24.66517321	4.059395558	3.738594622	46.28608934	81.73221223	175.0473873	10.82105446	101.0218963	-3.19193327	0.001028643	0.019915749	arahy.LRM29R	arahy.Tifrunner.gnm1.Arahy.06	112754795	112757764	-	2772	-	Ribonuclease H-like domain	DUF659
novel.2156	0	0	0	0	103.6042127	86.4691913	0	63.35780133	-8.454534371	0.001030622	0.019928957	-	arahy.Tifrunner.gnm1.Arahy.08	41934587	41947835	+	2286	-	PF05536:Neurochondrin	-
arahy.Tifrunner.gnm1.ann1.1K28CT	260.8528925	238.151206	243.0086504	360.5442748	893.298545	743.4241447	247.337583	665.7556549	-1.427376545	0.001036388	0.020015262	arahy.1K28CT	arahy.Tifrunner.gnm1.Arahy.14	119260038	119264095	+	2205	-	Serine-threonine/tyrosine-protein kinase, catalytic domain	Pkinase_Tyr
arahy.Tifrunner.gnm1.ann1.ZWB5UC	9.716583387	4.059395558	10.28113521	25.17313631	61.0113697	37.96208399	8.019038052	41.38219666	-2.329401428	0.001037165	0.020021898	arahy.ZWB5UC	arahy.Tifrunner.gnm1.Arahy.14	9377398	9379171	+	1481	-	-	-
arahy.Tifrunner.gnm1.ann1.J3JZ4F	3.737147457	5.41252741	7.477189244	17.05276976	59.86021178	30.58056766	5.542288037	35.83118306	-2.695443289	0.001044154	0.020131507	arahy.J3JZ4F	arahy.Tifrunner.gnm1.Arahy.13	12769489	12778060	+	2310	-	Calcineurin-like phosphoesterase domain, ApaH type	Metallophos
novel.3895	24.66517321	69.00972448	78.51048706	148.6027079	663.0669612	192.9739269	57.39512825	334.8811987	-2.547525898	0.001047619	0.020169819	-	arahy.Tifrunner.gnm1.Arahy.14	18548857	18551791	-	2935	-	PF05637:galactosyl transferase GMA12/MNN10 family	-
novel.5575	1.494858983	0	0	0	119.7204236	164.5023639	0.498286328	94.74092917	-7.382705594	0.001047765	0.020169819	-	arahy.Tifrunner.gnm1.Arahy.20	126111523	126119154	+	2517	-	PF03004:Plant transposase (Ptta/En/Spm family)	-
novel.3908	0	0	0	0	74.82526472	115.9952566	0	63.60684045	-8.46028735	0.001047891	0.020169819	-	arahy.Tifrunner.gnm1.Arahy.14	29448068	29457391	-	1379	-	-	-
arahy.Tifrunner.gnm1.ann1.M4A1K2	0	0	0	0	110.5111602	79.08767497	0	63.19961173	-8.450906135	0.001051077	0.020214264	arahy.M4A1K2	arahy.Tifrunner.gnm1.Arahy.14	9837034	9841412	+	1204	-	-	-
arahy.Tifrunner.gnm1.ann1.CY1II1	0	0	0	0	51.80210635	149.7393313	0	67.18047921	-8.539256948	0.001055245	0.020260622	arahy.CY1II1	arahy.Tifrunner.gnm1.Arahy.14	105725677	105730182	-	2689	-	-	-
novel.2754	0	0	0	1.62407331	16.11621086	49.56160965	0	22.43396461	-6.955458239	0.001056725	0.02028059	-	arahy.Tifrunner.gnm1.Arahy.10	3674973	3675567	-	509	-	-	-
arahy.Tifrunner.gnm1.ann1.MU1UQI	0	0	0	0	82.88337015	105.4502333	0	62.77786782	-8.441325198	0.001059665	0.020320099	arahy.MU1UQI	arahy.Tifrunner.gnm1.Arahy.14	77932251	77933359	+	447	-	-	-
arahy.Tifrunner.gnm1.ann1.9XF3L6	7.474294913	6.765659263	15.88902714	25.98517296	82.88337015	54.83412131	10.04299377	54.56755481	-2.4291094	0.001061043	0.020338061	arahy.9XF3L6	arahy.Tifrunner.gnm1.Arahy.14	74614211	74618257	+	1334	-	-	-
arahy.Tifrunner.gnm1.ann1.FMX4TW	23.91774372	29.76890076	27.10481101	45.47405268	168.0690561	117.049759	26.93048516	110.1976226	-2.033525622	0.001061796	0.020344025	arahy.FMX4TW	arahy.Tifrunner.gnm1.Arahy.14	4295248	4298524	-	1660	-	-	-
arahy.Tifrunner.gnm1.ann1.S5794H	0	0	0	4.87221993	13.81389503	18.98104199	0	12.55571898	-6.116075551	0.001064811	0.020376398	arahy.S5794H	arahy.Tifrunner.gnm1.Arahy.06	71148774	71149291	-	348	-	-	-
arahy.Tifrunner.gnm1.ann1.G6LTG1	7.474294913	8.118791115	7.477189244	17.86480641	57.55789594	44.28909799	7.690091757	39.90393344	-2.37282802	0.001065882	0.020388425	arahy.G6LTG1	arahy.Tifrunner.gnm1.Arahy.14	9041504	9049495	+	3694	-	Serine-threonine/tyrosine-protein kinase, catalytic domain	Pkinase_Tyr
arahy.Tifrunner.gnm1.ann1.15ZADL	19.43316677	31.12203261	38.32059487	26.79720962	419.0214824	299.4786626	29.62526475	248.4324515	-3.069233758	0.001067121	0.020403654	arahy.15ZADL	arahy.Tifrunner.gnm1.Arahy.12	4054584	4056584	+	2001	-	-	-
arahy.Tifrunner.gnm1.ann1.VZ94AI	41.10862202	25.7095052	24.30086504	38.16572279	248.6501105	277.3341136	30.37299742	188.0499823	-2.624659222	0.001067727	0.020406771	arahy.VZ94AI	arahy.Tifrunner.gnm1.Arahy.14	24648046	24653443	-	1425	-	-	-
arahy.Tifrunner.gnm1.ann1.H3LZVP	469.3857205	577.787301	462.6510845	897.3005038	840.3452807	767.6776984	503.274702	835.1078276	-0.73283456	0.001068711	0.020417112	arahy.H3LZVP	arahy.Tifrunner.gnm1.Arahy.02	197319	209126	-	8319	-	Mediator complex, subunit Med12	-
arahy.Tifrunner.gnm1.ann1.M7MYIY	17.93830779	8.118791115	5.607891933	19.48887972	96.69726518	140.2488103	10.55499695	85.47831839	-2.9996939	0.001071685	0.02046545	arahy.M7MYIY	arahy.Tifrunner.gnm1.Arahy.14	9572691	9580347	-	5642	-	Piwi domain	Piwi
novel.2193	6.726865422	2.706263705	6.542540588	25.17313631	20.72084254	59.05213065	5.325223238	34.9820365	-2.677111113	0.001077247	0.02056316	-	arahy.Tifrunner.gnm1.Arahy.08	6310726	6312905	-	1901	-	-	-
arahy.Tifrunner.gnm1.ann1.CFQ18P	0.747429491	0	0	0	70.22063305	123.376773	0.249143164	64.53246867	-7.519207002	0.001080193	0.020610848	arahy.CFQ18P	arahy.Tifrunner.gnm1.Arahy.14	123840256	123843575	-	1498	-	-	-
arahy.Tifrunner.gnm1.ann1.5MTU38	121.0835776	125.8412623	110.2885413	256.603583	244.0454788	183.4834059	119.0711271	228.0441559	-0.939650985	0.001099707	0.020964071	arahy.5MTU38	arahy.Tifrunner.gnm1.Arahy.18	107186189	107192523	-	2066	-	-	adh_short
arahy.Tifrunner.gnm1.ann1.8NA4BZ	0	0	0	0	92.0926335	92.7962053	0	61.62961293	-8.414648336	0.001100069	0.020964071	arahy.8NA4BZ	arahy.Tifrunner.gnm1.Arahy.14	92581987	92585017	+	585	-	-	-
novel.3886	0	0	0	0	109.3600023	76.97867031	0	62.11289086	-8.425871457	0.001100697	0.020967366	-	arahy.Tifrunner.gnm1.Arahy.14	13106908	13109218	-	1403	-	PF02866:lactate/malate dehydrogenase, alpha/beta C-terminal domain	-
novel.1617	0	0	0	12.18054983	5.755789594	16.87203733	0	11.60279225	-6.007810761	0.001106353	0.021057698	-	arahy.Tifrunner.gnm1.Arahy.06	10377576	10379562	+	1337	-	-	-
arahy.Tifrunner.gnm1.ann1.7CMH8M	476.8600155	657.6220803	567.3317339	1070.264311	1733.643826	994.3957	567.2712765	1266.101279	-1.158869039	0.001107003	0.021061382	arahy.7CMH8M	arahy.Tifrunner.gnm1.Arahy.07	4078722	4085420	+	4624	-	F-box domain	F-box
arahy.Tifrunner.gnm1.ann1.ICGL65	648.021369	592.6717514	686.9667618	2011.414794	903.6589662	2214.454899	642.553294	1709.842887	-1.411973309	0.001115324	0.021204286	arahy.ICGL65	arahy.Tifrunner.gnm1.Arahy.08	7756807	7761417	-	2833	-	-	-
arahy.Tifrunner.gnm1.ann1.RN7KHK	514.23149	665.7408714	529.011139	875.3755141	1095.902339	998.6137093	569.6611668	989.963854	-0.798547462	0.001115434	0.021204286	arahy.RN7KHK	arahy.Tifrunner.gnm1.Arahy.13	18501299	18504374	-	2477	-	Glycoside hydrolase family 16	-
arahy.Tifrunner.gnm1.ann1.3T823C	171.908783	142.0788445	131.7854604	172.1517709	1006.112021	965.924137	148.5910293	714.7293096	-2.265174288	0.00111935	0.021261184	arahy.3T823C	arahy.Tifrunner.gnm1.Arahy.08	44407634	44410644	-	1989	-	-	-
novel.3958	0.747429491	0	0	0	72.52294888	117.049759	0.249143164	63.19090261	-7.48886786	0.001121862	0.021300124	-	arahy.Tifrunner.gnm1.Arahy.14	119747029	119748794	-	1654	-	-	-
arahy.Tifrunner.gnm1.ann1.IU7X6X	211.522546	179.9665364	228.0542719	335.3711385	475.4282205	370.1303189	206.5144515	393.643226	-0.927218413	0.001133894	0.021510858	arahy.IU7X6X	arahy.Tifrunner.gnm1.Arahy.19	146980203	146987254	+	3123	-	-	ABC1
arahy.Tifrunner.gnm1.ann1.0KD87G	319.8998223	307.1609305	242.0740018	391.4016677	1276.634132	1375.071042	289.7115849	1014.368947	-1.807561737	0.001141174	0.021631158	arahy.0KD87G	arahy.Tifrunner.gnm1.Arahy.08	44441302	44447173	+	3098	-	RNA-binding, CRM domain	-
arahy.Tifrunner.gnm1.ann1.J7G2LA	10.46401288	0	0	73.89533561	57.55789594	143.4123173	3.488004293	91.62184961	-4.651317359	0.00114848	0.021751767	arahy.J7G2LA	arahy.Tifrunner.gnm1.Arahy.09	971825	977940	-	1648	-	Myc-type, basic helix-loop-helix (bHLH) domain	-
arahy.Tifrunner.gnm1.ann1.4JIJ99	0.747429491	1.353131853	0	12.18054983	9.20926335	27.41706066	0.700187115	16.26895794	-4.646350907	0.001153712	0.021841873	arahy.4JIJ99	arahy.Tifrunner.gnm1.Arahy.11	3827922	3833501	-	2220	-	UDP-glucuronosyl/UDP-glucosyltransferase	UDPGT
novel.1729	18.68573728	18.94384594	12.15043252	41.41386941	48.34863259	61.16113531	16.59333858	50.3078791	-1.601928998	0.001159548	0.021943357	-	arahy.Tifrunner.gnm1.Arahy.06	110215548	110218372	+	1760	-	-	-
arahy.Tifrunner.gnm1.ann1.689K78	0	0	0	0	79.4298964	102.2867263	0	60.57220756	-8.3897097	0.00116208	0.021971142	arahy.689K78	arahy.Tifrunner.gnm1.Arahy.20	13258257	13259203	-	631	-	-	-
novel.3840	0	0	0	0	77.12758056	104.395731	0	60.50777051	-8.388181509	0.001170576	0.02209026	-	arahy.Tifrunner.gnm1.Arahy.14	133507004	133517393	+	3716	-	-	-
arahy.Tifrunner.gnm1.ann1.L0VV9Y	0.747429491	0	0	0.812036655	52.95326426	40.07108865	0.249143164	31.27879652	-6.472559637	0.001170665	0.02209026	arahy.L0VV9Y	arahy.Tifrunner.gnm1.Arahy.14	93959784	93962005	-	1447	-	-	-
arahy.Tifrunner.gnm1.ann1.PV0ABM	13.45373084	10.82505482	0.934648655	18.67684307	111.6623181	182.4289036	8.404478106	104.2560216	-3.631662097	0.001171786	0.022102353	arahy.PV0ABM	arahy.Tifrunner.gnm1.Arahy.14	82510219	82516762	-	4094	-	-	-
arahy.Tifrunner.gnm1.ann1.QL6Y44	61.28921829	60.89093336	80.37978437	170.5276976	118.5692656	147.6303266	67.51997867	145.5757633	-1.109143598	0.001173944	0.022127679	arahy.QL6Y44	arahy.Tifrunner.gnm1.Arahy.13	24550171	24555068	+	2718	-	-	-
arahy.Tifrunner.gnm1.ann1.71GTDD	0	0	0	0	75.97642264	105.4502333	0	60.47555198	-8.387416841	0.00117522	0.02213996	arahy.71GTDD	arahy.Tifrunner.gnm1.Arahy.14	29815939	29819395	+	1823	-	HAUS augmin-like complex subunit 2	-
arahy.Tifrunner.gnm1.ann1.WC628Y	1467.951521	907.951473	776.6930327	1928.587056	2610.82616	3201.469083	1050.865342	2580.294099	-1.295335926	0.001183713	0.022263568	arahy.WC628Y	arahy.Tifrunner.gnm1.Arahy.06	111623212	111629213	+	2831	-	K Homology domain, type 1	KH_1
arahy.Tifrunner.gnm1.ann1.CPK3HX	0	0	0	0	102.4530548	78.03317264	0	60.1620758	-8.379825678	0.001184305	0.022265602	arahy.CPK3HX	arahy.Tifrunner.gnm1.Arahy.14	33553236	33556952	-	1113	-	-	-
arahy.Tifrunner.gnm1.ann1.K1SYDF	86.70182099	69.00972448	87.85697361	251.7313631	178.4294774	141.3033126	81.18950636	190.488051	-1.228386621	0.001188961	0.022333769	arahy.K1SYDF	arahy.Tifrunner.gnm1.Arahy.05	113225926	113230417	+	3310	-	PB1 domain	RWP-RK
novel.3874	0	0	0	0.812036655	62.16252761	18.98104199	0	27.31853542	-7.2391015	0.001189868	0.022333769	-	arahy.Tifrunner.gnm1.Arahy.14	5517720	5526564	-	4922	-	-	-
arahy.Tifrunner.gnm1.ann1.6F387L	0	0	0	0	80.58105431	99.1232193	0	59.90142454	-8.373631241	0.001191363	0.022337473	arahy.6F387L	arahy.Tifrunner.gnm1.Arahy.14	23538918	23541568	+	1284	-	-	-
novel.3855	0	0	0	0	75.97642264	104.395731	0	60.1240512	-8.379002618	0.001191519	0.022337473	-	arahy.Tifrunner.gnm1.Arahy.14	139533803	139538767	+	2028	-	-	-
arahy.Tifrunner.gnm1.ann1.9TCX0P	5.97943593	0	1.869297311	0	253.2547421	365.9123095	2.616244414	206.3890172	-6.261312825	0.001198618	0.022452293	arahy.9TCX0P	arahy.Tifrunner.gnm1.Arahy.03	10738506	10753296	-	1944	-	Autophagy-related protein 3, N-terminal	-
arahy.Tifrunner.gnm1.ann1.4LH58N	710.0580167	577.787301	957.0802232	1395.078973	1532.19119	1415.142131	748.3085137	1447.470765	-0.950878814	0.001220864	0.022841163	arahy.4LH58N	arahy.Tifrunner.gnm1.Arahy.01	12484462	12493473	+	2862	-	-	RRN3
arahy.Tifrunner.gnm1.ann1.3FCU7M	544.8760992	270.6263705	243.0086504	939.5264099	778.1827531	1588.080513	352.83704	1101.929892	-1.641487312	0.001223103	0.022873762	arahy.3FCU7M	arahy.Tifrunner.gnm1.Arahy.10	114529529	114544705	+	3903	-	DNA topoisomerase, type IIA-like domain	-
novel.3250	0	0	0	12.99258648	6.906947513	11.59952566	0	10.49968655	-5.864927681	0.001225952	0.022908453	-	arahy.Tifrunner.gnm1.Arahy.12	88783283	88791901	+	1000	-	PF00319:SRF-type transcription factor (DNA-binding and dimerisation domain)	SRF-TF
arahy.Tifrunner.gnm1.ann1.AT6RDF	0	0	0	0	105.9065285	72.76066098	0	59.55572983	-8.365192066	0.001228566	0.022938707	arahy.AT6RDF	arahy.Tifrunner.gnm1.Arahy.14	139665966	139670051	+	2373	-	-	-
arahy.Tifrunner.gnm1.ann1.AE34S8	0	0	2.803945966	0.812036655	118.5692656	92.7962053	0.934648655	70.72583586	-6.213387647	0.001232085	0.022995093	arahy.AE34S8	arahy.Tifrunner.gnm1.Arahy.14	97406148	97410657	+	1342	-	-	-
arahy.Tifrunner.gnm1.ann1.NAU3FJ	162.1921996	204.3229097	242.0740018	409.2664741	550.2534852	347.9857699	202.863037	435.8352431	-1.103887689	0.001236654	0.023071034	arahy.NAU3FJ	arahy.Tifrunner.gnm1.Arahy.06	112442064	112448473	-	5145	-	-	LIM
arahy.Tifrunner.gnm1.ann1.HUX1YA	2.989717965	6.765659263	0	4.060183275	145.0458978	103.3412286	3.251792409	84.14910322	-4.732803711	0.00124318	0.023133639	arahy.HUX1YA	arahy.Tifrunner.gnm1.Arahy.14	2477139	2486898	+	3819	-	Sec23/Sec24, trunk domain	-
arahy.Tifrunner.gnm1.ann1.MV0L3R	8.221724404	0	0.934648655	0	238.2896892	674.8814931	3.052124353	304.3903941	-6.604645493	0.001243198	0.023133639	arahy.MV0L3R	arahy.Tifrunner.gnm1.Arahy.14	72208993	72211450	+	950	-	Oxoglutarate/iron-dependent dioxygenase	2OG-FeII_Oxy
arahy.Tifrunner.gnm1.ann1.I550Z4	25.4126027	29.76890076	25.2355137	66.58700571	57.55789594	62.21563765	26.80567239	62.12017977	-1.222983517	0.001243523	0.023133639	arahy.I550Z4	arahy.Tifrunner.gnm1.Arahy.06	112479838	112480863	+	937	-	-	-
arahy.Tifrunner.gnm1.ann1.C5XBA2	0	0	3.738594622	17.05276976	28.77894797	35.85307932	1.246198207	27.22826568	-4.41481027	0.001248156	0.023210458	arahy.C5XBA2	arahy.Tifrunner.gnm1.Arahy.18	119290895	119298469	-	1155	-	UbiA prenyltransferase family	UbiA
novel.3912	0	0	0	0	100.1507389	75.92416797	0	58.69163564	-8.344112209	0.001261804	0.023426466	-	arahy.Tifrunner.gnm1.Arahy.14	35286362	35290111	-	777	-	-	-
novel.4447	47.83548744	100.1317571	105.6152981	248.4832164	235.9873733	190.8649223	84.5275142	225.1118374	-1.419823631	0.001262353	0.023427222	-	arahy.Tifrunner.gnm1.Arahy.16	152360609	152363892	+	3284	-	PF00646:F-box domain	F-box
novel.3771	0	0	0	0	74.82526472	101.232224	0	58.68582956	-8.344058856	0.001265209	0.023461329	-	arahy.Tifrunner.gnm1.Arahy.14	20988322	20994674	+	3626	-	PF02992:Transposase family tnp2|PF13963:Transposase-associated domain	Transposase_21
arahy.Tifrunner.gnm1.ann1.4QQ8RN	94.9235454	9.471922968	17.75832445	404.3942542	141.592424	466.0900312	40.71793094	337.3589031	-3.04056447	0.001268634	0.023515388	arahy.4QQ8RN	arahy.Tifrunner.gnm1.Arahy.17	617253	619324	-	879	-	-	-
novel.5564	149.4858983	77.12851559	58.88286529	370.2887147	234.8362154	266.7890902	95.16575972	290.6380068	-1.606372336	0.001286562	0.023838103	-	arahy.Tifrunner.gnm1.Arahy.20	118699586	118701823	+	2090	-	PF00646:F-box domain	F-box
novel.5086	0	5.41252741	2.803945966	0	400.6029557	243.5900389	2.738824459	214.7309982	-6.328678177	0.001296013	0.023993934	-	arahy.Tifrunner.gnm1.Arahy.18	45674553	45736950	-	7114	-	-	-
arahy.Tifrunner.gnm1.ann1.BZ5K6I	1078.540756	903.8920775	993.5315208	1550.177974	1461.970557	1467.867248	991.9881181	1493.338593	-0.589237926	0.00129741	0.024010159	arahy.BZ5K6I	arahy.Tifrunner.gnm1.Arahy.05	112267386	112281331	+	6748	-	-	-
novel.3870	0	0	0	0	80.58105431	92.7962053	0	57.79241987	-8.321892646	0.001300225	0.024052604	-	arahy.Tifrunner.gnm1.Arahy.14	3258738	3262183	-	2483	-	PF02934:GatB/GatE catalytic domain	-
arahy.Tifrunner.gnm1.ann1.IMF4E8	68.7635132	108.2505482	117.7657306	170.5276976	367.2193761	283.6611276	98.25993066	273.8027337	-1.480119128	0.001302164	0.024071364	arahy.IMF4E8	arahy.Tifrunner.gnm1.Arahy.14	5874260	5877124	-	1376	-	Peptidase S54, rhomboid domain	-
novel.3784	0	0	0	0	1158.064866	2115.33168	0	1091.132182	-12.56114636	0.001303687	0.024071364	-	arahy.Tifrunner.gnm1.Arahy.14	37647589	37654405	+	3682	-	PF02721:Domain of unknown function DUF223	-
arahy.Tifrunner.gnm1.ann1.YJZS8S	5.232006439	18.94384594	17.75832445	33.29350286	100.1507389	97.01421463	13.97805894	76.81948547	-2.476089187	0.001303906	0.024071364	arahy.YJZS8S	arahy.Tifrunner.gnm1.Arahy.14	13408387	13412698	-	2280	-	-	-
arahy.Tifrunner.gnm1.ann1.Q4SW2C	0	0	0	0	87.48800183	85.41468897	0	57.63423027	-8.317910377	0.001305147	0.024071364	arahy.Q4SW2C	arahy.Tifrunner.gnm1.Arahy.14	96875233	96879944	-	1383	-	Ubiquitin-conjugating enzyme E2	UQ_con
arahy.Tifrunner.gnm1.ann1.ZXQH02	2.242288474	0	2.803945966	1.62407331	63.31368553	93.85070763	1.682078147	52.92948883	-4.911946632	0.001308625	0.024094474	arahy.ZXQH02	arahy.Tifrunner.gnm1.Arahy.14	139117505	139121827	-	4070	-	F-box domain	F-box
novel.484	0	0	0	10.55647652	12.66273711	7.381516331	0	10.20024332	-5.819782884	0.001309134	0.024094474	-	arahy.Tifrunner.gnm1.Arahy.02	16330835	16331571	-	653	-	-	-
arahy.Tifrunner.gnm1.ann1.GU10IX	58.29950032	47.35961484	47.66708143	121.8054983	120.8715815	89.6326983	51.1087322	110.769926	-1.1109252	0.001309283	0.024094474	arahy.GU10IX	arahy.Tifrunner.gnm1.Arahy.13	817252	817973	-	318	-	-	-
arahy.Tifrunner.gnm1.ann1.QID06X	0	0	0.934648655	0	87.48800183	87.52369364	0.311549552	58.33723182	-7.3734086	0.001316959	0.024222349	arahy.QID06X	arahy.Tifrunner.gnm1.Arahy.14	87498	90612	+	1240	-	5'(3')-deoxyribonucleotidase	-
[truncated: 377 more rows]
