# Supplementary material for: Bulk RNA-Seq Analysis Reveals Differentially Expressed Genes Associated with Lateral Branch Angle in Peanut
Source: Genes (Basel). 2022 May 8;13(5):841. doi: 10.3390/genes13050841 (PMC9140427; doi:10.3390/genes13050841)
Supplement: Supplementary file 1 [file genes-13-00841-s001.zip › Supplementary materials/Table S7.xls]

Category	GOID	Description	GeneRatio	BgRatio	pvalue	padj	geneID	geneName	Count	Up	Up_Gene_names	Down	Down_Gene_names
BP	GO:0120009	intermembrane lipid transfer	5/871	13/15143	0.000543308545575386	0.190269343566211	arahy.Tifrunner.gnm1.ann1.KL67S4/arahy.Tifrunner.gnm1.ann1.P8184S/arahy.Tifrunner.gnm1.ann1.S2CF7K/arahy.Tifrunner.gnm1.ann1.NSD4SF/arahy.Tifrunner.gnm1.ann1.FW0EPP	arahy.KL67S4/arahy.P8184S/arahy.S2CF7K/arahy.NSD4SF/arahy.FW0EPP	5	2	arahy.Tifrunner.gnm1.ann1.S2CF7K/arahy.Tifrunner.gnm1.ann1.NSD4SF	3	arahy.Tifrunner.gnm1.ann1.KL67S4/arahy.Tifrunner.gnm1.ann1.P8184S/arahy.Tifrunner.gnm1.ann1.FW0EPP
BP	GO:0042168	heme metabolic process	5/871	14/15143	0.000805315966963918	0.190269343566211	arahy.Tifrunner.gnm1.ann1.UE4B97/arahy.Tifrunner.gnm1.ann1.SFIG2E/arahy.Tifrunner.gnm1.ann1.BX43B4/arahy.Tifrunner.gnm1.ann1.ES2NTH/arahy.Tifrunner.gnm1.ann1.7F9DSY	arahy.UE4B97/arahy.SFIG2E/arahy.BX43B4/arahy.ES2NTH/arahy.7F9DSY	5	3	arahy.Tifrunner.gnm1.ann1.UE4B97/arahy.Tifrunner.gnm1.ann1.BX43B4/arahy.Tifrunner.gnm1.ann1.ES2NTH	2	arahy.Tifrunner.gnm1.ann1.SFIG2E/arahy.Tifrunner.gnm1.ann1.7F9DSY
BP	GO:0006778	porphyrin-containing compound metabolic process	7/871	29/15143	0.0010397231888864	0.190269343566211	arahy.Tifrunner.gnm1.ann1.B8YC98/arahy.Tifrunner.gnm1.ann1.UE4B97/arahy.Tifrunner.gnm1.ann1.SFIG2E/arahy.Tifrunner.gnm1.ann1.BX43B4/arahy.Tifrunner.gnm1.ann1.ES2NTH/novel.3850/arahy.Tifrunner.gnm1.ann1.7F9DSY	arahy.B8YC98/arahy.UE4B97/arahy.SFIG2E/arahy.BX43B4/arahy.ES2NTH/-/arahy.7F9DSY	7	4	arahy.Tifrunner.gnm1.ann1.B8YC98/arahy.Tifrunner.gnm1.ann1.UE4B97/arahy.Tifrunner.gnm1.ann1.BX43B4/arahy.Tifrunner.gnm1.ann1.ES2NTH	3	arahy.Tifrunner.gnm1.ann1.SFIG2E/novel.3850/arahy.Tifrunner.gnm1.ann1.7F9DSY
BP	GO:1901135	carbohydrate derivative metabolic process	36/871	391/15143	0.00361197732365382	0.401508830523047	arahy.Tifrunner.gnm1.ann1.B5CH19/arahy.Tifrunner.gnm1.ann1.350PIT/arahy.Tifrunner.gnm1.ann1.VEJL66/arahy.Tifrunner.gnm1.ann1.5JT6XN/arahy.Tifrunner.gnm1.ann1.J127JW/arahy.Tifrunner.gnm1.ann1.JUAY6G/arahy.Tifrunner.gnm1.ann1.EJI1J0/arahy.Tifrunner.gnm1.ann1.0R79PA/arahy.Tifrunner.gnm1.ann1.LG83KY/arahy.Tifrunner.gnm1.ann1.EJ0ZDQ/arahy.Tifrunner.gnm1.ann1.GAHP45/arahy.Tifrunner.gnm1.ann1.RH103U/ara…	arahy.B5CH19/arahy.350PIT/arahy.VEJL66/arahy.5JT6XN/arahy.J127JW/arahy.JUAY6G/arahy.EJI1J0/arahy.0R79PA/arahy.LG83KY/arahy.EJ0ZDQ/arahy.GAHP45/arahy.RH103U/arahy.HRMJ8R/arahy.CBA0IH/arahy.KSV0XM/arahy.7VB4VZ/arahy.YJEW4K/arahy.8QVL0P/arahy.63G7RJ/arahy.KEGW9P/arahy.RCZ69X/arahy.22GGTV/arahy.59GG00/arahy.CN6NPZ/arahy.B0WXN9/arahy.3A36EA/arahy.SIQ1MV/arahy.85QD0P/arahy.RU8LWF/arahy.55VZFW/arahy.QID…	36	13	arahy.Tifrunner.gnm1.ann1.350PIT/arahy.Tifrunner.gnm1.ann1.J127JW/arahy.Tifrunner.gnm1.ann1.JUAY6G/arahy.Tifrunner.gnm1.ann1.7VB4VZ/arahy.Tifrunner.gnm1.ann1.63G7RJ/arahy.Tifrunner.gnm1.ann1.22GGTV/arahy.Tifrunner.gnm1.ann1.59GG00/arahy.Tifrunner.gnm1.ann1.RU8LWF/arahy.Tifrunner.gnm1.ann1.55VZFW/novel.3579/arahy.Tifrunner.gnm1.ann1.KIA0G7/arahy.Tifrunner.gnm1.ann1.05E95R/arahy.Tifrunner.gnm1.ann1…	23	arahy.Tifrunner.gnm1.ann1.B5CH19/arahy.Tifrunner.gnm1.ann1.VEJL66/arahy.Tifrunner.gnm1.ann1.5JT6XN/arahy.Tifrunner.gnm1.ann1.EJI1J0/arahy.Tifrunner.gnm1.ann1.0R79PA/arahy.Tifrunner.gnm1.ann1.LG83KY/arahy.Tifrunner.gnm1.ann1.EJ0ZDQ/arahy.Tifrunner.gnm1.ann1.GAHP45/arahy.Tifrunner.gnm1.ann1.RH103U/arahy.Tifrunner.gnm1.ann1.HRMJ8R/arahy.Tifrunner.gnm1.ann1.CBA0IH/arahy.Tifrunner.gnm1.ann1.KSV0XM/ara…
BP	GO:0006739	NADP metabolic process	5/871	20/15143	0.00467568105766603	0.401508830523047	arahy.Tifrunner.gnm1.ann1.J55WMV/arahy.Tifrunner.gnm1.ann1.RH103U/arahy.Tifrunner.gnm1.ann1.U60PIC/arahy.Tifrunner.gnm1.ann1.XY3TEF/arahy.Tifrunner.gnm1.ann1.85QD0P	arahy.J55WMV/arahy.RH103U/arahy.U60PIC/arahy.XY3TEF/arahy.85QD0P	5	1	arahy.Tifrunner.gnm1.ann1.J55WMV	4	arahy.Tifrunner.gnm1.ann1.RH103U/arahy.Tifrunner.gnm1.ann1.U60PIC/arahy.Tifrunner.gnm1.ann1.XY3TEF/arahy.Tifrunner.gnm1.ann1.85QD0P
BP	GO:0042440	pigment metabolic process	5/871	20/15143	0.00467568105766603	0.401508830523047	arahy.Tifrunner.gnm1.ann1.UE4B97/arahy.Tifrunner.gnm1.ann1.SFIG2E/arahy.Tifrunner.gnm1.ann1.BX43B4/arahy.Tifrunner.gnm1.ann1.ES2NTH/arahy.Tifrunner.gnm1.ann1.7F9DSY	arahy.UE4B97/arahy.SFIG2E/arahy.BX43B4/arahy.ES2NTH/arahy.7F9DSY	5	3	arahy.Tifrunner.gnm1.ann1.UE4B97/arahy.Tifrunner.gnm1.ann1.BX43B4/arahy.Tifrunner.gnm1.ann1.ES2NTH	2	arahy.Tifrunner.gnm1.ann1.SFIG2E/arahy.Tifrunner.gnm1.ann1.7F9DSY
BP	GO:0006779	porphyrin-containing compound biosynthetic process	5/871	21/15143	0.00585076620070014	0.401508830523047	arahy.Tifrunner.gnm1.ann1.B8YC98/arahy.Tifrunner.gnm1.ann1.UE4B97/arahy.Tifrunner.gnm1.ann1.ES2NTH/novel.3850/arahy.Tifrunner.gnm1.ann1.7F9DSY	arahy.B8YC98/arahy.UE4B97/arahy.ES2NTH/-/arahy.7F9DSY	5	3	arahy.Tifrunner.gnm1.ann1.B8YC98/arahy.Tifrunner.gnm1.ann1.UE4B97/arahy.Tifrunner.gnm1.ann1.ES2NTH	2	novel.3850/arahy.Tifrunner.gnm1.ann1.7F9DSY
BP	GO:0015074	DNA integration	5/871	21/15143	0.00585076620070014	0.401508830523047	novel.4958/novel.2348/novel.1310/novel.2603/novel.4970	-/-/-/-/-	5	3	novel.4958/novel.2348/novel.4970	2	novel.1310/novel.2603
BP	GO:0006869	lipid transport	5/871	22/15143	0.00721921376747459	0.433873992028862	arahy.Tifrunner.gnm1.ann1.KL67S4/arahy.Tifrunner.gnm1.ann1.P8184S/arahy.Tifrunner.gnm1.ann1.S2CF7K/arahy.Tifrunner.gnm1.ann1.NSD4SF/arahy.Tifrunner.gnm1.ann1.FW0EPP	arahy.KL67S4/arahy.P8184S/arahy.S2CF7K/arahy.NSD4SF/arahy.FW0EPP	5	2	arahy.Tifrunner.gnm1.ann1.S2CF7K/arahy.Tifrunner.gnm1.ann1.NSD4SF	3	arahy.Tifrunner.gnm1.ann1.KL67S4/arahy.Tifrunner.gnm1.ann1.P8184S/arahy.Tifrunner.gnm1.ann1.FW0EPP
BP	GO:0007010	cytoskeleton organization	10/871	74/15143	0.00954831198985738	0.433873992028862	arahy.Tifrunner.gnm1.ann1.3Y4VDA/novel.1795/arahy.Tifrunner.gnm1.ann1.JXQ8LX/arahy.Tifrunner.gnm1.ann1.F9CV5S/arahy.Tifrunner.gnm1.ann1.T6I3L8/arahy.Tifrunner.gnm1.ann1.0MAX30/arahy.Tifrunner.gnm1.ann1.71GTDD/novel.2125/arahy.Tifrunner.gnm1.ann1.X0AFQ9/arahy.Tifrunner.gnm1.ann1.354MLN	arahy.3Y4VDA/-/arahy.JXQ8LX/arahy.F9CV5S/arahy.T6I3L8/arahy.0MAX30/arahy.71GTDD/-/arahy.X0AFQ9/arahy.354MLN	10	1	arahy.Tifrunner.gnm1.ann1.JXQ8LX	9	arahy.Tifrunner.gnm1.ann1.3Y4VDA/novel.1795/arahy.Tifrunner.gnm1.ann1.F9CV5S/arahy.Tifrunner.gnm1.ann1.T6I3L8/arahy.Tifrunner.gnm1.ann1.0MAX30/arahy.Tifrunner.gnm1.ann1.71GTDD/novel.2125/arahy.Tifrunner.gnm1.ann1.X0AFQ9/arahy.Tifrunner.gnm1.ann1.354MLN
BP	GO:0000375	RNA splicing, via transesterification reactions	5/871	24/15143	0.0105953573907976	0.433873992028862	arahy.Tifrunner.gnm1.ann1.Z1MAHQ/arahy.Tifrunner.gnm1.ann1.61N80Q/arahy.Tifrunner.gnm1.ann1.GK6DAA/arahy.Tifrunner.gnm1.ann1.28W6CD/arahy.Tifrunner.gnm1.ann1.VV6UAW	arahy.Z1MAHQ/arahy.61N80Q/arahy.GK6DAA/arahy.28W6CD/arahy.VV6UAW	5	2	arahy.Tifrunner.gnm1.ann1.GK6DAA/arahy.Tifrunner.gnm1.ann1.VV6UAW	3	arahy.Tifrunner.gnm1.ann1.Z1MAHQ/arahy.Tifrunner.gnm1.ann1.61N80Q/arahy.Tifrunner.gnm1.ann1.28W6CD
BP	GO:0000377	RNA splicing, via transesterification reactions with bulged adenosine as nucleophile	5/871	24/15143	0.0105953573907976	0.433873992028862	arahy.Tifrunner.gnm1.ann1.Z1MAHQ/arahy.Tifrunner.gnm1.ann1.61N80Q/arahy.Tifrunner.gnm1.ann1.GK6DAA/arahy.Tifrunner.gnm1.ann1.28W6CD/arahy.Tifrunner.gnm1.ann1.VV6UAW	arahy.Z1MAHQ/arahy.61N80Q/arahy.GK6DAA/arahy.28W6CD/arahy.VV6UAW	5	2	arahy.Tifrunner.gnm1.ann1.GK6DAA/arahy.Tifrunner.gnm1.ann1.VV6UAW	3	arahy.Tifrunner.gnm1.ann1.Z1MAHQ/arahy.Tifrunner.gnm1.ann1.61N80Q/arahy.Tifrunner.gnm1.ann1.28W6CD
BP	GO:0000398	mRNA splicing, via spliceosome	5/871	24/15143	0.0105953573907976	0.433873992028862	arahy.Tifrunner.gnm1.ann1.Z1MAHQ/arahy.Tifrunner.gnm1.ann1.61N80Q/arahy.Tifrunner.gnm1.ann1.GK6DAA/arahy.Tifrunner.gnm1.ann1.28W6CD/arahy.Tifrunner.gnm1.ann1.VV6UAW	arahy.Z1MAHQ/arahy.61N80Q/arahy.GK6DAA/arahy.28W6CD/arahy.VV6UAW	5	2	arahy.Tifrunner.gnm1.ann1.GK6DAA/arahy.Tifrunner.gnm1.ann1.VV6UAW	3	arahy.Tifrunner.gnm1.ann1.Z1MAHQ/arahy.Tifrunner.gnm1.ann1.61N80Q/arahy.Tifrunner.gnm1.ann1.28W6CD
BP	GO:0009607	response to biotic stimulus	12/871	100/15143	0.0120998032583941	0.433873992028862	arahy.Tifrunner.gnm1.ann1.4DYP8N/arahy.Tifrunner.gnm1.ann1.7F1JQP/arahy.Tifrunner.gnm1.ann1.CVDS0H/arahy.Tifrunner.gnm1.ann1.M0DLFI/arahy.Tifrunner.gnm1.ann1.NJY7IU/arahy.Tifrunner.gnm1.ann1.6721CL/novel.3763/arahy.Tifrunner.gnm1.ann1.58NLN8/arahy.Tifrunner.gnm1.ann1.X7NLR0/arahy.Tifrunner.gnm1.ann1.FB3681/arahy.Tifrunner.gnm1.ann1.JU6U3Y/arahy.Tifrunner.gnm1.ann1.GDAP1Y	arahy.4DYP8N/arahy.7F1JQP/arahy.CVDS0H/arahy.M0DLFI/arahy.NJY7IU/arahy.6721CL/-/arahy.58NLN8/arahy.X7NLR0/arahy.FB3681/arahy.JU6U3Y/arahy.GDAP1Y	12	0		12	arahy.Tifrunner.gnm1.ann1.4DYP8N/arahy.Tifrunner.gnm1.ann1.7F1JQP/arahy.Tifrunner.gnm1.ann1.CVDS0H/arahy.Tifrunner.gnm1.ann1.M0DLFI/arahy.Tifrunner.gnm1.ann1.NJY7IU/arahy.Tifrunner.gnm1.ann1.6721CL/novel.3763/arahy.Tifrunner.gnm1.ann1.58NLN8/arahy.Tifrunner.gnm1.ann1.X7NLR0/arahy.Tifrunner.gnm1.ann1.FB3681/arahy.Tifrunner.gnm1.ann1.JU6U3Y/arahy.Tifrunner.gnm1.ann1.GDAP1Y
BP	GO:0022618	ribonucleoprotein complex assembly	3/871	10/15143	0.0167804126206145	0.433873992028862	arahy.Tifrunner.gnm1.ann1.GK6DAA/arahy.Tifrunner.gnm1.ann1.28W6CD/arahy.Tifrunner.gnm1.ann1.VV6UAW	arahy.GK6DAA/arahy.28W6CD/arahy.VV6UAW	3	2	arahy.Tifrunner.gnm1.ann1.GK6DAA/arahy.Tifrunner.gnm1.ann1.VV6UAW	1	arahy.Tifrunner.gnm1.ann1.28W6CD
BP	GO:0071826	ribonucleoprotein complex subunit organization	3/871	10/15143	0.0167804126206145	0.433873992028862	arahy.Tifrunner.gnm1.ann1.GK6DAA/arahy.Tifrunner.gnm1.ann1.28W6CD/arahy.Tifrunner.gnm1.ann1.VV6UAW	arahy.GK6DAA/arahy.28W6CD/arahy.VV6UAW	3	2	arahy.Tifrunner.gnm1.ann1.GK6DAA/arahy.Tifrunner.gnm1.ann1.VV6UAW	1	arahy.Tifrunner.gnm1.ann1.28W6CD
BP	GO:0007051	spindle organization	4/871	18/15143	0.0174111613277208	0.433873992028862	novel.1795/arahy.Tifrunner.gnm1.ann1.T6I3L8/arahy.Tifrunner.gnm1.ann1.71GTDD/novel.2125	-/arahy.T6I3L8/arahy.71GTDD/-	4	0		4	novel.1795/arahy.Tifrunner.gnm1.ann1.T6I3L8/arahy.Tifrunner.gnm1.ann1.71GTDD/novel.2125
BP	GO:0051225	spindle assembly	4/871	18/15143	0.0174111613277208	0.433873992028862	novel.1795/arahy.Tifrunner.gnm1.ann1.T6I3L8/arahy.Tifrunner.gnm1.ann1.71GTDD/novel.2125	-/arahy.T6I3L8/arahy.71GTDD/-	4	0		4	novel.1795/arahy.Tifrunner.gnm1.ann1.T6I3L8/arahy.Tifrunner.gnm1.ann1.71GTDD/novel.2125
BP	GO:0010876	lipid localization	5/871	27/15143	0.0174606348149655	0.433873992028862	arahy.Tifrunner.gnm1.ann1.KL67S4/arahy.Tifrunner.gnm1.ann1.P8184S/arahy.Tifrunner.gnm1.ann1.S2CF7K/arahy.Tifrunner.gnm1.ann1.NSD4SF/arahy.Tifrunner.gnm1.ann1.FW0EPP	arahy.KL67S4/arahy.P8184S/arahy.S2CF7K/arahy.NSD4SF/arahy.FW0EPP	5	2	arahy.Tifrunner.gnm1.ann1.S2CF7K/arahy.Tifrunner.gnm1.ann1.NSD4SF	3	arahy.Tifrunner.gnm1.ann1.KL67S4/arahy.Tifrunner.gnm1.ann1.P8184S/arahy.Tifrunner.gnm1.ann1.FW0EPP
BP	GO:0022607	cellular component assembly	18/871	183/15143	0.0183687258919044	0.433873992028862	arahy.Tifrunner.gnm1.ann1.9U7L2M/novel.1795/arahy.Tifrunner.gnm1.ann1.7T6UUP/arahy.Tifrunner.gnm1.ann1.JXQ8LX/arahy.Tifrunner.gnm1.ann1.BHNU0I/arahy.Tifrunner.gnm1.ann1.GK6DAA/arahy.Tifrunner.gnm1.ann1.QS0PB5/arahy.Tifrunner.gnm1.ann1.28W6CD/arahy.Tifrunner.gnm1.ann1.LA1S8R/arahy.Tifrunner.gnm1.ann1.T6I3L8/arahy.Tifrunner.gnm1.ann1.UW8EWK/arahy.Tifrunner.gnm1.ann1.92UJ4W/arahy.Tifrunner.gnm1.ann1…	arahy.9U7L2M/-/arahy.7T6UUP/arahy.JXQ8LX/arahy.BHNU0I/arahy.GK6DAA/arahy.QS0PB5/arahy.28W6CD/arahy.LA1S8R/arahy.T6I3L8/arahy.UW8EWK/arahy.92UJ4W/arahy.K8QLTQ/arahy.VV6UAW/arahy.71GTDD/-/arahy.T9QV62/arahy.HB635G	18	7	arahy.Tifrunner.gnm1.ann1.9U7L2M/arahy.Tifrunner.gnm1.ann1.JXQ8LX/arahy.Tifrunner.gnm1.ann1.GK6DAA/arahy.Tifrunner.gnm1.ann1.LA1S8R/arahy.Tifrunner.gnm1.ann1.K8QLTQ/arahy.Tifrunner.gnm1.ann1.VV6UAW/arahy.Tifrunner.gnm1.ann1.T9QV62	11	novel.1795/arahy.Tifrunner.gnm1.ann1.7T6UUP/arahy.Tifrunner.gnm1.ann1.BHNU0I/arahy.Tifrunner.gnm1.ann1.QS0PB5/arahy.Tifrunner.gnm1.ann1.28W6CD/arahy.Tifrunner.gnm1.ann1.T6I3L8/arahy.Tifrunner.gnm1.ann1.UW8EWK/arahy.Tifrunner.gnm1.ann1.92UJ4W/arahy.Tifrunner.gnm1.ann1.71GTDD/novel.2125/arahy.Tifrunner.gnm1.ann1.HB635G
BP	GO:0006813	potassium ion transport	7/871	48/15143	0.019056007689835	0.433873992028862	arahy.Tifrunner.gnm1.ann1.4S1WXZ/arahy.Tifrunner.gnm1.ann1.J8E4BG/arahy.Tifrunner.gnm1.ann1.V4JBDW/arahy.Tifrunner.gnm1.ann1.GQCE4C/arahy.Tifrunner.gnm1.ann1.0S9GR8/arahy.Tifrunner.gnm1.ann1.0M60B9/arahy.Tifrunner.gnm1.ann1.8F4Z70	arahy.4S1WXZ/arahy.J8E4BG/arahy.V4JBDW/arahy.GQCE4C/arahy.0S9GR8/arahy.0M60B9/arahy.8F4Z70	7	3	arahy.Tifrunner.gnm1.ann1.4S1WXZ/arahy.Tifrunner.gnm1.ann1.V4JBDW/arahy.Tifrunner.gnm1.ann1.0M60B9	4	arahy.Tifrunner.gnm1.ann1.J8E4BG/arahy.Tifrunner.gnm1.ann1.GQCE4C/arahy.Tifrunner.gnm1.ann1.0S9GR8/arahy.Tifrunner.gnm1.ann1.8F4Z70
BP	GO:0071804	cellular potassium ion transport	6/871	38/15143	0.0202926095320176	0.433873992028862	arahy.Tifrunner.gnm1.ann1.4S1WXZ/arahy.Tifrunner.gnm1.ann1.J8E4BG/arahy.Tifrunner.gnm1.ann1.V4JBDW/arahy.Tifrunner.gnm1.ann1.GQCE4C/arahy.Tifrunner.gnm1.ann1.0S9GR8/arahy.Tifrunner.gnm1.ann1.0M60B9	arahy.4S1WXZ/arahy.J8E4BG/arahy.V4JBDW/arahy.GQCE4C/arahy.0S9GR8/arahy.0M60B9	6	3	arahy.Tifrunner.gnm1.ann1.4S1WXZ/arahy.Tifrunner.gnm1.ann1.V4JBDW/arahy.Tifrunner.gnm1.ann1.0M60B9	3	arahy.Tifrunner.gnm1.ann1.J8E4BG/arahy.Tifrunner.gnm1.ann1.GQCE4C/arahy.Tifrunner.gnm1.ann1.0S9GR8
BP	GO:0071805	potassium ion transmembrane transport	6/871	38/15143	0.0202926095320176	0.433873992028862	arahy.Tifrunner.gnm1.ann1.4S1WXZ/arahy.Tifrunner.gnm1.ann1.J8E4BG/arahy.Tifrunner.gnm1.ann1.V4JBDW/arahy.Tifrunner.gnm1.ann1.GQCE4C/arahy.Tifrunner.gnm1.ann1.0S9GR8/arahy.Tifrunner.gnm1.ann1.0M60B9	arahy.4S1WXZ/arahy.J8E4BG/arahy.V4JBDW/arahy.GQCE4C/arahy.0S9GR8/arahy.0M60B9	6	3	arahy.Tifrunner.gnm1.ann1.4S1WXZ/arahy.Tifrunner.gnm1.ann1.V4JBDW/arahy.Tifrunner.gnm1.ann1.0M60B9	3	arahy.Tifrunner.gnm1.ann1.J8E4BG/arahy.Tifrunner.gnm1.ann1.GQCE4C/arahy.Tifrunner.gnm1.ann1.0S9GR8
BP	GO:0009117	nucleotide metabolic process	21/871	226/15143	0.0206358075055159	0.433873992028862	arahy.Tifrunner.gnm1.ann1.D1T9JW/arahy.Tifrunner.gnm1.ann1.VEJL66/arahy.Tifrunner.gnm1.ann1.5JT6XN/arahy.Tifrunner.gnm1.ann1.J127JW/arahy.Tifrunner.gnm1.ann1.JUAY6G/arahy.Tifrunner.gnm1.ann1.J55WMV/arahy.Tifrunner.gnm1.ann1.EJI1J0/arahy.Tifrunner.gnm1.ann1.9N7MS3/arahy.Tifrunner.gnm1.ann1.EJ0ZDQ/arahy.Tifrunner.gnm1.ann1.RH103U/arahy.Tifrunner.gnm1.ann1.KSV0XM/arahy.Tifrunner.gnm1.ann1.U60PIC/ara…	arahy.D1T9JW/arahy.VEJL66/arahy.5JT6XN/arahy.J127JW/arahy.JUAY6G/arahy.J55WMV/arahy.EJI1J0/arahy.9N7MS3/arahy.EJ0ZDQ/arahy.RH103U/arahy.KSV0XM/arahy.U60PIC/arahy.8QVL0P/arahy.22GGTV/arahy.59GG00/arahy.XY3TEF/arahy.85QD0P/arahy.QID06X/arahy.KIA0G7/arahy.05E95R/arahy.GMWI1E	21	8	arahy.Tifrunner.gnm1.ann1.D1T9JW/arahy.Tifrunner.gnm1.ann1.J127JW/arahy.Tifrunner.gnm1.ann1.JUAY6G/arahy.Tifrunner.gnm1.ann1.J55WMV/arahy.Tifrunner.gnm1.ann1.22GGTV/arahy.Tifrunner.gnm1.ann1.59GG00/arahy.Tifrunner.gnm1.ann1.KIA0G7/arahy.Tifrunner.gnm1.ann1.05E95R	13	arahy.Tifrunner.gnm1.ann1.VEJL66/arahy.Tifrunner.gnm1.ann1.5JT6XN/arahy.Tifrunner.gnm1.ann1.EJI1J0/arahy.Tifrunner.gnm1.ann1.9N7MS3/arahy.Tifrunner.gnm1.ann1.EJ0ZDQ/arahy.Tifrunner.gnm1.ann1.RH103U/arahy.Tifrunner.gnm1.ann1.KSV0XM/arahy.Tifrunner.gnm1.ann1.U60PIC/arahy.Tifrunner.gnm1.ann1.8QVL0P/arahy.Tifrunner.gnm1.ann1.XY3TEF/arahy.Tifrunner.gnm1.ann1.85QD0P/arahy.Tifrunner.gnm1.ann1.QID06X/ara…
BP	GO:0007264	small GTPase mediated signal transduction	4/871	19/15143	0.0210732013511882	0.433873992028862	arahy.Tifrunner.gnm1.ann1.RG5BSU/arahy.Tifrunner.gnm1.ann1.Z2MV1Y/arahy.Tifrunner.gnm1.ann1.E2QT4D/arahy.Tifrunner.gnm1.ann1.QKR4AW	arahy.RG5BSU/arahy.Z2MV1Y/arahy.E2QT4D/arahy.QKR4AW	4	1	arahy.Tifrunner.gnm1.ann1.QKR4AW	3	arahy.Tifrunner.gnm1.ann1.RG5BSU/arahy.Tifrunner.gnm1.ann1.Z2MV1Y/arahy.Tifrunner.gnm1.ann1.E2QT4D
BP	GO:0022904	respiratory electron transport chain	3/871	11/15143	0.0221020196842507	0.433873992028862	arahy.Tifrunner.gnm1.ann1.VEJL66/arahy.Tifrunner.gnm1.ann1.J127JW/arahy.Tifrunner.gnm1.ann1.8QVL0P	arahy.VEJL66/arahy.J127JW/arahy.8QVL0P	3	1	arahy.Tifrunner.gnm1.ann1.J127JW	2	arahy.Tifrunner.gnm1.ann1.VEJL66/arahy.Tifrunner.gnm1.ann1.8QVL0P
BP	GO:0000226	microtubule cytoskeleton organization	5/871	29/15143	0.0233751343971394	0.433873992028862	novel.1795/arahy.Tifrunner.gnm1.ann1.JXQ8LX/arahy.Tifrunner.gnm1.ann1.T6I3L8/arahy.Tifrunner.gnm1.ann1.71GTDD/novel.2125	-/arahy.JXQ8LX/arahy.T6I3L8/arahy.71GTDD/-	5	1	arahy.Tifrunner.gnm1.ann1.JXQ8LX	4	novel.1795/arahy.Tifrunner.gnm1.ann1.T6I3L8/arahy.Tifrunner.gnm1.ann1.71GTDD/novel.2125
BP	GO:0006753	nucleoside phosphate metabolic process	21/871	231/15143	0.0255618950297649	0.433873992028862	arahy.Tifrunner.gnm1.ann1.D1T9JW/arahy.Tifrunner.gnm1.ann1.VEJL66/arahy.Tifrunner.gnm1.ann1.5JT6XN/arahy.Tifrunner.gnm1.ann1.J127JW/arahy.Tifrunner.gnm1.ann1.JUAY6G/arahy.Tifrunner.gnm1.ann1.J55WMV/arahy.Tifrunner.gnm1.ann1.EJI1J0/arahy.Tifrunner.gnm1.ann1.9N7MS3/arahy.Tifrunner.gnm1.ann1.EJ0ZDQ/arahy.Tifrunner.gnm1.ann1.RH103U/arahy.Tifrunner.gnm1.ann1.KSV0XM/arahy.Tifrunner.gnm1.ann1.U60PIC/ara…	arahy.D1T9JW/arahy.VEJL66/arahy.5JT6XN/arahy.J127JW/arahy.JUAY6G/arahy.J55WMV/arahy.EJI1J0/arahy.9N7MS3/arahy.EJ0ZDQ/arahy.RH103U/arahy.KSV0XM/arahy.U60PIC/arahy.8QVL0P/arahy.22GGTV/arahy.59GG00/arahy.XY3TEF/arahy.85QD0P/arahy.QID06X/arahy.KIA0G7/arahy.05E95R/arahy.GMWI1E	21	8	arahy.Tifrunner.gnm1.ann1.D1T9JW/arahy.Tifrunner.gnm1.ann1.J127JW/arahy.Tifrunner.gnm1.ann1.JUAY6G/arahy.Tifrunner.gnm1.ann1.J55WMV/arahy.Tifrunner.gnm1.ann1.22GGTV/arahy.Tifrunner.gnm1.ann1.59GG00/arahy.Tifrunner.gnm1.ann1.KIA0G7/arahy.Tifrunner.gnm1.ann1.05E95R	13	arahy.Tifrunner.gnm1.ann1.VEJL66/arahy.Tifrunner.gnm1.ann1.5JT6XN/arahy.Tifrunner.gnm1.ann1.EJI1J0/arahy.Tifrunner.gnm1.ann1.9N7MS3/arahy.Tifrunner.gnm1.ann1.EJ0ZDQ/arahy.Tifrunner.gnm1.ann1.RH103U/arahy.Tifrunner.gnm1.ann1.KSV0XM/arahy.Tifrunner.gnm1.ann1.U60PIC/arahy.Tifrunner.gnm1.ann1.8QVL0P/arahy.Tifrunner.gnm1.ann1.XY3TEF/arahy.Tifrunner.gnm1.ann1.85QD0P/arahy.Tifrunner.gnm1.ann1.QID06X/ara…
BP	GO:0006541	glutamine metabolic process	3/871	12/15143	0.028233113721264	0.433873992028862	arahy.Tifrunner.gnm1.ann1.A863J5/arahy.Tifrunner.gnm1.ann1.LPXF14/arahy.Tifrunner.gnm1.ann1.PFE7S7	arahy.A863J5/arahy.LPXF14/arahy.PFE7S7	3	1	arahy.Tifrunner.gnm1.ann1.PFE7S7	2	arahy.Tifrunner.gnm1.ann1.A863J5/arahy.Tifrunner.gnm1.ann1.LPXF14
BP	GO:0006542	glutamine biosynthetic process	3/871	12/15143	0.028233113721264	0.433873992028862	arahy.Tifrunner.gnm1.ann1.A863J5/arahy.Tifrunner.gnm1.ann1.LPXF14/arahy.Tifrunner.gnm1.ann1.PFE7S7	arahy.A863J5/arahy.LPXF14/arahy.PFE7S7	3	1	arahy.Tifrunner.gnm1.ann1.PFE7S7	2	arahy.Tifrunner.gnm1.ann1.A863J5/arahy.Tifrunner.gnm1.ann1.LPXF14
BP	GO:0046148	pigment biosynthetic process	3/871	12/15143	0.028233113721264	0.433873992028862	arahy.Tifrunner.gnm1.ann1.UE4B97/arahy.Tifrunner.gnm1.ann1.ES2NTH/arahy.Tifrunner.gnm1.ann1.7F9DSY	arahy.UE4B97/arahy.ES2NTH/arahy.7F9DSY	3	2	arahy.Tifrunner.gnm1.ann1.UE4B97/arahy.Tifrunner.gnm1.ann1.ES2NTH	1	arahy.Tifrunner.gnm1.ann1.7F9DSY
BP	GO:0006664	glycolipid metabolic process	7/871	52/15143	0.0284507535756631	0.433873992028862	arahy.Tifrunner.gnm1.ann1.B5CH19/arahy.Tifrunner.gnm1.ann1.GAHP45/arahy.Tifrunner.gnm1.ann1.YJEW4K/arahy.Tifrunner.gnm1.ann1.B0WXN9/arahy.Tifrunner.gnm1.ann1.3A36EA/arahy.Tifrunner.gnm1.ann1.SIQ1MV/novel.3579	arahy.B5CH19/arahy.GAHP45/arahy.YJEW4K/arahy.B0WXN9/arahy.3A36EA/arahy.SIQ1MV/-	7	1	novel.3579	6	arahy.Tifrunner.gnm1.ann1.B5CH19/arahy.Tifrunner.gnm1.ann1.GAHP45/arahy.Tifrunner.gnm1.ann1.YJEW4K/arahy.Tifrunner.gnm1.ann1.B0WXN9/arahy.Tifrunner.gnm1.ann1.3A36EA/arahy.Tifrunner.gnm1.ann1.SIQ1MV
BP	GO:0009247	glycolipid biosynthetic process	7/871	52/15143	0.0284507535756631	0.433873992028862	arahy.Tifrunner.gnm1.ann1.B5CH19/arahy.Tifrunner.gnm1.ann1.GAHP45/arahy.Tifrunner.gnm1.ann1.YJEW4K/arahy.Tifrunner.gnm1.ann1.B0WXN9/arahy.Tifrunner.gnm1.ann1.3A36EA/arahy.Tifrunner.gnm1.ann1.SIQ1MV/novel.3579	arahy.B5CH19/arahy.GAHP45/arahy.YJEW4K/arahy.B0WXN9/arahy.3A36EA/arahy.SIQ1MV/-	7	1	novel.3579	6	arahy.Tifrunner.gnm1.ann1.B5CH19/arahy.Tifrunner.gnm1.ann1.GAHP45/arahy.Tifrunner.gnm1.ann1.YJEW4K/arahy.Tifrunner.gnm1.ann1.B0WXN9/arahy.Tifrunner.gnm1.ann1.3A36EA/arahy.Tifrunner.gnm1.ann1.SIQ1MV
BP	GO:0033013	tetrapyrrole metabolic process	7/871	52/15143	0.0284507535756631	0.433873992028862	arahy.Tifrunner.gnm1.ann1.B8YC98/arahy.Tifrunner.gnm1.ann1.UE4B97/arahy.Tifrunner.gnm1.ann1.SFIG2E/arahy.Tifrunner.gnm1.ann1.BX43B4/arahy.Tifrunner.gnm1.ann1.ES2NTH/novel.3850/arahy.Tifrunner.gnm1.ann1.7F9DSY	arahy.B8YC98/arahy.UE4B97/arahy.SFIG2E/arahy.BX43B4/arahy.ES2NTH/-/arahy.7F9DSY	7	4	arahy.Tifrunner.gnm1.ann1.B8YC98/arahy.Tifrunner.gnm1.ann1.UE4B97/arahy.Tifrunner.gnm1.ann1.BX43B4/arahy.Tifrunner.gnm1.ann1.ES2NTH	3	arahy.Tifrunner.gnm1.ann1.SFIG2E/novel.3850/arahy.Tifrunner.gnm1.ann1.7F9DSY
BP	GO:0046467	membrane lipid biosynthetic process	7/871	52/15143	0.0284507535756631	0.433873992028862	arahy.Tifrunner.gnm1.ann1.B5CH19/arahy.Tifrunner.gnm1.ann1.GAHP45/arahy.Tifrunner.gnm1.ann1.YJEW4K/arahy.Tifrunner.gnm1.ann1.B0WXN9/arahy.Tifrunner.gnm1.ann1.3A36EA/arahy.Tifrunner.gnm1.ann1.SIQ1MV/novel.3579	arahy.B5CH19/arahy.GAHP45/arahy.YJEW4K/arahy.B0WXN9/arahy.3A36EA/arahy.SIQ1MV/-	7	1	novel.3579	6	arahy.Tifrunner.gnm1.ann1.B5CH19/arahy.Tifrunner.gnm1.ann1.GAHP45/arahy.Tifrunner.gnm1.ann1.YJEW4K/arahy.Tifrunner.gnm1.ann1.B0WXN9/arahy.Tifrunner.gnm1.ann1.3A36EA/arahy.Tifrunner.gnm1.ann1.SIQ1MV
BP	GO:1903509	liposaccharide metabolic process	7/871	52/15143	0.0284507535756631	0.433873992028862	arahy.Tifrunner.gnm1.ann1.B5CH19/arahy.Tifrunner.gnm1.ann1.GAHP45/arahy.Tifrunner.gnm1.ann1.YJEW4K/arahy.Tifrunner.gnm1.ann1.B0WXN9/arahy.Tifrunner.gnm1.ann1.3A36EA/arahy.Tifrunner.gnm1.ann1.SIQ1MV/novel.3579	arahy.B5CH19/arahy.GAHP45/arahy.YJEW4K/arahy.B0WXN9/arahy.3A36EA/arahy.SIQ1MV/-	7	1	novel.3579	6	arahy.Tifrunner.gnm1.ann1.B5CH19/arahy.Tifrunner.gnm1.ann1.GAHP45/arahy.Tifrunner.gnm1.ann1.YJEW4K/arahy.Tifrunner.gnm1.ann1.B0WXN9/arahy.Tifrunner.gnm1.ann1.3A36EA/arahy.Tifrunner.gnm1.ann1.SIQ1MV
BP	GO:0044255	cellular lipid metabolic process	24/871	283/15143	0.0368868818113664	0.443942987715402	arahy.Tifrunner.gnm1.ann1.B5CH19/arahy.Tifrunner.gnm1.ann1.T6IMA7/arahy.Tifrunner.gnm1.ann1.FX3851/arahy.Tifrunner.gnm1.ann1.GAHP45/arahy.Tifrunner.gnm1.ann1.JYC8LX/arahy.Tifrunner.gnm1.ann1.DQ0LIB/arahy.Tifrunner.gnm1.ann1.NC2K0T/arahy.Tifrunner.gnm1.ann1.D4218R/arahy.Tifrunner.gnm1.ann1.YJEW4K/arahy.Tifrunner.gnm1.ann1.70V125/arahy.Tifrunner.gnm1.ann1.KEGW9P/arahy.Tifrunner.gnm1.ann1.F7SDYX/ara…	arahy.B5CH19/arahy.T6IMA7/arahy.FX3851/arahy.GAHP45/arahy.JYC8LX/arahy.DQ0LIB/arahy.NC2K0T/arahy.D4218R/arahy.YJEW4K/arahy.70V125/arahy.KEGW9P/arahy.F7SDYX/arahy.ZDAR2H/-/arahy.23HYFJ/arahy.B0WXN9/arahy.3A36EA/arahy.SIQ1MV/arahy.RU8LWF/arahy.3TU0XK/-/arahy.KG7SDJ/arahy.24MIBH/arahy.GM1YIR	24	8	arahy.Tifrunner.gnm1.ann1.T6IMA7/arahy.Tifrunner.gnm1.ann1.FX3851/arahy.Tifrunner.gnm1.ann1.F7SDYX/arahy.Tifrunner.gnm1.ann1.23HYFJ/arahy.Tifrunner.gnm1.ann1.RU8LWF/novel.3579/arahy.Tifrunner.gnm1.ann1.KG7SDJ/arahy.Tifrunner.gnm1.ann1.24MIBH	16	arahy.Tifrunner.gnm1.ann1.B5CH19/arahy.Tifrunner.gnm1.ann1.GAHP45/arahy.Tifrunner.gnm1.ann1.JYC8LX/arahy.Tifrunner.gnm1.ann1.DQ0LIB/arahy.Tifrunner.gnm1.ann1.NC2K0T/arahy.Tifrunner.gnm1.ann1.D4218R/arahy.Tifrunner.gnm1.ann1.YJEW4K/arahy.Tifrunner.gnm1.ann1.70V125/arahy.Tifrunner.gnm1.ann1.KEGW9P/arahy.Tifrunner.gnm1.ann1.ZDAR2H/novel.3945/arahy.Tifrunner.gnm1.ann1.B0WXN9/arahy.Tifrunner.gnm1.ann1…
BP	GO:0009064	glutamine family amino acid metabolic process	4/871	23/15143	0.0401762606880502	0.443942987715402	arahy.Tifrunner.gnm1.ann1.VD0ABX/arahy.Tifrunner.gnm1.ann1.A863J5/arahy.Tifrunner.gnm1.ann1.LPXF14/arahy.Tifrunner.gnm1.ann1.PFE7S7	arahy.VD0ABX/arahy.A863J5/arahy.LPXF14/arahy.PFE7S7	4	1	arahy.Tifrunner.gnm1.ann1.PFE7S7	3	arahy.Tifrunner.gnm1.ann1.VD0ABX/arahy.Tifrunner.gnm1.ann1.A863J5/arahy.Tifrunner.gnm1.ann1.LPXF14
BP	GO:0009084	glutamine family amino acid biosynthetic process	4/871	23/15143	0.0401762606880502	0.443942987715402	arahy.Tifrunner.gnm1.ann1.VD0ABX/arahy.Tifrunner.gnm1.ann1.A863J5/arahy.Tifrunner.gnm1.ann1.LPXF14/arahy.Tifrunner.gnm1.ann1.PFE7S7	arahy.VD0ABX/arahy.A863J5/arahy.LPXF14/arahy.PFE7S7	4	1	arahy.Tifrunner.gnm1.ann1.PFE7S7	3	arahy.Tifrunner.gnm1.ann1.VD0ABX/arahy.Tifrunner.gnm1.ann1.A863J5/arahy.Tifrunner.gnm1.ann1.LPXF14
BP	GO:0009664	plant-type cell wall organization	4/871	23/15143	0.0401762606880502	0.443942987715402	arahy.Tifrunner.gnm1.ann1.9U7L2M/arahy.Tifrunner.gnm1.ann1.LA1S8R/arahy.Tifrunner.gnm1.ann1.T9QV62/arahy.Tifrunner.gnm1.ann1.HB635G	arahy.9U7L2M/arahy.LA1S8R/arahy.T9QV62/arahy.HB635G	4	3	arahy.Tifrunner.gnm1.ann1.9U7L2M/arahy.Tifrunner.gnm1.ann1.LA1S8R/arahy.Tifrunner.gnm1.ann1.T9QV62	1	arahy.Tifrunner.gnm1.ann1.HB635G
BP	GO:0009832	plant-type cell wall biogenesis	4/871	23/15143	0.0401762606880502	0.443942987715402	arahy.Tifrunner.gnm1.ann1.9U7L2M/arahy.Tifrunner.gnm1.ann1.LA1S8R/arahy.Tifrunner.gnm1.ann1.T9QV62/arahy.Tifrunner.gnm1.ann1.HB635G	arahy.9U7L2M/arahy.LA1S8R/arahy.T9QV62/arahy.HB635G	4	3	arahy.Tifrunner.gnm1.ann1.9U7L2M/arahy.Tifrunner.gnm1.ann1.LA1S8R/arahy.Tifrunner.gnm1.ann1.T9QV62	1	arahy.Tifrunner.gnm1.ann1.HB635G
BP	GO:0010215	cellulose microfibril organization	4/871	23/15143	0.0401762606880502	0.443942987715402	arahy.Tifrunner.gnm1.ann1.9U7L2M/arahy.Tifrunner.gnm1.ann1.LA1S8R/arahy.Tifrunner.gnm1.ann1.T9QV62/arahy.Tifrunner.gnm1.ann1.HB635G	arahy.9U7L2M/arahy.LA1S8R/arahy.T9QV62/arahy.HB635G	4	3	arahy.Tifrunner.gnm1.ann1.9U7L2M/arahy.Tifrunner.gnm1.ann1.LA1S8R/arahy.Tifrunner.gnm1.ann1.T9QV62	1	arahy.Tifrunner.gnm1.ann1.HB635G
BP	GO:0016049	cell growth	4/871	23/15143	0.0401762606880502	0.443942987715402	arahy.Tifrunner.gnm1.ann1.9U7L2M/arahy.Tifrunner.gnm1.ann1.LA1S8R/arahy.Tifrunner.gnm1.ann1.T9QV62/arahy.Tifrunner.gnm1.ann1.HB635G	arahy.9U7L2M/arahy.LA1S8R/arahy.T9QV62/arahy.HB635G	4	3	arahy.Tifrunner.gnm1.ann1.9U7L2M/arahy.Tifrunner.gnm1.ann1.LA1S8R/arahy.Tifrunner.gnm1.ann1.T9QV62	1	arahy.Tifrunner.gnm1.ann1.HB635G
BP	GO:0030198	extracellular matrix organization	4/871	23/15143	0.0401762606880502	0.443942987715402	arahy.Tifrunner.gnm1.ann1.9U7L2M/arahy.Tifrunner.gnm1.ann1.LA1S8R/arahy.Tifrunner.gnm1.ann1.T9QV62/arahy.Tifrunner.gnm1.ann1.HB635G	arahy.9U7L2M/arahy.LA1S8R/arahy.T9QV62/arahy.HB635G	4	3	arahy.Tifrunner.gnm1.ann1.9U7L2M/arahy.Tifrunner.gnm1.ann1.LA1S8R/arahy.Tifrunner.gnm1.ann1.T9QV62	1	arahy.Tifrunner.gnm1.ann1.HB635G
BP	GO:0040007	growth	4/871	23/15143	0.0401762606880502	0.443942987715402	arahy.Tifrunner.gnm1.ann1.9U7L2M/arahy.Tifrunner.gnm1.ann1.LA1S8R/arahy.Tifrunner.gnm1.ann1.T9QV62/arahy.Tifrunner.gnm1.ann1.HB635G	arahy.9U7L2M/arahy.LA1S8R/arahy.T9QV62/arahy.HB635G	4	3	arahy.Tifrunner.gnm1.ann1.9U7L2M/arahy.Tifrunner.gnm1.ann1.LA1S8R/arahy.Tifrunner.gnm1.ann1.T9QV62	1	arahy.Tifrunner.gnm1.ann1.HB635G
BP	GO:0043062	extracellular structure organization	4/871	23/15143	0.0401762606880502	0.443942987715402	arahy.Tifrunner.gnm1.ann1.9U7L2M/arahy.Tifrunner.gnm1.ann1.LA1S8R/arahy.Tifrunner.gnm1.ann1.T9QV62/arahy.Tifrunner.gnm1.ann1.HB635G	arahy.9U7L2M/arahy.LA1S8R/arahy.T9QV62/arahy.HB635G	4	3	arahy.Tifrunner.gnm1.ann1.9U7L2M/arahy.Tifrunner.gnm1.ann1.LA1S8R/arahy.Tifrunner.gnm1.ann1.T9QV62	1	arahy.Tifrunner.gnm1.ann1.HB635G
BP	GO:0070726	cell wall assembly	4/871	23/15143	0.0401762606880502	0.443942987715402	arahy.Tifrunner.gnm1.ann1.9U7L2M/arahy.Tifrunner.gnm1.ann1.LA1S8R/arahy.Tifrunner.gnm1.ann1.T9QV62/arahy.Tifrunner.gnm1.ann1.HB635G	arahy.9U7L2M/arahy.LA1S8R/arahy.T9QV62/arahy.HB635G	4	3	arahy.Tifrunner.gnm1.ann1.9U7L2M/arahy.Tifrunner.gnm1.ann1.LA1S8R/arahy.Tifrunner.gnm1.ann1.T9QV62	1	arahy.Tifrunner.gnm1.ann1.HB635G
BP	GO:0071668	plant-type cell wall assembly	4/871	23/15143	0.0401762606880502	0.443942987715402	arahy.Tifrunner.gnm1.ann1.9U7L2M/arahy.Tifrunner.gnm1.ann1.LA1S8R/arahy.Tifrunner.gnm1.ann1.T9QV62/arahy.Tifrunner.gnm1.ann1.HB635G	arahy.9U7L2M/arahy.LA1S8R/arahy.T9QV62/arahy.HB635G	4	3	arahy.Tifrunner.gnm1.ann1.9U7L2M/arahy.Tifrunner.gnm1.ann1.LA1S8R/arahy.Tifrunner.gnm1.ann1.T9QV62	1	arahy.Tifrunner.gnm1.ann1.HB635G
BP	GO:0071669	plant-type cell wall organization or biogenesis	4/871	23/15143	0.0401762606880502	0.443942987715402	arahy.Tifrunner.gnm1.ann1.9U7L2M/arahy.Tifrunner.gnm1.ann1.LA1S8R/arahy.Tifrunner.gnm1.ann1.T9QV62/arahy.Tifrunner.gnm1.ann1.HB635G	arahy.9U7L2M/arahy.LA1S8R/arahy.T9QV62/arahy.HB635G	4	3	arahy.Tifrunner.gnm1.ann1.9U7L2M/arahy.Tifrunner.gnm1.ann1.LA1S8R/arahy.Tifrunner.gnm1.ann1.T9QV62	1	arahy.Tifrunner.gnm1.ann1.HB635G
BP	GO:0044765	single-organism transport	36/871	463/15143	0.0405194275185501	0.443942987715402	arahy.Tifrunner.gnm1.ann1.S9LP7J/arahy.Tifrunner.gnm1.ann1.4S1WXZ/arahy.Tifrunner.gnm1.ann1.3URM83/arahy.Tifrunner.gnm1.ann1.J8E4BG/arahy.Tifrunner.gnm1.ann1.V4JBDW/arahy.Tifrunner.gnm1.ann1.PEQF49/novel.658/arahy.Tifrunner.gnm1.ann1.EJI1J0/arahy.Tifrunner.gnm1.ann1.LPB8X1/arahy.Tifrunner.gnm1.ann1.GQCE4C/arahy.Tifrunner.gnm1.ann1.0S9GR8/arahy.Tifrunner.gnm1.ann1.7NF1VE/arahy.Tifrunner.gnm1.ann1.…	arahy.S9LP7J/arahy.4S1WXZ/arahy.3URM83/arahy.J8E4BG/arahy.V4JBDW/arahy.PEQF49/-/arahy.EJI1J0/arahy.LPB8X1/arahy.GQCE4C/arahy.0S9GR8/arahy.7NF1VE/arahy.KSV0XM/arahy.I48YC4/arahy.HF533Q/arahy.FR9HZZ/arahy.9WLF5R/-/arahy.0M60B9/arahy.KL67S4/arahy.22GGTV/arahy.TND3PH/arahy.ID57CI/arahy.P8184S/arahy.DF7IVU/arahy.S2CF7K/arahy.7UA4HL/arahy.35JPC8/arahy.5R3T82/arahy.NSD4SF/arahy.KVU3ZE/arahy.FW0EPP/arahy…	36	13	arahy.Tifrunner.gnm1.ann1.4S1WXZ/arahy.Tifrunner.gnm1.ann1.V4JBDW/novel.658/arahy.Tifrunner.gnm1.ann1.7NF1VE/arahy.Tifrunner.gnm1.ann1.9WLF5R/arahy.Tifrunner.gnm1.ann1.0M60B9/arahy.Tifrunner.gnm1.ann1.22GGTV/arahy.Tifrunner.gnm1.ann1.S2CF7K/arahy.Tifrunner.gnm1.ann1.NSD4SF/arahy.Tifrunner.gnm1.ann1.KVU3ZE/arahy.Tifrunner.gnm1.ann1.KIA0G7/arahy.Tifrunner.gnm1.ann1.BBQR41/arahy.Tifrunner.gnm1.ann1.…	23	arahy.Tifrunner.gnm1.ann1.S9LP7J/arahy.Tifrunner.gnm1.ann1.3URM83/arahy.Tifrunner.gnm1.ann1.J8E4BG/arahy.Tifrunner.gnm1.ann1.PEQF49/arahy.Tifrunner.gnm1.ann1.EJI1J0/arahy.Tifrunner.gnm1.ann1.LPB8X1/arahy.Tifrunner.gnm1.ann1.GQCE4C/arahy.Tifrunner.gnm1.ann1.0S9GR8/arahy.Tifrunner.gnm1.ann1.KSV0XM/arahy.Tifrunner.gnm1.ann1.I48YC4/arahy.Tifrunner.gnm1.ann1.HF533Q/arahy.Tifrunner.gnm1.ann1.FR9HZZ/nov…
BP	GO:0006020	inositol metabolic process	3/871	14/15143	0.0428943683244747	0.443942987715402	arahy.Tifrunner.gnm1.ann1.23HYFJ/arahy.Tifrunner.gnm1.ann1.6E02AJ/arahy.Tifrunner.gnm1.ann1.M1XV77	arahy.23HYFJ/arahy.6E02AJ/arahy.M1XV77	3	1	arahy.Tifrunner.gnm1.ann1.23HYFJ	2	arahy.Tifrunner.gnm1.ann1.6E02AJ/arahy.Tifrunner.gnm1.ann1.M1XV77
BP	GO:0019637	organophosphate metabolic process	31/871	391/15143	0.0437880001453188	0.443942987715402	arahy.Tifrunner.gnm1.ann1.B5CH19/arahy.Tifrunner.gnm1.ann1.D1T9JW/arahy.Tifrunner.gnm1.ann1.VEJL66/arahy.Tifrunner.gnm1.ann1.5JT6XN/arahy.Tifrunner.gnm1.ann1.J127JW/arahy.Tifrunner.gnm1.ann1.JUAY6G/arahy.Tifrunner.gnm1.ann1.J55WMV/arahy.Tifrunner.gnm1.ann1.EJI1J0/arahy.Tifrunner.gnm1.ann1.9N7MS3/arahy.Tifrunner.gnm1.ann1.EJ0ZDQ/arahy.Tifrunner.gnm1.ann1.FX3851/arahy.Tifrunner.gnm1.ann1.GAHP45/ara…	arahy.B5CH19/arahy.D1T9JW/arahy.VEJL66/arahy.5JT6XN/arahy.J127JW/arahy.JUAY6G/arahy.J55WMV/arahy.EJI1J0/arahy.9N7MS3/arahy.EJ0ZDQ/arahy.FX3851/arahy.GAHP45/arahy.RH103U/arahy.KSV0XM/arahy.NC2K0T/arahy.U60PIC/arahy.D4218R/arahy.8QVL0P/arahy.22GGTV/arahy.23HYFJ/arahy.9U2L6D/arahy.59GG00/arahy.XY3TEF/arahy.B0WXN9/arahy.3A36EA/arahy.SIQ1MV/arahy.85QD0P/arahy.QID06X/arahy.KIA0G7/arahy.05E95R/arahy.GMW…	31	10	arahy.Tifrunner.gnm1.ann1.D1T9JW/arahy.Tifrunner.gnm1.ann1.J127JW/arahy.Tifrunner.gnm1.ann1.JUAY6G/arahy.Tifrunner.gnm1.ann1.J55WMV/arahy.Tifrunner.gnm1.ann1.FX3851/arahy.Tifrunner.gnm1.ann1.22GGTV/arahy.Tifrunner.gnm1.ann1.23HYFJ/arahy.Tifrunner.gnm1.ann1.59GG00/arahy.Tifrunner.gnm1.ann1.KIA0G7/arahy.Tifrunner.gnm1.ann1.05E95R	21	arahy.Tifrunner.gnm1.ann1.B5CH19/arahy.Tifrunner.gnm1.ann1.VEJL66/arahy.Tifrunner.gnm1.ann1.5JT6XN/arahy.Tifrunner.gnm1.ann1.EJI1J0/arahy.Tifrunner.gnm1.ann1.9N7MS3/arahy.Tifrunner.gnm1.ann1.EJ0ZDQ/arahy.Tifrunner.gnm1.ann1.GAHP45/arahy.Tifrunner.gnm1.ann1.RH103U/arahy.Tifrunner.gnm1.ann1.KSV0XM/arahy.Tifrunner.gnm1.ann1.NC2K0T/arahy.Tifrunner.gnm1.ann1.U60PIC/arahy.Tifrunner.gnm1.ann1.D4218R/ara…
BP	GO:0006259	DNA metabolic process	27/871	333/15143	0.0453984111439462	0.443942987715402	arahy.Tifrunner.gnm1.ann1.1IE4J6/arahy.Tifrunner.gnm1.ann1.VEJL66/arahy.Tifrunner.gnm1.ann1.S9CZ9A/arahy.Tifrunner.gnm1.ann1.BQ8TF8/arahy.Tifrunner.gnm1.ann1.03ZR4A/novel.4958/novel.1808/novel.2348/arahy.Tifrunner.gnm1.ann1.IIX4FM/novel.2713/novel.2290/arahy.Tifrunner.gnm1.ann1.IM3547/arahy.Tifrunner.gnm1.ann1.5WGS6V/arahy.Tifrunner.gnm1.ann1.GWL1KB/arahy.Tifrunner.gnm1.ann1.8TE3EA/arahy.Tifrunne…	arahy.1IE4J6/arahy.VEJL66/arahy.S9CZ9A/arahy.BQ8TF8/arahy.03ZR4A/-/-/-/arahy.IIX4FM/-/-/arahy.IM3547/arahy.5WGS6V/arahy.GWL1KB/arahy.8TE3EA/arahy.QTSH12/-/arahy.93YPU9/arahy.WH7KDQ/arahy.LHXL5N/-/arahy.ARH0VQ/arahy.SID920/arahy.3FCU7M/-/arahy.HJZ3ZC/arahy.HBQ3NA	27	12	arahy.Tifrunner.gnm1.ann1.1IE4J6/arahy.Tifrunner.gnm1.ann1.BQ8TF8/novel.4958/novel.2348/arahy.Tifrunner.gnm1.ann1.IIX4FM/novel.2713/arahy.Tifrunner.gnm1.ann1.5WGS6V/arahy.Tifrunner.gnm1.ann1.QTSH12/arahy.Tifrunner.gnm1.ann1.LHXL5N/novel.4970/arahy.Tifrunner.gnm1.ann1.HJZ3ZC/arahy.Tifrunner.gnm1.ann1.HBQ3NA	15	arahy.Tifrunner.gnm1.ann1.VEJL66/arahy.Tifrunner.gnm1.ann1.S9CZ9A/arahy.Tifrunner.gnm1.ann1.03ZR4A/novel.1808/novel.2290/arahy.Tifrunner.gnm1.ann1.IM3547/arahy.Tifrunner.gnm1.ann1.GWL1KB/arahy.Tifrunner.gnm1.ann1.8TE3EA/novel.1310/arahy.Tifrunner.gnm1.ann1.93YPU9/arahy.Tifrunner.gnm1.ann1.WH7KDQ/novel.2603/arahy.Tifrunner.gnm1.ann1.ARH0VQ/arahy.Tifrunner.gnm1.ann1.SID920/arahy.Tifrunner.gnm1.ann1…
BP	GO:0000105	histidine biosynthetic process	4/871	24/15143	0.0460924413475007	0.443942987715402	novel.2659/arahy.Tifrunner.gnm1.ann1.RWV13Y/arahy.Tifrunner.gnm1.ann1.Y8ZHMJ/arahy.Tifrunner.gnm1.ann1.E4EMQ7	-/arahy.RWV13Y/arahy.Y8ZHMJ/arahy.E4EMQ7	4	0		4	novel.2659/arahy.Tifrunner.gnm1.ann1.RWV13Y/arahy.Tifrunner.gnm1.ann1.Y8ZHMJ/arahy.Tifrunner.gnm1.ann1.E4EMQ7
BP	GO:0006547	histidine metabolic process	4/871	24/15143	0.0460924413475007	0.443942987715402	novel.2659/arahy.Tifrunner.gnm1.ann1.RWV13Y/arahy.Tifrunner.gnm1.ann1.Y8ZHMJ/arahy.Tifrunner.gnm1.ann1.E4EMQ7	-/arahy.RWV13Y/arahy.Y8ZHMJ/arahy.E4EMQ7	4	0		4	novel.2659/arahy.Tifrunner.gnm1.ann1.RWV13Y/arahy.Tifrunner.gnm1.ann1.Y8ZHMJ/arahy.Tifrunner.gnm1.ann1.E4EMQ7
BP	GO:0052803	imidazole-containing compound metabolic process	4/871	24/15143	0.0460924413475007	0.443942987715402	novel.2659/arahy.Tifrunner.gnm1.ann1.RWV13Y/arahy.Tifrunner.gnm1.ann1.Y8ZHMJ/arahy.Tifrunner.gnm1.ann1.E4EMQ7	-/arahy.RWV13Y/arahy.Y8ZHMJ/arahy.E4EMQ7	4	0		4	novel.2659/arahy.Tifrunner.gnm1.ann1.RWV13Y/arahy.Tifrunner.gnm1.ann1.Y8ZHMJ/arahy.Tifrunner.gnm1.ann1.E4EMQ7
BP	GO:0070925	organelle assembly	4/871	24/15143	0.0460924413475007	0.443942987715402	novel.1795/arahy.Tifrunner.gnm1.ann1.T6I3L8/arahy.Tifrunner.gnm1.ann1.71GTDD/novel.2125	-/arahy.T6I3L8/arahy.71GTDD/-	4	0		4	novel.1795/arahy.Tifrunner.gnm1.ann1.T6I3L8/arahy.Tifrunner.gnm1.ann1.71GTDD/novel.2125
BP	GO:0006643	membrane lipid metabolic process	7/871	58/15143	0.0477154480888019	0.449119522077277	arahy.Tifrunner.gnm1.ann1.B5CH19/arahy.Tifrunner.gnm1.ann1.GAHP45/arahy.Tifrunner.gnm1.ann1.YJEW4K/arahy.Tifrunner.gnm1.ann1.B0WXN9/arahy.Tifrunner.gnm1.ann1.3A36EA/arahy.Tifrunner.gnm1.ann1.SIQ1MV/novel.3579	arahy.B5CH19/arahy.GAHP45/arahy.YJEW4K/arahy.B0WXN9/arahy.3A36EA/arahy.SIQ1MV/-	7	1	novel.3579	6	arahy.Tifrunner.gnm1.ann1.B5CH19/arahy.Tifrunner.gnm1.ann1.GAHP45/arahy.Tifrunner.gnm1.ann1.YJEW4K/arahy.Tifrunner.gnm1.ann1.B0WXN9/arahy.Tifrunner.gnm1.ann1.3A36EA/arahy.Tifrunner.gnm1.ann1.SIQ1MV
BP	GO:0008380	RNA splicing	5/871	35/15143	0.0482660324272483	0.449119522077277	arahy.Tifrunner.gnm1.ann1.Z1MAHQ/arahy.Tifrunner.gnm1.ann1.61N80Q/arahy.Tifrunner.gnm1.ann1.GK6DAA/arahy.Tifrunner.gnm1.ann1.28W6CD/arahy.Tifrunner.gnm1.ann1.VV6UAW	arahy.Z1MAHQ/arahy.61N80Q/arahy.GK6DAA/arahy.28W6CD/arahy.VV6UAW	5	2	arahy.Tifrunner.gnm1.ann1.GK6DAA/arahy.Tifrunner.gnm1.ann1.VV6UAW	3	arahy.Tifrunner.gnm1.ann1.Z1MAHQ/arahy.Tifrunner.gnm1.ann1.61N80Q/arahy.Tifrunner.gnm1.ann1.28W6CD
BP	GO:0044085	cellular component biogenesis	23/871	278/15143	0.0508838137531958	0.459844086133669	arahy.Tifrunner.gnm1.ann1.AS107A/arahy.Tifrunner.gnm1.ann1.9U7L2M/novel.1795/arahy.Tifrunner.gnm1.ann1.7T6UUP/arahy.Tifrunner.gnm1.ann1.PV76CP/arahy.Tifrunner.gnm1.ann1.JXQ8LX/arahy.Tifrunner.gnm1.ann1.BHNU0I/arahy.Tifrunner.gnm1.ann1.GK6DAA/arahy.Tifrunner.gnm1.ann1.QS0PB5/arahy.Tifrunner.gnm1.ann1.28W6CD/arahy.Tifrunner.gnm1.ann1.LA1S8R/arahy.Tifrunner.gnm1.ann1.T6I3L8/arahy.Tifrunner.gnm1.ann1…	arahy.AS107A/arahy.9U7L2M/-/arahy.7T6UUP/arahy.PV76CP/arahy.JXQ8LX/arahy.BHNU0I/arahy.GK6DAA/arahy.QS0PB5/arahy.28W6CD/arahy.LA1S8R/arahy.T6I3L8/arahy.UW8EWK/arahy.92UJ4W/arahy.K8QLTQ/arahy.VV6UAW/arahy.71GTDD/-/arahy.T9QV62/arahy.HU7T3D/arahy.HB635G/arahy.SSK647/arahy.K0W0HW	23	9	arahy.Tifrunner.gnm1.ann1.9U7L2M/arahy.Tifrunner.gnm1.ann1.JXQ8LX/arahy.Tifrunner.gnm1.ann1.GK6DAA/arahy.Tifrunner.gnm1.ann1.LA1S8R/arahy.Tifrunner.gnm1.ann1.K8QLTQ/arahy.Tifrunner.gnm1.ann1.VV6UAW/arahy.Tifrunner.gnm1.ann1.T9QV62/arahy.Tifrunner.gnm1.ann1.HU7T3D/arahy.Tifrunner.gnm1.ann1.K0W0HW	14	arahy.Tifrunner.gnm1.ann1.AS107A/novel.1795/arahy.Tifrunner.gnm1.ann1.7T6UUP/arahy.Tifrunner.gnm1.ann1.PV76CP/arahy.Tifrunner.gnm1.ann1.BHNU0I/arahy.Tifrunner.gnm1.ann1.QS0PB5/arahy.Tifrunner.gnm1.ann1.28W6CD/arahy.Tifrunner.gnm1.ann1.T6I3L8/arahy.Tifrunner.gnm1.ann1.UW8EWK/arahy.Tifrunner.gnm1.ann1.92UJ4W/arahy.Tifrunner.gnm1.ann1.71GTDD/novel.2125/arahy.Tifrunner.gnm1.ann1.HB635G/arahy.Tifrunne…
BP	GO:1902578	single-organism localization	36/871	472/15143	0.0510937873481855	0.459844086133669	arahy.Tifrunner.gnm1.ann1.S9LP7J/arahy.Tifrunner.gnm1.ann1.4S1WXZ/arahy.Tifrunner.gnm1.ann1.3URM83/arahy.Tifrunner.gnm1.ann1.J8E4BG/arahy.Tifrunner.gnm1.ann1.V4JBDW/arahy.Tifrunner.gnm1.ann1.PEQF49/novel.658/arahy.Tifrunner.gnm1.ann1.EJI1J0/arahy.Tifrunner.gnm1.ann1.LPB8X1/arahy.Tifrunner.gnm1.ann1.GQCE4C/arahy.Tifrunner.gnm1.ann1.0S9GR8/arahy.Tifrunner.gnm1.ann1.7NF1VE/arahy.Tifrunner.gnm1.ann1.…	arahy.S9LP7J/arahy.4S1WXZ/arahy.3URM83/arahy.J8E4BG/arahy.V4JBDW/arahy.PEQF49/-/arahy.EJI1J0/arahy.LPB8X1/arahy.GQCE4C/arahy.0S9GR8/arahy.7NF1VE/arahy.KSV0XM/arahy.I48YC4/arahy.HF533Q/arahy.FR9HZZ/arahy.9WLF5R/-/arahy.0M60B9/arahy.KL67S4/arahy.22GGTV/arahy.TND3PH/arahy.ID57CI/arahy.P8184S/arahy.DF7IVU/arahy.S2CF7K/arahy.7UA4HL/arahy.35JPC8/arahy.5R3T82/arahy.NSD4SF/arahy.KVU3ZE/arahy.FW0EPP/arahy…	36	13	arahy.Tifrunner.gnm1.ann1.4S1WXZ/arahy.Tifrunner.gnm1.ann1.V4JBDW/novel.658/arahy.Tifrunner.gnm1.ann1.7NF1VE/arahy.Tifrunner.gnm1.ann1.9WLF5R/arahy.Tifrunner.gnm1.ann1.0M60B9/arahy.Tifrunner.gnm1.ann1.22GGTV/arahy.Tifrunner.gnm1.ann1.S2CF7K/arahy.Tifrunner.gnm1.ann1.NSD4SF/arahy.Tifrunner.gnm1.ann1.KVU3ZE/arahy.Tifrunner.gnm1.ann1.KIA0G7/arahy.Tifrunner.gnm1.ann1.BBQR41/arahy.Tifrunner.gnm1.ann1.…	23	arahy.Tifrunner.gnm1.ann1.S9LP7J/arahy.Tifrunner.gnm1.ann1.3URM83/arahy.Tifrunner.gnm1.ann1.J8E4BG/arahy.Tifrunner.gnm1.ann1.PEQF49/arahy.Tifrunner.gnm1.ann1.EJI1J0/arahy.Tifrunner.gnm1.ann1.LPB8X1/arahy.Tifrunner.gnm1.ann1.GQCE4C/arahy.Tifrunner.gnm1.ann1.0S9GR8/arahy.Tifrunner.gnm1.ann1.KSV0XM/arahy.Tifrunner.gnm1.ann1.I48YC4/arahy.Tifrunner.gnm1.ann1.HF533Q/arahy.Tifrunner.gnm1.ann1.FR9HZZ/nov…
BP	GO:0051186	cofactor metabolic process	20/871	236/15143	0.0534856711947773	0.466952173500995	arahy.Tifrunner.gnm1.ann1.5JT6XN/arahy.Tifrunner.gnm1.ann1.B8YC98/arahy.Tifrunner.gnm1.ann1.J55WMV/arahy.Tifrunner.gnm1.ann1.UE4B97/arahy.Tifrunner.gnm1.ann1.EJ0ZDQ/arahy.Tifrunner.gnm1.ann1.RH103U/arahy.Tifrunner.gnm1.ann1.U60PIC/arahy.Tifrunner.gnm1.ann1.SFIG2E/arahy.Tifrunner.gnm1.ann1.QS0PB5/arahy.Tifrunner.gnm1.ann1.9U2L6D/arahy.Tifrunner.gnm1.ann1.59GG00/arahy.Tifrunner.gnm1.ann1.XY3TEF/ara…	arahy.5JT6XN/arahy.B8YC98/arahy.J55WMV/arahy.UE4B97/arahy.EJ0ZDQ/arahy.RH103U/arahy.U60PIC/arahy.SFIG2E/arahy.QS0PB5/arahy.9U2L6D/arahy.59GG00/arahy.XY3TEF/arahy.UW8EWK/arahy.85QD0P/arahy.BX43B4/arahy.ES2NTH/-/arahy.05E95R/arahy.GMWI1E/arahy.7F9DSY	20	7	arahy.Tifrunner.gnm1.ann1.B8YC98/arahy.Tifrunner.gnm1.ann1.J55WMV/arahy.Tifrunner.gnm1.ann1.UE4B97/arahy.Tifrunner.gnm1.ann1.59GG00/arahy.Tifrunner.gnm1.ann1.BX43B4/arahy.Tifrunner.gnm1.ann1.ES2NTH/arahy.Tifrunner.gnm1.ann1.05E95R	13	arahy.Tifrunner.gnm1.ann1.5JT6XN/arahy.Tifrunner.gnm1.ann1.EJ0ZDQ/arahy.Tifrunner.gnm1.ann1.RH103U/arahy.Tifrunner.gnm1.ann1.U60PIC/arahy.Tifrunner.gnm1.ann1.SFIG2E/arahy.Tifrunner.gnm1.ann1.QS0PB5/arahy.Tifrunner.gnm1.ann1.9U2L6D/arahy.Tifrunner.gnm1.ann1.XY3TEF/arahy.Tifrunner.gnm1.ann1.UW8EWK/arahy.Tifrunner.gnm1.ann1.85QD0P/novel.3850/arahy.Tifrunner.gnm1.ann1.GMWI1E/arahy.Tifrunner.gnm1.ann1…
BP	GO:0055086	nucleobase-containing small molecule metabolic process	22/871	265/15143	0.0535846756476552	0.466952173500995	arahy.Tifrunner.gnm1.ann1.D1T9JW/arahy.Tifrunner.gnm1.ann1.VEJL66/arahy.Tifrunner.gnm1.ann1.5JT6XN/arahy.Tifrunner.gnm1.ann1.J127JW/arahy.Tifrunner.gnm1.ann1.JUAY6G/arahy.Tifrunner.gnm1.ann1.J55WMV/arahy.Tifrunner.gnm1.ann1.EJI1J0/arahy.Tifrunner.gnm1.ann1.9N7MS3/arahy.Tifrunner.gnm1.ann1.EJ0ZDQ/arahy.Tifrunner.gnm1.ann1.RH103U/arahy.Tifrunner.gnm1.ann1.HRMJ8R/arahy.Tifrunner.gnm1.ann1.KSV0XM/ara…	arahy.D1T9JW/arahy.VEJL66/arahy.5JT6XN/arahy.J127JW/arahy.JUAY6G/arahy.J55WMV/arahy.EJI1J0/arahy.9N7MS3/arahy.EJ0ZDQ/arahy.RH103U/arahy.HRMJ8R/arahy.KSV0XM/arahy.U60PIC/arahy.8QVL0P/arahy.22GGTV/arahy.59GG00/arahy.XY3TEF/arahy.85QD0P/arahy.QID06X/arahy.KIA0G7/arahy.05E95R/arahy.GMWI1E	22	8	arahy.Tifrunner.gnm1.ann1.D1T9JW/arahy.Tifrunner.gnm1.ann1.J127JW/arahy.Tifrunner.gnm1.ann1.JUAY6G/arahy.Tifrunner.gnm1.ann1.J55WMV/arahy.Tifrunner.gnm1.ann1.22GGTV/arahy.Tifrunner.gnm1.ann1.59GG00/arahy.Tifrunner.gnm1.ann1.KIA0G7/arahy.Tifrunner.gnm1.ann1.05E95R	14	arahy.Tifrunner.gnm1.ann1.VEJL66/arahy.Tifrunner.gnm1.ann1.5JT6XN/arahy.Tifrunner.gnm1.ann1.EJI1J0/arahy.Tifrunner.gnm1.ann1.9N7MS3/arahy.Tifrunner.gnm1.ann1.EJ0ZDQ/arahy.Tifrunner.gnm1.ann1.RH103U/arahy.Tifrunner.gnm1.ann1.HRMJ8R/arahy.Tifrunner.gnm1.ann1.KSV0XM/arahy.Tifrunner.gnm1.ann1.U60PIC/arahy.Tifrunner.gnm1.ann1.8QVL0P/arahy.Tifrunner.gnm1.ann1.XY3TEF/arahy.Tifrunner.gnm1.ann1.85QD0P/ara…
BP	GO:0006952	defense response	13/871	140/15143	0.0597569556663726	0.51210773725174	arahy.Tifrunner.gnm1.ann1.4DYP8N/arahy.Tifrunner.gnm1.ann1.7F1JQP/arahy.Tifrunner.gnm1.ann1.CVDS0H/arahy.Tifrunner.gnm1.ann1.M0DLFI/arahy.Tifrunner.gnm1.ann1.NJY7IU/arahy.Tifrunner.gnm1.ann1.6721CL/arahy.Tifrunner.gnm1.ann1.T5DRVA/novel.3763/arahy.Tifrunner.gnm1.ann1.58NLN8/arahy.Tifrunner.gnm1.ann1.X7NLR0/arahy.Tifrunner.gnm1.ann1.FB3681/arahy.Tifrunner.gnm1.ann1.JU6U3Y/arahy.Tifrunner.gnm1.ann1…	arahy.4DYP8N/arahy.7F1JQP/arahy.CVDS0H/arahy.M0DLFI/arahy.NJY7IU/arahy.6721CL/arahy.T5DRVA/-/arahy.58NLN8/arahy.X7NLR0/arahy.FB3681/arahy.JU6U3Y/arahy.GDAP1Y	13	1	arahy.Tifrunner.gnm1.ann1.T5DRVA	12	arahy.Tifrunner.gnm1.ann1.4DYP8N/arahy.Tifrunner.gnm1.ann1.7F1JQP/arahy.Tifrunner.gnm1.ann1.CVDS0H/arahy.Tifrunner.gnm1.ann1.M0DLFI/arahy.Tifrunner.gnm1.ann1.NJY7IU/arahy.Tifrunner.gnm1.ann1.6721CL/novel.3763/arahy.Tifrunner.gnm1.ann1.58NLN8/arahy.Tifrunner.gnm1.ann1.X7NLR0/arahy.Tifrunner.gnm1.ann1.FB3681/arahy.Tifrunner.gnm1.ann1.JU6U3Y/arahy.Tifrunner.gnm1.ann1.GDAP1Y
BP	GO:0009605	response to external stimulus	3/871	16/15143	0.0606320636090402	0.51210773725174	arahy.Tifrunner.gnm1.ann1.NJY7IU/arahy.Tifrunner.gnm1.ann1.T2CQE4/arahy.Tifrunner.gnm1.ann1.X7NLR0	arahy.NJY7IU/arahy.T2CQE4/arahy.X7NLR0	3	0		3	arahy.Tifrunner.gnm1.ann1.NJY7IU/arahy.Tifrunner.gnm1.ann1.T2CQE4/arahy.Tifrunner.gnm1.ann1.X7NLR0
BP	GO:0006163	purine nucleotide metabolic process	15/871	169/15143	0.0628162052545619	0.518502607165442	arahy.Tifrunner.gnm1.ann1.D1T9JW/arahy.Tifrunner.gnm1.ann1.VEJL66/arahy.Tifrunner.gnm1.ann1.5JT6XN/arahy.Tifrunner.gnm1.ann1.J127JW/arahy.Tifrunner.gnm1.ann1.JUAY6G/arahy.Tifrunner.gnm1.ann1.EJI1J0/arahy.Tifrunner.gnm1.ann1.9N7MS3/arahy.Tifrunner.gnm1.ann1.EJ0ZDQ/arahy.Tifrunner.gnm1.ann1.KSV0XM/arahy.Tifrunner.gnm1.ann1.8QVL0P/arahy.Tifrunner.gnm1.ann1.22GGTV/arahy.Tifrunner.gnm1.ann1.59GG00/ara…	arahy.D1T9JW/arahy.VEJL66/arahy.5JT6XN/arahy.J127JW/arahy.JUAY6G/arahy.EJI1J0/arahy.9N7MS3/arahy.EJ0ZDQ/arahy.KSV0XM/arahy.8QVL0P/arahy.22GGTV/arahy.59GG00/arahy.KIA0G7/arahy.05E95R/arahy.GMWI1E	15	7	arahy.Tifrunner.gnm1.ann1.D1T9JW/arahy.Tifrunner.gnm1.ann1.J127JW/arahy.Tifrunner.gnm1.ann1.JUAY6G/arahy.Tifrunner.gnm1.ann1.22GGTV/arahy.Tifrunner.gnm1.ann1.59GG00/arahy.Tifrunner.gnm1.ann1.KIA0G7/arahy.Tifrunner.gnm1.ann1.05E95R	8	arahy.Tifrunner.gnm1.ann1.VEJL66/arahy.Tifrunner.gnm1.ann1.5JT6XN/arahy.Tifrunner.gnm1.ann1.EJI1J0/arahy.Tifrunner.gnm1.ann1.9N7MS3/arahy.Tifrunner.gnm1.ann1.EJ0ZDQ/arahy.Tifrunner.gnm1.ann1.KSV0XM/arahy.Tifrunner.gnm1.ann1.8QVL0P/arahy.Tifrunner.gnm1.ann1.GMWI1E
BP	GO:0072521	purine-containing compound metabolic process	15/871	170/15143	0.0654190274843814	0.518502607165442	arahy.Tifrunner.gnm1.ann1.D1T9JW/arahy.Tifrunner.gnm1.ann1.VEJL66/arahy.Tifrunner.gnm1.ann1.5JT6XN/arahy.Tifrunner.gnm1.ann1.J127JW/arahy.Tifrunner.gnm1.ann1.JUAY6G/arahy.Tifrunner.gnm1.ann1.EJI1J0/arahy.Tifrunner.gnm1.ann1.9N7MS3/arahy.Tifrunner.gnm1.ann1.EJ0ZDQ/arahy.Tifrunner.gnm1.ann1.KSV0XM/arahy.Tifrunner.gnm1.ann1.8QVL0P/arahy.Tifrunner.gnm1.ann1.22GGTV/arahy.Tifrunner.gnm1.ann1.59GG00/ara…	arahy.D1T9JW/arahy.VEJL66/arahy.5JT6XN/arahy.J127JW/arahy.JUAY6G/arahy.EJI1J0/arahy.9N7MS3/arahy.EJ0ZDQ/arahy.KSV0XM/arahy.8QVL0P/arahy.22GGTV/arahy.59GG00/arahy.KIA0G7/arahy.05E95R/arahy.GMWI1E	15	7	arahy.Tifrunner.gnm1.ann1.D1T9JW/arahy.Tifrunner.gnm1.ann1.J127JW/arahy.Tifrunner.gnm1.ann1.JUAY6G/arahy.Tifrunner.gnm1.ann1.22GGTV/arahy.Tifrunner.gnm1.ann1.59GG00/arahy.Tifrunner.gnm1.ann1.KIA0G7/arahy.Tifrunner.gnm1.ann1.05E95R	8	arahy.Tifrunner.gnm1.ann1.VEJL66/arahy.Tifrunner.gnm1.ann1.5JT6XN/arahy.Tifrunner.gnm1.ann1.EJI1J0/arahy.Tifrunner.gnm1.ann1.9N7MS3/arahy.Tifrunner.gnm1.ann1.EJ0ZDQ/arahy.Tifrunner.gnm1.ann1.KSV0XM/arahy.Tifrunner.gnm1.ann1.8QVL0P/arahy.Tifrunner.gnm1.ann1.GMWI1E
BP	GO:0016043	cellular component organization	37/871	498/15143	0.0660429913339135	0.518502607165442	arahy.Tifrunner.gnm1.ann1.380C72/arahy.Tifrunner.gnm1.ann1.3Y4VDA/arahy.Tifrunner.gnm1.ann1.9U7L2M/novel.1795/arahy.Tifrunner.gnm1.ann1.IIX4FM/arahy.Tifrunner.gnm1.ann1.7T6UUP/arahy.Tifrunner.gnm1.ann1.YH0B1H/novel.2290/arahy.Tifrunner.gnm1.ann1.PZ05LS/arahy.Tifrunner.gnm1.ann1.UR3YMK/arahy.Tifrunner.gnm1.ann1.JXQ8LX/arahy.Tifrunner.gnm1.ann1.D4Z4C8/arahy.Tifrunner.gnm1.ann1.F9CV5S/arahy.Tifrunne…	arahy.380C72/arahy.3Y4VDA/arahy.9U7L2M/-/arahy.IIX4FM/arahy.7T6UUP/arahy.YH0B1H/-/arahy.PZ05LS/arahy.UR3YMK/arahy.JXQ8LX/arahy.D4Z4C8/arahy.F9CV5S/arahy.BHNU0I/arahy.GK6DAA/arahy.QS0PB5/arahy.93YPU9/arahy.28W6CD/arahy.LA1S8R/arahy.42QIIL/arahy.T6I3L8/arahy.UW8EWK/arahy.92UJ4W/arahy.K8QLTQ/arahy.VV6UAW/arahy.0MAX30/arahy.71GTDD/arahy.3FCU7M/arahy.0DQ0A3/-/arahy.B3BVJM/arahy.322B5E/arahy.T9QV62/ara…	37	9	arahy.Tifrunner.gnm1.ann1.9U7L2M/arahy.Tifrunner.gnm1.ann1.IIX4FM/arahy.Tifrunner.gnm1.ann1.JXQ8LX/arahy.Tifrunner.gnm1.ann1.GK6DAA/arahy.Tifrunner.gnm1.ann1.LA1S8R/arahy.Tifrunner.gnm1.ann1.42QIIL/arahy.Tifrunner.gnm1.ann1.K8QLTQ/arahy.Tifrunner.gnm1.ann1.VV6UAW/arahy.Tifrunner.gnm1.ann1.T9QV62	28	arahy.Tifrunner.gnm1.ann1.380C72/arahy.Tifrunner.gnm1.ann1.3Y4VDA/novel.1795/arahy.Tifrunner.gnm1.ann1.7T6UUP/arahy.Tifrunner.gnm1.ann1.YH0B1H/novel.2290/arahy.Tifrunner.gnm1.ann1.PZ05LS/arahy.Tifrunner.gnm1.ann1.UR3YMK/arahy.Tifrunner.gnm1.ann1.D4Z4C8/arahy.Tifrunner.gnm1.ann1.F9CV5S/arahy.Tifrunner.gnm1.ann1.BHNU0I/arahy.Tifrunner.gnm1.ann1.QS0PB5/arahy.Tifrunner.gnm1.ann1.93YPU9/arahy.Tifrunne…
BP	GO:0006081	cellular aldehyde metabolic process	4/871	27/15143	0.0665687181278416	0.518502607165442	arahy.Tifrunner.gnm1.ann1.J1V7G3/arahy.Tifrunner.gnm1.ann1.RH103U/arahy.Tifrunner.gnm1.ann1.9U2L6D/arahy.Tifrunner.gnm1.ann1.85QD0P	arahy.J1V7G3/arahy.RH103U/arahy.9U2L6D/arahy.85QD0P	4	0		4	arahy.Tifrunner.gnm1.ann1.J1V7G3/arahy.Tifrunner.gnm1.ann1.RH103U/arahy.Tifrunner.gnm1.ann1.9U2L6D/arahy.Tifrunner.gnm1.ann1.85QD0P
BP	GO:0072525	pyridine-containing compound biosynthetic process	4/871	27/15143	0.0665687181278416	0.518502607165442	arahy.Tifrunner.gnm1.ann1.J55WMV/arahy.Tifrunner.gnm1.ann1.U60PIC/arahy.Tifrunner.gnm1.ann1.9U2L6D/arahy.Tifrunner.gnm1.ann1.XY3TEF	arahy.J55WMV/arahy.U60PIC/arahy.9U2L6D/arahy.XY3TEF	4	1	arahy.Tifrunner.gnm1.ann1.J55WMV	3	arahy.Tifrunner.gnm1.ann1.U60PIC/arahy.Tifrunner.gnm1.ann1.9U2L6D/arahy.Tifrunner.gnm1.ann1.XY3TEF
BP	GO:0015693	magnesium ion transport	3/871	17/15143	0.0705873857468302	0.518502607165442	arahy.Tifrunner.gnm1.ann1.VQ1HGR/arahy.Tifrunner.gnm1.ann1.354MLN/arahy.Tifrunner.gnm1.ann1.HE7PMD	arahy.VQ1HGR/arahy.354MLN/arahy.HE7PMD	3	0		3	arahy.Tifrunner.gnm1.ann1.VQ1HGR/arahy.Tifrunner.gnm1.ann1.354MLN/arahy.Tifrunner.gnm1.ann1.HE7PMD
BP	GO:0070838	divalent metal ion transport	3/871	17/15143	0.0705873857468302	0.518502607165442	arahy.Tifrunner.gnm1.ann1.VQ1HGR/arahy.Tifrunner.gnm1.ann1.354MLN/arahy.Tifrunner.gnm1.ann1.HE7PMD	arahy.VQ1HGR/arahy.354MLN/arahy.HE7PMD	3	0		3	arahy.Tifrunner.gnm1.ann1.VQ1HGR/arahy.Tifrunner.gnm1.ann1.354MLN/arahy.Tifrunner.gnm1.ann1.HE7PMD
BP	GO:0072511	divalent inorganic cation transport	3/871	17/15143	0.0705873857468302	0.518502607165442	arahy.Tifrunner.gnm1.ann1.VQ1HGR/arahy.Tifrunner.gnm1.ann1.354MLN/arahy.Tifrunner.gnm1.ann1.HE7PMD	arahy.VQ1HGR/arahy.354MLN/arahy.HE7PMD	3	0		3	arahy.Tifrunner.gnm1.ann1.VQ1HGR/arahy.Tifrunner.gnm1.ann1.354MLN/arahy.Tifrunner.gnm1.ann1.HE7PMD
BP	GO:1901137	carbohydrate derivative biosynthetic process	17/871	201/15143	0.0717977880652738	0.518502607165442	arahy.Tifrunner.gnm1.ann1.B5CH19/arahy.Tifrunner.gnm1.ann1.350PIT/arahy.Tifrunner.gnm1.ann1.5JT6XN/arahy.Tifrunner.gnm1.ann1.0R79PA/arahy.Tifrunner.gnm1.ann1.LG83KY/arahy.Tifrunner.gnm1.ann1.GAHP45/arahy.Tifrunner.gnm1.ann1.KSV0XM/arahy.Tifrunner.gnm1.ann1.YJEW4K/arahy.Tifrunner.gnm1.ann1.KEGW9P/arahy.Tifrunner.gnm1.ann1.CN6NPZ/arahy.Tifrunner.gnm1.ann1.B0WXN9/arahy.Tifrunner.gnm1.ann1.3A36EA/ara…	arahy.B5CH19/arahy.350PIT/arahy.5JT6XN/arahy.0R79PA/arahy.LG83KY/arahy.GAHP45/arahy.KSV0XM/arahy.YJEW4K/arahy.KEGW9P/arahy.CN6NPZ/arahy.B0WXN9/arahy.3A36EA/arahy.SIQ1MV/arahy.RU8LWF/-/arahy.KIA0G7/arahy.XB17NQ	17	5	arahy.Tifrunner.gnm1.ann1.350PIT/arahy.Tifrunner.gnm1.ann1.RU8LWF/novel.3579/arahy.Tifrunner.gnm1.ann1.KIA0G7/arahy.Tifrunner.gnm1.ann1.XB17NQ	12	arahy.Tifrunner.gnm1.ann1.B5CH19/arahy.Tifrunner.gnm1.ann1.5JT6XN/arahy.Tifrunner.gnm1.ann1.0R79PA/arahy.Tifrunner.gnm1.ann1.LG83KY/arahy.Tifrunner.gnm1.ann1.GAHP45/arahy.Tifrunner.gnm1.ann1.KSV0XM/arahy.Tifrunner.gnm1.ann1.YJEW4K/arahy.Tifrunner.gnm1.ann1.KEGW9P/arahy.Tifrunner.gnm1.ann1.CN6NPZ/arahy.Tifrunner.gnm1.ann1.B0WXN9/arahy.Tifrunner.gnm1.ann1.3A36EA/arahy.Tifrunner.gnm1.ann1.SIQ1MV
BP	GO:0051188	cofactor biosynthetic process	12/871	131/15143	0.074335160437858	0.518502607165442	arahy.Tifrunner.gnm1.ann1.5JT6XN/arahy.Tifrunner.gnm1.ann1.B8YC98/arahy.Tifrunner.gnm1.ann1.J55WMV/arahy.Tifrunner.gnm1.ann1.UE4B97/arahy.Tifrunner.gnm1.ann1.U60PIC/arahy.Tifrunner.gnm1.ann1.QS0PB5/arahy.Tifrunner.gnm1.ann1.9U2L6D/arahy.Tifrunner.gnm1.ann1.XY3TEF/arahy.Tifrunner.gnm1.ann1.UW8EWK/arahy.Tifrunner.gnm1.ann1.ES2NTH/novel.3850/arahy.Tifrunner.gnm1.ann1.7F9DSY	arahy.5JT6XN/arahy.B8YC98/arahy.J55WMV/arahy.UE4B97/arahy.U60PIC/arahy.QS0PB5/arahy.9U2L6D/arahy.XY3TEF/arahy.UW8EWK/arahy.ES2NTH/-/arahy.7F9DSY	12	4	arahy.Tifrunner.gnm1.ann1.B8YC98/arahy.Tifrunner.gnm1.ann1.J55WMV/arahy.Tifrunner.gnm1.ann1.UE4B97/arahy.Tifrunner.gnm1.ann1.ES2NTH	8	arahy.Tifrunner.gnm1.ann1.5JT6XN/arahy.Tifrunner.gnm1.ann1.U60PIC/arahy.Tifrunner.gnm1.ann1.QS0PB5/arahy.Tifrunner.gnm1.ann1.9U2L6D/arahy.Tifrunner.gnm1.ann1.XY3TEF/arahy.Tifrunner.gnm1.ann1.UW8EWK/novel.3850/arahy.Tifrunner.gnm1.ann1.7F9DSY
BP	GO:0016071	mRNA metabolic process	10/871	104/15143	0.0758925401151602	0.518502607165442	arahy.Tifrunner.gnm1.ann1.V3MNVK/arahy.Tifrunner.gnm1.ann1.Z1MAHQ/arahy.Tifrunner.gnm1.ann1.61N80Q/arahy.Tifrunner.gnm1.ann1.GK6DAA/arahy.Tifrunner.gnm1.ann1.28W6CD/arahy.Tifrunner.gnm1.ann1.E901NL/arahy.Tifrunner.gnm1.ann1.VV6UAW/arahy.Tifrunner.gnm1.ann1.8A3W3K/arahy.Tifrunner.gnm1.ann1.N3S6I2/arahy.Tifrunner.gnm1.ann1.SSK647	arahy.V3MNVK/arahy.Z1MAHQ/arahy.61N80Q/arahy.GK6DAA/arahy.28W6CD/arahy.E901NL/arahy.VV6UAW/arahy.8A3W3K/arahy.N3S6I2/arahy.SSK647	10	3	arahy.Tifrunner.gnm1.ann1.GK6DAA/arahy.Tifrunner.gnm1.ann1.VV6UAW/arahy.Tifrunner.gnm1.ann1.8A3W3K	7	arahy.Tifrunner.gnm1.ann1.V3MNVK/arahy.Tifrunner.gnm1.ann1.Z1MAHQ/arahy.Tifrunner.gnm1.ann1.61N80Q/arahy.Tifrunner.gnm1.ann1.28W6CD/arahy.Tifrunner.gnm1.ann1.E901NL/arahy.Tifrunner.gnm1.ann1.N3S6I2/arahy.Tifrunner.gnm1.ann1.SSK647
BP	GO:0006497	protein lipidation	5/871	40/15143	0.0776305553690228	0.518502607165442	arahy.Tifrunner.gnm1.ann1.B5CH19/arahy.Tifrunner.gnm1.ann1.GAHP45/arahy.Tifrunner.gnm1.ann1.B0WXN9/arahy.Tifrunner.gnm1.ann1.3A36EA/arahy.Tifrunner.gnm1.ann1.SIQ1MV	arahy.B5CH19/arahy.GAHP45/arahy.B0WXN9/arahy.3A36EA/arahy.SIQ1MV	5	0		5	arahy.Tifrunner.gnm1.ann1.B5CH19/arahy.Tifrunner.gnm1.ann1.GAHP45/arahy.Tifrunner.gnm1.ann1.B0WXN9/arahy.Tifrunner.gnm1.ann1.3A36EA/arahy.Tifrunner.gnm1.ann1.SIQ1MV
BP	GO:0006505	GPI anchor metabolic process	5/871	40/15143	0.0776305553690228	0.518502607165442	arahy.Tifrunner.gnm1.ann1.B5CH19/arahy.Tifrunner.gnm1.ann1.GAHP45/arahy.Tifrunner.gnm1.ann1.B0WXN9/arahy.Tifrunner.gnm1.ann1.3A36EA/arahy.Tifrunner.gnm1.ann1.SIQ1MV	arahy.B5CH19/arahy.GAHP45/arahy.B0WXN9/arahy.3A36EA/arahy.SIQ1MV	5	0		5	arahy.Tifrunner.gnm1.ann1.B5CH19/arahy.Tifrunner.gnm1.ann1.GAHP45/arahy.Tifrunner.gnm1.ann1.B0WXN9/arahy.Tifrunner.gnm1.ann1.3A36EA/arahy.Tifrunner.gnm1.ann1.SIQ1MV
BP	GO:0006506	GPI anchor biosynthetic process	5/871	40/15143	0.0776305553690228	0.518502607165442	arahy.Tifrunner.gnm1.ann1.B5CH19/arahy.Tifrunner.gnm1.ann1.GAHP45/arahy.Tifrunner.gnm1.ann1.B0WXN9/arahy.Tifrunner.gnm1.ann1.3A36EA/arahy.Tifrunner.gnm1.ann1.SIQ1MV	arahy.B5CH19/arahy.GAHP45/arahy.B0WXN9/arahy.3A36EA/arahy.SIQ1MV	5	0		5	arahy.Tifrunner.gnm1.ann1.B5CH19/arahy.Tifrunner.gnm1.ann1.GAHP45/arahy.Tifrunner.gnm1.ann1.B0WXN9/arahy.Tifrunner.gnm1.ann1.3A36EA/arahy.Tifrunner.gnm1.ann1.SIQ1MV
BP	GO:0006661	phosphatidylinositol biosynthetic process	5/871	40/15143	0.0776305553690228	0.518502607165442	arahy.Tifrunner.gnm1.ann1.B5CH19/arahy.Tifrunner.gnm1.ann1.GAHP45/arahy.Tifrunner.gnm1.ann1.B0WXN9/arahy.Tifrunner.gnm1.ann1.3A36EA/arahy.Tifrunner.gnm1.ann1.SIQ1MV	arahy.B5CH19/arahy.GAHP45/arahy.B0WXN9/arahy.3A36EA/arahy.SIQ1MV	5	0		5	arahy.Tifrunner.gnm1.ann1.B5CH19/arahy.Tifrunner.gnm1.ann1.GAHP45/arahy.Tifrunner.gnm1.ann1.B0WXN9/arahy.Tifrunner.gnm1.ann1.3A36EA/arahy.Tifrunner.gnm1.ann1.SIQ1MV
BP	GO:0042157	lipoprotein metabolic process	5/871	40/15143	0.0776305553690228	0.518502607165442	arahy.Tifrunner.gnm1.ann1.B5CH19/arahy.Tifrunner.gnm1.ann1.GAHP45/arahy.Tifrunner.gnm1.ann1.B0WXN9/arahy.Tifrunner.gnm1.ann1.3A36EA/arahy.Tifrunner.gnm1.ann1.SIQ1MV	arahy.B5CH19/arahy.GAHP45/arahy.B0WXN9/arahy.3A36EA/arahy.SIQ1MV	5	0		5	arahy.Tifrunner.gnm1.ann1.B5CH19/arahy.Tifrunner.gnm1.ann1.GAHP45/arahy.Tifrunner.gnm1.ann1.B0WXN9/arahy.Tifrunner.gnm1.ann1.3A36EA/arahy.Tifrunner.gnm1.ann1.SIQ1MV
BP	GO:0042158	lipoprotein biosynthetic process	5/871	40/15143	0.0776305553690228	0.518502607165442	arahy.Tifrunner.gnm1.ann1.B5CH19/arahy.Tifrunner.gnm1.ann1.GAHP45/arahy.Tifrunner.gnm1.ann1.B0WXN9/arahy.Tifrunner.gnm1.ann1.3A36EA/arahy.Tifrunner.gnm1.ann1.SIQ1MV	arahy.B5CH19/arahy.GAHP45/arahy.B0WXN9/arahy.3A36EA/arahy.SIQ1MV	5	0		5	arahy.Tifrunner.gnm1.ann1.B5CH19/arahy.Tifrunner.gnm1.ann1.GAHP45/arahy.Tifrunner.gnm1.ann1.B0WXN9/arahy.Tifrunner.gnm1.ann1.3A36EA/arahy.Tifrunner.gnm1.ann1.SIQ1MV
BP	GO:0045017	glycerolipid biosynthetic process	7/871	65/15143	0.0787562072197954	0.518502607165442	arahy.Tifrunner.gnm1.ann1.B5CH19/arahy.Tifrunner.gnm1.ann1.GAHP45/arahy.Tifrunner.gnm1.ann1.B0WXN9/arahy.Tifrunner.gnm1.ann1.3A36EA/arahy.Tifrunner.gnm1.ann1.SIQ1MV/arahy.Tifrunner.gnm1.ann1.3TU0XK/arahy.Tifrunner.gnm1.ann1.GM1YIR	arahy.B5CH19/arahy.GAHP45/arahy.B0WXN9/arahy.3A36EA/arahy.SIQ1MV/arahy.3TU0XK/arahy.GM1YIR	7	0		7	arahy.Tifrunner.gnm1.ann1.B5CH19/arahy.Tifrunner.gnm1.ann1.GAHP45/arahy.Tifrunner.gnm1.ann1.B0WXN9/arahy.Tifrunner.gnm1.ann1.3A36EA/arahy.Tifrunner.gnm1.ann1.SIQ1MV/arahy.Tifrunner.gnm1.ann1.3TU0XK/arahy.Tifrunner.gnm1.ann1.GM1YIR
BP	GO:0019693	ribose phosphate metabolic process	15/871	175/15143	0.0795140649293283	0.518502607165442	arahy.Tifrunner.gnm1.ann1.VEJL66/arahy.Tifrunner.gnm1.ann1.5JT6XN/arahy.Tifrunner.gnm1.ann1.J127JW/arahy.Tifrunner.gnm1.ann1.JUAY6G/arahy.Tifrunner.gnm1.ann1.EJI1J0/arahy.Tifrunner.gnm1.ann1.EJ0ZDQ/arahy.Tifrunner.gnm1.ann1.RH103U/arahy.Tifrunner.gnm1.ann1.KSV0XM/arahy.Tifrunner.gnm1.ann1.8QVL0P/arahy.Tifrunner.gnm1.ann1.22GGTV/arahy.Tifrunner.gnm1.ann1.59GG00/arahy.Tifrunner.gnm1.ann1.85QD0P/ara…	arahy.VEJL66/arahy.5JT6XN/arahy.J127JW/arahy.JUAY6G/arahy.EJI1J0/arahy.EJ0ZDQ/arahy.RH103U/arahy.KSV0XM/arahy.8QVL0P/arahy.22GGTV/arahy.59GG00/arahy.85QD0P/arahy.KIA0G7/arahy.05E95R/arahy.GMWI1E	15	6	arahy.Tifrunner.gnm1.ann1.J127JW/arahy.Tifrunner.gnm1.ann1.JUAY6G/arahy.Tifrunner.gnm1.ann1.22GGTV/arahy.Tifrunner.gnm1.ann1.59GG00/arahy.Tifrunner.gnm1.ann1.KIA0G7/arahy.Tifrunner.gnm1.ann1.05E95R	9	arahy.Tifrunner.gnm1.ann1.VEJL66/arahy.Tifrunner.gnm1.ann1.5JT6XN/arahy.Tifrunner.gnm1.ann1.EJI1J0/arahy.Tifrunner.gnm1.ann1.EJ0ZDQ/arahy.Tifrunner.gnm1.ann1.RH103U/arahy.Tifrunner.gnm1.ann1.KSV0XM/arahy.Tifrunner.gnm1.ann1.8QVL0P/arahy.Tifrunner.gnm1.ann1.85QD0P/arahy.Tifrunner.gnm1.ann1.GMWI1E
BP	GO:0009893	positive regulation of metabolic process	3/871	18/15143	0.0812226306306521	0.518502607165442	arahy.Tifrunner.gnm1.ann1.7M6WCL/arahy.Tifrunner.gnm1.ann1.0C9QHL/arahy.Tifrunner.gnm1.ann1.4A53N1	arahy.7M6WCL/arahy.0C9QHL/arahy.4A53N1	3	0		3	arahy.Tifrunner.gnm1.ann1.7M6WCL/arahy.Tifrunner.gnm1.ann1.0C9QHL/arahy.Tifrunner.gnm1.ann1.4A53N1
BP	GO:0031325	positive regulation of cellular metabolic process	3/871	18/15143	0.0812226306306521	0.518502607165442	arahy.Tifrunner.gnm1.ann1.7M6WCL/arahy.Tifrunner.gnm1.ann1.0C9QHL/arahy.Tifrunner.gnm1.ann1.4A53N1	arahy.7M6WCL/arahy.0C9QHL/arahy.4A53N1	3	0		3	arahy.Tifrunner.gnm1.ann1.7M6WCL/arahy.Tifrunner.gnm1.ann1.0C9QHL/arahy.Tifrunner.gnm1.ann1.4A53N1
BP	GO:0006996	organelle organization	21/871	265/15143	0.0852960168731713	0.538247278889322	arahy.Tifrunner.gnm1.ann1.380C72/arahy.Tifrunner.gnm1.ann1.3Y4VDA/novel.1795/arahy.Tifrunner.gnm1.ann1.IIX4FM/arahy.Tifrunner.gnm1.ann1.7T6UUP/novel.2290/arahy.Tifrunner.gnm1.ann1.PZ05LS/arahy.Tifrunner.gnm1.ann1.UR3YMK/arahy.Tifrunner.gnm1.ann1.JXQ8LX/arahy.Tifrunner.gnm1.ann1.D4Z4C8/arahy.Tifrunner.gnm1.ann1.F9CV5S/arahy.Tifrunner.gnm1.ann1.BHNU0I/arahy.Tifrunner.gnm1.ann1.93YPU9/arahy.Tifrunne…	arahy.380C72/arahy.3Y4VDA/-/arahy.IIX4FM/arahy.7T6UUP/-/arahy.PZ05LS/arahy.UR3YMK/arahy.JXQ8LX/arahy.D4Z4C8/arahy.F9CV5S/arahy.BHNU0I/arahy.93YPU9/arahy.T6I3L8/arahy.92UJ4W/arahy.0MAX30/arahy.71GTDD/arahy.3FCU7M/-/arahy.X0AFQ9/arahy.354MLN	21	2	arahy.Tifrunner.gnm1.ann1.IIX4FM/arahy.Tifrunner.gnm1.ann1.JXQ8LX	19	arahy.Tifrunner.gnm1.ann1.380C72/arahy.Tifrunner.gnm1.ann1.3Y4VDA/novel.1795/arahy.Tifrunner.gnm1.ann1.7T6UUP/novel.2290/arahy.Tifrunner.gnm1.ann1.PZ05LS/arahy.Tifrunner.gnm1.ann1.UR3YMK/arahy.Tifrunner.gnm1.ann1.D4Z4C8/arahy.Tifrunner.gnm1.ann1.F9CV5S/arahy.Tifrunner.gnm1.ann1.BHNU0I/arahy.Tifrunner.gnm1.ann1.93YPU9/arahy.Tifrunner.gnm1.ann1.T6I3L8/arahy.Tifrunner.gnm1.ann1.92UJ4W/arahy.Tifrunne…
BP	GO:0015672	monovalent inorganic cation transport	13/871	149/15143	0.0878615390406677	0.548136192424165	arahy.Tifrunner.gnm1.ann1.4S1WXZ/arahy.Tifrunner.gnm1.ann1.J8E4BG/arahy.Tifrunner.gnm1.ann1.V4JBDW/arahy.Tifrunner.gnm1.ann1.EJI1J0/arahy.Tifrunner.gnm1.ann1.GQCE4C/arahy.Tifrunner.gnm1.ann1.0S9GR8/arahy.Tifrunner.gnm1.ann1.KSV0XM/arahy.Tifrunner.gnm1.ann1.0M60B9/arahy.Tifrunner.gnm1.ann1.8F4Z70/arahy.Tifrunner.gnm1.ann1.22GGTV/arahy.Tifrunner.gnm1.ann1.GM6TB3/arahy.Tifrunner.gnm1.ann1.35JPC8/ara…	arahy.4S1WXZ/arahy.J8E4BG/arahy.V4JBDW/arahy.EJI1J0/arahy.GQCE4C/arahy.0S9GR8/arahy.KSV0XM/arahy.0M60B9/arahy.8F4Z70/arahy.22GGTV/arahy.GM6TB3/arahy.35JPC8/arahy.KIA0G7	13	5	arahy.Tifrunner.gnm1.ann1.4S1WXZ/arahy.Tifrunner.gnm1.ann1.V4JBDW/arahy.Tifrunner.gnm1.ann1.0M60B9/arahy.Tifrunner.gnm1.ann1.22GGTV/arahy.Tifrunner.gnm1.ann1.KIA0G7	8	arahy.Tifrunner.gnm1.ann1.J8E4BG/arahy.Tifrunner.gnm1.ann1.EJI1J0/arahy.Tifrunner.gnm1.ann1.GQCE4C/arahy.Tifrunner.gnm1.ann1.0S9GR8/arahy.Tifrunner.gnm1.ann1.KSV0XM/arahy.Tifrunner.gnm1.ann1.8F4Z70/arahy.Tifrunner.gnm1.ann1.GM6TB3/arahy.Tifrunner.gnm1.ann1.35JPC8
BP	GO:0006265	DNA topological change	3/871	19/15143	0.0925006486205515	0.564253956585364	arahy.Tifrunner.gnm1.ann1.IIX4FM/arahy.Tifrunner.gnm1.ann1.93YPU9/arahy.Tifrunner.gnm1.ann1.3FCU7M	arahy.IIX4FM/arahy.93YPU9/arahy.3FCU7M	3	1	arahy.Tifrunner.gnm1.ann1.IIX4FM	2	arahy.Tifrunner.gnm1.ann1.93YPU9/arahy.Tifrunner.gnm1.ann1.3FCU7M
BP	GO:0006310	DNA recombination	3/871	19/15143	0.0925006486205515	0.564253956585364	arahy.Tifrunner.gnm1.ann1.BQ8TF8/novel.2713/arahy.Tifrunner.gnm1.ann1.8TE3EA	arahy.BQ8TF8/-/arahy.8TE3EA	3	2	arahy.Tifrunner.gnm1.ann1.BQ8TF8/novel.2713	1	arahy.Tifrunner.gnm1.ann1.8TE3EA
BP	GO:0046034	ATP metabolic process	11/871	123/15143	0.0966714228698815	0.58321550720401	arahy.Tifrunner.gnm1.ann1.VEJL66/arahy.Tifrunner.gnm1.ann1.J127JW/arahy.Tifrunner.gnm1.ann1.EJI1J0/arahy.Tifrunner.gnm1.ann1.EJ0ZDQ/arahy.Tifrunner.gnm1.ann1.KSV0XM/arahy.Tifrunner.gnm1.ann1.8QVL0P/arahy.Tifrunner.gnm1.ann1.22GGTV/arahy.Tifrunner.gnm1.ann1.59GG00/arahy.Tifrunner.gnm1.ann1.KIA0G7/arahy.Tifrunner.gnm1.ann1.05E95R/arahy.Tifrunner.gnm1.ann1.GMWI1E	arahy.VEJL66/arahy.J127JW/arahy.EJI1J0/arahy.EJ0ZDQ/arahy.KSV0XM/arahy.8QVL0P/arahy.22GGTV/arahy.59GG00/arahy.KIA0G7/arahy.05E95R/arahy.GMWI1E	11	5	arahy.Tifrunner.gnm1.ann1.J127JW/arahy.Tifrunner.gnm1.ann1.22GGTV/arahy.Tifrunner.gnm1.ann1.59GG00/arahy.Tifrunner.gnm1.ann1.KIA0G7/arahy.Tifrunner.gnm1.ann1.05E95R	6	arahy.Tifrunner.gnm1.ann1.VEJL66/arahy.Tifrunner.gnm1.ann1.EJI1J0/arahy.Tifrunner.gnm1.ann1.EJ0ZDQ/arahy.Tifrunner.gnm1.ann1.KSV0XM/arahy.Tifrunner.gnm1.ann1.8QVL0P/arahy.Tifrunner.gnm1.ann1.GMWI1E
BP	GO:0046486	glycerolipid metabolic process	10/871	110/15143	0.101120283981933	0.594943749905605	arahy.Tifrunner.gnm1.ann1.B5CH19/arahy.Tifrunner.gnm1.ann1.FX3851/arahy.Tifrunner.gnm1.ann1.GAHP45/arahy.Tifrunner.gnm1.ann1.NC2K0T/arahy.Tifrunner.gnm1.ann1.D4218R/arahy.Tifrunner.gnm1.ann1.B0WXN9/arahy.Tifrunner.gnm1.ann1.3A36EA/arahy.Tifrunner.gnm1.ann1.SIQ1MV/arahy.Tifrunner.gnm1.ann1.3TU0XK/arahy.Tifrunner.gnm1.ann1.GM1YIR	arahy.B5CH19/arahy.FX3851/arahy.GAHP45/arahy.NC2K0T/arahy.D4218R/arahy.B0WXN9/arahy.3A36EA/arahy.SIQ1MV/arahy.3TU0XK/arahy.GM1YIR	10	1	arahy.Tifrunner.gnm1.ann1.FX3851	9	arahy.Tifrunner.gnm1.ann1.B5CH19/arahy.Tifrunner.gnm1.ann1.GAHP45/arahy.Tifrunner.gnm1.ann1.NC2K0T/arahy.Tifrunner.gnm1.ann1.D4218R/arahy.Tifrunner.gnm1.ann1.B0WXN9/arahy.Tifrunner.gnm1.ann1.3A36EA/arahy.Tifrunner.gnm1.ann1.SIQ1MV/arahy.Tifrunner.gnm1.ann1.3TU0XK/arahy.Tifrunner.gnm1.ann1.GM1YIR
BP	GO:0009144	purine nucleoside triphosphate metabolic process	11/871	125/15143	0.105223567513445	0.594943749905605	arahy.Tifrunner.gnm1.ann1.VEJL66/arahy.Tifrunner.gnm1.ann1.J127JW/arahy.Tifrunner.gnm1.ann1.EJI1J0/arahy.Tifrunner.gnm1.ann1.EJ0ZDQ/arahy.Tifrunner.gnm1.ann1.KSV0XM/arahy.Tifrunner.gnm1.ann1.8QVL0P/arahy.Tifrunner.gnm1.ann1.22GGTV/arahy.Tifrunner.gnm1.ann1.59GG00/arahy.Tifrunner.gnm1.ann1.KIA0G7/arahy.Tifrunner.gnm1.ann1.05E95R/arahy.Tifrunner.gnm1.ann1.GMWI1E	arahy.VEJL66/arahy.J127JW/arahy.EJI1J0/arahy.EJ0ZDQ/arahy.KSV0XM/arahy.8QVL0P/arahy.22GGTV/arahy.59GG00/arahy.KIA0G7/arahy.05E95R/arahy.GMWI1E	11	5	arahy.Tifrunner.gnm1.ann1.J127JW/arahy.Tifrunner.gnm1.ann1.22GGTV/arahy.Tifrunner.gnm1.ann1.59GG00/arahy.Tifrunner.gnm1.ann1.KIA0G7/arahy.Tifrunner.gnm1.ann1.05E95R	6	arahy.Tifrunner.gnm1.ann1.VEJL66/arahy.Tifrunner.gnm1.ann1.EJI1J0/arahy.Tifrunner.gnm1.ann1.EJ0ZDQ/arahy.Tifrunner.gnm1.ann1.KSV0XM/arahy.Tifrunner.gnm1.ann1.8QVL0P/arahy.Tifrunner.gnm1.ann1.GMWI1E
BP	GO:0009199	ribonucleoside triphosphate metabolic process	11/871	125/15143	0.105223567513445	0.594943749905605	arahy.Tifrunner.gnm1.ann1.VEJL66/arahy.Tifrunner.gnm1.ann1.J127JW/arahy.Tifrunner.gnm1.ann1.EJI1J0/arahy.Tifrunner.gnm1.ann1.EJ0ZDQ/arahy.Tifrunner.gnm1.ann1.KSV0XM/arahy.Tifrunner.gnm1.ann1.8QVL0P/arahy.Tifrunner.gnm1.ann1.22GGTV/arahy.Tifrunner.gnm1.ann1.59GG00/arahy.Tifrunner.gnm1.ann1.KIA0G7/arahy.Tifrunner.gnm1.ann1.05E95R/arahy.Tifrunner.gnm1.ann1.GMWI1E	arahy.VEJL66/arahy.J127JW/arahy.EJI1J0/arahy.EJ0ZDQ/arahy.KSV0XM/arahy.8QVL0P/arahy.22GGTV/arahy.59GG00/arahy.KIA0G7/arahy.05E95R/arahy.GMWI1E	11	5	arahy.Tifrunner.gnm1.ann1.J127JW/arahy.Tifrunner.gnm1.ann1.22GGTV/arahy.Tifrunner.gnm1.ann1.59GG00/arahy.Tifrunner.gnm1.ann1.KIA0G7/arahy.Tifrunner.gnm1.ann1.05E95R	6	arahy.Tifrunner.gnm1.ann1.VEJL66/arahy.Tifrunner.gnm1.ann1.EJI1J0/arahy.Tifrunner.gnm1.ann1.EJ0ZDQ/arahy.Tifrunner.gnm1.ann1.KSV0XM/arahy.Tifrunner.gnm1.ann1.8QVL0P/arahy.Tifrunner.gnm1.ann1.GMWI1E
BP	GO:0009205	purine ribonucleoside triphosphate metabolic process	11/871	125/15143	0.105223567513445	0.594943749905605	arahy.Tifrunner.gnm1.ann1.VEJL66/arahy.Tifrunner.gnm1.ann1.J127JW/arahy.Tifrunner.gnm1.ann1.EJI1J0/arahy.Tifrunner.gnm1.ann1.EJ0ZDQ/arahy.Tifrunner.gnm1.ann1.KSV0XM/arahy.Tifrunner.gnm1.ann1.8QVL0P/arahy.Tifrunner.gnm1.ann1.22GGTV/arahy.Tifrunner.gnm1.ann1.59GG00/arahy.Tifrunner.gnm1.ann1.KIA0G7/arahy.Tifrunner.gnm1.ann1.05E95R/arahy.Tifrunner.gnm1.ann1.GMWI1E	arahy.VEJL66/arahy.J127JW/arahy.EJI1J0/arahy.EJ0ZDQ/arahy.KSV0XM/arahy.8QVL0P/arahy.22GGTV/arahy.59GG00/arahy.KIA0G7/arahy.05E95R/arahy.GMWI1E	11	5	arahy.Tifrunner.gnm1.ann1.J127JW/arahy.Tifrunner.gnm1.ann1.22GGTV/arahy.Tifrunner.gnm1.ann1.59GG00/arahy.Tifrunner.gnm1.ann1.KIA0G7/arahy.Tifrunner.gnm1.ann1.05E95R	6	arahy.Tifrunner.gnm1.ann1.VEJL66/arahy.Tifrunner.gnm1.ann1.EJI1J0/arahy.Tifrunner.gnm1.ann1.EJ0ZDQ/arahy.Tifrunner.gnm1.ann1.KSV0XM/arahy.Tifrunner.gnm1.ann1.8QVL0P/arahy.Tifrunner.gnm1.ann1.GMWI1E
BP	GO:0033014	tetrapyrrole biosynthetic process	5/871	44/15143	0.106665962611377	0.594943749905605	arahy.Tifrunner.gnm1.ann1.B8YC98/arahy.Tifrunner.gnm1.ann1.UE4B97/arahy.Tifrunner.gnm1.ann1.ES2NTH/novel.3850/arahy.Tifrunner.gnm1.ann1.7F9DSY	arahy.B8YC98/arahy.UE4B97/arahy.ES2NTH/-/arahy.7F9DSY	5	3	arahy.Tifrunner.gnm1.ann1.B8YC98/arahy.Tifrunner.gnm1.ann1.UE4B97/arahy.Tifrunner.gnm1.ann1.ES2NTH	2	novel.3850/arahy.Tifrunner.gnm1.ann1.7F9DSY
BP	GO:0046474	glycerophospholipid biosynthetic process	5/871	44/15143	0.106665962611377	0.594943749905605	arahy.Tifrunner.gnm1.ann1.B5CH19/arahy.Tifrunner.gnm1.ann1.GAHP45/arahy.Tifrunner.gnm1.ann1.B0WXN9/arahy.Tifrunner.gnm1.ann1.3A36EA/arahy.Tifrunner.gnm1.ann1.SIQ1MV	arahy.B5CH19/arahy.GAHP45/arahy.B0WXN9/arahy.3A36EA/arahy.SIQ1MV	5	0		5	arahy.Tifrunner.gnm1.ann1.B5CH19/arahy.Tifrunner.gnm1.ann1.GAHP45/arahy.Tifrunner.gnm1.ann1.B0WXN9/arahy.Tifrunner.gnm1.ann1.3A36EA/arahy.Tifrunner.gnm1.ann1.SIQ1MV
BP	GO:0000726	non-recombinational repair	2/871	10/15143	0.10945231100267	0.594943749905605	arahy.Tifrunner.gnm1.ann1.03ZR4A/arahy.Tifrunner.gnm1.ann1.5WGS6V	arahy.03ZR4A/arahy.5WGS6V	2	1	arahy.Tifrunner.gnm1.ann1.5WGS6V	1	arahy.Tifrunner.gnm1.ann1.03ZR4A
BP	GO:0006303	double-strand break repair via nonhomologous end joining	2/871	10/15143	0.10945231100267	0.594943749905605	arahy.Tifrunner.gnm1.ann1.03ZR4A/arahy.Tifrunner.gnm1.ann1.5WGS6V	arahy.03ZR4A/arahy.5WGS6V	2	1	arahy.Tifrunner.gnm1.ann1.5WGS6V	1	arahy.Tifrunner.gnm1.ann1.03ZR4A
BP	GO:0008643	carbohydrate transport	2/871	10/15143	0.10945231100267	0.594943749905605	arahy.Tifrunner.gnm1.ann1.7NF1VE/arahy.Tifrunner.gnm1.ann1.5U49GI	arahy.7NF1VE/arahy.5U49GI	2	1	arahy.Tifrunner.gnm1.ann1.7NF1VE	1	arahy.Tifrunner.gnm1.ann1.5U49GI
BP	GO:0016255	attachment of GPI anchor to protein	2/871	10/15143	0.10945231100267	0.594943749905605	arahy.Tifrunner.gnm1.ann1.B0WXN9/arahy.Tifrunner.gnm1.ann1.3A36EA	arahy.B0WXN9/arahy.3A36EA	2	0		2	arahy.Tifrunner.gnm1.ann1.B0WXN9/arahy.Tifrunner.gnm1.ann1.3A36EA
BP	GO:0046488	phosphatidylinositol metabolic process	8/871	85/15143	0.115145055587792	0.610431009570712	arahy.Tifrunner.gnm1.ann1.B5CH19/arahy.Tifrunner.gnm1.ann1.FX3851/arahy.Tifrunner.gnm1.ann1.GAHP45/arahy.Tifrunner.gnm1.ann1.NC2K0T/arahy.Tifrunner.gnm1.ann1.D4218R/arahy.Tifrunner.gnm1.ann1.B0WXN9/arahy.Tifrunner.gnm1.ann1.3A36EA/arahy.Tifrunner.gnm1.ann1.SIQ1MV	arahy.B5CH19/arahy.FX3851/arahy.GAHP45/arahy.NC2K0T/arahy.D4218R/arahy.B0WXN9/arahy.3A36EA/arahy.SIQ1MV	8	1	arahy.Tifrunner.gnm1.ann1.FX3851	7	arahy.Tifrunner.gnm1.ann1.B5CH19/arahy.Tifrunner.gnm1.ann1.GAHP45/arahy.Tifrunner.gnm1.ann1.NC2K0T/arahy.Tifrunner.gnm1.ann1.D4218R/arahy.Tifrunner.gnm1.ann1.B0WXN9/arahy.Tifrunner.gnm1.ann1.3A36EA/arahy.Tifrunner.gnm1.ann1.SIQ1MV
BP	GO:0006888	ER to Golgi vesicle-mediated transport	3/871	21/15143	0.116825935802433	0.610431009570712	arahy.Tifrunner.gnm1.ann1.9U6RFS/arahy.Tifrunner.gnm1.ann1.HUX1YA/arahy.Tifrunner.gnm1.ann1.51DFL0	arahy.9U6RFS/arahy.HUX1YA/arahy.51DFL0	3	0		3	arahy.Tifrunner.gnm1.ann1.9U6RFS/arahy.Tifrunner.gnm1.ann1.HUX1YA/arahy.Tifrunner.gnm1.ann1.51DFL0
BP	GO:0042546	cell wall biogenesis	4/871	33/15143	0.119061110781231	0.610431009570712	arahy.Tifrunner.gnm1.ann1.9U7L2M/arahy.Tifrunner.gnm1.ann1.LA1S8R/arahy.Tifrunner.gnm1.ann1.T9QV62/arahy.Tifrunner.gnm1.ann1.HB635G	arahy.9U7L2M/arahy.LA1S8R/arahy.T9QV62/arahy.HB635G	4	3	arahy.Tifrunner.gnm1.ann1.9U7L2M/arahy.Tifrunner.gnm1.ann1.LA1S8R/arahy.Tifrunner.gnm1.ann1.T9QV62	1	arahy.Tifrunner.gnm1.ann1.HB635G
BP	GO:0072524	pyridine-containing compound metabolic process	10/871	114/15143	0.120349625285504	0.610431009570712	arahy.Tifrunner.gnm1.ann1.J55WMV/arahy.Tifrunner.gnm1.ann1.EJ0ZDQ/arahy.Tifrunner.gnm1.ann1.RH103U/arahy.Tifrunner.gnm1.ann1.U60PIC/arahy.Tifrunner.gnm1.ann1.9U2L6D/arahy.Tifrunner.gnm1.ann1.59GG00/arahy.Tifrunner.gnm1.ann1.XY3TEF/arahy.Tifrunner.gnm1.ann1.85QD0P/arahy.Tifrunner.gnm1.ann1.05E95R/arahy.Tifrunner.gnm1.ann1.GMWI1E	arahy.J55WMV/arahy.EJ0ZDQ/arahy.RH103U/arahy.U60PIC/arahy.9U2L6D/arahy.59GG00/arahy.XY3TEF/arahy.85QD0P/arahy.05E95R/arahy.GMWI1E	10	3	arahy.Tifrunner.gnm1.ann1.J55WMV/arahy.Tifrunner.gnm1.ann1.59GG00/arahy.Tifrunner.gnm1.ann1.05E95R	7	arahy.Tifrunner.gnm1.ann1.EJ0ZDQ/arahy.Tifrunner.gnm1.ann1.RH103U/arahy.Tifrunner.gnm1.ann1.U60PIC/arahy.Tifrunner.gnm1.ann1.9U2L6D/arahy.Tifrunner.gnm1.ann1.XY3TEF/arahy.Tifrunner.gnm1.ann1.85QD0P/arahy.Tifrunner.gnm1.ann1.GMWI1E
BP	GO:0071103	DNA conformation change	6/871	59/15143	0.122159444015306	0.610431009570712	arahy.Tifrunner.gnm1.ann1.IIX4FM/arahy.Tifrunner.gnm1.ann1.7T6UUP/arahy.Tifrunner.gnm1.ann1.BHNU0I/arahy.Tifrunner.gnm1.ann1.93YPU9/arahy.Tifrunner.gnm1.ann1.92UJ4W/arahy.Tifrunner.gnm1.ann1.3FCU7M	arahy.IIX4FM/arahy.7T6UUP/arahy.BHNU0I/arahy.93YPU9/arahy.92UJ4W/arahy.3FCU7M	6	1	arahy.Tifrunner.gnm1.ann1.IIX4FM	5	arahy.Tifrunner.gnm1.ann1.7T6UUP/arahy.Tifrunner.gnm1.ann1.BHNU0I/arahy.Tifrunner.gnm1.ann1.93YPU9/arahy.Tifrunner.gnm1.ann1.92UJ4W/arahy.Tifrunner.gnm1.ann1.3FCU7M
BP	GO:0009141	nucleoside triphosphate metabolic process	11/871	130/15143	0.12846558728156	0.610431009570712	arahy.Tifrunner.gnm1.ann1.VEJL66/arahy.Tifrunner.gnm1.ann1.J127JW/arahy.Tifrunner.gnm1.ann1.EJI1J0/arahy.Tifrunner.gnm1.ann1.EJ0ZDQ/arahy.Tifrunner.gnm1.ann1.KSV0XM/arahy.Tifrunner.gnm1.ann1.8QVL0P/arahy.Tifrunner.gnm1.ann1.22GGTV/arahy.Tifrunner.gnm1.ann1.59GG00/arahy.Tifrunner.gnm1.ann1.KIA0G7/arahy.Tifrunner.gnm1.ann1.05E95R/arahy.Tifrunner.gnm1.ann1.GMWI1E	arahy.VEJL66/arahy.J127JW/arahy.EJI1J0/arahy.EJ0ZDQ/arahy.KSV0XM/arahy.8QVL0P/arahy.22GGTV/arahy.59GG00/arahy.KIA0G7/arahy.05E95R/arahy.GMWI1E	11	5	arahy.Tifrunner.gnm1.ann1.J127JW/arahy.Tifrunner.gnm1.ann1.22GGTV/arahy.Tifrunner.gnm1.ann1.59GG00/arahy.Tifrunner.gnm1.ann1.KIA0G7/arahy.Tifrunner.gnm1.ann1.05E95R	6	arahy.Tifrunner.gnm1.ann1.VEJL66/arahy.Tifrunner.gnm1.ann1.EJI1J0/arahy.Tifrunner.gnm1.ann1.EJ0ZDQ/arahy.Tifrunner.gnm1.ann1.KSV0XM/arahy.Tifrunner.gnm1.ann1.8QVL0P/arahy.Tifrunner.gnm1.ann1.GMWI1E
BP	GO:0007031	peroxisome organization	2/871	11/15143	0.128863486851208	0.610431009570712	arahy.Tifrunner.gnm1.ann1.UR3YMK/arahy.Tifrunner.gnm1.ann1.D4Z4C8	arahy.UR3YMK/arahy.D4Z4C8	2	0		2	arahy.Tifrunner.gnm1.ann1.UR3YMK/arahy.Tifrunner.gnm1.ann1.D4Z4C8
BP	GO:0030259	lipid glycosylation	2/871	11/15143	0.128863486851208	0.610431009570712	arahy.Tifrunner.gnm1.ann1.T6IMA7/arahy.Tifrunner.gnm1.ann1.KG7SDJ	arahy.T6IMA7/arahy.KG7SDJ	2	2	arahy.Tifrunner.gnm1.ann1.T6IMA7/arahy.Tifrunner.gnm1.ann1.KG7SDJ	0
BP	GO:0045893	positive regulation of transcription, DNA-templated	2/871	11/15143	0.128863486851208	0.610431009570712	arahy.Tifrunner.gnm1.ann1.0C9QHL/arahy.Tifrunner.gnm1.ann1.4A53N1	arahy.0C9QHL/arahy.4A53N1	2	0		2	arahy.Tifrunner.gnm1.ann1.0C9QHL/arahy.Tifrunner.gnm1.ann1.4A53N1
BP	GO:0045935	positive regulation of nucleobase-containing compound metabolic process	2/871	11/15143	0.128863486851208	0.610431009570712	arahy.Tifrunner.gnm1.ann1.0C9QHL/arahy.Tifrunner.gnm1.ann1.4A53N1	arahy.0C9QHL/arahy.4A53N1	2	0		2	arahy.Tifrunner.gnm1.ann1.0C9QHL/arahy.Tifrunner.gnm1.ann1.4A53N1
BP	GO:0051254	positive regulation of RNA metabolic process	2/871	11/15143	0.128863486851208	0.610431009570712	arahy.Tifrunner.gnm1.ann1.0C9QHL/arahy.Tifrunner.gnm1.ann1.4A53N1	arahy.0C9QHL/arahy.4A53N1	2	0		2	arahy.Tifrunner.gnm1.ann1.0C9QHL/arahy.Tifrunner.gnm1.ann1.4A53N1
BP	GO:0090305	nucleic acid phosphodiester bond hydrolysis	2/871	11/15143	0.128863486851208	0.610431009570712	arahy.Tifrunner.gnm1.ann1.ARH0VQ/arahy.Tifrunner.gnm1.ann1.SSK647	arahy.ARH0VQ/arahy.SSK647	2	0		2	arahy.Tifrunner.gnm1.ann1.ARH0VQ/arahy.Tifrunner.gnm1.ann1.SSK647
BP	GO:1902680	positive regulation of RNA biosynthetic process	2/871	11/15143	0.128863486851208	0.610431009570712	arahy.Tifrunner.gnm1.ann1.0C9QHL/arahy.Tifrunner.gnm1.ann1.4A53N1	arahy.0C9QHL/arahy.4A53N1	2	0		2	arahy.Tifrunner.gnm1.ann1.0C9QHL/arahy.Tifrunner.gnm1.ann1.4A53N1
BP	GO:1903508	positive regulation of nucleic acid-templated transcription	2/871	11/15143	0.128863486851208	0.610431009570712	arahy.Tifrunner.gnm1.ann1.0C9QHL/arahy.Tifrunner.gnm1.ann1.4A53N1	arahy.0C9QHL/arahy.4A53N1	2	0		2	arahy.Tifrunner.gnm1.ann1.0C9QHL/arahy.Tifrunner.gnm1.ann1.4A53N1
BP	GO:0016052	carbohydrate catabolic process	9/871	102/15143	0.132300667048499	0.610431009570712	arahy.Tifrunner.gnm1.ann1.EJ0ZDQ/arahy.Tifrunner.gnm1.ann1.60DV95/arahy.Tifrunner.gnm1.ann1.6MS3W4/arahy.Tifrunner.gnm1.ann1.M409IX/arahy.Tifrunner.gnm1.ann1.6E02AJ/arahy.Tifrunner.gnm1.ann1.59GG00/arahy.Tifrunner.gnm1.ann1.M1XV77/arahy.Tifrunner.gnm1.ann1.05E95R/arahy.Tifrunner.gnm1.ann1.GMWI1E	arahy.EJ0ZDQ/arahy.60DV95/arahy.6MS3W4/arahy.M409IX/arahy.6E02AJ/arahy.59GG00/arahy.M1XV77/arahy.05E95R/arahy.GMWI1E	9	2	arahy.Tifrunner.gnm1.ann1.59GG00/arahy.Tifrunner.gnm1.ann1.05E95R	7	arahy.Tifrunner.gnm1.ann1.EJ0ZDQ/arahy.Tifrunner.gnm1.ann1.60DV95/arahy.Tifrunner.gnm1.ann1.6MS3W4/arahy.Tifrunner.gnm1.ann1.M409IX/arahy.Tifrunner.gnm1.ann1.6E02AJ/arahy.Tifrunner.gnm1.ann1.M1XV77/arahy.Tifrunner.gnm1.ann1.GMWI1E
BP	GO:0009123	nucleoside monophosphate metabolic process	11/871	131/15143	0.133427543075565	0.610431009570712	arahy.Tifrunner.gnm1.ann1.VEJL66/arahy.Tifrunner.gnm1.ann1.J127JW/arahy.Tifrunner.gnm1.ann1.EJI1J0/arahy.Tifrunner.gnm1.ann1.EJ0ZDQ/arahy.Tifrunner.gnm1.ann1.KSV0XM/arahy.Tifrunner.gnm1.ann1.8QVL0P/arahy.Tifrunner.gnm1.ann1.22GGTV/arahy.Tifrunner.gnm1.ann1.59GG00/arahy.Tifrunner.gnm1.ann1.KIA0G7/arahy.Tifrunner.gnm1.ann1.05E95R/arahy.Tifrunner.gnm1.ann1.GMWI1E	arahy.VEJL66/arahy.J127JW/arahy.EJI1J0/arahy.EJ0ZDQ/arahy.KSV0XM/arahy.8QVL0P/arahy.22GGTV/arahy.59GG00/arahy.KIA0G7/arahy.05E95R/arahy.GMWI1E	11	5	arahy.Tifrunner.gnm1.ann1.J127JW/arahy.Tifrunner.gnm1.ann1.22GGTV/arahy.Tifrunner.gnm1.ann1.59GG00/arahy.Tifrunner.gnm1.ann1.KIA0G7/arahy.Tifrunner.gnm1.ann1.05E95R	6	arahy.Tifrunner.gnm1.ann1.VEJL66/arahy.Tifrunner.gnm1.ann1.EJI1J0/arahy.Tifrunner.gnm1.ann1.EJ0ZDQ/arahy.Tifrunner.gnm1.ann1.KSV0XM/arahy.Tifrunner.gnm1.ann1.8QVL0P/arahy.Tifrunner.gnm1.ann1.GMWI1E
BP	GO:0009126	purine nucleoside monophosphate metabolic process	11/871	131/15143	0.133427543075565	0.610431009570712	arahy.Tifrunner.gnm1.ann1.VEJL66/arahy.Tifrunner.gnm1.ann1.J127JW/arahy.Tifrunner.gnm1.ann1.EJI1J0/arahy.Tifrunner.gnm1.ann1.EJ0ZDQ/arahy.Tifrunner.gnm1.ann1.KSV0XM/arahy.Tifrunner.gnm1.ann1.8QVL0P/arahy.Tifrunner.gnm1.ann1.22GGTV/arahy.Tifrunner.gnm1.ann1.59GG00/arahy.Tifrunner.gnm1.ann1.KIA0G7/arahy.Tifrunner.gnm1.ann1.05E95R/arahy.Tifrunner.gnm1.ann1.GMWI1E	arahy.VEJL66/arahy.J127JW/arahy.EJI1J0/arahy.EJ0ZDQ/arahy.KSV0XM/arahy.8QVL0P/arahy.22GGTV/arahy.59GG00/arahy.KIA0G7/arahy.05E95R/arahy.GMWI1E	11	5	arahy.Tifrunner.gnm1.ann1.J127JW/arahy.Tifrunner.gnm1.ann1.22GGTV/arahy.Tifrunner.gnm1.ann1.59GG00/arahy.Tifrunner.gnm1.ann1.KIA0G7/arahy.Tifrunner.gnm1.ann1.05E95R	6	arahy.Tifrunner.gnm1.ann1.VEJL66/arahy.Tifrunner.gnm1.ann1.EJI1J0/arahy.Tifrunner.gnm1.ann1.EJ0ZDQ/arahy.Tifrunner.gnm1.ann1.KSV0XM/arahy.Tifrunner.gnm1.ann1.8QVL0P/arahy.Tifrunner.gnm1.ann1.GMWI1E
BP	GO:0009161	ribonucleoside monophosphate metabolic process	11/871	131/15143	0.133427543075565	0.610431009570712	arahy.Tifrunner.gnm1.ann1.VEJL66/arahy.Tifrunner.gnm1.ann1.J127JW/arahy.Tifrunner.gnm1.ann1.EJI1J0/arahy.Tifrunner.gnm1.ann1.EJ0ZDQ/arahy.Tifrunner.gnm1.ann1.KSV0XM/arahy.Tifrunner.gnm1.ann1.8QVL0P/arahy.Tifrunner.gnm1.ann1.22GGTV/arahy.Tifrunner.gnm1.ann1.59GG00/arahy.Tifrunner.gnm1.ann1.KIA0G7/arahy.Tifrunner.gnm1.ann1.05E95R/arahy.Tifrunner.gnm1.ann1.GMWI1E	arahy.VEJL66/arahy.J127JW/arahy.EJI1J0/arahy.EJ0ZDQ/arahy.KSV0XM/arahy.8QVL0P/arahy.22GGTV/arahy.59GG00/arahy.KIA0G7/arahy.05E95R/arahy.GMWI1E	11	5	arahy.Tifrunner.gnm1.ann1.J127JW/arahy.Tifrunner.gnm1.ann1.22GGTV/arahy.Tifrunner.gnm1.ann1.59GG00/arahy.Tifrunner.gnm1.ann1.KIA0G7/arahy.Tifrunner.gnm1.ann1.05E95R	6	arahy.Tifrunner.gnm1.ann1.VEJL66/arahy.Tifrunner.gnm1.ann1.EJI1J0/arahy.Tifrunner.gnm1.ann1.EJ0ZDQ/arahy.Tifrunner.gnm1.ann1.KSV0XM/arahy.Tifrunner.gnm1.ann1.8QVL0P/arahy.Tifrunner.gnm1.ann1.GMWI1E
BP	GO:0009167	purine ribonucleoside monophosphate metabolic process	11/871	131/15143	0.133427543075565	0.610431009570712	arahy.Tifrunner.gnm1.ann1.VEJL66/arahy.Tifrunner.gnm1.ann1.J127JW/arahy.Tifrunner.gnm1.ann1.EJI1J0/arahy.Tifrunner.gnm1.ann1.EJ0ZDQ/arahy.Tifrunner.gnm1.ann1.KSV0XM/arahy.Tifrunner.gnm1.ann1.8QVL0P/arahy.Tifrunner.gnm1.ann1.22GGTV/arahy.Tifrunner.gnm1.ann1.59GG00/arahy.Tifrunner.gnm1.ann1.KIA0G7/arahy.Tifrunner.gnm1.ann1.05E95R/arahy.Tifrunner.gnm1.ann1.GMWI1E	arahy.VEJL66/arahy.J127JW/arahy.EJI1J0/arahy.EJ0ZDQ/arahy.KSV0XM/arahy.8QVL0P/arahy.22GGTV/arahy.59GG00/arahy.KIA0G7/arahy.05E95R/arahy.GMWI1E	11	5	arahy.Tifrunner.gnm1.ann1.J127JW/arahy.Tifrunner.gnm1.ann1.22GGTV/arahy.Tifrunner.gnm1.ann1.59GG00/arahy.Tifrunner.gnm1.ann1.KIA0G7/arahy.Tifrunner.gnm1.ann1.05E95R	6	arahy.Tifrunner.gnm1.ann1.VEJL66/arahy.Tifrunner.gnm1.ann1.EJI1J0/arahy.Tifrunner.gnm1.ann1.EJ0ZDQ/arahy.Tifrunner.gnm1.ann1.KSV0XM/arahy.Tifrunner.gnm1.ann1.8QVL0P/arahy.Tifrunner.gnm1.ann1.GMWI1E
BP	GO:0006650	glycerophospholipid metabolic process	8/871	89/15143	0.139311651887894	0.624055790892775	arahy.Tifrunner.gnm1.ann1.B5CH19/arahy.Tifrunner.gnm1.ann1.FX3851/arahy.Tifrunner.gnm1.ann1.GAHP45/arahy.Tifrunner.gnm1.ann1.NC2K0T/arahy.Tifrunner.gnm1.ann1.D4218R/arahy.Tifrunner.gnm1.ann1.B0WXN9/arahy.Tifrunner.gnm1.ann1.3A36EA/arahy.Tifrunner.gnm1.ann1.SIQ1MV	arahy.B5CH19/arahy.FX3851/arahy.GAHP45/arahy.NC2K0T/arahy.D4218R/arahy.B0WXN9/arahy.3A36EA/arahy.SIQ1MV	8	1	arahy.Tifrunner.gnm1.ann1.FX3851	7	arahy.Tifrunner.gnm1.ann1.B5CH19/arahy.Tifrunner.gnm1.ann1.GAHP45/arahy.Tifrunner.gnm1.ann1.NC2K0T/arahy.Tifrunner.gnm1.ann1.D4218R/arahy.Tifrunner.gnm1.ann1.B0WXN9/arahy.Tifrunner.gnm1.ann1.3A36EA/arahy.Tifrunner.gnm1.ann1.SIQ1MV
BP	GO:0048193	Golgi vesicle transport	5/871	48/15143	0.140235642979717	0.624055790892775	arahy.Tifrunner.gnm1.ann1.9U6RFS/arahy.Tifrunner.gnm1.ann1.BX8W5K/arahy.Tifrunner.gnm1.ann1.HUX1YA/arahy.Tifrunner.gnm1.ann1.P7PTW7/arahy.Tifrunner.gnm1.ann1.51DFL0	arahy.9U6RFS/arahy.BX8W5K/arahy.HUX1YA/arahy.P7PTW7/arahy.51DFL0	5	1	arahy.Tifrunner.gnm1.ann1.BX8W5K	4	arahy.Tifrunner.gnm1.ann1.9U6RFS/arahy.Tifrunner.gnm1.ann1.HUX1YA/arahy.Tifrunner.gnm1.ann1.P7PTW7/arahy.Tifrunner.gnm1.ann1.51DFL0
BP	GO:0009150	purine ribonucleotide metabolic process	13/871	162/15143	0.140952491932066	0.624055790892775	arahy.Tifrunner.gnm1.ann1.VEJL66/arahy.Tifrunner.gnm1.ann1.5JT6XN/arahy.Tifrunner.gnm1.ann1.J127JW/arahy.Tifrunner.gnm1.ann1.JUAY6G/arahy.Tifrunner.gnm1.ann1.EJI1J0/arahy.Tifrunner.gnm1.ann1.EJ0ZDQ/arahy.Tifrunner.gnm1.ann1.KSV0XM/arahy.Tifrunner.gnm1.ann1.8QVL0P/arahy.Tifrunner.gnm1.ann1.22GGTV/arahy.Tifrunner.gnm1.ann1.59GG00/arahy.Tifrunner.gnm1.ann1.KIA0G7/arahy.Tifrunner.gnm1.ann1.05E95R/ara…	arahy.VEJL66/arahy.5JT6XN/arahy.J127JW/arahy.JUAY6G/arahy.EJI1J0/arahy.EJ0ZDQ/arahy.KSV0XM/arahy.8QVL0P/arahy.22GGTV/arahy.59GG00/arahy.KIA0G7/arahy.05E95R/arahy.GMWI1E	13	6	arahy.Tifrunner.gnm1.ann1.J127JW/arahy.Tifrunner.gnm1.ann1.JUAY6G/arahy.Tifrunner.gnm1.ann1.22GGTV/arahy.Tifrunner.gnm1.ann1.59GG00/arahy.Tifrunner.gnm1.ann1.KIA0G7/arahy.Tifrunner.gnm1.ann1.05E95R	7	arahy.Tifrunner.gnm1.ann1.VEJL66/arahy.Tifrunner.gnm1.ann1.5JT6XN/arahy.Tifrunner.gnm1.ann1.EJI1J0/arahy.Tifrunner.gnm1.ann1.EJ0ZDQ/arahy.Tifrunner.gnm1.ann1.KSV0XM/arahy.Tifrunner.gnm1.ann1.8QVL0P/arahy.Tifrunner.gnm1.ann1.GMWI1E
BP	GO:0009259	ribonucleotide metabolic process	13/871	162/15143	0.140952491932066	0.624055790892775	arahy.Tifrunner.gnm1.ann1.VEJL66/arahy.Tifrunner.gnm1.ann1.5JT6XN/arahy.Tifrunner.gnm1.ann1.J127JW/arahy.Tifrunner.gnm1.ann1.JUAY6G/arahy.Tifrunner.gnm1.ann1.EJI1J0/arahy.Tifrunner.gnm1.ann1.EJ0ZDQ/arahy.Tifrunner.gnm1.ann1.KSV0XM/arahy.Tifrunner.gnm1.ann1.8QVL0P/arahy.Tifrunner.gnm1.ann1.22GGTV/arahy.Tifrunner.gnm1.ann1.59GG00/arahy.Tifrunner.gnm1.ann1.KIA0G7/arahy.Tifrunner.gnm1.ann1.05E95R/ara…	arahy.VEJL66/arahy.5JT6XN/arahy.J127JW/arahy.JUAY6G/arahy.EJI1J0/arahy.EJ0ZDQ/arahy.KSV0XM/arahy.8QVL0P/arahy.22GGTV/arahy.59GG00/arahy.KIA0G7/arahy.05E95R/arahy.GMWI1E	13	6	arahy.Tifrunner.gnm1.ann1.J127JW/arahy.Tifrunner.gnm1.ann1.JUAY6G/arahy.Tifrunner.gnm1.ann1.22GGTV/arahy.Tifrunner.gnm1.ann1.59GG00/arahy.Tifrunner.gnm1.ann1.KIA0G7/arahy.Tifrunner.gnm1.ann1.05E95R	7	arahy.Tifrunner.gnm1.ann1.VEJL66/arahy.Tifrunner.gnm1.ann1.5JT6XN/arahy.Tifrunner.gnm1.ann1.EJI1J0/arahy.Tifrunner.gnm1.ann1.EJ0ZDQ/arahy.Tifrunner.gnm1.ann1.KSV0XM/arahy.Tifrunner.gnm1.ann1.8QVL0P/arahy.Tifrunner.gnm1.ann1.GMWI1E
BP	GO:0019359	nicotinamide nucleotide biosynthetic process	3/871	23/15143	0.143232310884931	0.62408364028434	arahy.Tifrunner.gnm1.ann1.J55WMV/arahy.Tifrunner.gnm1.ann1.U60PIC/arahy.Tifrunner.gnm1.ann1.XY3TEF	arahy.J55WMV/arahy.U60PIC/arahy.XY3TEF	3	1	arahy.Tifrunner.gnm1.ann1.J55WMV	2	arahy.Tifrunner.gnm1.ann1.U60PIC/arahy.Tifrunner.gnm1.ann1.XY3TEF
BP	GO:0019363	pyridine nucleotide biosynthetic process	3/871	23/15143	0.143232310884931	0.62408364028434	arahy.Tifrunner.gnm1.ann1.J55WMV/arahy.Tifrunner.gnm1.ann1.U60PIC/arahy.Tifrunner.gnm1.ann1.XY3TEF	arahy.J55WMV/arahy.U60PIC/arahy.XY3TEF	3	1	arahy.Tifrunner.gnm1.ann1.J55WMV	2	arahy.Tifrunner.gnm1.ann1.U60PIC/arahy.Tifrunner.gnm1.ann1.XY3TEF
BP	GO:0006397	mRNA processing	7/871	76/15143	0.146314348118053	0.632492733203237	arahy.Tifrunner.gnm1.ann1.Z1MAHQ/arahy.Tifrunner.gnm1.ann1.61N80Q/arahy.Tifrunner.gnm1.ann1.GK6DAA/arahy.Tifrunner.gnm1.ann1.28W6CD/arahy.Tifrunner.gnm1.ann1.VV6UAW/arahy.Tifrunner.gnm1.ann1.8A3W3K/arahy.Tifrunner.gnm1.ann1.N3S6I2	arahy.Z1MAHQ/arahy.61N80Q/arahy.GK6DAA/arahy.28W6CD/arahy.VV6UAW/arahy.8A3W3K/arahy.N3S6I2	7	3	arahy.Tifrunner.gnm1.ann1.GK6DAA/arahy.Tifrunner.gnm1.ann1.VV6UAW/arahy.Tifrunner.gnm1.ann1.8A3W3K	4	arahy.Tifrunner.gnm1.ann1.Z1MAHQ/arahy.Tifrunner.gnm1.ann1.61N80Q/arahy.Tifrunner.gnm1.ann1.28W6CD/arahy.Tifrunner.gnm1.ann1.N3S6I2
BP	GO:0006904	vesicle docking involved in exocytosis	4/871	36/15143	0.150355519125636	0.639885116278868	arahy.Tifrunner.gnm1.ann1.FR9HZZ/arahy.Tifrunner.gnm1.ann1.9WLF5R/arahy.Tifrunner.gnm1.ann1.KVU3ZE/arahy.Tifrunner.gnm1.ann1.T45VHI	arahy.FR9HZZ/arahy.9WLF5R/arahy.KVU3ZE/arahy.T45VHI	4	3	arahy.Tifrunner.gnm1.ann1.9WLF5R/arahy.Tifrunner.gnm1.ann1.KVU3ZE/arahy.Tifrunner.gnm1.ann1.T45VHI	1	arahy.Tifrunner.gnm1.ann1.FR9HZZ
BP	GO:0044282	small molecule catabolic process	4/871	36/15143	0.150355519125636	0.639885116278868	arahy.Tifrunner.gnm1.ann1.6MS3W4/arahy.Tifrunner.gnm1.ann1.6E02AJ/arahy.Tifrunner.gnm1.ann1.9IV7G6/arahy.Tifrunner.gnm1.ann1.M1XV77	arahy.6MS3W4/arahy.6E02AJ/arahy.9IV7G6/arahy.M1XV77	4	0		4	arahy.Tifrunner.gnm1.ann1.6MS3W4/arahy.Tifrunner.gnm1.ann1.6E02AJ/arahy.Tifrunner.gnm1.ann1.9IV7G6/arahy.Tifrunner.gnm1.ann1.M1XV77
BP	GO:0090407	organophosphate biosynthetic process	15/871	196/15143	0.15880128181422	0.651445410491599	arahy.Tifrunner.gnm1.ann1.B5CH19/arahy.Tifrunner.gnm1.ann1.D1T9JW/arahy.Tifrunner.gnm1.ann1.5JT6XN/arahy.Tifrunner.gnm1.ann1.J55WMV/arahy.Tifrunner.gnm1.ann1.9N7MS3/arahy.Tifrunner.gnm1.ann1.GAHP45/arahy.Tifrunner.gnm1.ann1.KSV0XM/arahy.Tifrunner.gnm1.ann1.U60PIC/arahy.Tifrunner.gnm1.ann1.23HYFJ/arahy.Tifrunner.gnm1.ann1.9U2L6D/arahy.Tifrunner.gnm1.ann1.XY3TEF/arahy.Tifrunner.gnm1.ann1.B0WXN9/ara…	arahy.B5CH19/arahy.D1T9JW/arahy.5JT6XN/arahy.J55WMV/arahy.9N7MS3/arahy.GAHP45/arahy.KSV0XM/arahy.U60PIC/arahy.23HYFJ/arahy.9U2L6D/arahy.XY3TEF/arahy.B0WXN9/arahy.3A36EA/arahy.SIQ1MV/arahy.KIA0G7	15	4	arahy.Tifrunner.gnm1.ann1.D1T9JW/arahy.Tifrunner.gnm1.ann1.J55WMV/arahy.Tifrunner.gnm1.ann1.23HYFJ/arahy.Tifrunner.gnm1.ann1.KIA0G7	11	arahy.Tifrunner.gnm1.ann1.B5CH19/arahy.Tifrunner.gnm1.ann1.5JT6XN/arahy.Tifrunner.gnm1.ann1.9N7MS3/arahy.Tifrunner.gnm1.ann1.GAHP45/arahy.Tifrunner.gnm1.ann1.KSV0XM/arahy.Tifrunner.gnm1.ann1.U60PIC/arahy.Tifrunner.gnm1.ann1.9U2L6D/arahy.Tifrunner.gnm1.ann1.XY3TEF/arahy.Tifrunner.gnm1.ann1.B0WXN9/arahy.Tifrunner.gnm1.ann1.3A36EA/arahy.Tifrunner.gnm1.ann1.SIQ1MV
BP	GO:0044712	single-organism catabolic process	11/871	136/15143	0.159747868318693	0.651445410491599	arahy.Tifrunner.gnm1.ann1.EJ0ZDQ/arahy.Tifrunner.gnm1.ann1.6MS3W4/arahy.Tifrunner.gnm1.ann1.MG6I4X/arahy.Tifrunner.gnm1.ann1.I1DE2P/arahy.Tifrunner.gnm1.ann1.6E02AJ/arahy.Tifrunner.gnm1.ann1.9IV7G6/arahy.Tifrunner.gnm1.ann1.59GG00/arahy.Tifrunner.gnm1.ann1.M1XV77/arahy.Tifrunner.gnm1.ann1.QID06X/arahy.Tifrunner.gnm1.ann1.05E95R/arahy.Tifrunner.gnm1.ann1.GMWI1E	arahy.EJ0ZDQ/arahy.6MS3W4/arahy.MG6I4X/arahy.I1DE2P/arahy.6E02AJ/arahy.9IV7G6/arahy.59GG00/arahy.M1XV77/arahy.QID06X/arahy.05E95R/arahy.GMWI1E	11	3	arahy.Tifrunner.gnm1.ann1.MG6I4X/arahy.Tifrunner.gnm1.ann1.59GG00/arahy.Tifrunner.gnm1.ann1.05E95R	8	arahy.Tifrunner.gnm1.ann1.EJ0ZDQ/arahy.Tifrunner.gnm1.ann1.6MS3W4/arahy.Tifrunner.gnm1.ann1.I1DE2P/arahy.Tifrunner.gnm1.ann1.6E02AJ/arahy.Tifrunner.gnm1.ann1.9IV7G6/arahy.Tifrunner.gnm1.ann1.M1XV77/arahy.Tifrunner.gnm1.ann1.QID06X/arahy.Tifrunner.gnm1.ann1.GMWI1E
BP	GO:1901615	organic hydroxy compound metabolic process	4/871	37/15143	0.161421002903304	0.651445410491599	arahy.Tifrunner.gnm1.ann1.23HYFJ/arahy.Tifrunner.gnm1.ann1.6E02AJ/arahy.Tifrunner.gnm1.ann1.9U2L6D/arahy.Tifrunner.gnm1.ann1.M1XV77	arahy.23HYFJ/arahy.6E02AJ/arahy.9U2L6D/arahy.M1XV77	4	1	arahy.Tifrunner.gnm1.ann1.23HYFJ	3	arahy.Tifrunner.gnm1.ann1.6E02AJ/arahy.Tifrunner.gnm1.ann1.9U2L6D/arahy.Tifrunner.gnm1.ann1.M1XV77
BP	GO:0006098	pentose-phosphate shunt	2/871	13/15143	0.169684323679961	0.651445410491599	arahy.Tifrunner.gnm1.ann1.RH103U/arahy.Tifrunner.gnm1.ann1.85QD0P	arahy.RH103U/arahy.85QD0P	2	0		2	arahy.Tifrunner.gnm1.ann1.RH103U/arahy.Tifrunner.gnm1.ann1.85QD0P
BP	GO:0007265	Ras protein signal transduction	2/871	13/15143	0.169684323679961	0.651445410491599	arahy.Tifrunner.gnm1.ann1.RG5BSU/arahy.Tifrunner.gnm1.ann1.Z2MV1Y	arahy.RG5BSU/arahy.Z2MV1Y	2	0		2	arahy.Tifrunner.gnm1.ann1.RG5BSU/arahy.Tifrunner.gnm1.ann1.Z2MV1Y
BP	GO:0019220	regulation of phosphate metabolic process	2/871	13/15143	0.169684323679961	0.651445410491599	arahy.Tifrunner.gnm1.ann1.RRC0V1/arahy.Tifrunner.gnm1.ann1.SEKT8Z	arahy.RRC0V1/arahy.SEKT8Z	2	0		2	arahy.Tifrunner.gnm1.ann1.RRC0V1/arahy.Tifrunner.gnm1.ann1.SEKT8Z
BP	GO:0031399	regulation of protein modification process	2/871	13/15143	0.169684323679961	0.651445410491599	arahy.Tifrunner.gnm1.ann1.RRC0V1/arahy.Tifrunner.gnm1.ann1.SEKT8Z	arahy.RRC0V1/arahy.SEKT8Z	2	0		2	arahy.Tifrunner.gnm1.ann1.RRC0V1/arahy.Tifrunner.gnm1.ann1.SEKT8Z
BP	GO:0032011	ARF protein signal transduction	2/871	13/15143	0.169684323679961	0.651445410491599	arahy.Tifrunner.gnm1.ann1.RG5BSU/arahy.Tifrunner.gnm1.ann1.Z2MV1Y	arahy.RG5BSU/arahy.Z2MV1Y	2	0		2	arahy.Tifrunner.gnm1.ann1.RG5BSU/arahy.Tifrunner.gnm1.ann1.Z2MV1Y
BP	GO:0032012	regulation of ARF protein signal transduction	2/871	13/15143	0.169684323679961	0.651445410491599	arahy.Tifrunner.gnm1.ann1.RG5BSU/arahy.Tifrunner.gnm1.ann1.Z2MV1Y	arahy.RG5BSU/arahy.Z2MV1Y	2	0		2	arahy.Tifrunner.gnm1.ann1.RG5BSU/arahy.Tifrunner.gnm1.ann1.Z2MV1Y
BP	GO:0046578	regulation of Ras protein signal transduction	2/871	13/15143	0.169684323679961	0.651445410491599	arahy.Tifrunner.gnm1.ann1.RG5BSU/arahy.Tifrunner.gnm1.ann1.Z2MV1Y	arahy.RG5BSU/arahy.Z2MV1Y	2	0		2	arahy.Tifrunner.gnm1.ann1.RG5BSU/arahy.Tifrunner.gnm1.ann1.Z2MV1Y
BP	GO:0051056	regulation of small GTPase mediated signal transduction	2/871	13/15143	0.169684323679961	0.651445410491599	arahy.Tifrunner.gnm1.ann1.RG5BSU/arahy.Tifrunner.gnm1.ann1.Z2MV1Y	arahy.RG5BSU/arahy.Z2MV1Y	2	0		2	arahy.Tifrunner.gnm1.ann1.RG5BSU/arahy.Tifrunner.gnm1.ann1.Z2MV1Y
BP	GO:0051156	glucose 6-phosphate metabolic process	2/871	13/15143	0.169684323679961	0.651445410491599	arahy.Tifrunner.gnm1.ann1.RH103U/arahy.Tifrunner.gnm1.ann1.85QD0P	arahy.RH103U/arahy.85QD0P	2	0		2	arahy.Tifrunner.gnm1.ann1.RH103U/arahy.Tifrunner.gnm1.ann1.85QD0P
BP	GO:0051174	regulation of phosphorus metabolic process	2/871	13/15143	0.169684323679961	0.651445410491599	arahy.Tifrunner.gnm1.ann1.RRC0V1/arahy.Tifrunner.gnm1.ann1.SEKT8Z	arahy.RRC0V1/arahy.SEKT8Z	2	0		2	arahy.Tifrunner.gnm1.ann1.RRC0V1/arahy.Tifrunner.gnm1.ann1.SEKT8Z
BP	GO:1902531	regulation of intracellular signal transduction	2/871	13/15143	0.169684323679961	0.651445410491599	arahy.Tifrunner.gnm1.ann1.RG5BSU/arahy.Tifrunner.gnm1.ann1.Z2MV1Y	arahy.RG5BSU/arahy.Z2MV1Y	2	0		2	arahy.Tifrunner.gnm1.ann1.RG5BSU/arahy.Tifrunner.gnm1.ann1.Z2MV1Y
BP	GO:0022406	membrane docking	4/871	38/15143	0.17277171798706	0.65236551595322	arahy.Tifrunner.gnm1.ann1.FR9HZZ/arahy.Tifrunner.gnm1.ann1.9WLF5R/arahy.Tifrunner.gnm1.ann1.KVU3ZE/arahy.Tifrunner.gnm1.ann1.T45VHI	arahy.FR9HZZ/arahy.9WLF5R/arahy.KVU3ZE/arahy.T45VHI	4	3	arahy.Tifrunner.gnm1.ann1.9WLF5R/arahy.Tifrunner.gnm1.ann1.KVU3ZE/arahy.Tifrunner.gnm1.ann1.T45VHI	1	arahy.Tifrunner.gnm1.ann1.FR9HZZ
BP	GO:0048278	vesicle docking	4/871	38/15143	0.17277171798706	0.65236551595322	arahy.Tifrunner.gnm1.ann1.FR9HZZ/arahy.Tifrunner.gnm1.ann1.9WLF5R/arahy.Tifrunner.gnm1.ann1.KVU3ZE/arahy.Tifrunner.gnm1.ann1.T45VHI	arahy.FR9HZZ/arahy.9WLF5R/arahy.KVU3ZE/arahy.T45VHI	4	3	arahy.Tifrunner.gnm1.ann1.9WLF5R/arahy.Tifrunner.gnm1.ann1.KVU3ZE/arahy.Tifrunner.gnm1.ann1.T45VHI	1	arahy.Tifrunner.gnm1.ann1.FR9HZZ
BP	GO:0008610	lipid biosynthetic process	17/871	230/15143	0.173488825736193	0.65236551595322	arahy.Tifrunner.gnm1.ann1.B5CH19/arahy.Tifrunner.gnm1.ann1.GAHP45/arahy.Tifrunner.gnm1.ann1.JYC8LX/arahy.Tifrunner.gnm1.ann1.DQ0LIB/arahy.Tifrunner.gnm1.ann1.CT5VFU/arahy.Tifrunner.gnm1.ann1.YJEW4K/arahy.Tifrunner.gnm1.ann1.70V125/arahy.Tifrunner.gnm1.ann1.F7SDYX/arahy.Tifrunner.gnm1.ann1.23HYFJ/arahy.Tifrunner.gnm1.ann1.407LUN/arahy.Tifrunner.gnm1.ann1.B0WXN9/arahy.Tifrunner.gnm1.ann1.3A36EA/ara…	arahy.B5CH19/arahy.GAHP45/arahy.JYC8LX/arahy.DQ0LIB/arahy.CT5VFU/arahy.YJEW4K/arahy.70V125/arahy.F7SDYX/arahy.23HYFJ/arahy.407LUN/arahy.B0WXN9/arahy.3A36EA/arahy.SIQ1MV/arahy.3TU0XK/-/arahy.24MIBH/arahy.GM1YIR	17	6	arahy.Tifrunner.gnm1.ann1.CT5VFU/arahy.Tifrunner.gnm1.ann1.F7SDYX/arahy.Tifrunner.gnm1.ann1.23HYFJ/arahy.Tifrunner.gnm1.ann1.407LUN/novel.3579/arahy.Tifrunner.gnm1.ann1.24MIBH	11	arahy.Tifrunner.gnm1.ann1.B5CH19/arahy.Tifrunner.gnm1.ann1.GAHP45/arahy.Tifrunner.gnm1.ann1.JYC8LX/arahy.Tifrunner.gnm1.ann1.DQ0LIB/arahy.Tifrunner.gnm1.ann1.YJEW4K/arahy.Tifrunner.gnm1.ann1.70V125/arahy.Tifrunner.gnm1.ann1.B0WXN9/arahy.Tifrunner.gnm1.ann1.3A36EA/arahy.Tifrunner.gnm1.ann1.SIQ1MV/arahy.Tifrunner.gnm1.ann1.3TU0XK/arahy.Tifrunner.gnm1.ann1.GM1YIR
BP	GO:0071702	organic substance transport	26/871	372/15143	0.175992726175555	0.65310060381477	arahy.Tifrunner.gnm1.ann1.E4AJF3/arahy.Tifrunner.gnm1.ann1.NX1HSL/novel.658/arahy.Tifrunner.gnm1.ann1.LPB8X1/arahy.Tifrunner.gnm1.ann1.7NF1VE/arahy.Tifrunner.gnm1.ann1.I48YC4/arahy.Tifrunner.gnm1.ann1.K04HM7/arahy.Tifrunner.gnm1.ann1.DL87B7/arahy.Tifrunner.gnm1.ann1.N0BIWD/arahy.Tifrunner.gnm1.ann1.DTT4AE/arahy.Tifrunner.gnm1.ann1.KL67S4/arahy.Tifrunner.gnm1.ann1.R9K5QN/arahy.Tifrunner.gnm1.ann1.…	arahy.E4AJF3/arahy.NX1HSL/-/arahy.LPB8X1/arahy.7NF1VE/arahy.I48YC4/arahy.K04HM7/arahy.DL87B7/arahy.N0BIWD/arahy.DTT4AE/arahy.KL67S4/arahy.R9K5QN/arahy.LZJ3ZW/arahy.ID57CI/arahy.HCPJ2X/arahy.P8184S/arahy.20ERFR/arahy.S2CF7K/arahy.HUX1YA/arahy.7UA4HL/arahy.51DFL0/arahy.5R3T82/arahy.NSD4SF/arahy.80EA2A/arahy.FW0EPP/arahy.5U49GI	26	8	novel.658/arahy.Tifrunner.gnm1.ann1.7NF1VE/arahy.Tifrunner.gnm1.ann1.R9K5QN/arahy.Tifrunner.gnm1.ann1.HCPJ2X/arahy.Tifrunner.gnm1.ann1.20ERFR/arahy.Tifrunner.gnm1.ann1.S2CF7K/arahy.Tifrunner.gnm1.ann1.NSD4SF/arahy.Tifrunner.gnm1.ann1.80EA2A	18	arahy.Tifrunner.gnm1.ann1.E4AJF3/arahy.Tifrunner.gnm1.ann1.NX1HSL/arahy.Tifrunner.gnm1.ann1.LPB8X1/arahy.Tifrunner.gnm1.ann1.I48YC4/arahy.Tifrunner.gnm1.ann1.K04HM7/arahy.Tifrunner.gnm1.ann1.DL87B7/arahy.Tifrunner.gnm1.ann1.N0BIWD/arahy.Tifrunner.gnm1.ann1.DTT4AE/arahy.Tifrunner.gnm1.ann1.KL67S4/arahy.Tifrunner.gnm1.ann1.LZJ3ZW/arahy.Tifrunner.gnm1.ann1.ID57CI/arahy.Tifrunner.gnm1.ann1.P8184S/ara…
BP	GO:0007049	cell cycle	7/871	80/15143	0.176063550755166	0.65310060381477	novel.1795/arahy.Tifrunner.gnm1.ann1.RRC0V1/arahy.Tifrunner.gnm1.ann1.T6I3L8/arahy.Tifrunner.gnm1.ann1.71GTDD/novel.2125/arahy.Tifrunner.gnm1.ann1.SEKT8Z/arahy.Tifrunner.gnm1.ann1.I0XR4S	-/arahy.RRC0V1/arahy.T6I3L8/arahy.71GTDD/-/arahy.SEKT8Z/arahy.I0XR4S	7	0		7	novel.1795/arahy.Tifrunner.gnm1.ann1.RRC0V1/arahy.Tifrunner.gnm1.ann1.T6I3L8/arahy.Tifrunner.gnm1.ann1.71GTDD/novel.2125/arahy.Tifrunner.gnm1.ann1.SEKT8Z/arahy.Tifrunner.gnm1.ann1.I0XR4S
BP	GO:0022613	ribonucleoprotein complex biogenesis	8/871	95/15143	0.179843270930416	0.661112584103207	arahy.Tifrunner.gnm1.ann1.AS107A/arahy.Tifrunner.gnm1.ann1.PV76CP/arahy.Tifrunner.gnm1.ann1.GK6DAA/arahy.Tifrunner.gnm1.ann1.28W6CD/arahy.Tifrunner.gnm1.ann1.VV6UAW/arahy.Tifrunner.gnm1.ann1.HU7T3D/arahy.Tifrunner.gnm1.ann1.SSK647/arahy.Tifrunner.gnm1.ann1.K0W0HW	arahy.AS107A/arahy.PV76CP/arahy.GK6DAA/arahy.28W6CD/arahy.VV6UAW/arahy.HU7T3D/arahy.SSK647/arahy.K0W0HW	8	4	arahy.Tifrunner.gnm1.ann1.GK6DAA/arahy.Tifrunner.gnm1.ann1.VV6UAW/arahy.Tifrunner.gnm1.ann1.HU7T3D/arahy.Tifrunner.gnm1.ann1.K0W0HW	4	arahy.Tifrunner.gnm1.ann1.AS107A/arahy.Tifrunner.gnm1.ann1.PV76CP/arahy.Tifrunner.gnm1.ann1.28W6CD/arahy.Tifrunner.gnm1.ann1.SSK647
BP	GO:0019362	pyridine nucleotide metabolic process	9/871	110/15143	0.181836065937312	0.661112584103207	arahy.Tifrunner.gnm1.ann1.J55WMV/arahy.Tifrunner.gnm1.ann1.EJ0ZDQ/arahy.Tifrunner.gnm1.ann1.RH103U/arahy.Tifrunner.gnm1.ann1.U60PIC/arahy.Tifrunner.gnm1.ann1.59GG00/arahy.Tifrunner.gnm1.ann1.XY3TEF/arahy.Tifrunner.gnm1.ann1.85QD0P/arahy.Tifrunner.gnm1.ann1.05E95R/arahy.Tifrunner.gnm1.ann1.GMWI1E	arahy.J55WMV/arahy.EJ0ZDQ/arahy.RH103U/arahy.U60PIC/arahy.59GG00/arahy.XY3TEF/arahy.85QD0P/arahy.05E95R/arahy.GMWI1E	9	3	arahy.Tifrunner.gnm1.ann1.J55WMV/arahy.Tifrunner.gnm1.ann1.59GG00/arahy.Tifrunner.gnm1.ann1.05E95R	6	arahy.Tifrunner.gnm1.ann1.EJ0ZDQ/arahy.Tifrunner.gnm1.ann1.RH103U/arahy.Tifrunner.gnm1.ann1.U60PIC/arahy.Tifrunner.gnm1.ann1.XY3TEF/arahy.Tifrunner.gnm1.ann1.85QD0P/arahy.Tifrunner.gnm1.ann1.GMWI1E
BP	GO:0046496	nicotinamide nucleotide metabolic process	9/871	110/15143	0.181836065937312	0.661112584103207	arahy.Tifrunner.gnm1.ann1.J55WMV/arahy.Tifrunner.gnm1.ann1.EJ0ZDQ/arahy.Tifrunner.gnm1.ann1.RH103U/arahy.Tifrunner.gnm1.ann1.U60PIC/arahy.Tifrunner.gnm1.ann1.59GG00/arahy.Tifrunner.gnm1.ann1.XY3TEF/arahy.Tifrunner.gnm1.ann1.85QD0P/arahy.Tifrunner.gnm1.ann1.05E95R/arahy.Tifrunner.gnm1.ann1.GMWI1E	arahy.J55WMV/arahy.EJ0ZDQ/arahy.RH103U/arahy.U60PIC/arahy.59GG00/arahy.XY3TEF/arahy.85QD0P/arahy.05E95R/arahy.GMWI1E	9	3	arahy.Tifrunner.gnm1.ann1.J55WMV/arahy.Tifrunner.gnm1.ann1.59GG00/arahy.Tifrunner.gnm1.ann1.05E95R	6	arahy.Tifrunner.gnm1.ann1.EJ0ZDQ/arahy.Tifrunner.gnm1.ann1.RH103U/arahy.Tifrunner.gnm1.ann1.U60PIC/arahy.Tifrunner.gnm1.ann1.XY3TEF/arahy.Tifrunner.gnm1.ann1.85QD0P/arahy.Tifrunner.gnm1.ann1.GMWI1E
BP	GO:0072657	protein localization to membrane	4/871	39/15143	0.184387996970889	0.661627518542603	arahy.Tifrunner.gnm1.ann1.E4AJF3/arahy.Tifrunner.gnm1.ann1.DTT4AE/arahy.Tifrunner.gnm1.ann1.HCPJ2X/arahy.Tifrunner.gnm1.ann1.B3BVJM	arahy.E4AJF3/arahy.DTT4AE/arahy.HCPJ2X/arahy.B3BVJM	4	1	arahy.Tifrunner.gnm1.ann1.HCPJ2X	3	arahy.Tifrunner.gnm1.ann1.E4AJF3/arahy.Tifrunner.gnm1.ann1.DTT4AE/arahy.Tifrunner.gnm1.ann1.B3BVJM
BP	GO:0090150	establishment of protein localization to membrane	4/871	39/15143	0.184387996970889	0.661627518542603	arahy.Tifrunner.gnm1.ann1.E4AJF3/arahy.Tifrunner.gnm1.ann1.DTT4AE/arahy.Tifrunner.gnm1.ann1.HCPJ2X/arahy.Tifrunner.gnm1.ann1.B3BVJM	arahy.E4AJF3/arahy.DTT4AE/arahy.HCPJ2X/arahy.B3BVJM	4	1	arahy.Tifrunner.gnm1.ann1.HCPJ2X	3	arahy.Tifrunner.gnm1.ann1.E4AJF3/arahy.Tifrunner.gnm1.ann1.DTT4AE/arahy.Tifrunner.gnm1.ann1.B3BVJM
BP	GO:0016197	endosomal transport	2/871	14/15143	0.190815982905875	0.671525478303369	novel.1784/arahy.Tifrunner.gnm1.ann1.K04HM7	-/arahy.K04HM7	2	0		2	novel.1784/arahy.Tifrunner.gnm1.ann1.K04HM7
BP	GO:0016482	cytosolic transport	2/871	14/15143	0.190815982905875	0.671525478303369	novel.1784/arahy.Tifrunner.gnm1.ann1.K04HM7	-/arahy.K04HM7	2	0		2	novel.1784/arahy.Tifrunner.gnm1.ann1.K04HM7
BP	GO:0042147	retrograde transport, endosome to Golgi	2/871	14/15143	0.190815982905875	0.671525478303369	novel.1784/arahy.Tifrunner.gnm1.ann1.K04HM7	-/arahy.K04HM7	2	0		2	novel.1784/arahy.Tifrunner.gnm1.ann1.K04HM7
BP	GO:0006733	oxidoreduction coenzyme metabolic process	9/871	112/15143	0.19536982723288	0.683172198413066	arahy.Tifrunner.gnm1.ann1.J55WMV/arahy.Tifrunner.gnm1.ann1.EJ0ZDQ/arahy.Tifrunner.gnm1.ann1.RH103U/arahy.Tifrunner.gnm1.ann1.U60PIC/arahy.Tifrunner.gnm1.ann1.59GG00/arahy.Tifrunner.gnm1.ann1.XY3TEF/arahy.Tifrunner.gnm1.ann1.85QD0P/arahy.Tifrunner.gnm1.ann1.05E95R/arahy.Tifrunner.gnm1.ann1.GMWI1E	arahy.J55WMV/arahy.EJ0ZDQ/arahy.RH103U/arahy.U60PIC/arahy.59GG00/arahy.XY3TEF/arahy.85QD0P/arahy.05E95R/arahy.GMWI1E	9	3	arahy.Tifrunner.gnm1.ann1.J55WMV/arahy.Tifrunner.gnm1.ann1.59GG00/arahy.Tifrunner.gnm1.ann1.05E95R	6	arahy.Tifrunner.gnm1.ann1.EJ0ZDQ/arahy.Tifrunner.gnm1.ann1.RH103U/arahy.Tifrunner.gnm1.ann1.U60PIC/arahy.Tifrunner.gnm1.ann1.XY3TEF/arahy.Tifrunner.gnm1.ann1.85QD0P/arahy.Tifrunner.gnm1.ann1.GMWI1E
BP	GO:0006821	chloride transport	2/871	15/15143	0.212265997131543	0.687029303770224	arahy.Tifrunner.gnm1.ann1.UM0YXB/arahy.Tifrunner.gnm1.ann1.ZN0YSQ	arahy.UM0YXB/arahy.ZN0YSQ	2	1	arahy.Tifrunner.gnm1.ann1.ZN0YSQ	1	arahy.Tifrunner.gnm1.ann1.UM0YXB
BP	GO:0009891	positive regulation of biosynthetic process	2/871	15/15143	0.212265997131543	0.687029303770224	arahy.Tifrunner.gnm1.ann1.0C9QHL/arahy.Tifrunner.gnm1.ann1.4A53N1	arahy.0C9QHL/arahy.4A53N1	2	0		2	arahy.Tifrunner.gnm1.ann1.0C9QHL/arahy.Tifrunner.gnm1.ann1.4A53N1
BP	GO:0010557	positive regulation of macromolecule biosynthetic process	2/871	15/15143	0.212265997131543	0.687029303770224	arahy.Tifrunner.gnm1.ann1.0C9QHL/arahy.Tifrunner.gnm1.ann1.4A53N1	arahy.0C9QHL/arahy.4A53N1	2	0		2	arahy.Tifrunner.gnm1.ann1.0C9QHL/arahy.Tifrunner.gnm1.ann1.4A53N1
BP	GO:0010604	positive regulation of macromolecule metabolic process	2/871	15/15143	0.212265997131543	0.687029303770224	arahy.Tifrunner.gnm1.ann1.0C9QHL/arahy.Tifrunner.gnm1.ann1.4A53N1	arahy.0C9QHL/arahy.4A53N1	2	0		2	arahy.Tifrunner.gnm1.ann1.0C9QHL/arahy.Tifrunner.gnm1.ann1.4A53N1
BP	GO:0010628	positive regulation of gene expression	2/871	15/15143	0.212265997131543	0.687029303770224	arahy.Tifrunner.gnm1.ann1.0C9QHL/arahy.Tifrunner.gnm1.ann1.4A53N1	arahy.0C9QHL/arahy.4A53N1	2	0		2	arahy.Tifrunner.gnm1.ann1.0C9QHL/arahy.Tifrunner.gnm1.ann1.4A53N1
BP	GO:0019682	glyceraldehyde-3-phosphate metabolic process	2/871	15/15143	0.212265997131543	0.687029303770224	arahy.Tifrunner.gnm1.ann1.RH103U/arahy.Tifrunner.gnm1.ann1.85QD0P	arahy.RH103U/arahy.85QD0P	2	0		2	arahy.Tifrunner.gnm1.ann1.RH103U/arahy.Tifrunner.gnm1.ann1.85QD0P
BP	GO:0031328	positive regulation of cellular biosynthetic process	2/871	15/15143	0.212265997131543	0.687029303770224	arahy.Tifrunner.gnm1.ann1.0C9QHL/arahy.Tifrunner.gnm1.ann1.4A53N1	arahy.0C9QHL/arahy.4A53N1	2	0		2	arahy.Tifrunner.gnm1.ann1.0C9QHL/arahy.Tifrunner.gnm1.ann1.4A53N1
BP	GO:0051173	positive regulation of nitrogen compound metabolic process	2/871	15/15143	0.212265997131543	0.687029303770224	arahy.Tifrunner.gnm1.ann1.0C9QHL/arahy.Tifrunner.gnm1.ann1.4A53N1	arahy.0C9QHL/arahy.4A53N1	2	0		2	arahy.Tifrunner.gnm1.ann1.0C9QHL/arahy.Tifrunner.gnm1.ann1.4A53N1
BP	GO:0008654	phospholipid biosynthetic process	6/871	70/15143	0.213957559188394	0.687029303770224	arahy.Tifrunner.gnm1.ann1.B5CH19/arahy.Tifrunner.gnm1.ann1.GAHP45/arahy.Tifrunner.gnm1.ann1.23HYFJ/arahy.Tifrunner.gnm1.ann1.B0WXN9/arahy.Tifrunner.gnm1.ann1.3A36EA/arahy.Tifrunner.gnm1.ann1.SIQ1MV	arahy.B5CH19/arahy.GAHP45/arahy.23HYFJ/arahy.B0WXN9/arahy.3A36EA/arahy.SIQ1MV	6	1	arahy.Tifrunner.gnm1.ann1.23HYFJ	5	arahy.Tifrunner.gnm1.ann1.B5CH19/arahy.Tifrunner.gnm1.ann1.GAHP45/arahy.Tifrunner.gnm1.ann1.B0WXN9/arahy.Tifrunner.gnm1.ann1.3A36EA/arahy.Tifrunner.gnm1.ann1.SIQ1MV
BP	GO:0006612	protein targeting to membrane	3/871	28/15143	0.216124842261743	0.687029303770224	arahy.Tifrunner.gnm1.ann1.E4AJF3/arahy.Tifrunner.gnm1.ann1.DTT4AE/arahy.Tifrunner.gnm1.ann1.HCPJ2X	arahy.E4AJF3/arahy.DTT4AE/arahy.HCPJ2X	3	1	arahy.Tifrunner.gnm1.ann1.HCPJ2X	2	arahy.Tifrunner.gnm1.ann1.E4AJF3/arahy.Tifrunner.gnm1.ann1.DTT4AE
BP	GO:0006613	cotranslational protein targeting to membrane	3/871	28/15143	0.216124842261743	0.687029303770224	arahy.Tifrunner.gnm1.ann1.E4AJF3/arahy.Tifrunner.gnm1.ann1.DTT4AE/arahy.Tifrunner.gnm1.ann1.HCPJ2X	arahy.E4AJF3/arahy.DTT4AE/arahy.HCPJ2X	3	1	arahy.Tifrunner.gnm1.ann1.HCPJ2X	2	arahy.Tifrunner.gnm1.ann1.E4AJF3/arahy.Tifrunner.gnm1.ann1.DTT4AE
BP	GO:0006614	SRP-dependent cotranslational protein targeting to membrane	3/871	28/15143	0.216124842261743	0.687029303770224	arahy.Tifrunner.gnm1.ann1.E4AJF3/arahy.Tifrunner.gnm1.ann1.DTT4AE/arahy.Tifrunner.gnm1.ann1.HCPJ2X	arahy.E4AJF3/arahy.DTT4AE/arahy.HCPJ2X	3	1	arahy.Tifrunner.gnm1.ann1.HCPJ2X	2	arahy.Tifrunner.gnm1.ann1.E4AJF3/arahy.Tifrunner.gnm1.ann1.DTT4AE
BP	GO:0022900	electron transport chain	3/871	28/15143	0.216124842261743	0.687029303770224	arahy.Tifrunner.gnm1.ann1.VEJL66/arahy.Tifrunner.gnm1.ann1.J127JW/arahy.Tifrunner.gnm1.ann1.8QVL0P	arahy.VEJL66/arahy.J127JW/arahy.8QVL0P	3	1	arahy.Tifrunner.gnm1.ann1.J127JW	2	arahy.Tifrunner.gnm1.ann1.VEJL66/arahy.Tifrunner.gnm1.ann1.8QVL0P
BP	GO:0045047	protein targeting to ER	3/871	28/15143	0.216124842261743	0.687029303770224	arahy.Tifrunner.gnm1.ann1.E4AJF3/arahy.Tifrunner.gnm1.ann1.DTT4AE/arahy.Tifrunner.gnm1.ann1.HCPJ2X	arahy.E4AJF3/arahy.DTT4AE/arahy.HCPJ2X	3	1	arahy.Tifrunner.gnm1.ann1.HCPJ2X	2	arahy.Tifrunner.gnm1.ann1.E4AJF3/arahy.Tifrunner.gnm1.ann1.DTT4AE
BP	GO:0072599	establishment of protein localization to endoplasmic reticulum	3/871	28/15143	0.216124842261743	0.687029303770224	arahy.Tifrunner.gnm1.ann1.E4AJF3/arahy.Tifrunner.gnm1.ann1.DTT4AE/arahy.Tifrunner.gnm1.ann1.HCPJ2X	arahy.E4AJF3/arahy.DTT4AE/arahy.HCPJ2X	3	1	arahy.Tifrunner.gnm1.ann1.HCPJ2X	2	arahy.Tifrunner.gnm1.ann1.E4AJF3/arahy.Tifrunner.gnm1.ann1.DTT4AE
BP	GO:0044724	single-organism carbohydrate catabolic process	7/871	85/15143	0.216495572954916	0.687029303770224	arahy.Tifrunner.gnm1.ann1.EJ0ZDQ/arahy.Tifrunner.gnm1.ann1.6MS3W4/arahy.Tifrunner.gnm1.ann1.6E02AJ/arahy.Tifrunner.gnm1.ann1.59GG00/arahy.Tifrunner.gnm1.ann1.M1XV77/arahy.Tifrunner.gnm1.ann1.05E95R/arahy.Tifrunner.gnm1.ann1.GMWI1E	arahy.EJ0ZDQ/arahy.6MS3W4/arahy.6E02AJ/arahy.59GG00/arahy.M1XV77/arahy.05E95R/arahy.GMWI1E	7	2	arahy.Tifrunner.gnm1.ann1.59GG00/arahy.Tifrunner.gnm1.ann1.05E95R	5	arahy.Tifrunner.gnm1.ann1.EJ0ZDQ/arahy.Tifrunner.gnm1.ann1.6MS3W4/arahy.Tifrunner.gnm1.ann1.6E02AJ/arahy.Tifrunner.gnm1.ann1.M1XV77/arahy.Tifrunner.gnm1.ann1.GMWI1E
BP	GO:1901565	organonitrogen compound catabolic process	5/871	57/15143	0.229242228263083	0.721496995570122	arahy.Tifrunner.gnm1.ann1.CBA0IH/arahy.Tifrunner.gnm1.ann1.7VB4VZ/arahy.Tifrunner.gnm1.ann1.SFIG2E/arahy.Tifrunner.gnm1.ann1.9IV7G6/arahy.Tifrunner.gnm1.ann1.BX43B4	arahy.CBA0IH/arahy.7VB4VZ/arahy.SFIG2E/arahy.9IV7G6/arahy.BX43B4	5	2	arahy.Tifrunner.gnm1.ann1.7VB4VZ/arahy.Tifrunner.gnm1.ann1.BX43B4	3	arahy.Tifrunner.gnm1.ann1.CBA0IH/arahy.Tifrunner.gnm1.ann1.SFIG2E/arahy.Tifrunner.gnm1.ann1.9IV7G6
BP	GO:0035556	intracellular signal transduction	9/871	117/15143	0.230955642398131	0.721496995570122	arahy.Tifrunner.gnm1.ann1.RG5BSU/arahy.Tifrunner.gnm1.ann1.0DD300/arahy.Tifrunner.gnm1.ann1.Z2MV1Y/arahy.Tifrunner.gnm1.ann1.87NXW9/arahy.Tifrunner.gnm1.ann1.0MYI9I/arahy.Tifrunner.gnm1.ann1.E2QT4D/arahy.Tifrunner.gnm1.ann1.15FVU2/arahy.Tifrunner.gnm1.ann1.QKR4AW/arahy.Tifrunner.gnm1.ann1.U5K5MH	arahy.RG5BSU/arahy.0DD300/arahy.Z2MV1Y/arahy.87NXW9/arahy.0MYI9I/arahy.E2QT4D/arahy.15FVU2/arahy.QKR4AW/arahy.U5K5MH	9	1	arahy.Tifrunner.gnm1.ann1.QKR4AW	8	arahy.Tifrunner.gnm1.ann1.RG5BSU/arahy.Tifrunner.gnm1.ann1.0DD300/arahy.Tifrunner.gnm1.ann1.Z2MV1Y/arahy.Tifrunner.gnm1.ann1.87NXW9/arahy.Tifrunner.gnm1.ann1.0MYI9I/arahy.Tifrunner.gnm1.ann1.E2QT4D/arahy.Tifrunner.gnm1.ann1.15FVU2/arahy.Tifrunner.gnm1.ann1.U5K5MH
BP	GO:0006302	double-strand break repair	2/871	16/15143	0.233927987634757	0.721496995570122	arahy.Tifrunner.gnm1.ann1.03ZR4A/arahy.Tifrunner.gnm1.ann1.5WGS6V	arahy.03ZR4A/arahy.5WGS6V	2	1	arahy.Tifrunner.gnm1.ann1.5WGS6V	1	arahy.Tifrunner.gnm1.ann1.03ZR4A
BP	GO:0006354	DNA-templated transcription, elongation	2/871	16/15143	0.233927987634757	0.721496995570122	arahy.Tifrunner.gnm1.ann1.0C9QHL/arahy.Tifrunner.gnm1.ann1.4A53N1	arahy.0C9QHL/arahy.4A53N1	2	0		2	arahy.Tifrunner.gnm1.ann1.0C9QHL/arahy.Tifrunner.gnm1.ann1.4A53N1
BP	GO:0006368	transcription elongation from RNA polymerase II promoter	2/871	16/15143	0.233927987634757	0.721496995570122	arahy.Tifrunner.gnm1.ann1.0C9QHL/arahy.Tifrunner.gnm1.ann1.4A53N1	arahy.0C9QHL/arahy.4A53N1	2	0		2	arahy.Tifrunner.gnm1.ann1.0C9QHL/arahy.Tifrunner.gnm1.ann1.4A53N1
BP	GO:0050790	regulation of catalytic activity	3/871	30/15143	0.247168774381334	0.758076296845544	arahy.Tifrunner.gnm1.ann1.RRC0V1/arahy.Tifrunner.gnm1.ann1.E901NL/arahy.Tifrunner.gnm1.ann1.SEKT8Z	arahy.RRC0V1/arahy.E901NL/arahy.SEKT8Z	3	0		3	arahy.Tifrunner.gnm1.ann1.RRC0V1/arahy.Tifrunner.gnm1.ann1.E901NL/arahy.Tifrunner.gnm1.ann1.SEKT8Z
BP	GO:0046700	heterocycle catabolic process	5/871	59/15143	0.250934738800662	0.75882701226853	arahy.Tifrunner.gnm1.ann1.SFIG2E/arahy.Tifrunner.gnm1.ann1.E901NL/arahy.Tifrunner.gnm1.ann1.ARH0VQ/arahy.Tifrunner.gnm1.ann1.BX43B4/arahy.Tifrunner.gnm1.ann1.QID06X	arahy.SFIG2E/arahy.E901NL/arahy.ARH0VQ/arahy.BX43B4/arahy.QID06X	5	1	arahy.Tifrunner.gnm1.ann1.BX43B4	4	arahy.Tifrunner.gnm1.ann1.SFIG2E/arahy.Tifrunner.gnm1.ann1.E901NL/arahy.Tifrunner.gnm1.ann1.ARH0VQ/arahy.Tifrunner.gnm1.ann1.QID06X
BP	GO:0006644	phospholipid metabolic process	9/871	120/15143	0.253370489383671	0.75882701226853	arahy.Tifrunner.gnm1.ann1.B5CH19/arahy.Tifrunner.gnm1.ann1.FX3851/arahy.Tifrunner.gnm1.ann1.GAHP45/arahy.Tifrunner.gnm1.ann1.NC2K0T/arahy.Tifrunner.gnm1.ann1.D4218R/arahy.Tifrunner.gnm1.ann1.23HYFJ/arahy.Tifrunner.gnm1.ann1.B0WXN9/arahy.Tifrunner.gnm1.ann1.3A36EA/arahy.Tifrunner.gnm1.ann1.SIQ1MV	arahy.B5CH19/arahy.FX3851/arahy.GAHP45/arahy.NC2K0T/arahy.D4218R/arahy.23HYFJ/arahy.B0WXN9/arahy.3A36EA/arahy.SIQ1MV	9	2	arahy.Tifrunner.gnm1.ann1.FX3851/arahy.Tifrunner.gnm1.ann1.23HYFJ	7	arahy.Tifrunner.gnm1.ann1.B5CH19/arahy.Tifrunner.gnm1.ann1.GAHP45/arahy.Tifrunner.gnm1.ann1.NC2K0T/arahy.Tifrunner.gnm1.ann1.D4218R/arahy.Tifrunner.gnm1.ann1.B0WXN9/arahy.Tifrunner.gnm1.ann1.3A36EA/arahy.Tifrunner.gnm1.ann1.SIQ1MV
BP	GO:1901575	organic substance catabolic process	25/871	376/15143	0.253703575611601	0.75882701226853	arahy.Tifrunner.gnm1.ann1.A70C4S/arahy.Tifrunner.gnm1.ann1.MU3IQ8/arahy.Tifrunner.gnm1.ann1.EJ0ZDQ/arahy.Tifrunner.gnm1.ann1.60DV95/arahy.Tifrunner.gnm1.ann1.CBA0IH/arahy.Tifrunner.gnm1.ann1.6MS3W4/arahy.Tifrunner.gnm1.ann1.M409IX/arahy.Tifrunner.gnm1.ann1.340GL5/arahy.Tifrunner.gnm1.ann1.C5NHEB/arahy.Tifrunner.gnm1.ann1.7VB4VZ/arahy.Tifrunner.gnm1.ann1.MG6I4X/arahy.Tifrunner.gnm1.ann1.SFIG2E/ara…	arahy.A70C4S/arahy.MU3IQ8/arahy.EJ0ZDQ/arahy.60DV95/arahy.CBA0IH/arahy.6MS3W4/arahy.M409IX/arahy.340GL5/arahy.C5NHEB/arahy.7VB4VZ/arahy.MG6I4X/arahy.SFIG2E/arahy.I1DE2P/arahy.6E02AJ/arahy.E901NL/arahy.9IV7G6/arahy.Y6I14R/arahy.59GG00/arahy.M1XV77/arahy.ARH0VQ/arahy.BX43B4/arahy.QID06X/arahy.JHU363/arahy.05E95R/arahy.GMWI1E	25	7	arahy.Tifrunner.gnm1.ann1.A70C4S/arahy.Tifrunner.gnm1.ann1.MU3IQ8/arahy.Tifrunner.gnm1.ann1.7VB4VZ/arahy.Tifrunner.gnm1.ann1.MG6I4X/arahy.Tifrunner.gnm1.ann1.59GG00/arahy.Tifrunner.gnm1.ann1.BX43B4/arahy.Tifrunner.gnm1.ann1.05E95R	18	arahy.Tifrunner.gnm1.ann1.EJ0ZDQ/arahy.Tifrunner.gnm1.ann1.60DV95/arahy.Tifrunner.gnm1.ann1.CBA0IH/arahy.Tifrunner.gnm1.ann1.6MS3W4/arahy.Tifrunner.gnm1.ann1.M409IX/arahy.Tifrunner.gnm1.ann1.340GL5/arahy.Tifrunner.gnm1.ann1.C5NHEB/arahy.Tifrunner.gnm1.ann1.SFIG2E/arahy.Tifrunner.gnm1.ann1.I1DE2P/arahy.Tifrunner.gnm1.ann1.6E02AJ/arahy.Tifrunner.gnm1.ann1.E901NL/arahy.Tifrunner.gnm1.ann1.9IV7G6/ara…
BP	GO:0000272	polysaccharide catabolic process	2/871	17/15143	0.255706734553148	0.75882701226853	arahy.Tifrunner.gnm1.ann1.60DV95/arahy.Tifrunner.gnm1.ann1.M409IX	arahy.60DV95/arahy.M409IX	2	0		2	arahy.Tifrunner.gnm1.ann1.60DV95/arahy.Tifrunner.gnm1.ann1.M409IX
BP	GO:0001510	RNA methylation	2/871	17/15143	0.255706734553148	0.75882701226853	arahy.Tifrunner.gnm1.ann1.V3MNVK/arahy.Tifrunner.gnm1.ann1.FV4QAS	arahy.V3MNVK/arahy.FV4QAS	2	0		2	arahy.Tifrunner.gnm1.ann1.V3MNVK/arahy.Tifrunner.gnm1.ann1.FV4QAS
BP	GO:0043648	dicarboxylic acid metabolic process	2/871	17/15143	0.255706734553148	0.75882701226853	arahy.Tifrunner.gnm1.ann1.L2Z1RL/arahy.Tifrunner.gnm1.ann1.C0Q7J8	arahy.L2Z1RL/arahy.C0Q7J8	2	1	arahy.Tifrunner.gnm1.ann1.L2Z1RL	1	arahy.Tifrunner.gnm1.ann1.C0Q7J8
BP	GO:0006066	alcohol metabolic process	3/871	31/15143	0.262940796256777	0.771949182593426	arahy.Tifrunner.gnm1.ann1.23HYFJ/arahy.Tifrunner.gnm1.ann1.6E02AJ/arahy.Tifrunner.gnm1.ann1.M1XV77	arahy.23HYFJ/arahy.6E02AJ/arahy.M1XV77	3	1	arahy.Tifrunner.gnm1.ann1.23HYFJ	2	arahy.Tifrunner.gnm1.ann1.6E02AJ/arahy.Tifrunner.gnm1.ann1.M1XV77
BP	GO:0019751	polyol metabolic process	3/871	31/15143	0.262940796256777	0.771949182593426	arahy.Tifrunner.gnm1.ann1.23HYFJ/arahy.Tifrunner.gnm1.ann1.6E02AJ/arahy.Tifrunner.gnm1.ann1.M1XV77	arahy.23HYFJ/arahy.6E02AJ/arahy.M1XV77	3	1	arahy.Tifrunner.gnm1.ann1.23HYFJ	2	arahy.Tifrunner.gnm1.ann1.6E02AJ/arahy.Tifrunner.gnm1.ann1.M1XV77
BP	GO:0009056	catabolic process	26/871	395/15143	0.264976131919285	0.773786683104721	arahy.Tifrunner.gnm1.ann1.A70C4S/arahy.Tifrunner.gnm1.ann1.MU3IQ8/arahy.Tifrunner.gnm1.ann1.EJ0ZDQ/arahy.Tifrunner.gnm1.ann1.60DV95/arahy.Tifrunner.gnm1.ann1.CBA0IH/arahy.Tifrunner.gnm1.ann1.6MS3W4/arahy.Tifrunner.gnm1.ann1.M409IX/arahy.Tifrunner.gnm1.ann1.340GL5/arahy.Tifrunner.gnm1.ann1.C5NHEB/arahy.Tifrunner.gnm1.ann1.7VB4VZ/arahy.Tifrunner.gnm1.ann1.MG6I4X/arahy.Tifrunner.gnm1.ann1.SFIG2E/ara…	arahy.A70C4S/arahy.MU3IQ8/arahy.EJ0ZDQ/arahy.60DV95/arahy.CBA0IH/arahy.6MS3W4/arahy.M409IX/arahy.340GL5/arahy.C5NHEB/arahy.7VB4VZ/arahy.MG6I4X/arahy.SFIG2E/arahy.7M6WCL/arahy.I1DE2P/arahy.6E02AJ/arahy.E901NL/arahy.9IV7G6/arahy.Y6I14R/arahy.59GG00/arahy.M1XV77/arahy.ARH0VQ/arahy.BX43B4/arahy.QID06X/arahy.JHU363/arahy.05E95R/arahy.GMWI1E	26	7	arahy.Tifrunner.gnm1.ann1.A70C4S/arahy.Tifrunner.gnm1.ann1.MU3IQ8/arahy.Tifrunner.gnm1.ann1.7VB4VZ/arahy.Tifrunner.gnm1.ann1.MG6I4X/arahy.Tifrunner.gnm1.ann1.59GG00/arahy.Tifrunner.gnm1.ann1.BX43B4/arahy.Tifrunner.gnm1.ann1.05E95R	19	arahy.Tifrunner.gnm1.ann1.EJ0ZDQ/arahy.Tifrunner.gnm1.ann1.60DV95/arahy.Tifrunner.gnm1.ann1.CBA0IH/arahy.Tifrunner.gnm1.ann1.6MS3W4/arahy.Tifrunner.gnm1.ann1.M409IX/arahy.Tifrunner.gnm1.ann1.340GL5/arahy.Tifrunner.gnm1.ann1.C5NHEB/arahy.Tifrunner.gnm1.ann1.SFIG2E/arahy.Tifrunner.gnm1.ann1.7M6WCL/arahy.Tifrunner.gnm1.ann1.I1DE2P/arahy.Tifrunner.gnm1.ann1.6E02AJ/arahy.Tifrunner.gnm1.ann1.E901NL/ara…
BP	GO:0044270	cellular nitrogen compound catabolic process	5/871	61/15143	0.273113580349039	0.786010207382097	arahy.Tifrunner.gnm1.ann1.SFIG2E/arahy.Tifrunner.gnm1.ann1.E901NL/arahy.Tifrunner.gnm1.ann1.ARH0VQ/arahy.Tifrunner.gnm1.ann1.BX43B4/arahy.Tifrunner.gnm1.ann1.QID06X	arahy.SFIG2E/arahy.E901NL/arahy.ARH0VQ/arahy.BX43B4/arahy.QID06X	5	1	arahy.Tifrunner.gnm1.ann1.BX43B4	4	arahy.Tifrunner.gnm1.ann1.SFIG2E/arahy.Tifrunner.gnm1.ann1.E901NL/arahy.Tifrunner.gnm1.ann1.ARH0VQ/arahy.Tifrunner.gnm1.ann1.QID06X
BP	GO:0009165	nucleotide biosynthetic process	8/871	107/15143	0.273457103114719	0.786010207382097	arahy.Tifrunner.gnm1.ann1.D1T9JW/arahy.Tifrunner.gnm1.ann1.5JT6XN/arahy.Tifrunner.gnm1.ann1.J55WMV/arahy.Tifrunner.gnm1.ann1.9N7MS3/arahy.Tifrunner.gnm1.ann1.KSV0XM/arahy.Tifrunner.gnm1.ann1.U60PIC/arahy.Tifrunner.gnm1.ann1.XY3TEF/arahy.Tifrunner.gnm1.ann1.KIA0G7	arahy.D1T9JW/arahy.5JT6XN/arahy.J55WMV/arahy.9N7MS3/arahy.KSV0XM/arahy.U60PIC/arahy.XY3TEF/arahy.KIA0G7	8	3	arahy.Tifrunner.gnm1.ann1.D1T9JW/arahy.Tifrunner.gnm1.ann1.J55WMV/arahy.Tifrunner.gnm1.ann1.KIA0G7	5	arahy.Tifrunner.gnm1.ann1.5JT6XN/arahy.Tifrunner.gnm1.ann1.9N7MS3/arahy.Tifrunner.gnm1.ann1.KSV0XM/arahy.Tifrunner.gnm1.ann1.U60PIC/arahy.Tifrunner.gnm1.ann1.XY3TEF
BP	GO:1901293	nucleoside phosphate biosynthetic process	8/871	107/15143	0.273457103114719	0.786010207382097	arahy.Tifrunner.gnm1.ann1.D1T9JW/arahy.Tifrunner.gnm1.ann1.5JT6XN/arahy.Tifrunner.gnm1.ann1.J55WMV/arahy.Tifrunner.gnm1.ann1.9N7MS3/arahy.Tifrunner.gnm1.ann1.KSV0XM/arahy.Tifrunner.gnm1.ann1.U60PIC/arahy.Tifrunner.gnm1.ann1.XY3TEF/arahy.Tifrunner.gnm1.ann1.KIA0G7	arahy.D1T9JW/arahy.5JT6XN/arahy.J55WMV/arahy.9N7MS3/arahy.KSV0XM/arahy.U60PIC/arahy.XY3TEF/arahy.KIA0G7	8	3	arahy.Tifrunner.gnm1.ann1.D1T9JW/arahy.Tifrunner.gnm1.ann1.J55WMV/arahy.Tifrunner.gnm1.ann1.KIA0G7	5	arahy.Tifrunner.gnm1.ann1.5JT6XN/arahy.Tifrunner.gnm1.ann1.9N7MS3/arahy.Tifrunner.gnm1.ann1.KSV0XM/arahy.Tifrunner.gnm1.ann1.U60PIC/arahy.Tifrunner.gnm1.ann1.XY3TEF
BP	GO:0033036	macromolecule localization	21/871	317/15143	0.282150111481752	0.806772975018135	arahy.Tifrunner.gnm1.ann1.E4AJF3/arahy.Tifrunner.gnm1.ann1.NX1HSL/arahy.Tifrunner.gnm1.ann1.I48YC4/arahy.Tifrunner.gnm1.ann1.K04HM7/arahy.Tifrunner.gnm1.ann1.DL87B7/arahy.Tifrunner.gnm1.ann1.N0BIWD/arahy.Tifrunner.gnm1.ann1.DTT4AE/arahy.Tifrunner.gnm1.ann1.KL67S4/arahy.Tifrunner.gnm1.ann1.R9K5QN/arahy.Tifrunner.gnm1.ann1.LZJ3ZW/arahy.Tifrunner.gnm1.ann1.ID57CI/arahy.Tifrunner.gnm1.ann1.HCPJ2X/ara…	arahy.E4AJF3/arahy.NX1HSL/arahy.I48YC4/arahy.K04HM7/arahy.DL87B7/arahy.N0BIWD/arahy.DTT4AE/arahy.KL67S4/arahy.R9K5QN/arahy.LZJ3ZW/arahy.ID57CI/arahy.HCPJ2X/arahy.P8184S/arahy.20ERFR/arahy.S2CF7K/arahy.HUX1YA/arahy.51DFL0/arahy.B3BVJM/arahy.NSD4SF/arahy.80EA2A/arahy.FW0EPP	21	6	arahy.Tifrunner.gnm1.ann1.R9K5QN/arahy.Tifrunner.gnm1.ann1.HCPJ2X/arahy.Tifrunner.gnm1.ann1.20ERFR/arahy.Tifrunner.gnm1.ann1.S2CF7K/arahy.Tifrunner.gnm1.ann1.NSD4SF/arahy.Tifrunner.gnm1.ann1.80EA2A	15	arahy.Tifrunner.gnm1.ann1.E4AJF3/arahy.Tifrunner.gnm1.ann1.NX1HSL/arahy.Tifrunner.gnm1.ann1.I48YC4/arahy.Tifrunner.gnm1.ann1.K04HM7/arahy.Tifrunner.gnm1.ann1.DL87B7/arahy.Tifrunner.gnm1.ann1.N0BIWD/arahy.Tifrunner.gnm1.ann1.DTT4AE/arahy.Tifrunner.gnm1.ann1.KL67S4/arahy.Tifrunner.gnm1.ann1.LZJ3ZW/arahy.Tifrunner.gnm1.ann1.ID57CI/arahy.Tifrunner.gnm1.ann1.P8184S/arahy.Tifrunner.gnm1.ann1.HUX1YA/ara…
BP	GO:0072594	establishment of protein localization to organelle	4/871	47/15143	0.284485573370549	0.807607756202641	arahy.Tifrunner.gnm1.ann1.E4AJF3/arahy.Tifrunner.gnm1.ann1.I48YC4/arahy.Tifrunner.gnm1.ann1.DTT4AE/arahy.Tifrunner.gnm1.ann1.HCPJ2X	arahy.E4AJF3/arahy.I48YC4/arahy.DTT4AE/arahy.HCPJ2X	4	1	arahy.Tifrunner.gnm1.ann1.HCPJ2X	3	arahy.Tifrunner.gnm1.ann1.E4AJF3/arahy.Tifrunner.gnm1.ann1.I48YC4/arahy.Tifrunner.gnm1.ann1.DTT4AE
BP	GO:0006979	response to oxidative stress	11/871	156/15143	0.286432004924725	0.807607756202641	arahy.Tifrunner.gnm1.ann1.49I11A/arahy.Tifrunner.gnm1.ann1.6G1FH3/arahy.Tifrunner.gnm1.ann1.DI5QT1/arahy.Tifrunner.gnm1.ann1.2CFU61/arahy.Tifrunner.gnm1.ann1.38ICVW/arahy.Tifrunner.gnm1.ann1.FFL3CR/arahy.Tifrunner.gnm1.ann1.4YP1G2/arahy.Tifrunner.gnm1.ann1.C9S01M/arahy.Tifrunner.gnm1.ann1.UU3TWM/arahy.Tifrunner.gnm1.ann1.D45KPR/arahy.Tifrunner.gnm1.ann1.HKKE6B	arahy.49I11A/arahy.6G1FH3/arahy.DI5QT1/arahy.2CFU61/arahy.38ICVW/arahy.FFL3CR/arahy.4YP1G2/arahy.C9S01M/arahy.UU3TWM/arahy.D45KPR/arahy.HKKE6B	11	5	arahy.Tifrunner.gnm1.ann1.DI5QT1/arahy.Tifrunner.gnm1.ann1.2CFU61/arahy.Tifrunner.gnm1.ann1.38ICVW/arahy.Tifrunner.gnm1.ann1.FFL3CR/arahy.Tifrunner.gnm1.ann1.D45KPR	6	arahy.Tifrunner.gnm1.ann1.49I11A/arahy.Tifrunner.gnm1.ann1.6G1FH3/arahy.Tifrunner.gnm1.ann1.4YP1G2/arahy.Tifrunner.gnm1.ann1.C9S01M/arahy.Tifrunner.gnm1.ann1.UU3TWM/arahy.Tifrunner.gnm1.ann1.HKKE6B
BP	GO:0034622	cellular macromolecular complex assembly	8/871	109/15143	0.290278182389509	0.807607756202641	arahy.Tifrunner.gnm1.ann1.7T6UUP/arahy.Tifrunner.gnm1.ann1.JXQ8LX/arahy.Tifrunner.gnm1.ann1.BHNU0I/arahy.Tifrunner.gnm1.ann1.GK6DAA/arahy.Tifrunner.gnm1.ann1.28W6CD/arahy.Tifrunner.gnm1.ann1.92UJ4W/arahy.Tifrunner.gnm1.ann1.K8QLTQ/arahy.Tifrunner.gnm1.ann1.VV6UAW	arahy.7T6UUP/arahy.JXQ8LX/arahy.BHNU0I/arahy.GK6DAA/arahy.28W6CD/arahy.92UJ4W/arahy.K8QLTQ/arahy.VV6UAW	8	4	arahy.Tifrunner.gnm1.ann1.JXQ8LX/arahy.Tifrunner.gnm1.ann1.GK6DAA/arahy.Tifrunner.gnm1.ann1.K8QLTQ/arahy.Tifrunner.gnm1.ann1.VV6UAW	4	arahy.Tifrunner.gnm1.ann1.7T6UUP/arahy.Tifrunner.gnm1.ann1.BHNU0I/arahy.Tifrunner.gnm1.ann1.28W6CD/arahy.Tifrunner.gnm1.ann1.92UJ4W
BP	GO:1901607	alpha-amino acid biosynthetic process	8/871	109/15143	0.290278182389509	0.807607756202641	novel.2659/arahy.Tifrunner.gnm1.ann1.RWV13Y/arahy.Tifrunner.gnm1.ann1.VD0ABX/arahy.Tifrunner.gnm1.ann1.Y8ZHMJ/arahy.Tifrunner.gnm1.ann1.E4EMQ7/arahy.Tifrunner.gnm1.ann1.A863J5/arahy.Tifrunner.gnm1.ann1.LPXF14/arahy.Tifrunner.gnm1.ann1.PFE7S7	-/arahy.RWV13Y/arahy.VD0ABX/arahy.Y8ZHMJ/arahy.E4EMQ7/arahy.A863J5/arahy.LPXF14/arahy.PFE7S7	8	1	arahy.Tifrunner.gnm1.ann1.PFE7S7	7	novel.2659/arahy.Tifrunner.gnm1.ann1.RWV13Y/arahy.Tifrunner.gnm1.ann1.VD0ABX/arahy.Tifrunner.gnm1.ann1.Y8ZHMJ/arahy.Tifrunner.gnm1.ann1.E4EMQ7/arahy.Tifrunner.gnm1.ann1.A863J5/arahy.Tifrunner.gnm1.ann1.LPXF14
BP	GO:0009451	RNA modification	6/871	78/15143	0.291806430309238	0.807607756202641	arahy.Tifrunner.gnm1.ann1.V3MNVK/arahy.Tifrunner.gnm1.ann1.88Q24L/arahy.Tifrunner.gnm1.ann1.FV4QAS/arahy.Tifrunner.gnm1.ann1.3G44QY/arahy.Tifrunner.gnm1.ann1.A75B0U/arahy.Tifrunner.gnm1.ann1.2V06JV	arahy.V3MNVK/arahy.88Q24L/arahy.FV4QAS/arahy.3G44QY/arahy.A75B0U/arahy.2V06JV	6	2	arahy.Tifrunner.gnm1.ann1.A75B0U/arahy.Tifrunner.gnm1.ann1.2V06JV	4	arahy.Tifrunner.gnm1.ann1.V3MNVK/arahy.Tifrunner.gnm1.ann1.88Q24L/arahy.Tifrunner.gnm1.ann1.FV4QAS/arahy.Tifrunner.gnm1.ann1.3G44QY
BP	GO:0048522	positive regulation of cellular process	3/871	33/15143	0.294809261632952	0.807607756202641	arahy.Tifrunner.gnm1.ann1.7M6WCL/arahy.Tifrunner.gnm1.ann1.0C9QHL/arahy.Tifrunner.gnm1.ann1.4A53N1	arahy.7M6WCL/arahy.0C9QHL/arahy.4A53N1	3	0		3	arahy.Tifrunner.gnm1.ann1.7M6WCL/arahy.Tifrunner.gnm1.ann1.0C9QHL/arahy.Tifrunner.gnm1.ann1.4A53N1
BP	GO:0051726	regulation of cell cycle	3/871	33/15143	0.294809261632952	0.807607756202641	arahy.Tifrunner.gnm1.ann1.RRC0V1/arahy.Tifrunner.gnm1.ann1.SEKT8Z/arahy.Tifrunner.gnm1.ann1.I0XR4S	arahy.RRC0V1/arahy.SEKT8Z/arahy.I0XR4S	3	0		3	arahy.Tifrunner.gnm1.ann1.RRC0V1/arahy.Tifrunner.gnm1.ann1.SEKT8Z/arahy.Tifrunner.gnm1.ann1.I0XR4S
BP	GO:0065009	regulation of molecular function	3/871	33/15143	0.294809261632952	0.807607756202641	arahy.Tifrunner.gnm1.ann1.RRC0V1/arahy.Tifrunner.gnm1.ann1.E901NL/arahy.Tifrunner.gnm1.ann1.SEKT8Z	arahy.RRC0V1/arahy.E901NL/arahy.SEKT8Z	3	0		3	arahy.Tifrunner.gnm1.ann1.RRC0V1/arahy.Tifrunner.gnm1.ann1.E901NL/arahy.Tifrunner.gnm1.ann1.SEKT8Z
BP	GO:1901361	organic cyclic compound catabolic process	5/871	63/15143	0.295681528227196	0.807607756202641	arahy.Tifrunner.gnm1.ann1.SFIG2E/arahy.Tifrunner.gnm1.ann1.E901NL/arahy.Tifrunner.gnm1.ann1.ARH0VQ/arahy.Tifrunner.gnm1.ann1.BX43B4/arahy.Tifrunner.gnm1.ann1.QID06X	arahy.SFIG2E/arahy.E901NL/arahy.ARH0VQ/arahy.BX43B4/arahy.QID06X	5	1	arahy.Tifrunner.gnm1.ann1.BX43B4	4	arahy.Tifrunner.gnm1.ann1.SFIG2E/arahy.Tifrunner.gnm1.ann1.E901NL/arahy.Tifrunner.gnm1.ann1.ARH0VQ/arahy.Tifrunner.gnm1.ann1.QID06X
BP	GO:0006605	protein targeting	4/871	48/15143	0.297599203406079	0.808821597375927	arahy.Tifrunner.gnm1.ann1.E4AJF3/arahy.Tifrunner.gnm1.ann1.I48YC4/arahy.Tifrunner.gnm1.ann1.DTT4AE/arahy.Tifrunner.gnm1.ann1.HCPJ2X	arahy.E4AJF3/arahy.I48YC4/arahy.DTT4AE/arahy.HCPJ2X	4	1	arahy.Tifrunner.gnm1.ann1.HCPJ2X	3	arahy.Tifrunner.gnm1.ann1.E4AJF3/arahy.Tifrunner.gnm1.ann1.I48YC4/arahy.Tifrunner.gnm1.ann1.DTT4AE
BP	GO:0022402	cell cycle process	4/871	49/15143	0.310783664708181	0.829961954389342	novel.1795/arahy.Tifrunner.gnm1.ann1.T6I3L8/arahy.Tifrunner.gnm1.ann1.71GTDD/novel.2125	-/arahy.T6I3L8/arahy.71GTDD/-	4	0		4	novel.1795/arahy.Tifrunner.gnm1.ann1.T6I3L8/arahy.Tifrunner.gnm1.ann1.71GTDD/novel.2125
BP	GO:0015980	energy derivation by oxidation of organic compounds	3/871	34/15143	0.310840122402984	0.829961954389342	arahy.Tifrunner.gnm1.ann1.VEJL66/arahy.Tifrunner.gnm1.ann1.J127JW/arahy.Tifrunner.gnm1.ann1.8QVL0P	arahy.VEJL66/arahy.J127JW/arahy.8QVL0P	3	1	arahy.Tifrunner.gnm1.ann1.J127JW	2	arahy.Tifrunner.gnm1.ann1.VEJL66/arahy.Tifrunner.gnm1.ann1.8QVL0P
BP	GO:0045333	cellular respiration	3/871	34/15143	0.310840122402984	0.829961954389342	arahy.Tifrunner.gnm1.ann1.VEJL66/arahy.Tifrunner.gnm1.ann1.J127JW/arahy.Tifrunner.gnm1.ann1.8QVL0P	arahy.VEJL66/arahy.J127JW/arahy.8QVL0P	3	1	arahy.Tifrunner.gnm1.ann1.J127JW	2	arahy.Tifrunner.gnm1.ann1.VEJL66/arahy.Tifrunner.gnm1.ann1.8QVL0P
BP	GO:1901605	alpha-amino acid metabolic process	9/871	128/15143	0.316164045269419	0.829961954389342	novel.2659/arahy.Tifrunner.gnm1.ann1.RWV13Y/arahy.Tifrunner.gnm1.ann1.VD0ABX/arahy.Tifrunner.gnm1.ann1.Y8ZHMJ/arahy.Tifrunner.gnm1.ann1.E4EMQ7/arahy.Tifrunner.gnm1.ann1.9IV7G6/arahy.Tifrunner.gnm1.ann1.A863J5/arahy.Tifrunner.gnm1.ann1.LPXF14/arahy.Tifrunner.gnm1.ann1.PFE7S7	-/arahy.RWV13Y/arahy.VD0ABX/arahy.Y8ZHMJ/arahy.E4EMQ7/arahy.9IV7G6/arahy.A863J5/arahy.LPXF14/arahy.PFE7S7	9	1	arahy.Tifrunner.gnm1.ann1.PFE7S7	8	novel.2659/arahy.Tifrunner.gnm1.ann1.RWV13Y/arahy.Tifrunner.gnm1.ann1.VD0ABX/arahy.Tifrunner.gnm1.ann1.Y8ZHMJ/arahy.Tifrunner.gnm1.ann1.E4EMQ7/arahy.Tifrunner.gnm1.ann1.9IV7G6/arahy.Tifrunner.gnm1.ann1.A863J5/arahy.Tifrunner.gnm1.ann1.LPXF14
BP	GO:0006164	purine nucleotide biosynthetic process	5/871	65/15143	0.318543055384597	0.829961954389342	arahy.Tifrunner.gnm1.ann1.D1T9JW/arahy.Tifrunner.gnm1.ann1.5JT6XN/arahy.Tifrunner.gnm1.ann1.9N7MS3/arahy.Tifrunner.gnm1.ann1.KSV0XM/arahy.Tifrunner.gnm1.ann1.KIA0G7	arahy.D1T9JW/arahy.5JT6XN/arahy.9N7MS3/arahy.KSV0XM/arahy.KIA0G7	5	2	arahy.Tifrunner.gnm1.ann1.D1T9JW/arahy.Tifrunner.gnm1.ann1.KIA0G7	3	arahy.Tifrunner.gnm1.ann1.5JT6XN/arahy.Tifrunner.gnm1.ann1.9N7MS3/arahy.Tifrunner.gnm1.ann1.KSV0XM
BP	GO:0019439	aromatic compound catabolic process	5/871	65/15143	0.318543055384597	0.829961954389342	arahy.Tifrunner.gnm1.ann1.SFIG2E/arahy.Tifrunner.gnm1.ann1.E901NL/arahy.Tifrunner.gnm1.ann1.ARH0VQ/arahy.Tifrunner.gnm1.ann1.BX43B4/arahy.Tifrunner.gnm1.ann1.QID06X	arahy.SFIG2E/arahy.E901NL/arahy.ARH0VQ/arahy.BX43B4/arahy.QID06X	5	1	arahy.Tifrunner.gnm1.ann1.BX43B4	4	arahy.Tifrunner.gnm1.ann1.SFIG2E/arahy.Tifrunner.gnm1.ann1.E901NL/arahy.Tifrunner.gnm1.ann1.ARH0VQ/arahy.Tifrunner.gnm1.ann1.QID06X
BP	GO:0032268	regulation of cellular protein metabolic process	2/871	20/15143	0.32093966557326	0.829961954389342	arahy.Tifrunner.gnm1.ann1.RRC0V1/arahy.Tifrunner.gnm1.ann1.SEKT8Z	arahy.RRC0V1/arahy.SEKT8Z	2	0		2	arahy.Tifrunner.gnm1.ann1.RRC0V1/arahy.Tifrunner.gnm1.ann1.SEKT8Z
BP	GO:0034220	ion transmembrane transport	11/871	161/15143	0.322030413192913	0.829961954389342	arahy.Tifrunner.gnm1.ann1.4S1WXZ/arahy.Tifrunner.gnm1.ann1.J8E4BG/arahy.Tifrunner.gnm1.ann1.V4JBDW/novel.658/arahy.Tifrunner.gnm1.ann1.LPB8X1/arahy.Tifrunner.gnm1.ann1.GQCE4C/arahy.Tifrunner.gnm1.ann1.0S9GR8/arahy.Tifrunner.gnm1.ann1.KSV0XM/arahy.Tifrunner.gnm1.ann1.0M60B9/arahy.Tifrunner.gnm1.ann1.7UA4HL/arahy.Tifrunner.gnm1.ann1.KIA0G7	arahy.4S1WXZ/arahy.J8E4BG/arahy.V4JBDW/-/arahy.LPB8X1/arahy.GQCE4C/arahy.0S9GR8/arahy.KSV0XM/arahy.0M60B9/arahy.7UA4HL/arahy.KIA0G7	11	5	arahy.Tifrunner.gnm1.ann1.4S1WXZ/arahy.Tifrunner.gnm1.ann1.V4JBDW/novel.658/arahy.Tifrunner.gnm1.ann1.0M60B9/arahy.Tifrunner.gnm1.ann1.KIA0G7	6	arahy.Tifrunner.gnm1.ann1.J8E4BG/arahy.Tifrunner.gnm1.ann1.LPB8X1/arahy.Tifrunner.gnm1.ann1.GQCE4C/arahy.Tifrunner.gnm1.ann1.0S9GR8/arahy.Tifrunner.gnm1.ann1.KSV0XM/arahy.Tifrunner.gnm1.ann1.7UA4HL
BP	GO:0006887	exocytosis	7/871	97/15143	0.324161912972427	0.829961954389342	arahy.Tifrunner.gnm1.ann1.3URM83/arahy.Tifrunner.gnm1.ann1.FR9HZZ/arahy.Tifrunner.gnm1.ann1.9WLF5R/novel.3995/arahy.Tifrunner.gnm1.ann1.DF7IVU/arahy.Tifrunner.gnm1.ann1.KVU3ZE/arahy.Tifrunner.gnm1.ann1.T45VHI	arahy.3URM83/arahy.FR9HZZ/arahy.9WLF5R/-/arahy.DF7IVU/arahy.KVU3ZE/arahy.T45VHI	7	3	arahy.Tifrunner.gnm1.ann1.9WLF5R/arahy.Tifrunner.gnm1.ann1.KVU3ZE/arahy.Tifrunner.gnm1.ann1.T45VHI	4	arahy.Tifrunner.gnm1.ann1.3URM83/arahy.Tifrunner.gnm1.ann1.FR9HZZ/novel.3995/arahy.Tifrunner.gnm1.ann1.DF7IVU
BP	GO:0032940	secretion by cell	7/871	97/15143	0.324161912972427	0.829961954389342	arahy.Tifrunner.gnm1.ann1.3URM83/arahy.Tifrunner.gnm1.ann1.FR9HZZ/arahy.Tifrunner.gnm1.ann1.9WLF5R/novel.3995/arahy.Tifrunner.gnm1.ann1.DF7IVU/arahy.Tifrunner.gnm1.ann1.KVU3ZE/arahy.Tifrunner.gnm1.ann1.T45VHI	arahy.3URM83/arahy.FR9HZZ/arahy.9WLF5R/-/arahy.DF7IVU/arahy.KVU3ZE/arahy.T45VHI	7	3	arahy.Tifrunner.gnm1.ann1.9WLF5R/arahy.Tifrunner.gnm1.ann1.KVU3ZE/arahy.Tifrunner.gnm1.ann1.T45VHI	4	arahy.Tifrunner.gnm1.ann1.3URM83/arahy.Tifrunner.gnm1.ann1.FR9HZZ/novel.3995/arahy.Tifrunner.gnm1.ann1.DF7IVU
BP	GO:0008652	cellular amino acid biosynthetic process	9/871	129/15143	0.324251573627991	0.829961954389342	novel.2659/arahy.Tifrunner.gnm1.ann1.RWV13Y/arahy.Tifrunner.gnm1.ann1.VD0ABX/arahy.Tifrunner.gnm1.ann1.Y8ZHMJ/arahy.Tifrunner.gnm1.ann1.E4EMQ7/arahy.Tifrunner.gnm1.ann1.A863J5/arahy.Tifrunner.gnm1.ann1.LPXF14/arahy.Tifrunner.gnm1.ann1.PFE7S7/arahy.Tifrunner.gnm1.ann1.1Y4ZQN	-/arahy.RWV13Y/arahy.VD0ABX/arahy.Y8ZHMJ/arahy.E4EMQ7/arahy.A863J5/arahy.LPXF14/arahy.PFE7S7/arahy.1Y4ZQN	9	2	arahy.Tifrunner.gnm1.ann1.PFE7S7/arahy.Tifrunner.gnm1.ann1.1Y4ZQN	7	novel.2659/arahy.Tifrunner.gnm1.ann1.RWV13Y/arahy.Tifrunner.gnm1.ann1.VD0ABX/arahy.Tifrunner.gnm1.ann1.Y8ZHMJ/arahy.Tifrunner.gnm1.ann1.E4EMQ7/arahy.Tifrunner.gnm1.ann1.A863J5/arahy.Tifrunner.gnm1.ann1.LPXF14
BP	GO:0006720	isoprenoid metabolic process	3/871	35/15143	0.326894391794747	0.829961954389342	arahy.Tifrunner.gnm1.ann1.DQ0LIB/arahy.Tifrunner.gnm1.ann1.F7SDYX/arahy.Tifrunner.gnm1.ann1.24MIBH	arahy.DQ0LIB/arahy.F7SDYX/arahy.24MIBH	3	2	arahy.Tifrunner.gnm1.ann1.F7SDYX/arahy.Tifrunner.gnm1.ann1.24MIBH	1	arahy.Tifrunner.gnm1.ann1.DQ0LIB
BP	GO:0008299	isoprenoid biosynthetic process	3/871	35/15143	0.326894391794747	0.829961954389342	arahy.Tifrunner.gnm1.ann1.DQ0LIB/arahy.Tifrunner.gnm1.ann1.F7SDYX/arahy.Tifrunner.gnm1.ann1.24MIBH	arahy.DQ0LIB/arahy.F7SDYX/arahy.24MIBH	3	2	arahy.Tifrunner.gnm1.ann1.F7SDYX/arahy.Tifrunner.gnm1.ann1.24MIBH	1	arahy.Tifrunner.gnm1.ann1.DQ0LIB
BP	GO:0072522	purine-containing compound biosynthetic process	5/871	66/15143	0.330054759394489	0.829961954389342	arahy.Tifrunner.gnm1.ann1.D1T9JW/arahy.Tifrunner.gnm1.ann1.5JT6XN/arahy.Tifrunner.gnm1.ann1.9N7MS3/arahy.Tifrunner.gnm1.ann1.KSV0XM/arahy.Tifrunner.gnm1.ann1.KIA0G7	arahy.D1T9JW/arahy.5JT6XN/arahy.9N7MS3/arahy.KSV0XM/arahy.KIA0G7	5	2	arahy.Tifrunner.gnm1.ann1.D1T9JW/arahy.Tifrunner.gnm1.ann1.KIA0G7	3	arahy.Tifrunner.gnm1.ann1.5JT6XN/arahy.Tifrunner.gnm1.ann1.9N7MS3/arahy.Tifrunner.gnm1.ann1.KSV0XM
BP	GO:0098655	cation transmembrane transport	8/871	114/15143	0.333321037363349	0.829961954389342	arahy.Tifrunner.gnm1.ann1.4S1WXZ/arahy.Tifrunner.gnm1.ann1.J8E4BG/arahy.Tifrunner.gnm1.ann1.V4JBDW/arahy.Tifrunner.gnm1.ann1.GQCE4C/arahy.Tifrunner.gnm1.ann1.0S9GR8/arahy.Tifrunner.gnm1.ann1.KSV0XM/arahy.Tifrunner.gnm1.ann1.0M60B9/arahy.Tifrunner.gnm1.ann1.KIA0G7	arahy.4S1WXZ/arahy.J8E4BG/arahy.V4JBDW/arahy.GQCE4C/arahy.0S9GR8/arahy.KSV0XM/arahy.0M60B9/arahy.KIA0G7	8	4	arahy.Tifrunner.gnm1.ann1.4S1WXZ/arahy.Tifrunner.gnm1.ann1.V4JBDW/arahy.Tifrunner.gnm1.ann1.0M60B9/arahy.Tifrunner.gnm1.ann1.KIA0G7	4	arahy.Tifrunner.gnm1.ann1.J8E4BG/arahy.Tifrunner.gnm1.ann1.GQCE4C/arahy.Tifrunner.gnm1.ann1.0S9GR8/arahy.Tifrunner.gnm1.ann1.KSV0XM
BP	GO:0098660	inorganic ion transmembrane transport	8/871	114/15143	0.333321037363349	0.829961954389342	arahy.Tifrunner.gnm1.ann1.4S1WXZ/arahy.Tifrunner.gnm1.ann1.J8E4BG/arahy.Tifrunner.gnm1.ann1.V4JBDW/arahy.Tifrunner.gnm1.ann1.GQCE4C/arahy.Tifrunner.gnm1.ann1.0S9GR8/arahy.Tifrunner.gnm1.ann1.KSV0XM/arahy.Tifrunner.gnm1.ann1.0M60B9/arahy.Tifrunner.gnm1.ann1.KIA0G7	arahy.4S1WXZ/arahy.J8E4BG/arahy.V4JBDW/arahy.GQCE4C/arahy.0S9GR8/arahy.KSV0XM/arahy.0M60B9/arahy.KIA0G7	8	4	arahy.Tifrunner.gnm1.ann1.4S1WXZ/arahy.Tifrunner.gnm1.ann1.V4JBDW/arahy.Tifrunner.gnm1.ann1.0M60B9/arahy.Tifrunner.gnm1.ann1.KIA0G7	4	arahy.Tifrunner.gnm1.ann1.J8E4BG/arahy.Tifrunner.gnm1.ann1.GQCE4C/arahy.Tifrunner.gnm1.ann1.0S9GR8/arahy.Tifrunner.gnm1.ann1.KSV0XM
BP	GO:0098662	inorganic cation transmembrane transport	8/871	114/15143	0.333321037363349	0.829961954389342	arahy.Tifrunner.gnm1.ann1.4S1WXZ/arahy.Tifrunner.gnm1.ann1.J8E4BG/arahy.Tifrunner.gnm1.ann1.V4JBDW/arahy.Tifrunner.gnm1.ann1.GQCE4C/arahy.Tifrunner.gnm1.ann1.0S9GR8/arahy.Tifrunner.gnm1.ann1.KSV0XM/arahy.Tifrunner.gnm1.ann1.0M60B9/arahy.Tifrunner.gnm1.ann1.KIA0G7	arahy.4S1WXZ/arahy.J8E4BG/arahy.V4JBDW/arahy.GQCE4C/arahy.0S9GR8/arahy.KSV0XM/arahy.0M60B9/arahy.KIA0G7	8	4	arahy.Tifrunner.gnm1.ann1.4S1WXZ/arahy.Tifrunner.gnm1.ann1.V4JBDW/arahy.Tifrunner.gnm1.ann1.0M60B9/arahy.Tifrunner.gnm1.ann1.KIA0G7	4	arahy.Tifrunner.gnm1.ann1.J8E4BG/arahy.Tifrunner.gnm1.ann1.GQCE4C/arahy.Tifrunner.gnm1.ann1.0S9GR8/arahy.Tifrunner.gnm1.ann1.KSV0XM
BP	GO:0051246	regulation of protein metabolic process	2/871	21/15143	0.342425321338611	0.829961954389342	arahy.Tifrunner.gnm1.ann1.RRC0V1/arahy.Tifrunner.gnm1.ann1.SEKT8Z	arahy.RRC0V1/arahy.SEKT8Z	2	0		2	arahy.Tifrunner.gnm1.ann1.RRC0V1/arahy.Tifrunner.gnm1.ann1.SEKT8Z
BP	GO:1901136	carbohydrate derivative catabolic process	3/871	36/15143	0.342943380219211	0.829961954389342	arahy.Tifrunner.gnm1.ann1.CBA0IH/arahy.Tifrunner.gnm1.ann1.7VB4VZ/arahy.Tifrunner.gnm1.ann1.QID06X	arahy.CBA0IH/arahy.7VB4VZ/arahy.QID06X	3	1	arahy.Tifrunner.gnm1.ann1.7VB4VZ	2	arahy.Tifrunner.gnm1.ann1.CBA0IH/arahy.Tifrunner.gnm1.ann1.QID06X
BP	GO:0006281	DNA repair	11/871	166/15143	0.358532790766983	0.829961954389342	arahy.Tifrunner.gnm1.ann1.VEJL66/arahy.Tifrunner.gnm1.ann1.BQ8TF8/arahy.Tifrunner.gnm1.ann1.03ZR4A/novel.1808/novel.2713/novel.2290/arahy.Tifrunner.gnm1.ann1.5WGS6V/arahy.Tifrunner.gnm1.ann1.GWL1KB/arahy.Tifrunner.gnm1.ann1.8TE3EA/arahy.Tifrunner.gnm1.ann1.QTSH12/arahy.Tifrunner.gnm1.ann1.LHXL5N	arahy.VEJL66/arahy.BQ8TF8/arahy.03ZR4A/-/-/-/arahy.5WGS6V/arahy.GWL1KB/arahy.8TE3EA/arahy.QTSH12/arahy.LHXL5N	11	5	arahy.Tifrunner.gnm1.ann1.BQ8TF8/novel.2713/arahy.Tifrunner.gnm1.ann1.5WGS6V/arahy.Tifrunner.gnm1.ann1.QTSH12/arahy.Tifrunner.gnm1.ann1.LHXL5N	6	arahy.Tifrunner.gnm1.ann1.VEJL66/arahy.Tifrunner.gnm1.ann1.03ZR4A/novel.1808/novel.2290/arahy.Tifrunner.gnm1.ann1.GWL1KB/arahy.Tifrunner.gnm1.ann1.8TE3EA
BP	GO:0070972	protein localization to endoplasmic reticulum	3/871	37/15143	0.358960060570615	0.829961954389342	arahy.Tifrunner.gnm1.ann1.E4AJF3/arahy.Tifrunner.gnm1.ann1.DTT4AE/arahy.Tifrunner.gnm1.ann1.HCPJ2X	arahy.E4AJF3/arahy.DTT4AE/arahy.HCPJ2X	3	1	arahy.Tifrunner.gnm1.ann1.HCPJ2X	2	arahy.Tifrunner.gnm1.ann1.E4AJF3/arahy.Tifrunner.gnm1.ann1.DTT4AE
BP	GO:0006812	cation transport	27/871	433/15143	0.359547853788834	0.829961954389342	arahy.Tifrunner.gnm1.ann1.4S1WXZ/arahy.Tifrunner.gnm1.ann1.J8E4BG/arahy.Tifrunner.gnm1.ann1.V4JBDW/arahy.Tifrunner.gnm1.ann1.EJI1J0/arahy.Tifrunner.gnm1.ann1.WZ05FZ/arahy.Tifrunner.gnm1.ann1.KQD4NT/arahy.Tifrunner.gnm1.ann1.J4PCYS/arahy.Tifrunner.gnm1.ann1.GQCE4C/arahy.Tifrunner.gnm1.ann1.0S9GR8/arahy.Tifrunner.gnm1.ann1.KSV0XM/arahy.Tifrunner.gnm1.ann1.L21B75/arahy.Tifrunner.gnm1.ann1.0M60B9/ara…	arahy.4S1WXZ/arahy.J8E4BG/arahy.V4JBDW/arahy.EJI1J0/arahy.WZ05FZ/arahy.KQD4NT/arahy.J4PCYS/arahy.GQCE4C/arahy.0S9GR8/arahy.KSV0XM/arahy.L21B75/arahy.0M60B9/arahy.8F4Z70/arahy.22GGTV/-/arahy.MYF06S/arahy.BTHT4S/arahy.VQ1HGR/arahy.RW24XF/arahy.GM6TB3/arahy.5I5ID6/arahy.HPB1RW/arahy.35JPC8/arahy.KIA0G7/arahy.F2HWMC/arahy.354MLN/arahy.HE7PMD	27	10	arahy.Tifrunner.gnm1.ann1.4S1WXZ/arahy.Tifrunner.gnm1.ann1.V4JBDW/arahy.Tifrunner.gnm1.ann1.0M60B9/arahy.Tifrunner.gnm1.ann1.22GGTV/novel.1158/arahy.Tifrunner.gnm1.ann1.RW24XF/arahy.Tifrunner.gnm1.ann1.5I5ID6/arahy.Tifrunner.gnm1.ann1.HPB1RW/arahy.Tifrunner.gnm1.ann1.KIA0G7/arahy.Tifrunner.gnm1.ann1.F2HWMC	17	arahy.Tifrunner.gnm1.ann1.J8E4BG/arahy.Tifrunner.gnm1.ann1.EJI1J0/arahy.Tifrunner.gnm1.ann1.WZ05FZ/arahy.Tifrunner.gnm1.ann1.KQD4NT/arahy.Tifrunner.gnm1.ann1.J4PCYS/arahy.Tifrunner.gnm1.ann1.GQCE4C/arahy.Tifrunner.gnm1.ann1.0S9GR8/arahy.Tifrunner.gnm1.ann1.KSV0XM/arahy.Tifrunner.gnm1.ann1.L21B75/arahy.Tifrunner.gnm1.ann1.8F4Z70/arahy.Tifrunner.gnm1.ann1.MYF06S/arahy.Tifrunner.gnm1.ann1.BTHT4S/ara…
BP	GO:0006022	aminoglycan metabolic process	2/871	22/15143	0.363688831734373	0.829961954389342	arahy.Tifrunner.gnm1.ann1.CBA0IH/arahy.Tifrunner.gnm1.ann1.7VB4VZ	arahy.CBA0IH/arahy.7VB4VZ	2	1	arahy.Tifrunner.gnm1.ann1.7VB4VZ	1	arahy.Tifrunner.gnm1.ann1.CBA0IH
BP	GO:0006026	aminoglycan catabolic process	2/871	22/15143	0.363688831734373	0.829961954389342	arahy.Tifrunner.gnm1.ann1.CBA0IH/arahy.Tifrunner.gnm1.ann1.7VB4VZ	arahy.CBA0IH/arahy.7VB4VZ	2	1	arahy.Tifrunner.gnm1.ann1.7VB4VZ	1	arahy.Tifrunner.gnm1.ann1.CBA0IH
BP	GO:0006030	chitin metabolic process	2/871	22/15143	0.363688831734373	0.829961954389342	arahy.Tifrunner.gnm1.ann1.CBA0IH/arahy.Tifrunner.gnm1.ann1.7VB4VZ	arahy.CBA0IH/arahy.7VB4VZ	2	1	arahy.Tifrunner.gnm1.ann1.7VB4VZ	1	arahy.Tifrunner.gnm1.ann1.CBA0IH
BP	GO:0006032	chitin catabolic process	2/871	22/15143	0.363688831734373	0.829961954389342	arahy.Tifrunner.gnm1.ann1.CBA0IH/arahy.Tifrunner.gnm1.ann1.7VB4VZ	arahy.CBA0IH/arahy.7VB4VZ	2	1	arahy.Tifrunner.gnm1.ann1.7VB4VZ	1	arahy.Tifrunner.gnm1.ann1.CBA0IH
BP	GO:0006040	amino sugar metabolic process	2/871	22/15143	0.363688831734373	0.829961954389342	arahy.Tifrunner.gnm1.ann1.CBA0IH/arahy.Tifrunner.gnm1.ann1.7VB4VZ	arahy.CBA0IH/arahy.7VB4VZ	2	1	arahy.Tifrunner.gnm1.ann1.7VB4VZ	1	arahy.Tifrunner.gnm1.ann1.CBA0IH
BP	GO:0009966	regulation of signal transduction	2/871	22/15143	0.363688831734373	0.829961954389342	arahy.Tifrunner.gnm1.ann1.RG5BSU/arahy.Tifrunner.gnm1.ann1.Z2MV1Y	arahy.RG5BSU/arahy.Z2MV1Y	2	0		2	arahy.Tifrunner.gnm1.ann1.RG5BSU/arahy.Tifrunner.gnm1.ann1.Z2MV1Y
BP	GO:0010646	regulation of cell communication	2/871	22/15143	0.363688831734373	0.829961954389342	arahy.Tifrunner.gnm1.ann1.RG5BSU/arahy.Tifrunner.gnm1.ann1.Z2MV1Y	arahy.RG5BSU/arahy.Z2MV1Y	2	0		2	arahy.Tifrunner.gnm1.ann1.RG5BSU/arahy.Tifrunner.gnm1.ann1.Z2MV1Y
BP	GO:0016042	lipid catabolic process	2/871	22/15143	0.363688831734373	0.829961954389342	arahy.Tifrunner.gnm1.ann1.MG6I4X/arahy.Tifrunner.gnm1.ann1.I1DE2P	arahy.MG6I4X/arahy.I1DE2P	2	1	arahy.Tifrunner.gnm1.ann1.MG6I4X	1	arahy.Tifrunner.gnm1.ann1.I1DE2P
BP	GO:0016226	iron-sulfur cluster assembly	2/871	22/15143	0.363688831734373	0.829961954389342	arahy.Tifrunner.gnm1.ann1.QS0PB5/arahy.Tifrunner.gnm1.ann1.UW8EWK	arahy.QS0PB5/arahy.UW8EWK	2	0		2	arahy.Tifrunner.gnm1.ann1.QS0PB5/arahy.Tifrunner.gnm1.ann1.UW8EWK
BP	GO:0016998	cell wall macromolecule catabolic process	2/871	22/15143	0.363688831734373	0.829961954389342	arahy.Tifrunner.gnm1.ann1.CBA0IH/arahy.Tifrunner.gnm1.ann1.7VB4VZ	arahy.CBA0IH/arahy.7VB4VZ	2	1	arahy.Tifrunner.gnm1.ann1.7VB4VZ	1	arahy.Tifrunner.gnm1.ann1.CBA0IH
BP	GO:0023051	regulation of signaling	2/871	22/15143	0.363688831734373	0.829961954389342	arahy.Tifrunner.gnm1.ann1.RG5BSU/arahy.Tifrunner.gnm1.ann1.Z2MV1Y	arahy.RG5BSU/arahy.Z2MV1Y	2	0		2	arahy.Tifrunner.gnm1.ann1.RG5BSU/arahy.Tifrunner.gnm1.ann1.Z2MV1Y
BP	GO:0031163	metallo-sulfur cluster assembly	2/871	22/15143	0.363688831734373	0.829961954389342	arahy.Tifrunner.gnm1.ann1.QS0PB5/arahy.Tifrunner.gnm1.ann1.UW8EWK	arahy.QS0PB5/arahy.UW8EWK	2	0		2	arahy.Tifrunner.gnm1.ann1.QS0PB5/arahy.Tifrunner.gnm1.ann1.UW8EWK
BP	GO:0044036	cell wall macromolecule metabolic process	2/871	22/15143	0.363688831734373	0.829961954389342	arahy.Tifrunner.gnm1.ann1.CBA0IH/arahy.Tifrunner.gnm1.ann1.7VB4VZ	arahy.CBA0IH/arahy.7VB4VZ	2	1	arahy.Tifrunner.gnm1.ann1.7VB4VZ	1	arahy.Tifrunner.gnm1.ann1.CBA0IH
BP	GO:0046348	amino sugar catabolic process	2/871	22/15143	0.363688831734373	0.829961954389342	arahy.Tifrunner.gnm1.ann1.CBA0IH/arahy.Tifrunner.gnm1.ann1.7VB4VZ	arahy.CBA0IH/arahy.7VB4VZ	2	1	arahy.Tifrunner.gnm1.ann1.7VB4VZ	1	arahy.Tifrunner.gnm1.ann1.CBA0IH
BP	GO:1901071	glucosamine-containing compound metabolic process	2/871	22/15143	0.363688831734373	0.829961954389342	arahy.Tifrunner.gnm1.ann1.CBA0IH/arahy.Tifrunner.gnm1.ann1.7VB4VZ	arahy.CBA0IH/arahy.7VB4VZ	2	1	arahy.Tifrunner.gnm1.ann1.7VB4VZ	1	arahy.Tifrunner.gnm1.ann1.CBA0IH
BP	GO:1901072	glucosamine-containing compound catabolic process	2/871	22/15143	0.363688831734373	0.829961954389342	arahy.Tifrunner.gnm1.ann1.CBA0IH/arahy.Tifrunner.gnm1.ann1.7VB4VZ	arahy.CBA0IH/arahy.7VB4VZ	2	1	arahy.Tifrunner.gnm1.ann1.7VB4VZ	1	arahy.Tifrunner.gnm1.ann1.CBA0IH
BP	GO:0032259	methylation	5/871	69/15143	0.364778770185513	0.829961954389342	arahy.Tifrunner.gnm1.ann1.V3MNVK/arahy.Tifrunner.gnm1.ann1.FV4QAS/arahy.Tifrunner.gnm1.ann1.C7FV9J/arahy.Tifrunner.gnm1.ann1.5RG0UU/arahy.Tifrunner.gnm1.ann1.HU7T3D	arahy.V3MNVK/arahy.FV4QAS/arahy.C7FV9J/arahy.5RG0UU/arahy.HU7T3D	5	1	arahy.Tifrunner.gnm1.ann1.HU7T3D	4	arahy.Tifrunner.gnm1.ann1.V3MNVK/arahy.Tifrunner.gnm1.ann1.FV4QAS/arahy.Tifrunner.gnm1.ann1.C7FV9J/arahy.Tifrunner.gnm1.ann1.5RG0UU
BP	GO:0030001	metal ion transport	16/871	250/15143	0.366126822479279	0.829961954389342	arahy.Tifrunner.gnm1.ann1.4S1WXZ/arahy.Tifrunner.gnm1.ann1.J8E4BG/arahy.Tifrunner.gnm1.ann1.V4JBDW/arahy.Tifrunner.gnm1.ann1.KQD4NT/arahy.Tifrunner.gnm1.ann1.GQCE4C/arahy.Tifrunner.gnm1.ann1.0S9GR8/arahy.Tifrunner.gnm1.ann1.L21B75/arahy.Tifrunner.gnm1.ann1.0M60B9/arahy.Tifrunner.gnm1.ann1.8F4Z70/novel.1158/arahy.Tifrunner.gnm1.ann1.BTHT4S/arahy.Tifrunner.gnm1.ann1.VQ1HGR/arahy.Tifrunner.gnm1.ann1…	arahy.4S1WXZ/arahy.J8E4BG/arahy.V4JBDW/arahy.KQD4NT/arahy.GQCE4C/arahy.0S9GR8/arahy.L21B75/arahy.0M60B9/arahy.8F4Z70/-/arahy.BTHT4S/arahy.VQ1HGR/arahy.GM6TB3/arahy.HPB1RW/arahy.354MLN/arahy.HE7PMD	16	5	arahy.Tifrunner.gnm1.ann1.4S1WXZ/arahy.Tifrunner.gnm1.ann1.V4JBDW/arahy.Tifrunner.gnm1.ann1.0M60B9/novel.1158/arahy.Tifrunner.gnm1.ann1.HPB1RW	11	arahy.Tifrunner.gnm1.ann1.J8E4BG/arahy.Tifrunner.gnm1.ann1.KQD4NT/arahy.Tifrunner.gnm1.ann1.GQCE4C/arahy.Tifrunner.gnm1.ann1.0S9GR8/arahy.Tifrunner.gnm1.ann1.L21B75/arahy.Tifrunner.gnm1.ann1.8F4Z70/arahy.Tifrunner.gnm1.ann1.BTHT4S/arahy.Tifrunner.gnm1.ann1.VQ1HGR/arahy.Tifrunner.gnm1.ann1.GM6TB3/arahy.Tifrunner.gnm1.ann1.354MLN/arahy.Tifrunner.gnm1.ann1.HE7PMD
BP	GO:0065003	macromolecular complex assembly	8/871	118/15143	0.368449746335206	0.829961954389342	arahy.Tifrunner.gnm1.ann1.7T6UUP/arahy.Tifrunner.gnm1.ann1.JXQ8LX/arahy.Tifrunner.gnm1.ann1.BHNU0I/arahy.Tifrunner.gnm1.ann1.GK6DAA/arahy.Tifrunner.gnm1.ann1.28W6CD/arahy.Tifrunner.gnm1.ann1.92UJ4W/arahy.Tifrunner.gnm1.ann1.K8QLTQ/arahy.Tifrunner.gnm1.ann1.VV6UAW	arahy.7T6UUP/arahy.JXQ8LX/arahy.BHNU0I/arahy.GK6DAA/arahy.28W6CD/arahy.92UJ4W/arahy.K8QLTQ/arahy.VV6UAW	8	4	arahy.Tifrunner.gnm1.ann1.JXQ8LX/arahy.Tifrunner.gnm1.ann1.GK6DAA/arahy.Tifrunner.gnm1.ann1.K8QLTQ/arahy.Tifrunner.gnm1.ann1.VV6UAW	4	arahy.Tifrunner.gnm1.ann1.7T6UUP/arahy.Tifrunner.gnm1.ann1.BHNU0I/arahy.Tifrunner.gnm1.ann1.28W6CD/arahy.Tifrunner.gnm1.ann1.92UJ4W
BP	GO:0046903	secretion	7/871	102/15143	0.371526945234898	0.829961954389342	arahy.Tifrunner.gnm1.ann1.3URM83/arahy.Tifrunner.gnm1.ann1.FR9HZZ/arahy.Tifrunner.gnm1.ann1.9WLF5R/novel.3995/arahy.Tifrunner.gnm1.ann1.DF7IVU/arahy.Tifrunner.gnm1.ann1.KVU3ZE/arahy.Tifrunner.gnm1.ann1.T45VHI	arahy.3URM83/arahy.FR9HZZ/arahy.9WLF5R/-/arahy.DF7IVU/arahy.KVU3ZE/arahy.T45VHI	7	3	arahy.Tifrunner.gnm1.ann1.9WLF5R/arahy.Tifrunner.gnm1.ann1.KVU3ZE/arahy.Tifrunner.gnm1.ann1.T45VHI	4	arahy.Tifrunner.gnm1.ann1.3URM83/arahy.Tifrunner.gnm1.ann1.FR9HZZ/novel.3995/arahy.Tifrunner.gnm1.ann1.DF7IVU
BP	GO:0006334	nucleosome assembly	3/871	38/15143	0.374919061363491	0.829961954389342	arahy.Tifrunner.gnm1.ann1.7T6UUP/arahy.Tifrunner.gnm1.ann1.BHNU0I/arahy.Tifrunner.gnm1.ann1.92UJ4W	arahy.7T6UUP/arahy.BHNU0I/arahy.92UJ4W	3	0		3	arahy.Tifrunner.gnm1.ann1.7T6UUP/arahy.Tifrunner.gnm1.ann1.BHNU0I/arahy.Tifrunner.gnm1.ann1.92UJ4W
BP	GO:0030258	lipid modification	3/871	38/15143	0.374919061363491	0.829961954389342	arahy.Tifrunner.gnm1.ann1.T6IMA7/arahy.Tifrunner.gnm1.ann1.FX3851/arahy.Tifrunner.gnm1.ann1.KG7SDJ	arahy.T6IMA7/arahy.FX3851/arahy.KG7SDJ	3	3	arahy.Tifrunner.gnm1.ann1.T6IMA7/arahy.Tifrunner.gnm1.ann1.FX3851/arahy.Tifrunner.gnm1.ann1.KG7SDJ	0
BP	GO:0031497	chromatin assembly	3/871	38/15143	0.374919061363491	0.829961954389342	arahy.Tifrunner.gnm1.ann1.7T6UUP/arahy.Tifrunner.gnm1.ann1.BHNU0I/arahy.Tifrunner.gnm1.ann1.92UJ4W	arahy.7T6UUP/arahy.BHNU0I/arahy.92UJ4W	3	0		3	arahy.Tifrunner.gnm1.ann1.7T6UUP/arahy.Tifrunner.gnm1.ann1.BHNU0I/arahy.Tifrunner.gnm1.ann1.92UJ4W
BP	GO:0034728	nucleosome organization	3/871	38/15143	0.374919061363491	0.829961954389342	arahy.Tifrunner.gnm1.ann1.7T6UUP/arahy.Tifrunner.gnm1.ann1.BHNU0I/arahy.Tifrunner.gnm1.ann1.92UJ4W	arahy.7T6UUP/arahy.BHNU0I/arahy.92UJ4W	3	0		3	arahy.Tifrunner.gnm1.ann1.7T6UUP/arahy.Tifrunner.gnm1.ann1.BHNU0I/arahy.Tifrunner.gnm1.ann1.92UJ4W
BP	GO:0016192	vesicle-mediated transport	19/871	303/15143	0.382151630217196	0.842575281081287	novel.1784/arahy.Tifrunner.gnm1.ann1.3URM83/arahy.Tifrunner.gnm1.ann1.P4Q5K4/arahy.Tifrunner.gnm1.ann1.29C4GT/arahy.Tifrunner.gnm1.ann1.K04HM7/arahy.Tifrunner.gnm1.ann1.FR9HZZ/arahy.Tifrunner.gnm1.ann1.9WLF5R/novel.3995/arahy.Tifrunner.gnm1.ann1.9U6RFS/arahy.Tifrunner.gnm1.ann1.BDV9DF/arahy.Tifrunner.gnm1.ann1.BX8W5K/arahy.Tifrunner.gnm1.ann1.L35TDU/arahy.Tifrunner.gnm1.ann1.0698HC/arahy.Tifrunne…	-/arahy.3URM83/arahy.P4Q5K4/arahy.29C4GT/arahy.K04HM7/arahy.FR9HZZ/arahy.9WLF5R/-/arahy.9U6RFS/arahy.BDV9DF/arahy.BX8W5K/arahy.L35TDU/arahy.0698HC/arahy.DF7IVU/arahy.HUX1YA/arahy.P7PTW7/arahy.51DFL0/arahy.KVU3ZE/arahy.T45VHI	19	7	arahy.Tifrunner.gnm1.ann1.P4Q5K4/arahy.Tifrunner.gnm1.ann1.9WLF5R/arahy.Tifrunner.gnm1.ann1.BDV9DF/arahy.Tifrunner.gnm1.ann1.BX8W5K/arahy.Tifrunner.gnm1.ann1.0698HC/arahy.Tifrunner.gnm1.ann1.KVU3ZE/arahy.Tifrunner.gnm1.ann1.T45VHI	12	novel.1784/arahy.Tifrunner.gnm1.ann1.3URM83/arahy.Tifrunner.gnm1.ann1.29C4GT/arahy.Tifrunner.gnm1.ann1.K04HM7/arahy.Tifrunner.gnm1.ann1.FR9HZZ/novel.3995/arahy.Tifrunner.gnm1.ann1.9U6RFS/arahy.Tifrunner.gnm1.ann1.L35TDU/arahy.Tifrunner.gnm1.ann1.DF7IVU/arahy.Tifrunner.gnm1.ann1.HUX1YA/arahy.Tifrunner.gnm1.ann1.P7PTW7/arahy.Tifrunner.gnm1.ann1.51DFL0
BP	GO:0006357	regulation of transcription from RNA polymerase II promoter	3/871	39/15143	0.390796650062875	0.858189443538073	arahy.Tifrunner.gnm1.ann1.0C9QHL/arahy.Tifrunner.gnm1.ann1.4A53N1/arahy.Tifrunner.gnm1.ann1.H3LZVP	arahy.0C9QHL/arahy.4A53N1/arahy.H3LZVP	3	0		3	arahy.Tifrunner.gnm1.ann1.0C9QHL/arahy.Tifrunner.gnm1.ann1.4A53N1/arahy.Tifrunner.gnm1.ann1.H3LZVP
BP	GO:0033365	protein localization to organelle	4/871	56/15143	0.403643076061613	0.878279665902525	arahy.Tifrunner.gnm1.ann1.E4AJF3/arahy.Tifrunner.gnm1.ann1.I48YC4/arahy.Tifrunner.gnm1.ann1.DTT4AE/arahy.Tifrunner.gnm1.ann1.HCPJ2X	arahy.E4AJF3/arahy.I48YC4/arahy.DTT4AE/arahy.HCPJ2X	4	1	arahy.Tifrunner.gnm1.ann1.HCPJ2X	3	arahy.Tifrunner.gnm1.ann1.E4AJF3/arahy.Tifrunner.gnm1.ann1.I48YC4/arahy.Tifrunner.gnm1.ann1.DTT4AE
BP	GO:0006323	DNA packaging	3/871	40/15143	0.406570708046893	0.878279665902525	arahy.Tifrunner.gnm1.ann1.7T6UUP/arahy.Tifrunner.gnm1.ann1.BHNU0I/arahy.Tifrunner.gnm1.ann1.92UJ4W	arahy.7T6UUP/arahy.BHNU0I/arahy.92UJ4W	3	0		3	arahy.Tifrunner.gnm1.ann1.7T6UUP/arahy.Tifrunner.gnm1.ann1.BHNU0I/arahy.Tifrunner.gnm1.ann1.92UJ4W
BP	GO:0048518	positive regulation of biological process	3/871	40/15143	0.406570708046893	0.878279665902525	arahy.Tifrunner.gnm1.ann1.7M6WCL/arahy.Tifrunner.gnm1.ann1.0C9QHL/arahy.Tifrunner.gnm1.ann1.4A53N1	arahy.7M6WCL/arahy.0C9QHL/arahy.4A53N1	3	0		3	arahy.Tifrunner.gnm1.ann1.7M6WCL/arahy.Tifrunner.gnm1.ann1.0C9QHL/arahy.Tifrunner.gnm1.ann1.4A53N1
BP	GO:0044248	cellular catabolic process	17/871	274/15143	0.409217202462555	0.878279665902525	arahy.Tifrunner.gnm1.ann1.A70C4S/arahy.Tifrunner.gnm1.ann1.MU3IQ8/arahy.Tifrunner.gnm1.ann1.CBA0IH/arahy.Tifrunner.gnm1.ann1.340GL5/arahy.Tifrunner.gnm1.ann1.C5NHEB/arahy.Tifrunner.gnm1.ann1.7VB4VZ/arahy.Tifrunner.gnm1.ann1.SFIG2E/arahy.Tifrunner.gnm1.ann1.7M6WCL/arahy.Tifrunner.gnm1.ann1.6E02AJ/arahy.Tifrunner.gnm1.ann1.E901NL/arahy.Tifrunner.gnm1.ann1.9IV7G6/arahy.Tifrunner.gnm1.ann1.Y6I14R/ara…	arahy.A70C4S/arahy.MU3IQ8/arahy.CBA0IH/arahy.340GL5/arahy.C5NHEB/arahy.7VB4VZ/arahy.SFIG2E/arahy.7M6WCL/arahy.6E02AJ/arahy.E901NL/arahy.9IV7G6/arahy.Y6I14R/arahy.M1XV77/arahy.ARH0VQ/arahy.BX43B4/arahy.QID06X/arahy.JHU363	17	4	arahy.Tifrunner.gnm1.ann1.A70C4S/arahy.Tifrunner.gnm1.ann1.MU3IQ8/arahy.Tifrunner.gnm1.ann1.7VB4VZ/arahy.Tifrunner.gnm1.ann1.BX43B4	13	arahy.Tifrunner.gnm1.ann1.CBA0IH/arahy.Tifrunner.gnm1.ann1.340GL5/arahy.Tifrunner.gnm1.ann1.C5NHEB/arahy.Tifrunner.gnm1.ann1.SFIG2E/arahy.Tifrunner.gnm1.ann1.7M6WCL/arahy.Tifrunner.gnm1.ann1.6E02AJ/arahy.Tifrunner.gnm1.ann1.E901NL/arahy.Tifrunner.gnm1.ann1.9IV7G6/arahy.Tifrunner.gnm1.ann1.Y6I14R/arahy.Tifrunner.gnm1.ann1.M1XV77/arahy.Tifrunner.gnm1.ann1.ARH0VQ/arahy.Tifrunner.gnm1.ann1.QID06X/ara…
BP	GO:0006974	cellular response to DNA damage stimulus	11/871	173/15143	0.410486000078471	0.878279665902525	arahy.Tifrunner.gnm1.ann1.VEJL66/arahy.Tifrunner.gnm1.ann1.BQ8TF8/arahy.Tifrunner.gnm1.ann1.03ZR4A/novel.1808/novel.2713/novel.2290/arahy.Tifrunner.gnm1.ann1.5WGS6V/arahy.Tifrunner.gnm1.ann1.GWL1KB/arahy.Tifrunner.gnm1.ann1.8TE3EA/arahy.Tifrunner.gnm1.ann1.QTSH12/arahy.Tifrunner.gnm1.ann1.LHXL5N	arahy.VEJL66/arahy.BQ8TF8/arahy.03ZR4A/-/-/-/arahy.5WGS6V/arahy.GWL1KB/arahy.8TE3EA/arahy.QTSH12/arahy.LHXL5N	11	5	arahy.Tifrunner.gnm1.ann1.BQ8TF8/novel.2713/arahy.Tifrunner.gnm1.ann1.5WGS6V/arahy.Tifrunner.gnm1.ann1.QTSH12/arahy.Tifrunner.gnm1.ann1.LHXL5N	6	arahy.Tifrunner.gnm1.ann1.VEJL66/arahy.Tifrunner.gnm1.ann1.03ZR4A/novel.1808/novel.2290/arahy.Tifrunner.gnm1.ann1.GWL1KB/arahy.Tifrunner.gnm1.ann1.8TE3EA
BP	GO:0033554	cellular response to stress	11/871	173/15143	0.410486000078471	0.878279665902525	arahy.Tifrunner.gnm1.ann1.VEJL66/arahy.Tifrunner.gnm1.ann1.BQ8TF8/arahy.Tifrunner.gnm1.ann1.03ZR4A/novel.1808/novel.2713/novel.2290/arahy.Tifrunner.gnm1.ann1.5WGS6V/arahy.Tifrunner.gnm1.ann1.GWL1KB/arahy.Tifrunner.gnm1.ann1.8TE3EA/arahy.Tifrunner.gnm1.ann1.QTSH12/arahy.Tifrunner.gnm1.ann1.LHXL5N	arahy.VEJL66/arahy.BQ8TF8/arahy.03ZR4A/-/-/-/arahy.5WGS6V/arahy.GWL1KB/arahy.8TE3EA/arahy.QTSH12/arahy.LHXL5N	11	5	arahy.Tifrunner.gnm1.ann1.BQ8TF8/novel.2713/arahy.Tifrunner.gnm1.ann1.5WGS6V/arahy.Tifrunner.gnm1.ann1.QTSH12/arahy.Tifrunner.gnm1.ann1.LHXL5N	6	arahy.Tifrunner.gnm1.ann1.VEJL66/arahy.Tifrunner.gnm1.ann1.03ZR4A/novel.1808/novel.2290/arahy.Tifrunner.gnm1.ann1.GWL1KB/arahy.Tifrunner.gnm1.ann1.8TE3EA
BP	GO:0001522	pseudouridine synthesis	3/871	41/15143	0.422220698491628	0.878279665902525	arahy.Tifrunner.gnm1.ann1.88Q24L/arahy.Tifrunner.gnm1.ann1.3G44QY/arahy.Tifrunner.gnm1.ann1.A75B0U	arahy.88Q24L/arahy.3G44QY/arahy.A75B0U	3	1	arahy.Tifrunner.gnm1.ann1.A75B0U	2	arahy.Tifrunner.gnm1.ann1.88Q24L/arahy.Tifrunner.gnm1.ann1.3G44QY
BP	GO:0006333	chromatin assembly or disassembly	3/871	41/15143	0.422220698491628	0.878279665902525	arahy.Tifrunner.gnm1.ann1.7T6UUP/arahy.Tifrunner.gnm1.ann1.BHNU0I/arahy.Tifrunner.gnm1.ann1.92UJ4W	arahy.7T6UUP/arahy.BHNU0I/arahy.92UJ4W	3	0		3	arahy.Tifrunner.gnm1.ann1.7T6UUP/arahy.Tifrunner.gnm1.ann1.BHNU0I/arahy.Tifrunner.gnm1.ann1.92UJ4W
BP	GO:0043933	macromolecular complex subunit organization	9/871	141/15143	0.423270871901081	0.878279665902525	arahy.Tifrunner.gnm1.ann1.7T6UUP/arahy.Tifrunner.gnm1.ann1.JXQ8LX/arahy.Tifrunner.gnm1.ann1.BHNU0I/arahy.Tifrunner.gnm1.ann1.GK6DAA/arahy.Tifrunner.gnm1.ann1.28W6CD/arahy.Tifrunner.gnm1.ann1.92UJ4W/arahy.Tifrunner.gnm1.ann1.K8QLTQ/arahy.Tifrunner.gnm1.ann1.VV6UAW/arahy.Tifrunner.gnm1.ann1.322B5E	arahy.7T6UUP/arahy.JXQ8LX/arahy.BHNU0I/arahy.GK6DAA/arahy.28W6CD/arahy.92UJ4W/arahy.K8QLTQ/arahy.VV6UAW/arahy.322B5E	9	4	arahy.Tifrunner.gnm1.ann1.JXQ8LX/arahy.Tifrunner.gnm1.ann1.GK6DAA/arahy.Tifrunner.gnm1.ann1.K8QLTQ/arahy.Tifrunner.gnm1.ann1.VV6UAW	5	arahy.Tifrunner.gnm1.ann1.7T6UUP/arahy.Tifrunner.gnm1.ann1.BHNU0I/arahy.Tifrunner.gnm1.ann1.28W6CD/arahy.Tifrunner.gnm1.ann1.92UJ4W/arahy.Tifrunner.gnm1.ann1.322B5E
BP	GO:0017038	protein import	2/871	25/15143	0.425720686504578	0.878279665902525	arahy.Tifrunner.gnm1.ann1.I48YC4/arahy.Tifrunner.gnm1.ann1.ID57CI	arahy.I48YC4/arahy.ID57CI	2	0		2	arahy.Tifrunner.gnm1.ann1.I48YC4/arahy.Tifrunner.gnm1.ann1.ID57CI
BP	GO:0006366	transcription from RNA polymerase II promoter	5/871	75/15143	0.434137326462522	0.878279665902525	arahy.Tifrunner.gnm1.ann1.7GX23T/arahy.Tifrunner.gnm1.ann1.0C9QHL/arahy.Tifrunner.gnm1.ann1.4A53N1/arahy.Tifrunner.gnm1.ann1.H3LZVP/arahy.Tifrunner.gnm1.ann1.NH5DW8	arahy.7GX23T/arahy.0C9QHL/arahy.4A53N1/arahy.H3LZVP/arahy.NH5DW8	5	1	arahy.Tifrunner.gnm1.ann1.7GX23T	4	arahy.Tifrunner.gnm1.ann1.0C9QHL/arahy.Tifrunner.gnm1.ann1.4A53N1/arahy.Tifrunner.gnm1.ann1.H3LZVP/arahy.Tifrunner.gnm1.ann1.NH5DW8
BP	GO:0065004	protein-DNA complex assembly	3/871	42/15143	0.43772762833214	0.878279665902525	arahy.Tifrunner.gnm1.ann1.7T6UUP/arahy.Tifrunner.gnm1.ann1.BHNU0I/arahy.Tifrunner.gnm1.ann1.92UJ4W	arahy.7T6UUP/arahy.BHNU0I/arahy.92UJ4W	3	0		3	arahy.Tifrunner.gnm1.ann1.7T6UUP/arahy.Tifrunner.gnm1.ann1.BHNU0I/arahy.Tifrunner.gnm1.ann1.92UJ4W
BP	GO:0071824	protein-DNA complex subunit organization	3/871	42/15143	0.43772762833214	0.878279665902525	arahy.Tifrunner.gnm1.ann1.7T6UUP/arahy.Tifrunner.gnm1.ann1.BHNU0I/arahy.Tifrunner.gnm1.ann1.92UJ4W	arahy.7T6UUP/arahy.BHNU0I/arahy.92UJ4W	3	0		3	arahy.Tifrunner.gnm1.ann1.7T6UUP/arahy.Tifrunner.gnm1.ann1.BHNU0I/arahy.Tifrunner.gnm1.ann1.92UJ4W
BP	GO:0048583	regulation of response to stimulus	2/871	26/15143	0.445697507116657	0.878279665902525	arahy.Tifrunner.gnm1.ann1.RG5BSU/arahy.Tifrunner.gnm1.ann1.Z2MV1Y	arahy.RG5BSU/arahy.Z2MV1Y	2	0		2	arahy.Tifrunner.gnm1.ann1.RG5BSU/arahy.Tifrunner.gnm1.ann1.Z2MV1Y
BP	GO:0070085	glycosylation	6/871	93/15143	0.447006069676708	0.878279665902525	arahy.Tifrunner.gnm1.ann1.350PIT/arahy.Tifrunner.gnm1.ann1.T6IMA7/arahy.Tifrunner.gnm1.ann1.LG83KY/arahy.Tifrunner.gnm1.ann1.CN6NPZ/arahy.Tifrunner.gnm1.ann1.KG7SDJ/arahy.Tifrunner.gnm1.ann1.XB17NQ	arahy.350PIT/arahy.T6IMA7/arahy.LG83KY/arahy.CN6NPZ/arahy.KG7SDJ/arahy.XB17NQ	6	4	arahy.Tifrunner.gnm1.ann1.350PIT/arahy.Tifrunner.gnm1.ann1.T6IMA7/arahy.Tifrunner.gnm1.ann1.KG7SDJ/arahy.Tifrunner.gnm1.ann1.XB17NQ	2	arahy.Tifrunner.gnm1.ann1.LG83KY/arahy.Tifrunner.gnm1.ann1.CN6NPZ
BP	GO:0006814	sodium ion transport	1/871	10/15143	0.447095212285339	0.878279665902525	arahy.Tifrunner.gnm1.ann1.GM6TB3	arahy.GM6TB3	1	0		1	arahy.Tifrunner.gnm1.ann1.GM6TB3
BP	GO:0009314	response to radiation	1/871	10/15143	0.447095212285339	0.878279665902525	arahy.Tifrunner.gnm1.ann1.T2CQE4	arahy.T2CQE4	1	0		1	arahy.Tifrunner.gnm1.ann1.T2CQE4
BP	GO:0009416	response to light stimulus	1/871	10/15143	0.447095212285339	0.878279665902525	arahy.Tifrunner.gnm1.ann1.T2CQE4	arahy.T2CQE4	1	0		1	arahy.Tifrunner.gnm1.ann1.T2CQE4
BP	GO:0009581	detection of external stimulus	1/871	10/15143	0.447095212285339	0.878279665902525	arahy.Tifrunner.gnm1.ann1.T2CQE4	arahy.T2CQE4	1	0		1	arahy.Tifrunner.gnm1.ann1.T2CQE4
BP	GO:0009582	detection of abiotic stimulus	1/871	10/15143	0.447095212285339	0.878279665902525	arahy.Tifrunner.gnm1.ann1.T2CQE4	arahy.T2CQE4	1	0		1	arahy.Tifrunner.gnm1.ann1.T2CQE4
BP	GO:0009583	detection of light stimulus	1/871	10/15143	0.447095212285339	0.878279665902525	arahy.Tifrunner.gnm1.ann1.T2CQE4	arahy.T2CQE4	1	0		1	arahy.Tifrunner.gnm1.ann1.T2CQE4
BP	GO:0009584	detection of visible light	1/871	10/15143	0.447095212285339	0.878279665902525	arahy.Tifrunner.gnm1.ann1.T2CQE4	arahy.T2CQE4	1	0		1	arahy.Tifrunner.gnm1.ann1.T2CQE4
BP	GO:0018298	protein-chromophore linkage	1/871	10/15143	0.447095212285339	0.878279665902525	arahy.Tifrunner.gnm1.ann1.T2CQE4	arahy.T2CQE4	1	0		1	arahy.Tifrunner.gnm1.ann1.T2CQE4
BP	GO:0051606	detection of stimulus	1/871	10/15143	0.447095212285339	0.878279665902525	arahy.Tifrunner.gnm1.ann1.T2CQE4	arahy.T2CQE4	1	0		1	arahy.Tifrunner.gnm1.ann1.T2CQE4
BP	GO:0003333	amino acid transmembrane transport	3/871	43/15143	0.453074005329756	0.878279665902525	novel.658/arahy.Tifrunner.gnm1.ann1.LPB8X1/arahy.Tifrunner.gnm1.ann1.7UA4HL	-/arahy.LPB8X1/arahy.7UA4HL	3	1	novel.658	2	arahy.Tifrunner.gnm1.ann1.LPB8X1/arahy.Tifrunner.gnm1.ann1.7UA4HL
BP	GO:0006865	amino acid transport	3/871	43/15143	0.453074005329756	0.878279665902525	novel.658/arahy.Tifrunner.gnm1.ann1.LPB8X1/arahy.Tifrunner.gnm1.ann1.7UA4HL	-/arahy.LPB8X1/arahy.7UA4HL	3	1	novel.658	2	arahy.Tifrunner.gnm1.ann1.LPB8X1/arahy.Tifrunner.gnm1.ann1.7UA4HL
BP	GO:0098656	anion transmembrane transport	3/871	43/15143	0.453074005329756	0.878279665902525	novel.658/arahy.Tifrunner.gnm1.ann1.LPB8X1/arahy.Tifrunner.gnm1.ann1.7UA4HL	-/arahy.LPB8X1/arahy.7UA4HL	3	1	novel.658	2	arahy.Tifrunner.gnm1.ann1.LPB8X1/arahy.Tifrunner.gnm1.ann1.7UA4HL
BP	GO:1903825	organic acid transmembrane transport	3/871	43/15143	0.453074005329756	0.878279665902525	novel.658/arahy.Tifrunner.gnm1.ann1.LPB8X1/arahy.Tifrunner.gnm1.ann1.7UA4HL	-/arahy.LPB8X1/arahy.7UA4HL	3	1	novel.658	2	arahy.Tifrunner.gnm1.ann1.LPB8X1/arahy.Tifrunner.gnm1.ann1.7UA4HL
BP	GO:1905039	carboxylic acid transmembrane transport	3/871	43/15143	0.453074005329756	0.878279665902525	novel.658/arahy.Tifrunner.gnm1.ann1.LPB8X1/arahy.Tifrunner.gnm1.ann1.7UA4HL	-/arahy.LPB8X1/arahy.7UA4HL	3	1	novel.658	2	arahy.Tifrunner.gnm1.ann1.LPB8X1/arahy.Tifrunner.gnm1.ann1.7UA4HL
BP	GO:0071554	cell wall organization or biogenesis	10/871	163/15143	0.463608121262015	0.878279665902525	arahy.Tifrunner.gnm1.ann1.9U7L2M/arahy.Tifrunner.gnm1.ann1.YH0B1H/arahy.Tifrunner.gnm1.ann1.CBA0IH/arahy.Tifrunner.gnm1.ann1.7VB4VZ/arahy.Tifrunner.gnm1.ann1.LA1S8R/arahy.Tifrunner.gnm1.ann1.42QIIL/arahy.Tifrunner.gnm1.ann1.0DQ0A3/arahy.Tifrunner.gnm1.ann1.T9QV62/arahy.Tifrunner.gnm1.ann1.HB635G/arahy.Tifrunner.gnm1.ann1.HLP03A	arahy.9U7L2M/arahy.YH0B1H/arahy.CBA0IH/arahy.7VB4VZ/arahy.LA1S8R/arahy.42QIIL/arahy.0DQ0A3/arahy.T9QV62/arahy.HB635G/arahy.HLP03A	10	5	arahy.Tifrunner.gnm1.ann1.9U7L2M/arahy.Tifrunner.gnm1.ann1.7VB4VZ/arahy.Tifrunner.gnm1.ann1.LA1S8R/arahy.Tifrunner.gnm1.ann1.42QIIL/arahy.Tifrunner.gnm1.ann1.T9QV62	5	arahy.Tifrunner.gnm1.ann1.YH0B1H/arahy.Tifrunner.gnm1.ann1.CBA0IH/arahy.Tifrunner.gnm1.ann1.0DQ0A3/arahy.Tifrunner.gnm1.ann1.HB635G/arahy.Tifrunner.gnm1.ann1.HLP03A
BP	GO:0006260	DNA replication	7/871	112/15143	0.466620557242466	0.878279665902525	arahy.Tifrunner.gnm1.ann1.1IE4J6/arahy.Tifrunner.gnm1.ann1.S9CZ9A/arahy.Tifrunner.gnm1.ann1.IM3547/arahy.Tifrunner.gnm1.ann1.WH7KDQ/arahy.Tifrunner.gnm1.ann1.SID920/arahy.Tifrunner.gnm1.ann1.HJZ3ZC/arahy.Tifrunner.gnm1.ann1.HBQ3NA	arahy.1IE4J6/arahy.S9CZ9A/arahy.IM3547/arahy.WH7KDQ/arahy.SID920/arahy.HJZ3ZC/arahy.HBQ3NA	7	3	arahy.Tifrunner.gnm1.ann1.1IE4J6/arahy.Tifrunner.gnm1.ann1.HJZ3ZC/arahy.Tifrunner.gnm1.ann1.HBQ3NA	4	arahy.Tifrunner.gnm1.ann1.S9CZ9A/arahy.Tifrunner.gnm1.ann1.IM3547/arahy.Tifrunner.gnm1.ann1.WH7KDQ/arahy.Tifrunner.gnm1.ann1.SID920
BP	GO:0034655	nucleobase-containing compound catabolic process	3/871	44/15143	0.468243791163213	0.878279665902525	arahy.Tifrunner.gnm1.ann1.E901NL/arahy.Tifrunner.gnm1.ann1.ARH0VQ/arahy.Tifrunner.gnm1.ann1.QID06X	arahy.E901NL/arahy.ARH0VQ/arahy.QID06X	3	0		3	arahy.Tifrunner.gnm1.ann1.E901NL/arahy.Tifrunner.gnm1.ann1.ARH0VQ/arahy.Tifrunner.gnm1.ann1.QID06X
BP	GO:0006732	coenzyme metabolic process	11/871	181/15143	0.469984409687589	0.878279665902525	arahy.Tifrunner.gnm1.ann1.5JT6XN/arahy.Tifrunner.gnm1.ann1.J55WMV/arahy.Tifrunner.gnm1.ann1.EJ0ZDQ/arahy.Tifrunner.gnm1.ann1.RH103U/arahy.Tifrunner.gnm1.ann1.U60PIC/arahy.Tifrunner.gnm1.ann1.9U2L6D/arahy.Tifrunner.gnm1.ann1.59GG00/arahy.Tifrunner.gnm1.ann1.XY3TEF/arahy.Tifrunner.gnm1.ann1.85QD0P/arahy.Tifrunner.gnm1.ann1.05E95R/arahy.Tifrunner.gnm1.ann1.GMWI1E	arahy.5JT6XN/arahy.J55WMV/arahy.EJ0ZDQ/arahy.RH103U/arahy.U60PIC/arahy.9U2L6D/arahy.59GG00/arahy.XY3TEF/arahy.85QD0P/arahy.05E95R/arahy.GMWI1E	11	3	arahy.Tifrunner.gnm1.ann1.J55WMV/arahy.Tifrunner.gnm1.ann1.59GG00/arahy.Tifrunner.gnm1.ann1.05E95R	8	arahy.Tifrunner.gnm1.ann1.5JT6XN/arahy.Tifrunner.gnm1.ann1.EJ0ZDQ/arahy.Tifrunner.gnm1.ann1.RH103U/arahy.Tifrunner.gnm1.ann1.U60PIC/arahy.Tifrunner.gnm1.ann1.9U2L6D/arahy.Tifrunner.gnm1.ann1.XY3TEF/arahy.Tifrunner.gnm1.ann1.85QD0P/arahy.Tifrunner.gnm1.ann1.GMWI1E
BP	GO:0000723	telomere maintenance	1/871	11/15143	0.478918384828752	0.878279665902525	novel.2290	-	1	0		1	novel.2290
BP	GO:0006595	polyamine metabolic process	1/871	11/15143	0.478918384828752	0.878279665902525	arahy.Tifrunner.gnm1.ann1.6286TX	arahy.6286TX	1	0		1	arahy.Tifrunner.gnm1.ann1.6286TX
BP	GO:0006596	polyamine biosynthetic process	1/871	11/15143	0.478918384828752	0.878279665902525	arahy.Tifrunner.gnm1.ann1.6286TX	arahy.6286TX	1	0		1	arahy.Tifrunner.gnm1.ann1.6286TX
BP	GO:0007020	microtubule nucleation	1/871	11/15143	0.478918384828752	0.878279665902525	arahy.Tifrunner.gnm1.ann1.JXQ8LX	arahy.JXQ8LX	1	1	arahy.Tifrunner.gnm1.ann1.JXQ8LX	0
BP	GO:0015696	ammonium transport	1/871	11/15143	0.478918384828752	0.878279665902525	arahy.Tifrunner.gnm1.ann1.J4PCYS	arahy.J4PCYS	1	0		1	arahy.Tifrunner.gnm1.ann1.J4PCYS
BP	GO:0031109	microtubule polymerization or depolymerization	1/871	11/15143	0.478918384828752	0.878279665902525	arahy.Tifrunner.gnm1.ann1.JXQ8LX	arahy.JXQ8LX	1	1	arahy.Tifrunner.gnm1.ann1.JXQ8LX	0
BP	GO:0032200	telomere organization	1/871	11/15143	0.478918384828752	0.878279665902525	novel.2290	-	1	0		1	novel.2290
BP	GO:0046785	microtubule polymerization	1/871	11/15143	0.478918384828752	0.878279665902525	arahy.Tifrunner.gnm1.ann1.JXQ8LX	arahy.JXQ8LX	1	1	arahy.Tifrunner.gnm1.ann1.JXQ8LX	0
BP	GO:0051205	protein insertion into membrane	1/871	11/15143	0.478918384828752	0.878279665902525	arahy.Tifrunner.gnm1.ann1.B3BVJM	arahy.B3BVJM	1	0		1	arahy.Tifrunner.gnm1.ann1.B3BVJM
BP	GO:0060249	anatomical structure homeostasis	1/871	11/15143	0.478918384828752	0.878279665902525	novel.2290	-	1	0		1	novel.2290
BP	GO:0097164	ammonium ion metabolic process	1/871	11/15143	0.478918384828752	0.878279665902525	arahy.Tifrunner.gnm1.ann1.6286TX	arahy.6286TX	1	0		1	arahy.Tifrunner.gnm1.ann1.6286TX
BP	GO:0046907	intracellular transport	13/871	217/15143	0.480891008826008	0.878279665902525	novel.1784/arahy.Tifrunner.gnm1.ann1.E4AJF3/arahy.Tifrunner.gnm1.ann1.NX1HSL/arahy.Tifrunner.gnm1.ann1.I48YC4/arahy.Tifrunner.gnm1.ann1.K04HM7/arahy.Tifrunner.gnm1.ann1.N0BIWD/arahy.Tifrunner.gnm1.ann1.9U6RFS/arahy.Tifrunner.gnm1.ann1.DTT4AE/arahy.Tifrunner.gnm1.ann1.R9K5QN/arahy.Tifrunner.gnm1.ann1.LZJ3ZW/arahy.Tifrunner.gnm1.ann1.HCPJ2X/arahy.Tifrunner.gnm1.ann1.HUX1YA/arahy.Tifrunner.gnm1.ann1…	-/arahy.E4AJF3/arahy.NX1HSL/arahy.I48YC4/arahy.K04HM7/arahy.N0BIWD/arahy.9U6RFS/arahy.DTT4AE/arahy.R9K5QN/arahy.LZJ3ZW/arahy.HCPJ2X/arahy.HUX1YA/arahy.51DFL0	13	2	arahy.Tifrunner.gnm1.ann1.R9K5QN/arahy.Tifrunner.gnm1.ann1.HCPJ2X	11	novel.1784/arahy.Tifrunner.gnm1.ann1.E4AJF3/arahy.Tifrunner.gnm1.ann1.NX1HSL/arahy.Tifrunner.gnm1.ann1.I48YC4/arahy.Tifrunner.gnm1.ann1.K04HM7/arahy.Tifrunner.gnm1.ann1.N0BIWD/arahy.Tifrunner.gnm1.ann1.9U6RFS/arahy.Tifrunner.gnm1.ann1.DTT4AE/arahy.Tifrunner.gnm1.ann1.LZJ3ZW/arahy.Tifrunner.gnm1.ann1.HUX1YA/arahy.Tifrunner.gnm1.ann1.51DFL0
BP	GO:0051649	establishment of localization in cell	13/871	217/15143	0.480891008826008	0.878279665902525	novel.1784/arahy.Tifrunner.gnm1.ann1.E4AJF3/arahy.Tifrunner.gnm1.ann1.NX1HSL/arahy.Tifrunner.gnm1.ann1.I48YC4/arahy.Tifrunner.gnm1.ann1.K04HM7/arahy.Tifrunner.gnm1.ann1.N0BIWD/arahy.Tifrunner.gnm1.ann1.9U6RFS/arahy.Tifrunner.gnm1.ann1.DTT4AE/arahy.Tifrunner.gnm1.ann1.R9K5QN/arahy.Tifrunner.gnm1.ann1.LZJ3ZW/arahy.Tifrunner.gnm1.ann1.HCPJ2X/arahy.Tifrunner.gnm1.ann1.HUX1YA/arahy.Tifrunner.gnm1.ann1…	-/arahy.E4AJF3/arahy.NX1HSL/arahy.I48YC4/arahy.K04HM7/arahy.N0BIWD/arahy.9U6RFS/arahy.DTT4AE/arahy.R9K5QN/arahy.LZJ3ZW/arahy.HCPJ2X/arahy.HUX1YA/arahy.51DFL0	13	2	arahy.Tifrunner.gnm1.ann1.R9K5QN/arahy.Tifrunner.gnm1.ann1.HCPJ2X	11	novel.1784/arahy.Tifrunner.gnm1.ann1.E4AJF3/arahy.Tifrunner.gnm1.ann1.NX1HSL/arahy.Tifrunner.gnm1.ann1.I48YC4/arahy.Tifrunner.gnm1.ann1.K04HM7/arahy.Tifrunner.gnm1.ann1.N0BIWD/arahy.Tifrunner.gnm1.ann1.9U6RFS/arahy.Tifrunner.gnm1.ann1.DTT4AE/arahy.Tifrunner.gnm1.ann1.LZJ3ZW/arahy.Tifrunner.gnm1.ann1.HUX1YA/arahy.Tifrunner.gnm1.ann1.51DFL0
BP	GO:0045229	external encapsulating structure organization	8/871	131/15143	0.483088190945955	0.878279665902525	arahy.Tifrunner.gnm1.ann1.9U7L2M/arahy.Tifrunner.gnm1.ann1.YH0B1H/arahy.Tifrunner.gnm1.ann1.LA1S8R/arahy.Tifrunner.gnm1.ann1.42QIIL/arahy.Tifrunner.gnm1.ann1.0DQ0A3/arahy.Tifrunner.gnm1.ann1.T9QV62/arahy.Tifrunner.gnm1.ann1.HB635G/arahy.Tifrunner.gnm1.ann1.HLP03A	arahy.9U7L2M/arahy.YH0B1H/arahy.LA1S8R/arahy.42QIIL/arahy.0DQ0A3/arahy.T9QV62/arahy.HB635G/arahy.HLP03A	8	4	arahy.Tifrunner.gnm1.ann1.9U7L2M/arahy.Tifrunner.gnm1.ann1.LA1S8R/arahy.Tifrunner.gnm1.ann1.42QIIL/arahy.Tifrunner.gnm1.ann1.T9QV62	4	arahy.Tifrunner.gnm1.ann1.YH0B1H/arahy.Tifrunner.gnm1.ann1.0DQ0A3/arahy.Tifrunner.gnm1.ann1.HB635G/arahy.Tifrunner.gnm1.ann1.HLP03A
BP	GO:0071555	cell wall organization	8/871	131/15143	0.483088190945955	0.878279665902525	arahy.Tifrunner.gnm1.ann1.9U7L2M/arahy.Tifrunner.gnm1.ann1.YH0B1H/arahy.Tifrunner.gnm1.ann1.LA1S8R/arahy.Tifrunner.gnm1.ann1.42QIIL/arahy.Tifrunner.gnm1.ann1.0DQ0A3/arahy.Tifrunner.gnm1.ann1.T9QV62/arahy.Tifrunner.gnm1.ann1.HB635G/arahy.Tifrunner.gnm1.ann1.HLP03A	arahy.9U7L2M/arahy.YH0B1H/arahy.LA1S8R/arahy.42QIIL/arahy.0DQ0A3/arahy.T9QV62/arahy.HB635G/arahy.HLP03A	8	4	arahy.Tifrunner.gnm1.ann1.9U7L2M/arahy.Tifrunner.gnm1.ann1.LA1S8R/arahy.Tifrunner.gnm1.ann1.42QIIL/arahy.Tifrunner.gnm1.ann1.T9QV62	4	arahy.Tifrunner.gnm1.ann1.YH0B1H/arahy.Tifrunner.gnm1.ann1.0DQ0A3/arahy.Tifrunner.gnm1.ann1.HB635G/arahy.Tifrunner.gnm1.ann1.HLP03A
BP	GO:0006006	glucose metabolic process	2/871	28/15143	0.484444811426069	0.878279665902525	arahy.Tifrunner.gnm1.ann1.6MS3W4/arahy.Tifrunner.gnm1.ann1.RAR9LN	arahy.6MS3W4/arahy.RAR9LN	2	0		2	arahy.Tifrunner.gnm1.ann1.6MS3W4/arahy.Tifrunner.gnm1.ann1.RAR9LN
BP	GO:0006400	tRNA modification	2/871	28/15143	0.484444811426069	0.878279665902525	arahy.Tifrunner.gnm1.ann1.FV4QAS/arahy.Tifrunner.gnm1.ann1.2V06JV	arahy.FV4QAS/arahy.2V06JV	2	1	arahy.Tifrunner.gnm1.ann1.2V06JV	1	arahy.Tifrunner.gnm1.ann1.FV4QAS
BP	GO:0031123	RNA 3'-end processing	2/871	28/15143	0.484444811426069	0.878279665902525	arahy.Tifrunner.gnm1.ann1.UM9WQL/arahy.Tifrunner.gnm1.ann1.N3S6I2	arahy.UM9WQL/arahy.N3S6I2	2	0		2	arahy.Tifrunner.gnm1.ann1.UM9WQL/arahy.Tifrunner.gnm1.ann1.N3S6I2
BP	GO:0007017	microtubule-based process	11/871	183/15143	0.484733586099208	0.878279665902525	novel.1795/arahy.Tifrunner.gnm1.ann1.JXQ8LX/arahy.Tifrunner.gnm1.ann1.4W0AQG/arahy.Tifrunner.gnm1.ann1.4V7EDQ/arahy.Tifrunner.gnm1.ann1.M6RMKN/arahy.Tifrunner.gnm1.ann1.T6I3L8/arahy.Tifrunner.gnm1.ann1.JQ4NV0/arahy.Tifrunner.gnm1.ann1.W3EIHW/arahy.Tifrunner.gnm1.ann1.71GTDD/novel.2125/arahy.Tifrunner.gnm1.ann1.ZRIJ0L	-/arahy.JXQ8LX/arahy.4W0AQG/arahy.4V7EDQ/arahy.M6RMKN/arahy.T6I3L8/arahy.JQ4NV0/arahy.W3EIHW/arahy.71GTDD/-/arahy.ZRIJ0L	11	3	arahy.Tifrunner.gnm1.ann1.JXQ8LX/arahy.Tifrunner.gnm1.ann1.4V7EDQ/arahy.Tifrunner.gnm1.ann1.ZRIJ0L	8	novel.1795/arahy.Tifrunner.gnm1.ann1.4W0AQG/arahy.Tifrunner.gnm1.ann1.M6RMKN/arahy.Tifrunner.gnm1.ann1.T6I3L8/arahy.Tifrunner.gnm1.ann1.JQ4NV0/arahy.Tifrunner.gnm1.ann1.W3EIHW/arahy.Tifrunner.gnm1.ann1.71GTDD/novel.2125
BP	GO:0045454	cell redox homeostasis	11/871	183/15143	0.484733586099208	0.878279665902525	arahy.Tifrunner.gnm1.ann1.2R4S5U/arahy.Tifrunner.gnm1.ann1.CSNE3R/arahy.Tifrunner.gnm1.ann1.18IZSC/arahy.Tifrunner.gnm1.ann1.GF35LS/novel.4441/arahy.Tifrunner.gnm1.ann1.25IQBC/arahy.Tifrunner.gnm1.ann1.FJ1N0Z/novel.3424/novel.4313/arahy.Tifrunner.gnm1.ann1.36HDXC/arahy.Tifrunner.gnm1.ann1.H6DD6M	arahy.2R4S5U/arahy.CSNE3R/arahy.18IZSC/arahy.GF35LS/-/arahy.25IQBC/arahy.FJ1N0Z/-/-/arahy.36HDXC/arahy.H6DD6M	11	4	arahy.Tifrunner.gnm1.ann1.CSNE3R/novel.4441/arahy.Tifrunner.gnm1.ann1.FJ1N0Z/novel.3424	7	arahy.Tifrunner.gnm1.ann1.2R4S5U/arahy.Tifrunner.gnm1.ann1.18IZSC/arahy.Tifrunner.gnm1.ann1.GF35LS/arahy.Tifrunner.gnm1.ann1.25IQBC/novel.4313/arahy.Tifrunner.gnm1.ann1.36HDXC/arahy.Tifrunner.gnm1.ann1.H6DD6M
BP	GO:0042592	homeostatic process	12/871	202/15143	0.496783223526231	0.887482588278132	arahy.Tifrunner.gnm1.ann1.2R4S5U/arahy.Tifrunner.gnm1.ann1.CSNE3R/arahy.Tifrunner.gnm1.ann1.18IZSC/novel.2290/arahy.Tifrunner.gnm1.ann1.GF35LS/novel.4441/arahy.Tifrunner.gnm1.ann1.25IQBC/arahy.Tifrunner.gnm1.ann1.FJ1N0Z/novel.3424/novel.4313/arahy.Tifrunner.gnm1.ann1.36HDXC/arahy.Tifrunner.gnm1.ann1.H6DD6M	arahy.2R4S5U/arahy.CSNE3R/arahy.18IZSC/-/arahy.GF35LS/-/arahy.25IQBC/arahy.FJ1N0Z/-/-/arahy.36HDXC/arahy.H6DD6M	12	4	arahy.Tifrunner.gnm1.ann1.CSNE3R/novel.4441/arahy.Tifrunner.gnm1.ann1.FJ1N0Z/novel.3424	8	arahy.Tifrunner.gnm1.ann1.2R4S5U/arahy.Tifrunner.gnm1.ann1.18IZSC/novel.2290/arahy.Tifrunner.gnm1.ann1.GF35LS/arahy.Tifrunner.gnm1.ann1.25IQBC/novel.4313/arahy.Tifrunner.gnm1.ann1.36HDXC/arahy.Tifrunner.gnm1.ann1.H6DD6M
BP	GO:0051641	cellular localization	14/871	237/15143	0.498606070955243	0.887482588278132	novel.1784/arahy.Tifrunner.gnm1.ann1.E4AJF3/arahy.Tifrunner.gnm1.ann1.NX1HSL/arahy.Tifrunner.gnm1.ann1.I48YC4/arahy.Tifrunner.gnm1.ann1.K04HM7/arahy.Tifrunner.gnm1.ann1.N0BIWD/arahy.Tifrunner.gnm1.ann1.9U6RFS/arahy.Tifrunner.gnm1.ann1.DTT4AE/arahy.Tifrunner.gnm1.ann1.R9K5QN/arahy.Tifrunner.gnm1.ann1.LZJ3ZW/arahy.Tifrunner.gnm1.ann1.HCPJ2X/arahy.Tifrunner.gnm1.ann1.HUX1YA/arahy.Tifrunner.gnm1.ann1…	-/arahy.E4AJF3/arahy.NX1HSL/arahy.I48YC4/arahy.K04HM7/arahy.N0BIWD/arahy.9U6RFS/arahy.DTT4AE/arahy.R9K5QN/arahy.LZJ3ZW/arahy.HCPJ2X/arahy.HUX1YA/arahy.51DFL0/arahy.B3BVJM	14	2	arahy.Tifrunner.gnm1.ann1.R9K5QN/arahy.Tifrunner.gnm1.ann1.HCPJ2X	12	novel.1784/arahy.Tifrunner.gnm1.ann1.E4AJF3/arahy.Tifrunner.gnm1.ann1.NX1HSL/arahy.Tifrunner.gnm1.ann1.I48YC4/arahy.Tifrunner.gnm1.ann1.K04HM7/arahy.Tifrunner.gnm1.ann1.N0BIWD/arahy.Tifrunner.gnm1.ann1.9U6RFS/arahy.Tifrunner.gnm1.ann1.DTT4AE/arahy.Tifrunner.gnm1.ann1.LZJ3ZW/arahy.Tifrunner.gnm1.ann1.HUX1YA/arahy.Tifrunner.gnm1.ann1.51DFL0/arahy.Tifrunner.gnm1.ann1.B3BVJM
BP	GO:0033865	nucleoside bisphosphate metabolic process	2/871	29/15143	0.503177668316894	0.887482588278132	arahy.Tifrunner.gnm1.ann1.5JT6XN/arahy.Tifrunner.gnm1.ann1.JUAY6G	arahy.5JT6XN/arahy.JUAY6G	2	1	arahy.Tifrunner.gnm1.ann1.JUAY6G	1	arahy.Tifrunner.gnm1.ann1.5JT6XN
BP	GO:0033875	ribonucleoside bisphosphate metabolic process	2/871	29/15143	0.503177668316894	0.887482588278132	arahy.Tifrunner.gnm1.ann1.5JT6XN/arahy.Tifrunner.gnm1.ann1.JUAY6G	arahy.5JT6XN/arahy.JUAY6G	2	1	arahy.Tifrunner.gnm1.ann1.JUAY6G	1	arahy.Tifrunner.gnm1.ann1.5JT6XN
BP	GO:0034032	purine nucleoside bisphosphate metabolic process	2/871	29/15143	0.503177668316894	0.887482588278132	arahy.Tifrunner.gnm1.ann1.5JT6XN/arahy.Tifrunner.gnm1.ann1.JUAY6G	arahy.5JT6XN/arahy.JUAY6G	2	1	arahy.Tifrunner.gnm1.ann1.JUAY6G	1	arahy.Tifrunner.gnm1.ann1.5JT6XN
BP	GO:0044283	small molecule biosynthetic process	14/871	238/15143	0.505060264904258	0.887482588278132	novel.2659/arahy.Tifrunner.gnm1.ann1.RWV13Y/arahy.Tifrunner.gnm1.ann1.VD0ABX/arahy.Tifrunner.gnm1.ann1.JYC8LX/arahy.Tifrunner.gnm1.ann1.Y8ZHMJ/arahy.Tifrunner.gnm1.ann1.70V125/arahy.Tifrunner.gnm1.ann1.E4EMQ7/arahy.Tifrunner.gnm1.ann1.23HYFJ/arahy.Tifrunner.gnm1.ann1.9U2L6D/arahy.Tifrunner.gnm1.ann1.A863J5/arahy.Tifrunner.gnm1.ann1.LPXF14/arahy.Tifrunner.gnm1.ann1.PFE7S7/arahy.Tifrunner.gnm1.ann1…	-/arahy.RWV13Y/arahy.VD0ABX/arahy.JYC8LX/arahy.Y8ZHMJ/arahy.70V125/arahy.E4EMQ7/arahy.23HYFJ/arahy.9U2L6D/arahy.A863J5/arahy.LPXF14/arahy.PFE7S7/arahy.1Y4ZQN/arahy.J66FTP	14	4	arahy.Tifrunner.gnm1.ann1.23HYFJ/arahy.Tifrunner.gnm1.ann1.PFE7S7/arahy.Tifrunner.gnm1.ann1.1Y4ZQN/arahy.Tifrunner.gnm1.ann1.J66FTP	10	novel.2659/arahy.Tifrunner.gnm1.ann1.RWV13Y/arahy.Tifrunner.gnm1.ann1.VD0ABX/arahy.Tifrunner.gnm1.ann1.JYC8LX/arahy.Tifrunner.gnm1.ann1.Y8ZHMJ/arahy.Tifrunner.gnm1.ann1.70V125/arahy.Tifrunner.gnm1.ann1.E4EMQ7/arahy.Tifrunner.gnm1.ann1.9U2L6D/arahy.Tifrunner.gnm1.ann1.A863J5/arahy.Tifrunner.gnm1.ann1.LPXF14
BP	GO:0006606	protein import into nucleus	1/871	12/15143	0.508911914224348	0.887482588278132	arahy.Tifrunner.gnm1.ann1.I48YC4	arahy.I48YC4	1	0		1	arahy.Tifrunner.gnm1.ann1.I48YC4
BP	GO:0034504	protein localization to nucleus	1/871	12/15143	0.508911914224348	0.887482588278132	arahy.Tifrunner.gnm1.ann1.I48YC4	arahy.I48YC4	1	0		1	arahy.Tifrunner.gnm1.ann1.I48YC4
BP	GO:0044744	protein targeting to nucleus	1/871	12/15143	0.508911914224348	0.887482588278132	arahy.Tifrunner.gnm1.ann1.I48YC4	arahy.I48YC4	1	0		1	arahy.Tifrunner.gnm1.ann1.I48YC4
BP	GO:0051170	nuclear import	1/871	12/15143	0.508911914224348	0.887482588278132	arahy.Tifrunner.gnm1.ann1.I48YC4	arahy.I48YC4	1	0		1	arahy.Tifrunner.gnm1.ann1.I48YC4
BP	GO:1902593	single-organism nuclear import	1/871	12/15143	0.508911914224348	0.887482588278132	arahy.Tifrunner.gnm1.ann1.I48YC4	arahy.I48YC4	1	0		1	arahy.Tifrunner.gnm1.ann1.I48YC4
BP	GO:0009108	coenzyme biosynthetic process	5/871	82/15143	0.51269795347177	0.887482588278132	arahy.Tifrunner.gnm1.ann1.5JT6XN/arahy.Tifrunner.gnm1.ann1.J55WMV/arahy.Tifrunner.gnm1.ann1.U60PIC/arahy.Tifrunner.gnm1.ann1.9U2L6D/arahy.Tifrunner.gnm1.ann1.XY3TEF	arahy.5JT6XN/arahy.J55WMV/arahy.U60PIC/arahy.9U2L6D/arahy.XY3TEF	5	1	arahy.Tifrunner.gnm1.ann1.J55WMV	4	arahy.Tifrunner.gnm1.ann1.5JT6XN/arahy.Tifrunner.gnm1.ann1.U60PIC/arahy.Tifrunner.gnm1.ann1.9U2L6D/arahy.Tifrunner.gnm1.ann1.XY3TEF
BP	GO:0051276	chromosome organization	9/871	152/15143	0.513465916830881	0.887482588278132	arahy.Tifrunner.gnm1.ann1.380C72/arahy.Tifrunner.gnm1.ann1.IIX4FM/arahy.Tifrunner.gnm1.ann1.7T6UUP/novel.2290/arahy.Tifrunner.gnm1.ann1.PZ05LS/arahy.Tifrunner.gnm1.ann1.BHNU0I/arahy.Tifrunner.gnm1.ann1.93YPU9/arahy.Tifrunner.gnm1.ann1.92UJ4W/arahy.Tifrunner.gnm1.ann1.3FCU7M	arahy.380C72/arahy.IIX4FM/arahy.7T6UUP/-/arahy.PZ05LS/arahy.BHNU0I/arahy.93YPU9/arahy.92UJ4W/arahy.3FCU7M	9	1	arahy.Tifrunner.gnm1.ann1.IIX4FM	8	arahy.Tifrunner.gnm1.ann1.380C72/arahy.Tifrunner.gnm1.ann1.7T6UUP/novel.2290/arahy.Tifrunner.gnm1.ann1.PZ05LS/arahy.Tifrunner.gnm1.ann1.BHNU0I/arahy.Tifrunner.gnm1.ann1.93YPU9/arahy.Tifrunner.gnm1.ann1.92UJ4W/arahy.Tifrunner.gnm1.ann1.3FCU7M
BP	GO:0006457	protein folding	10/871	170/15143	0.517503646323229	0.887482588278132	arahy.Tifrunner.gnm1.ann1.8T2R0M/arahy.Tifrunner.gnm1.ann1.L23YUH/arahy.Tifrunner.gnm1.ann1.K67LMX/arahy.Tifrunner.gnm1.ann1.6T6X8W/arahy.Tifrunner.gnm1.ann1.HU2JKE/arahy.Tifrunner.gnm1.ann1.A4UTJD/arahy.Tifrunner.gnm1.ann1.HEPJ9B/arahy.Tifrunner.gnm1.ann1.05Z6FK/arahy.Tifrunner.gnm1.ann1.V7DYZ1/arahy.Tifrunner.gnm1.ann1.UMKY0Z	arahy.8T2R0M/arahy.L23YUH/arahy.K67LMX/arahy.6T6X8W/arahy.HU2JKE/arahy.A4UTJD/arahy.HEPJ9B/arahy.05Z6FK/arahy.V7DYZ1/arahy.UMKY0Z	10	4	arahy.Tifrunner.gnm1.ann1.L23YUH/arahy.Tifrunner.gnm1.ann1.6T6X8W/arahy.Tifrunner.gnm1.ann1.V7DYZ1/arahy.Tifrunner.gnm1.ann1.UMKY0Z	6	arahy.Tifrunner.gnm1.ann1.8T2R0M/arahy.Tifrunner.gnm1.ann1.K67LMX/arahy.Tifrunner.gnm1.ann1.HU2JKE/arahy.Tifrunner.gnm1.ann1.A4UTJD/arahy.Tifrunner.gnm1.ann1.HEPJ9B/arahy.Tifrunner.gnm1.ann1.05Z6FK
BP	GO:0000288	nuclear-transcribed mRNA catabolic process, deadenylation-dependent decay	1/871	13/15143	0.537180880103047	0.887482588278132	arahy.Tifrunner.gnm1.ann1.E901NL	arahy.E901NL	1	0		1	arahy.Tifrunner.gnm1.ann1.E901NL
BP	GO:0000290	deadenylation-dependent decapping of nuclear-transcribed mRNA	1/871	13/15143	0.537180880103047	0.887482588278132	arahy.Tifrunner.gnm1.ann1.E901NL	arahy.E901NL	1	0		1	arahy.Tifrunner.gnm1.ann1.E901NL
BP	GO:0009309	amine biosynthetic process	1/871	13/15143	0.537180880103047	0.887482588278132	arahy.Tifrunner.gnm1.ann1.6286TX	arahy.6286TX	1	0		1	arahy.Tifrunner.gnm1.ann1.6286TX
BP	GO:0015937	coenzyme A biosynthetic process	1/871	13/15143	0.537180880103047	0.887482588278132	arahy.Tifrunner.gnm1.ann1.5JT6XN	arahy.5JT6XN	1	0		1	arahy.Tifrunner.gnm1.ann1.5JT6XN
BP	GO:0033866	nucleoside bisphosphate biosynthetic process	1/871	13/15143	0.537180880103047	0.887482588278132	arahy.Tifrunner.gnm1.ann1.5JT6XN	arahy.5JT6XN	1	0		1	arahy.Tifrunner.gnm1.ann1.5JT6XN
BP	GO:0034030	ribonucleoside bisphosphate biosynthetic process	1/871	13/15143	0.537180880103047	0.887482588278132	arahy.Tifrunner.gnm1.ann1.5JT6XN	arahy.5JT6XN	1	0		1	arahy.Tifrunner.gnm1.ann1.5JT6XN
BP	GO:0034033	purine nucleoside bisphosphate biosynthetic process	1/871	13/15143	0.537180880103047	0.887482588278132	arahy.Tifrunner.gnm1.ann1.5JT6XN	arahy.5JT6XN	1	0		1	arahy.Tifrunner.gnm1.ann1.5JT6XN
BP	GO:0042278	purine nucleoside metabolic process	1/871	13/15143	0.537180880103047	0.887482588278132	arahy.Tifrunner.gnm1.ann1.JUAY6G	arahy.JUAY6G	1	1	arahy.Tifrunner.gnm1.ann1.JUAY6G	0
BP	GO:0042401	cellular biogenic amine biosynthetic process	1/871	13/15143	0.537180880103047	0.887482588278132	arahy.Tifrunner.gnm1.ann1.6286TX	arahy.6286TX	1	0		1	arahy.Tifrunner.gnm1.ann1.6286TX
BP	GO:0044802	single-organism membrane organization	1/871	13/15143	0.537180880103047	0.887482588278132	arahy.Tifrunner.gnm1.ann1.B3BVJM	arahy.B3BVJM	1	0		1	arahy.Tifrunner.gnm1.ann1.B3BVJM
BP	GO:0046128	purine ribonucleoside metabolic process	1/871	13/15143	0.537180880103047	0.887482588278132	arahy.Tifrunner.gnm1.ann1.JUAY6G	arahy.JUAY6G	1	1	arahy.Tifrunner.gnm1.ann1.JUAY6G	0
BP	GO:0061024	membrane organization	1/871	13/15143	0.537180880103047	0.887482588278132	arahy.Tifrunner.gnm1.ann1.B3BVJM	arahy.B3BVJM	1	0		1	arahy.Tifrunner.gnm1.ann1.B3BVJM
BP	GO:1901068	guanosine-containing compound metabolic process	1/871	13/15143	0.537180880103047	0.887482588278132	arahy.Tifrunner.gnm1.ann1.JUAY6G	arahy.JUAY6G	1	1	arahy.Tifrunner.gnm1.ann1.JUAY6G	0
BP	GO:1901606	alpha-amino acid catabolic process	1/871	13/15143	0.537180880103047	0.887482588278132	arahy.Tifrunner.gnm1.ann1.9IV7G6	arahy.9IV7G6	1	0		1	arahy.Tifrunner.gnm1.ann1.9IV7G6
BP	GO:0071705	nitrogen compound transport	19/871	331/15143	0.537854613841701	0.887482588278132	arahy.Tifrunner.gnm1.ann1.E4AJF3/arahy.Tifrunner.gnm1.ann1.NX1HSL/novel.658/arahy.Tifrunner.gnm1.ann1.LPB8X1/arahy.Tifrunner.gnm1.ann1.J4PCYS/arahy.Tifrunner.gnm1.ann1.I48YC4/arahy.Tifrunner.gnm1.ann1.K04HM7/arahy.Tifrunner.gnm1.ann1.DL87B7/arahy.Tifrunner.gnm1.ann1.N0BIWD/arahy.Tifrunner.gnm1.ann1.DTT4AE/arahy.Tifrunner.gnm1.ann1.R9K5QN/arahy.Tifrunner.gnm1.ann1.LZJ3ZW/arahy.Tifrunner.gnm1.ann1.…	arahy.E4AJF3/arahy.NX1HSL/-/arahy.LPB8X1/arahy.J4PCYS/arahy.I48YC4/arahy.K04HM7/arahy.DL87B7/arahy.N0BIWD/arahy.DTT4AE/arahy.R9K5QN/arahy.LZJ3ZW/arahy.ID57CI/arahy.HCPJ2X/arahy.20ERFR/arahy.HUX1YA/arahy.7UA4HL/arahy.51DFL0/arahy.80EA2A	19	5	novel.658/arahy.Tifrunner.gnm1.ann1.R9K5QN/arahy.Tifrunner.gnm1.ann1.HCPJ2X/arahy.Tifrunner.gnm1.ann1.20ERFR/arahy.Tifrunner.gnm1.ann1.80EA2A	14	arahy.Tifrunner.gnm1.ann1.E4AJF3/arahy.Tifrunner.gnm1.ann1.NX1HSL/arahy.Tifrunner.gnm1.ann1.LPB8X1/arahy.Tifrunner.gnm1.ann1.J4PCYS/arahy.Tifrunner.gnm1.ann1.I48YC4/arahy.Tifrunner.gnm1.ann1.K04HM7/arahy.Tifrunner.gnm1.ann1.DL87B7/arahy.Tifrunner.gnm1.ann1.N0BIWD/arahy.Tifrunner.gnm1.ann1.DTT4AE/arahy.Tifrunner.gnm1.ann1.LZJ3ZW/arahy.Tifrunner.gnm1.ann1.ID57CI/arahy.Tifrunner.gnm1.ann1.HUX1YA/ara…
BP	GO:0019725	cellular homeostasis	11/871	191/15143	0.542670198509399	0.887482588278132	arahy.Tifrunner.gnm1.ann1.2R4S5U/arahy.Tifrunner.gnm1.ann1.CSNE3R/arahy.Tifrunner.gnm1.ann1.18IZSC/arahy.Tifrunner.gnm1.ann1.GF35LS/novel.4441/arahy.Tifrunner.gnm1.ann1.25IQBC/arahy.Tifrunner.gnm1.ann1.FJ1N0Z/novel.3424/novel.4313/arahy.Tifrunner.gnm1.ann1.36HDXC/arahy.Tifrunner.gnm1.ann1.H6DD6M	arahy.2R4S5U/arahy.CSNE3R/arahy.18IZSC/arahy.GF35LS/-/arahy.25IQBC/arahy.FJ1N0Z/-/-/arahy.36HDXC/arahy.H6DD6M	11	4	arahy.Tifrunner.gnm1.ann1.CSNE3R/novel.4441/arahy.Tifrunner.gnm1.ann1.FJ1N0Z/novel.3424	7	arahy.Tifrunner.gnm1.ann1.2R4S5U/arahy.Tifrunner.gnm1.ann1.18IZSC/arahy.Tifrunner.gnm1.ann1.GF35LS/arahy.Tifrunner.gnm1.ann1.25IQBC/novel.4313/arahy.Tifrunner.gnm1.ann1.36HDXC/arahy.Tifrunner.gnm1.ann1.H6DD6M
BP	GO:0006352	DNA-templated transcription, initiation	4/871	67/15143	0.54293634883543	0.887482588278132	arahy.Tifrunner.gnm1.ann1.0C9QHL/arahy.Tifrunner.gnm1.ann1.TRW5Y6/arahy.Tifrunner.gnm1.ann1.4A53N1/arahy.Tifrunner.gnm1.ann1.27GD0X	arahy.0C9QHL/arahy.TRW5Y6/arahy.4A53N1/arahy.27GD0X	4	1	arahy.Tifrunner.gnm1.ann1.27GD0X	3	arahy.Tifrunner.gnm1.ann1.0C9QHL/arahy.Tifrunner.gnm1.ann1.TRW5Y6/arahy.Tifrunner.gnm1.ann1.4A53N1
BP	GO:0045184	establishment of protein localization	16/871	281/15143	0.553752762974915	0.887482588278132	arahy.Tifrunner.gnm1.ann1.E4AJF3/arahy.Tifrunner.gnm1.ann1.NX1HSL/arahy.Tifrunner.gnm1.ann1.I48YC4/arahy.Tifrunner.gnm1.ann1.K04HM7/arahy.Tifrunner.gnm1.ann1.DL87B7/arahy.Tifrunner.gnm1.ann1.N0BIWD/arahy.Tifrunner.gnm1.ann1.DTT4AE/arahy.Tifrunner.gnm1.ann1.R9K5QN/arahy.Tifrunner.gnm1.ann1.LZJ3ZW/arahy.Tifrunner.gnm1.ann1.ID57CI/arahy.Tifrunner.gnm1.ann1.HCPJ2X/arahy.Tifrunner.gnm1.ann1.20ERFR/ara…	arahy.E4AJF3/arahy.NX1HSL/arahy.I48YC4/arahy.K04HM7/arahy.DL87B7/arahy.N0BIWD/arahy.DTT4AE/arahy.R9K5QN/arahy.LZJ3ZW/arahy.ID57CI/arahy.HCPJ2X/arahy.20ERFR/arahy.HUX1YA/arahy.51DFL0/arahy.B3BVJM/arahy.80EA2A	16	4	arahy.Tifrunner.gnm1.ann1.R9K5QN/arahy.Tifrunner.gnm1.ann1.HCPJ2X/arahy.Tifrunner.gnm1.ann1.20ERFR/arahy.Tifrunner.gnm1.ann1.80EA2A	12	arahy.Tifrunner.gnm1.ann1.E4AJF3/arahy.Tifrunner.gnm1.ann1.NX1HSL/arahy.Tifrunner.gnm1.ann1.I48YC4/arahy.Tifrunner.gnm1.ann1.K04HM7/arahy.Tifrunner.gnm1.ann1.DL87B7/arahy.Tifrunner.gnm1.ann1.N0BIWD/arahy.Tifrunner.gnm1.ann1.DTT4AE/arahy.Tifrunner.gnm1.ann1.LZJ3ZW/arahy.Tifrunner.gnm1.ann1.ID57CI/arahy.Tifrunner.gnm1.ann1.HUX1YA/arahy.Tifrunner.gnm1.ann1.51DFL0/arahy.Tifrunner.gnm1.ann1.B3BVJM
BP	GO:0006367	transcription initiation from RNA polymerase II promoter	2/871	32/15143	0.556657275486934	0.887482588278132	arahy.Tifrunner.gnm1.ann1.0C9QHL/arahy.Tifrunner.gnm1.ann1.4A53N1	arahy.0C9QHL/arahy.4A53N1	2	0		2	arahy.Tifrunner.gnm1.ann1.0C9QHL/arahy.Tifrunner.gnm1.ann1.4A53N1
BP	GO:0016053	organic acid biosynthetic process	11/871	194/15143	0.563811010982803	0.887482588278132	novel.2659/arahy.Tifrunner.gnm1.ann1.RWV13Y/arahy.Tifrunner.gnm1.ann1.VD0ABX/arahy.Tifrunner.gnm1.ann1.JYC8LX/arahy.Tifrunner.gnm1.ann1.Y8ZHMJ/arahy.Tifrunner.gnm1.ann1.70V125/arahy.Tifrunner.gnm1.ann1.E4EMQ7/arahy.Tifrunner.gnm1.ann1.A863J5/arahy.Tifrunner.gnm1.ann1.LPXF14/arahy.Tifrunner.gnm1.ann1.PFE7S7/arahy.Tifrunner.gnm1.ann1.1Y4ZQN	-/arahy.RWV13Y/arahy.VD0ABX/arahy.JYC8LX/arahy.Y8ZHMJ/arahy.70V125/arahy.E4EMQ7/arahy.A863J5/arahy.LPXF14/arahy.PFE7S7/arahy.1Y4ZQN	11	2	arahy.Tifrunner.gnm1.ann1.PFE7S7/arahy.Tifrunner.gnm1.ann1.1Y4ZQN	9	novel.2659/arahy.Tifrunner.gnm1.ann1.RWV13Y/arahy.Tifrunner.gnm1.ann1.VD0ABX/arahy.Tifrunner.gnm1.ann1.JYC8LX/arahy.Tifrunner.gnm1.ann1.Y8ZHMJ/arahy.Tifrunner.gnm1.ann1.70V125/arahy.Tifrunner.gnm1.ann1.E4EMQ7/arahy.Tifrunner.gnm1.ann1.A863J5/arahy.Tifrunner.gnm1.ann1.LPXF14
BP	GO:0046394	carboxylic acid biosynthetic process	11/871	194/15143	0.563811010982803	0.887482588278132	novel.2659/arahy.Tifrunner.gnm1.ann1.RWV13Y/arahy.Tifrunner.gnm1.ann1.VD0ABX/arahy.Tifrunner.gnm1.ann1.JYC8LX/arahy.Tifrunner.gnm1.ann1.Y8ZHMJ/arahy.Tifrunner.gnm1.ann1.70V125/arahy.Tifrunner.gnm1.ann1.E4EMQ7/arahy.Tifrunner.gnm1.ann1.A863J5/arahy.Tifrunner.gnm1.ann1.LPXF14/arahy.Tifrunner.gnm1.ann1.PFE7S7/arahy.Tifrunner.gnm1.ann1.1Y4ZQN	-/arahy.RWV13Y/arahy.VD0ABX/arahy.JYC8LX/arahy.Y8ZHMJ/arahy.70V125/arahy.E4EMQ7/arahy.A863J5/arahy.LPXF14/arahy.PFE7S7/arahy.1Y4ZQN	11	2	arahy.Tifrunner.gnm1.ann1.PFE7S7/arahy.Tifrunner.gnm1.ann1.1Y4ZQN	9	novel.2659/arahy.Tifrunner.gnm1.ann1.RWV13Y/arahy.Tifrunner.gnm1.ann1.VD0ABX/arahy.Tifrunner.gnm1.ann1.JYC8LX/arahy.Tifrunner.gnm1.ann1.Y8ZHMJ/arahy.Tifrunner.gnm1.ann1.70V125/arahy.Tifrunner.gnm1.ann1.E4EMQ7/arahy.Tifrunner.gnm1.ann1.A863J5/arahy.Tifrunner.gnm1.ann1.LPXF14
BP	GO:0009628	response to abiotic stimulus	1/871	14/15143	0.563824333733598	0.887482588278132	arahy.Tifrunner.gnm1.ann1.T2CQE4	arahy.T2CQE4	1	0		1	arahy.Tifrunner.gnm1.ann1.T2CQE4
BP	GO:0042254	ribosome biogenesis	5/871	89/15143	0.586398596719652	0.887482588278132	arahy.Tifrunner.gnm1.ann1.AS107A/arahy.Tifrunner.gnm1.ann1.PV76CP/arahy.Tifrunner.gnm1.ann1.HU7T3D/arahy.Tifrunner.gnm1.ann1.SSK647/arahy.Tifrunner.gnm1.ann1.K0W0HW	arahy.AS107A/arahy.PV76CP/arahy.HU7T3D/arahy.SSK647/arahy.K0W0HW	5	2	arahy.Tifrunner.gnm1.ann1.HU7T3D/arahy.Tifrunner.gnm1.ann1.K0W0HW	3	arahy.Tifrunner.gnm1.ann1.AS107A/arahy.Tifrunner.gnm1.ann1.PV76CP/arahy.Tifrunner.gnm1.ann1.SSK647
BP	GO:0006308	DNA catabolic process	1/871	15/15143	0.588935643490888	0.887482588278132	arahy.Tifrunner.gnm1.ann1.ARH0VQ	arahy.ARH0VQ	1	0		1	arahy.Tifrunner.gnm1.ann1.ARH0VQ
BP	GO:0009063	cellular amino acid catabolic process	1/871	15/15143	0.588935643490888	0.887482588278132	arahy.Tifrunner.gnm1.ann1.9IV7G6	arahy.9IV7G6	1	0		1	arahy.Tifrunner.gnm1.ann1.9IV7G6
BP	GO:0009119	ribonucleoside metabolic process	1/871	15/15143	0.588935643490888	0.887482588278132	arahy.Tifrunner.gnm1.ann1.JUAY6G	arahy.JUAY6G	1	1	arahy.Tifrunner.gnm1.ann1.JUAY6G	0
BP	GO:0043085	positive regulation of catalytic activity	1/871	15/15143	0.588935643490888	0.887482588278132	arahy.Tifrunner.gnm1.ann1.E901NL	arahy.E901NL	1	0		1	arahy.Tifrunner.gnm1.ann1.E901NL
BP	GO:0044093	positive regulation of molecular function	1/871	15/15143	0.588935643490888	0.887482588278132	arahy.Tifrunner.gnm1.ann1.E901NL	arahy.E901NL	1	0		1	arahy.Tifrunner.gnm1.ann1.E901NL
BP	GO:0015031	protein transport	15/871	270/15143	0.593342446407337	0.887482588278132	arahy.Tifrunner.gnm1.ann1.E4AJF3/arahy.Tifrunner.gnm1.ann1.NX1HSL/arahy.Tifrunner.gnm1.ann1.I48YC4/arahy.Tifrunner.gnm1.ann1.K04HM7/arahy.Tifrunner.gnm1.ann1.DL87B7/arahy.Tifrunner.gnm1.ann1.N0BIWD/arahy.Tifrunner.gnm1.ann1.DTT4AE/arahy.Tifrunner.gnm1.ann1.R9K5QN/arahy.Tifrunner.gnm1.ann1.LZJ3ZW/arahy.Tifrunner.gnm1.ann1.ID57CI/arahy.Tifrunner.gnm1.ann1.HCPJ2X/arahy.Tifrunner.gnm1.ann1.20ERFR/ara…	arahy.E4AJF3/arahy.NX1HSL/arahy.I48YC4/arahy.K04HM7/arahy.DL87B7/arahy.N0BIWD/arahy.DTT4AE/arahy.R9K5QN/arahy.LZJ3ZW/arahy.ID57CI/arahy.HCPJ2X/arahy.20ERFR/arahy.HUX1YA/arahy.51DFL0/arahy.80EA2A	15	4	arahy.Tifrunner.gnm1.ann1.R9K5QN/arahy.Tifrunner.gnm1.ann1.HCPJ2X/arahy.Tifrunner.gnm1.ann1.20ERFR/arahy.Tifrunner.gnm1.ann1.80EA2A	11	arahy.Tifrunner.gnm1.ann1.E4AJF3/arahy.Tifrunner.gnm1.ann1.NX1HSL/arahy.Tifrunner.gnm1.ann1.I48YC4/arahy.Tifrunner.gnm1.ann1.K04HM7/arahy.Tifrunner.gnm1.ann1.DL87B7/arahy.Tifrunner.gnm1.ann1.N0BIWD/arahy.Tifrunner.gnm1.ann1.DTT4AE/arahy.Tifrunner.gnm1.ann1.LZJ3ZW/arahy.Tifrunner.gnm1.ann1.ID57CI/arahy.Tifrunner.gnm1.ann1.HUX1YA/arahy.Tifrunner.gnm1.ann1.51DFL0
BP	GO:0015833	peptide transport	15/871	270/15143	0.593342446407337	0.887482588278132	arahy.Tifrunner.gnm1.ann1.E4AJF3/arahy.Tifrunner.gnm1.ann1.NX1HSL/arahy.Tifrunner.gnm1.ann1.I48YC4/arahy.Tifrunner.gnm1.ann1.K04HM7/arahy.Tifrunner.gnm1.ann1.DL87B7/arahy.Tifrunner.gnm1.ann1.N0BIWD/arahy.Tifrunner.gnm1.ann1.DTT4AE/arahy.Tifrunner.gnm1.ann1.R9K5QN/arahy.Tifrunner.gnm1.ann1.LZJ3ZW/arahy.Tifrunner.gnm1.ann1.ID57CI/arahy.Tifrunner.gnm1.ann1.HCPJ2X/arahy.Tifrunner.gnm1.ann1.20ERFR/ara…	arahy.E4AJF3/arahy.NX1HSL/arahy.I48YC4/arahy.K04HM7/arahy.DL87B7/arahy.N0BIWD/arahy.DTT4AE/arahy.R9K5QN/arahy.LZJ3ZW/arahy.ID57CI/arahy.HCPJ2X/arahy.20ERFR/arahy.HUX1YA/arahy.51DFL0/arahy.80EA2A	15	4	arahy.Tifrunner.gnm1.ann1.R9K5QN/arahy.Tifrunner.gnm1.ann1.HCPJ2X/arahy.Tifrunner.gnm1.ann1.20ERFR/arahy.Tifrunner.gnm1.ann1.80EA2A	11	arahy.Tifrunner.gnm1.ann1.E4AJF3/arahy.Tifrunner.gnm1.ann1.NX1HSL/arahy.Tifrunner.gnm1.ann1.I48YC4/arahy.Tifrunner.gnm1.ann1.K04HM7/arahy.Tifrunner.gnm1.ann1.DL87B7/arahy.Tifrunner.gnm1.ann1.N0BIWD/arahy.Tifrunner.gnm1.ann1.DTT4AE/arahy.Tifrunner.gnm1.ann1.LZJ3ZW/arahy.Tifrunner.gnm1.ann1.ID57CI/arahy.Tifrunner.gnm1.ann1.HUX1YA/arahy.Tifrunner.gnm1.ann1.51DFL0
BP	GO:0042886	amide transport	15/871	270/15143	0.593342446407337	0.887482588278132	arahy.Tifrunner.gnm1.ann1.E4AJF3/arahy.Tifrunner.gnm1.ann1.NX1HSL/arahy.Tifrunner.gnm1.ann1.I48YC4/arahy.Tifrunner.gnm1.ann1.K04HM7/arahy.Tifrunner.gnm1.ann1.DL87B7/arahy.Tifrunner.gnm1.ann1.N0BIWD/arahy.Tifrunner.gnm1.ann1.DTT4AE/arahy.Tifrunner.gnm1.ann1.R9K5QN/arahy.Tifrunner.gnm1.ann1.LZJ3ZW/arahy.Tifrunner.gnm1.ann1.ID57CI/arahy.Tifrunner.gnm1.ann1.HCPJ2X/arahy.Tifrunner.gnm1.ann1.20ERFR/ara…	arahy.E4AJF3/arahy.NX1HSL/arahy.I48YC4/arahy.K04HM7/arahy.DL87B7/arahy.N0BIWD/arahy.DTT4AE/arahy.R9K5QN/arahy.LZJ3ZW/arahy.ID57CI/arahy.HCPJ2X/arahy.20ERFR/arahy.HUX1YA/arahy.51DFL0/arahy.80EA2A	15	4	arahy.Tifrunner.gnm1.ann1.R9K5QN/arahy.Tifrunner.gnm1.ann1.HCPJ2X/arahy.Tifrunner.gnm1.ann1.20ERFR/arahy.Tifrunner.gnm1.ann1.80EA2A	11	arahy.Tifrunner.gnm1.ann1.E4AJF3/arahy.Tifrunner.gnm1.ann1.NX1HSL/arahy.Tifrunner.gnm1.ann1.I48YC4/arahy.Tifrunner.gnm1.ann1.K04HM7/arahy.Tifrunner.gnm1.ann1.DL87B7/arahy.Tifrunner.gnm1.ann1.N0BIWD/arahy.Tifrunner.gnm1.ann1.DTT4AE/arahy.Tifrunner.gnm1.ann1.LZJ3ZW/arahy.Tifrunner.gnm1.ann1.ID57CI/arahy.Tifrunner.gnm1.ann1.HUX1YA/arahy.Tifrunner.gnm1.ann1.51DFL0
BP	GO:0009057	macromolecule catabolic process	12/871	217/15143	0.598184145488568	0.887482588278132	arahy.Tifrunner.gnm1.ann1.A70C4S/arahy.Tifrunner.gnm1.ann1.MU3IQ8/arahy.Tifrunner.gnm1.ann1.60DV95/arahy.Tifrunner.gnm1.ann1.CBA0IH/arahy.Tifrunner.gnm1.ann1.M409IX/arahy.Tifrunner.gnm1.ann1.340GL5/arahy.Tifrunner.gnm1.ann1.C5NHEB/arahy.Tifrunner.gnm1.ann1.7VB4VZ/arahy.Tifrunner.gnm1.ann1.E901NL/arahy.Tifrunner.gnm1.ann1.Y6I14R/arahy.Tifrunner.gnm1.ann1.ARH0VQ/arahy.Tifrunner.gnm1.ann1.JHU363	arahy.A70C4S/arahy.MU3IQ8/arahy.60DV95/arahy.CBA0IH/arahy.M409IX/arahy.340GL5/arahy.C5NHEB/arahy.7VB4VZ/arahy.E901NL/arahy.Y6I14R/arahy.ARH0VQ/arahy.JHU363	12	3	arahy.Tifrunner.gnm1.ann1.A70C4S/arahy.Tifrunner.gnm1.ann1.MU3IQ8/arahy.Tifrunner.gnm1.ann1.7VB4VZ	9	arahy.Tifrunner.gnm1.ann1.60DV95/arahy.Tifrunner.gnm1.ann1.CBA0IH/arahy.Tifrunner.gnm1.ann1.M409IX/arahy.Tifrunner.gnm1.ann1.340GL5/arahy.Tifrunner.gnm1.ann1.C5NHEB/arahy.Tifrunner.gnm1.ann1.E901NL/arahy.Tifrunner.gnm1.ann1.Y6I14R/arahy.Tifrunner.gnm1.ann1.ARH0VQ/arahy.Tifrunner.gnm1.ann1.JHU363
BP	GO:0008104	protein localization	16/871	290/15143	0.605269187826065	0.887482588278132	arahy.Tifrunner.gnm1.ann1.E4AJF3/arahy.Tifrunner.gnm1.ann1.NX1HSL/arahy.Tifrunner.gnm1.ann1.I48YC4/arahy.Tifrunner.gnm1.ann1.K04HM7/arahy.Tifrunner.gnm1.ann1.DL87B7/arahy.Tifrunner.gnm1.ann1.N0BIWD/arahy.Tifrunner.gnm1.ann1.DTT4AE/arahy.Tifrunner.gnm1.ann1.R9K5QN/arahy.Tifrunner.gnm1.ann1.LZJ3ZW/arahy.Tifrunner.gnm1.ann1.ID57CI/arahy.Tifrunner.gnm1.ann1.HCPJ2X/arahy.Tifrunner.gnm1.ann1.20ERFR/ara…	arahy.E4AJF3/arahy.NX1HSL/arahy.I48YC4/arahy.K04HM7/arahy.DL87B7/arahy.N0BIWD/arahy.DTT4AE/arahy.R9K5QN/arahy.LZJ3ZW/arahy.ID57CI/arahy.HCPJ2X/arahy.20ERFR/arahy.HUX1YA/arahy.51DFL0/arahy.B3BVJM/arahy.80EA2A	16	4	arahy.Tifrunner.gnm1.ann1.R9K5QN/arahy.Tifrunner.gnm1.ann1.HCPJ2X/arahy.Tifrunner.gnm1.ann1.20ERFR/arahy.Tifrunner.gnm1.ann1.80EA2A	12	arahy.Tifrunner.gnm1.ann1.E4AJF3/arahy.Tifrunner.gnm1.ann1.NX1HSL/arahy.Tifrunner.gnm1.ann1.I48YC4/arahy.Tifrunner.gnm1.ann1.K04HM7/arahy.Tifrunner.gnm1.ann1.DL87B7/arahy.Tifrunner.gnm1.ann1.N0BIWD/arahy.Tifrunner.gnm1.ann1.DTT4AE/arahy.Tifrunner.gnm1.ann1.LZJ3ZW/arahy.Tifrunner.gnm1.ann1.ID57CI/arahy.Tifrunner.gnm1.ann1.HUX1YA/arahy.Tifrunner.gnm1.ann1.51DFL0/arahy.Tifrunner.gnm1.ann1.B3BVJM
BP	GO:0015985	energy coupled proton transport, down electrochemical gradient	2/871	35/15143	0.605914089282447	0.887482588278132	arahy.Tifrunner.gnm1.ann1.KSV0XM/arahy.Tifrunner.gnm1.ann1.KIA0G7	arahy.KSV0XM/arahy.KIA0G7	2	1	arahy.Tifrunner.gnm1.ann1.KIA0G7	1	arahy.Tifrunner.gnm1.ann1.KSV0XM
BP	GO:0015986	ATP synthesis coupled proton transport	2/871	35/15143	0.605914089282447	0.887482588278132	arahy.Tifrunner.gnm1.ann1.KSV0XM/arahy.Tifrunner.gnm1.ann1.KIA0G7	arahy.KSV0XM/arahy.KIA0G7	2	1	arahy.Tifrunner.gnm1.ann1.KIA0G7	1	arahy.Tifrunner.gnm1.ann1.KSV0XM
BP	GO:0006818	hydrogen transport	5/871	91/15143	0.606314428231784	0.887482588278132	arahy.Tifrunner.gnm1.ann1.EJI1J0/arahy.Tifrunner.gnm1.ann1.KSV0XM/arahy.Tifrunner.gnm1.ann1.22GGTV/arahy.Tifrunner.gnm1.ann1.35JPC8/arahy.Tifrunner.gnm1.ann1.KIA0G7	arahy.EJI1J0/arahy.KSV0XM/arahy.22GGTV/arahy.35JPC8/arahy.KIA0G7	5	2	arahy.Tifrunner.gnm1.ann1.22GGTV/arahy.Tifrunner.gnm1.ann1.KIA0G7	3	arahy.Tifrunner.gnm1.ann1.EJI1J0/arahy.Tifrunner.gnm1.ann1.KSV0XM/arahy.Tifrunner.gnm1.ann1.35JPC8
BP	GO:0015992	proton transport	5/871	91/15143	0.606314428231784	0.887482588278132	arahy.Tifrunner.gnm1.ann1.EJI1J0/arahy.Tifrunner.gnm1.ann1.KSV0XM/arahy.Tifrunner.gnm1.ann1.22GGTV/arahy.Tifrunner.gnm1.ann1.35JPC8/arahy.Tifrunner.gnm1.ann1.KIA0G7	arahy.EJI1J0/arahy.KSV0XM/arahy.22GGTV/arahy.35JPC8/arahy.KIA0G7	5	2	arahy.Tifrunner.gnm1.ann1.22GGTV/arahy.Tifrunner.gnm1.ann1.KIA0G7	3	arahy.Tifrunner.gnm1.ann1.EJI1J0/arahy.Tifrunner.gnm1.ann1.KSV0XM/arahy.Tifrunner.gnm1.ann1.35JPC8
BP	GO:0015698	inorganic anion transport	3/871	54/15143	0.607634670106395	0.887482588278132	arahy.Tifrunner.gnm1.ann1.HF533Q/arahy.Tifrunner.gnm1.ann1.UM0YXB/arahy.Tifrunner.gnm1.ann1.ZN0YSQ	arahy.HF533Q/arahy.UM0YXB/arahy.ZN0YSQ	3	1	arahy.Tifrunner.gnm1.ann1.ZN0YSQ	2	arahy.Tifrunner.gnm1.ann1.HF533Q/arahy.Tifrunner.gnm1.ann1.UM0YXB
BP	GO:0000160	phosphorelay signal transduction system	4/871	73/15143	0.611500179307151	0.887482588278132	arahy.Tifrunner.gnm1.ann1.0DD300/arahy.Tifrunner.gnm1.ann1.87NXW9/arahy.Tifrunner.gnm1.ann1.0MYI9I/arahy.Tifrunner.gnm1.ann1.15FVU2	arahy.0DD300/arahy.87NXW9/arahy.0MYI9I/arahy.15FVU2	4	0		4	arahy.Tifrunner.gnm1.ann1.0DD300/arahy.Tifrunner.gnm1.ann1.87NXW9/arahy.Tifrunner.gnm1.ann1.0MYI9I/arahy.Tifrunner.gnm1.ann1.15FVU2
BP	GO:0006913	nucleocytoplasmic transport	1/871	16/15143	0.612602820547963	0.887482588278132	arahy.Tifrunner.gnm1.ann1.I48YC4	arahy.I48YC4	1	0		1	arahy.Tifrunner.gnm1.ann1.I48YC4
BP	GO:0051169	nuclear transport	1/871	16/15143	0.612602820547963	0.887482588278132	arahy.Tifrunner.gnm1.ann1.I48YC4	arahy.I48YC4	1	0		1	arahy.Tifrunner.gnm1.ann1.I48YC4
BP	GO:0000413	protein peptidyl-prolyl isomerization	3/871	55/15143	0.620165919275604	0.887482588278132	arahy.Tifrunner.gnm1.ann1.8T2R0M/arahy.Tifrunner.gnm1.ann1.K67LMX/arahy.Tifrunner.gnm1.ann1.6T6X8W	arahy.8T2R0M/arahy.K67LMX/arahy.6T6X8W	3	1	arahy.Tifrunner.gnm1.ann1.6T6X8W	2	arahy.Tifrunner.gnm1.ann1.8T2R0M/arahy.Tifrunner.gnm1.ann1.K67LMX
BP	GO:0018208	peptidyl-proline modification	3/871	55/15143	0.620165919275604	0.887482588278132	arahy.Tifrunner.gnm1.ann1.8T2R0M/arahy.Tifrunner.gnm1.ann1.K67LMX/arahy.Tifrunner.gnm1.ann1.6T6X8W	arahy.8T2R0M/arahy.K67LMX/arahy.6T6X8W	3	1	arahy.Tifrunner.gnm1.ann1.6T6X8W	2	arahy.Tifrunner.gnm1.ann1.8T2R0M/arahy.Tifrunner.gnm1.ann1.K67LMX
BP	GO:0006074	(1->3)-beta-D-glucan metabolic process	2/871	36/15143	0.621382954521461	0.887482588278132	arahy.Tifrunner.gnm1.ann1.B1HBU1/arahy.Tifrunner.gnm1.ann1.ID57CI	arahy.B1HBU1/arahy.ID57CI	2	1	arahy.Tifrunner.gnm1.ann1.B1HBU1	1	arahy.Tifrunner.gnm1.ann1.ID57CI
BP	GO:0006075	(1->3)-beta-D-glucan biosynthetic process	2/871	36/15143	0.621382954521461	0.887482588278132	arahy.Tifrunner.gnm1.ann1.B1HBU1/arahy.Tifrunner.gnm1.ann1.ID57CI	arahy.B1HBU1/arahy.ID57CI	2	1	arahy.Tifrunner.gnm1.ann1.B1HBU1	1	arahy.Tifrunner.gnm1.ann1.ID57CI
BP	GO:0006766	vitamin metabolic process	2/871	36/15143	0.621382954521461	0.887482588278132	arahy.Tifrunner.gnm1.ann1.9U2L6D/arahy.Tifrunner.gnm1.ann1.J66FTP	arahy.9U2L6D/arahy.J66FTP	2	1	arahy.Tifrunner.gnm1.ann1.J66FTP	1	arahy.Tifrunner.gnm1.ann1.9U2L6D
BP	GO:0006767	water-soluble vitamin metabolic process	2/871	36/15143	0.621382954521461	0.887482588278132	arahy.Tifrunner.gnm1.ann1.9U2L6D/arahy.Tifrunner.gnm1.ann1.J66FTP	arahy.9U2L6D/arahy.J66FTP	2	1	arahy.Tifrunner.gnm1.ann1.J66FTP	1	arahy.Tifrunner.gnm1.ann1.9U2L6D
BP	GO:0009110	vitamin biosynthetic process	2/871	36/15143	0.621382954521461	0.887482588278132	arahy.Tifrunner.gnm1.ann1.9U2L6D/arahy.Tifrunner.gnm1.ann1.J66FTP	arahy.9U2L6D/arahy.J66FTP	2	1	arahy.Tifrunner.gnm1.ann1.J66FTP	1	arahy.Tifrunner.gnm1.ann1.9U2L6D
BP	GO:0042364	water-soluble vitamin biosynthetic process	2/871	36/15143	0.621382954521461	0.887482588278132	arahy.Tifrunner.gnm1.ann1.9U2L6D/arahy.Tifrunner.gnm1.ann1.J66FTP	arahy.9U2L6D/arahy.J66FTP	2	1	arahy.Tifrunner.gnm1.ann1.J66FTP	1	arahy.Tifrunner.gnm1.ann1.9U2L6D
BP	GO:0006096	glycolytic process	4/871	74/15143	0.622291564667859	0.887482588278132	arahy.Tifrunner.gnm1.ann1.EJ0ZDQ/arahy.Tifrunner.gnm1.ann1.59GG00/arahy.Tifrunner.gnm1.ann1.05E95R/arahy.Tifrunner.gnm1.ann1.GMWI1E	arahy.EJ0ZDQ/arahy.59GG00/arahy.05E95R/arahy.GMWI1E	4	2	arahy.Tifrunner.gnm1.ann1.59GG00/arahy.Tifrunner.gnm1.ann1.05E95R	2	arahy.Tifrunner.gnm1.ann1.EJ0ZDQ/arahy.Tifrunner.gnm1.ann1.GMWI1E
BP	GO:0006165	nucleoside diphosphate phosphorylation	4/871	74/15143	0.622291564667859	0.887482588278132	arahy.Tifrunner.gnm1.ann1.EJ0ZDQ/arahy.Tifrunner.gnm1.ann1.59GG00/arahy.Tifrunner.gnm1.ann1.05E95R/arahy.Tifrunner.gnm1.ann1.GMWI1E	arahy.EJ0ZDQ/arahy.59GG00/arahy.05E95R/arahy.GMWI1E	4	2	arahy.Tifrunner.gnm1.ann1.59GG00/arahy.Tifrunner.gnm1.ann1.05E95R	2	arahy.Tifrunner.gnm1.ann1.EJ0ZDQ/arahy.Tifrunner.gnm1.ann1.GMWI1E
BP	GO:0006757	ATP generation from ADP	4/871	74/15143	0.622291564667859	0.887482588278132	arahy.Tifrunner.gnm1.ann1.EJ0ZDQ/arahy.Tifrunner.gnm1.ann1.59GG00/arahy.Tifrunner.gnm1.ann1.05E95R/arahy.Tifrunner.gnm1.ann1.GMWI1E	arahy.EJ0ZDQ/arahy.59GG00/arahy.05E95R/arahy.GMWI1E	4	2	arahy.Tifrunner.gnm1.ann1.59GG00/arahy.Tifrunner.gnm1.ann1.05E95R	2	arahy.Tifrunner.gnm1.ann1.EJ0ZDQ/arahy.Tifrunner.gnm1.ann1.GMWI1E
BP	GO:0009132	nucleoside diphosphate metabolic process	4/871	74/15143	0.622291564667859	0.887482588278132	arahy.Tifrunner.gnm1.ann1.EJ0ZDQ/arahy.Tifrunner.gnm1.ann1.59GG00/arahy.Tifrunner.gnm1.ann1.05E95R/arahy.Tifrunner.gnm1.ann1.GMWI1E	arahy.EJ0ZDQ/arahy.59GG00/arahy.05E95R/arahy.GMWI1E	4	2	arahy.Tifrunner.gnm1.ann1.59GG00/arahy.Tifrunner.gnm1.ann1.05E95R	2	arahy.Tifrunner.gnm1.ann1.EJ0ZDQ/arahy.Tifrunner.gnm1.ann1.GMWI1E
BP	GO:0009135	purine nucleoside diphosphate metabolic process	4/871	74/15143	0.622291564667859	0.887482588278132	arahy.Tifrunner.gnm1.ann1.EJ0ZDQ/arahy.Tifrunner.gnm1.ann1.59GG00/arahy.Tifrunner.gnm1.ann1.05E95R/arahy.Tifrunner.gnm1.ann1.GMWI1E	arahy.EJ0ZDQ/arahy.59GG00/arahy.05E95R/arahy.GMWI1E	4	2	arahy.Tifrunner.gnm1.ann1.59GG00/arahy.Tifrunner.gnm1.ann1.05E95R	2	arahy.Tifrunner.gnm1.ann1.EJ0ZDQ/arahy.Tifrunner.gnm1.ann1.GMWI1E
BP	GO:0009179	purine ribonucleoside diphosphate metabolic process	4/871	74/15143	0.622291564667859	0.887482588278132	arahy.Tifrunner.gnm1.ann1.EJ0ZDQ/arahy.Tifrunner.gnm1.ann1.59GG00/arahy.Tifrunner.gnm1.ann1.05E95R/arahy.Tifrunner.gnm1.ann1.GMWI1E	arahy.EJ0ZDQ/arahy.59GG00/arahy.05E95R/arahy.GMWI1E	4	2	arahy.Tifrunner.gnm1.ann1.59GG00/arahy.Tifrunner.gnm1.ann1.05E95R	2	arahy.Tifrunner.gnm1.ann1.EJ0ZDQ/arahy.Tifrunner.gnm1.ann1.GMWI1E
BP	GO:0009185	ribonucleoside diphosphate metabolic process	4/871	74/15143	0.622291564667859	0.887482588278132	arahy.Tifrunner.gnm1.ann1.EJ0ZDQ/arahy.Tifrunner.gnm1.ann1.59GG00/arahy.Tifrunner.gnm1.ann1.05E95R/arahy.Tifrunner.gnm1.ann1.GMWI1E	arahy.EJ0ZDQ/arahy.59GG00/arahy.05E95R/arahy.GMWI1E	4	2	arahy.Tifrunner.gnm1.ann1.59GG00/arahy.Tifrunner.gnm1.ann1.05E95R	2	arahy.Tifrunner.gnm1.ann1.EJ0ZDQ/arahy.Tifrunner.gnm1.ann1.GMWI1E
BP	GO:0046031	ADP metabolic process	4/871	74/15143	0.622291564667859	0.887482588278132	arahy.Tifrunner.gnm1.ann1.EJ0ZDQ/arahy.Tifrunner.gnm1.ann1.59GG00/arahy.Tifrunner.gnm1.ann1.05E95R/arahy.Tifrunner.gnm1.ann1.GMWI1E	arahy.EJ0ZDQ/arahy.59GG00/arahy.05E95R/arahy.GMWI1E	4	2	arahy.Tifrunner.gnm1.ann1.59GG00/arahy.Tifrunner.gnm1.ann1.05E95R	2	arahy.Tifrunner.gnm1.ann1.EJ0ZDQ/arahy.Tifrunner.gnm1.ann1.GMWI1E
BP	GO:0046939	nucleotide phosphorylation	4/871	74/15143	0.622291564667859	0.887482588278132	arahy.Tifrunner.gnm1.ann1.EJ0ZDQ/arahy.Tifrunner.gnm1.ann1.59GG00/arahy.Tifrunner.gnm1.ann1.05E95R/arahy.Tifrunner.gnm1.ann1.GMWI1E	arahy.EJ0ZDQ/arahy.59GG00/arahy.05E95R/arahy.GMWI1E	4	2	arahy.Tifrunner.gnm1.ann1.59GG00/arahy.Tifrunner.gnm1.ann1.05E95R	2	arahy.Tifrunner.gnm1.ann1.EJ0ZDQ/arahy.Tifrunner.gnm1.ann1.GMWI1E
BP	GO:0015711	organic anion transport	4/871	75/15143	0.63289180343999	0.887482588278132	novel.658/arahy.Tifrunner.gnm1.ann1.LPB8X1/arahy.Tifrunner.gnm1.ann1.7UA4HL/arahy.Tifrunner.gnm1.ann1.5R3T82	-/arahy.LPB8X1/arahy.7UA4HL/arahy.5R3T82	4	1	novel.658	3	arahy.Tifrunner.gnm1.ann1.LPB8X1/arahy.Tifrunner.gnm1.ann1.7UA4HL/arahy.Tifrunner.gnm1.ann1.5R3T82
BP	GO:0015849	organic acid transport	4/871	75/15143	0.63289180343999	0.887482588278132	novel.658/arahy.Tifrunner.gnm1.ann1.LPB8X1/arahy.Tifrunner.gnm1.ann1.7UA4HL/arahy.Tifrunner.gnm1.ann1.5R3T82	-/arahy.LPB8X1/arahy.7UA4HL/arahy.5R3T82	4	1	novel.658	3	arahy.Tifrunner.gnm1.ann1.LPB8X1/arahy.Tifrunner.gnm1.ann1.7UA4HL/arahy.Tifrunner.gnm1.ann1.5R3T82
BP	GO:0046942	carboxylic acid transport	4/871	75/15143	0.63289180343999	0.887482588278132	novel.658/arahy.Tifrunner.gnm1.ann1.LPB8X1/arahy.Tifrunner.gnm1.ann1.7UA4HL/arahy.Tifrunner.gnm1.ann1.5R3T82	-/arahy.LPB8X1/arahy.7UA4HL/arahy.5R3T82	4	1	novel.658	3	arahy.Tifrunner.gnm1.ann1.LPB8X1/arahy.Tifrunner.gnm1.ann1.7UA4HL/arahy.Tifrunner.gnm1.ann1.5R3T82
BP	GO:0006914	autophagy	1/871	17/15143	0.634908825922639	0.887482588278132	arahy.Tifrunner.gnm1.ann1.7M6WCL	arahy.7M6WCL	1	0		1	arahy.Tifrunner.gnm1.ann1.7M6WCL
BP	GO:0016485	protein processing	1/871	17/15143	0.634908825922639	0.887482588278132	arahy.Tifrunner.gnm1.ann1.KI3Z87	arahy.KI3Z87	1	0		1	arahy.Tifrunner.gnm1.ann1.KI3Z87
BP	GO:0031124	mRNA 3'-end processing	1/871	17/15143	0.634908825922639	0.887482588278132	arahy.Tifrunner.gnm1.ann1.N3S6I2	arahy.N3S6I2	1	0		1	arahy.Tifrunner.gnm1.ann1.N3S6I2
BP	GO:0043631	RNA polyadenylation	1/871	17/15143	0.634908825922639	0.887482588278132	arahy.Tifrunner.gnm1.ann1.UM9WQL	arahy.UM9WQL	1	0		1	arahy.Tifrunner.gnm1.ann1.UM9WQL
BP	GO:0046434	organophosphate catabolic process	1/871	17/15143	0.634908825922639	0.887482588278132	arahy.Tifrunner.gnm1.ann1.QID06X	arahy.QID06X	1	0		1	arahy.Tifrunner.gnm1.ann1.QID06X
BP	GO:0051604	protein maturation	1/871	17/15143	0.634908825922639	0.887482588278132	arahy.Tifrunner.gnm1.ann1.KI3Z87	arahy.KI3Z87	1	0		1	arahy.Tifrunner.gnm1.ann1.KI3Z87
BP	GO:1902580	single-organism cellular localization	1/871	17/15143	0.634908825922639	0.887482588278132	arahy.Tifrunner.gnm1.ann1.I48YC4	arahy.I48YC4	1	0		1	arahy.Tifrunner.gnm1.ann1.I48YC4
BP	GO:1902582	single-organism intracellular transport	1/871	17/15143	0.634908825922639	0.887482588278132	arahy.Tifrunner.gnm1.ann1.I48YC4	arahy.I48YC4	1	0		1	arahy.Tifrunner.gnm1.ann1.I48YC4
BP	GO:0006754	ATP biosynthetic process	2/871	37/15143	0.63637854846151	0.887482588278132	arahy.Tifrunner.gnm1.ann1.KSV0XM/arahy.Tifrunner.gnm1.ann1.KIA0G7	arahy.KSV0XM/arahy.KIA0G7	2	1	arahy.Tifrunner.gnm1.ann1.KIA0G7	1	arahy.Tifrunner.gnm1.ann1.KSV0XM
BP	GO:0009142	nucleoside triphosphate biosynthetic process	2/871	37/15143	0.63637854846151	0.887482588278132	arahy.Tifrunner.gnm1.ann1.KSV0XM/arahy.Tifrunner.gnm1.ann1.KIA0G7	arahy.KSV0XM/arahy.KIA0G7	2	1	arahy.Tifrunner.gnm1.ann1.KIA0G7	1	arahy.Tifrunner.gnm1.ann1.KSV0XM
BP	GO:0009145	purine nucleoside triphosphate biosynthetic process	2/871	37/15143	0.63637854846151	0.887482588278132	arahy.Tifrunner.gnm1.ann1.KSV0XM/arahy.Tifrunner.gnm1.ann1.KIA0G7	arahy.KSV0XM/arahy.KIA0G7	2	1	arahy.Tifrunner.gnm1.ann1.KIA0G7	1	arahy.Tifrunner.gnm1.ann1.KSV0XM
BP	GO:0009201	ribonucleoside triphosphate biosynthetic process	2/871	37/15143	0.63637854846151	0.887482588278132	arahy.Tifrunner.gnm1.ann1.KSV0XM/arahy.Tifrunner.gnm1.ann1.KIA0G7	arahy.KSV0XM/arahy.KIA0G7	2	1	arahy.Tifrunner.gnm1.ann1.KIA0G7	1	arahy.Tifrunner.gnm1.ann1.KSV0XM
BP	GO:0009206	purine ribonucleoside triphosphate biosynthetic process	2/871	37/15143	0.63637854846151	0.887482588278132	arahy.Tifrunner.gnm1.ann1.KSV0XM/arahy.Tifrunner.gnm1.ann1.KIA0G7	arahy.KSV0XM/arahy.KIA0G7	2	1	arahy.Tifrunner.gnm1.ann1.KIA0G7	1	arahy.Tifrunner.gnm1.ann1.KSV0XM
BP	GO:0006090	pyruvate metabolic process	4/871	76/15143	0.643298376337511	0.887482588278132	arahy.Tifrunner.gnm1.ann1.EJ0ZDQ/arahy.Tifrunner.gnm1.ann1.59GG00/arahy.Tifrunner.gnm1.ann1.05E95R/arahy.Tifrunner.gnm1.ann1.GMWI1E	arahy.EJ0ZDQ/arahy.59GG00/arahy.05E95R/arahy.GMWI1E	4	2	arahy.Tifrunner.gnm1.ann1.59GG00/arahy.Tifrunner.gnm1.ann1.05E95R	2	arahy.Tifrunner.gnm1.ann1.EJ0ZDQ/arahy.Tifrunner.gnm1.ann1.GMWI1E
BP	GO:0006364	rRNA processing	3/871	57/15143	0.644400625106154	0.887482588278132	arahy.Tifrunner.gnm1.ann1.PV76CP/arahy.Tifrunner.gnm1.ann1.HU7T3D/arahy.Tifrunner.gnm1.ann1.SSK647	arahy.PV76CP/arahy.HU7T3D/arahy.SSK647	3	1	arahy.Tifrunner.gnm1.ann1.HU7T3D	2	arahy.Tifrunner.gnm1.ann1.PV76CP/arahy.Tifrunner.gnm1.ann1.SSK647
BP	GO:0016072	rRNA metabolic process	3/871	57/15143	0.644400625106154	0.887482588278132	arahy.Tifrunner.gnm1.ann1.PV76CP/arahy.Tifrunner.gnm1.ann1.HU7T3D/arahy.Tifrunner.gnm1.ann1.SSK647	arahy.PV76CP/arahy.HU7T3D/arahy.SSK647	3	1	arahy.Tifrunner.gnm1.ann1.HU7T3D	2	arahy.Tifrunner.gnm1.ann1.PV76CP/arahy.Tifrunner.gnm1.ann1.SSK647
BP	GO:0006325	chromatin organization	5/871	95/15143	0.644439984445582	0.887482588278132	arahy.Tifrunner.gnm1.ann1.380C72/arahy.Tifrunner.gnm1.ann1.7T6UUP/arahy.Tifrunner.gnm1.ann1.PZ05LS/arahy.Tifrunner.gnm1.ann1.BHNU0I/arahy.Tifrunner.gnm1.ann1.92UJ4W	arahy.380C72/arahy.7T6UUP/arahy.PZ05LS/arahy.BHNU0I/arahy.92UJ4W	5	0		5	arahy.Tifrunner.gnm1.ann1.380C72/arahy.Tifrunner.gnm1.ann1.7T6UUP/arahy.Tifrunner.gnm1.ann1.PZ05LS/arahy.Tifrunner.gnm1.ann1.BHNU0I/arahy.Tifrunner.gnm1.ann1.92UJ4W
BP	GO:0000956	nuclear-transcribed mRNA catabolic process	1/871	18/15143	0.655931859944944	0.887482588278132	arahy.Tifrunner.gnm1.ann1.E901NL	arahy.E901NL	1	0		1	arahy.Tifrunner.gnm1.ann1.E901NL
BP	GO:0006402	mRNA catabolic process	1/871	18/15143	0.655931859944944	0.887482588278132	arahy.Tifrunner.gnm1.ann1.E901NL	arahy.E901NL	1	0		1	arahy.Tifrunner.gnm1.ann1.E901NL
BP	GO:0006771	riboflavin metabolic process	1/871	18/15143	0.655931859944944	0.887482588278132	arahy.Tifrunner.gnm1.ann1.J66FTP	arahy.J66FTP	1	1	arahy.Tifrunner.gnm1.ann1.J66FTP	0
BP	GO:0009231	riboflavin biosynthetic process	1/871	18/15143	0.655931859944944	0.887482588278132	arahy.Tifrunner.gnm1.ann1.J66FTP	arahy.J66FTP	1	1	arahy.Tifrunner.gnm1.ann1.J66FTP	0
BP	GO:0042726	flavin-containing compound metabolic process	1/871	18/15143	0.655931859944944	0.887482588278132	arahy.Tifrunner.gnm1.ann1.J66FTP	arahy.J66FTP	1	1	arahy.Tifrunner.gnm1.ann1.J66FTP	0
BP	GO:0042727	flavin-containing compound biosynthetic process	1/871	18/15143	0.655931859944944	0.887482588278132	arahy.Tifrunner.gnm1.ann1.J66FTP	arahy.J66FTP	1	1	arahy.Tifrunner.gnm1.ann1.J66FTP	0
BP	GO:0009152	purine ribonucleotide biosynthetic process	3/871	58/15143	0.656100631798263	0.887482588278132	arahy.Tifrunner.gnm1.ann1.5JT6XN/arahy.Tifrunner.gnm1.ann1.KSV0XM/arahy.Tifrunner.gnm1.ann1.KIA0G7	arahy.5JT6XN/arahy.KSV0XM/arahy.KIA0G7	3	1	arahy.Tifrunner.gnm1.ann1.KIA0G7	2	arahy.Tifrunner.gnm1.ann1.5JT6XN/arahy.Tifrunner.gnm1.ann1.KSV0XM
BP	GO:0009260	ribonucleotide biosynthetic process	3/871	58/15143	0.656100631798263	0.887482588278132	arahy.Tifrunner.gnm1.ann1.5JT6XN/arahy.Tifrunner.gnm1.ann1.KSV0XM/arahy.Tifrunner.gnm1.ann1.KIA0G7	arahy.5JT6XN/arahy.KSV0XM/arahy.KIA0G7	3	1	arahy.Tifrunner.gnm1.ann1.KIA0G7	2	arahy.Tifrunner.gnm1.ann1.5JT6XN/arahy.Tifrunner.gnm1.ann1.KSV0XM
BP	GO:0046390	ribose phosphate biosynthetic process	3/871	58/15143	0.656100631798263	0.887482588278132	arahy.Tifrunner.gnm1.ann1.5JT6XN/arahy.Tifrunner.gnm1.ann1.KSV0XM/arahy.Tifrunner.gnm1.ann1.KIA0G7	arahy.5JT6XN/arahy.KSV0XM/arahy.KIA0G7	3	1	arahy.Tifrunner.gnm1.ann1.KIA0G7	2	arahy.Tifrunner.gnm1.ann1.5JT6XN/arahy.Tifrunner.gnm1.ann1.KSV0XM
BP	GO:0006091	generation of precursor metabolites and energy	7/871	136/15143	0.672412046507975	0.887482588278132	arahy.Tifrunner.gnm1.ann1.VEJL66/arahy.Tifrunner.gnm1.ann1.J127JW/arahy.Tifrunner.gnm1.ann1.EJ0ZDQ/arahy.Tifrunner.gnm1.ann1.8QVL0P/arahy.Tifrunner.gnm1.ann1.59GG00/arahy.Tifrunner.gnm1.ann1.05E95R/arahy.Tifrunner.gnm1.ann1.GMWI1E	arahy.VEJL66/arahy.J127JW/arahy.EJ0ZDQ/arahy.8QVL0P/arahy.59GG00/arahy.05E95R/arahy.GMWI1E	7	3	arahy.Tifrunner.gnm1.ann1.J127JW/arahy.Tifrunner.gnm1.ann1.59GG00/arahy.Tifrunner.gnm1.ann1.05E95R	4	arahy.Tifrunner.gnm1.ann1.VEJL66/arahy.Tifrunner.gnm1.ann1.EJ0ZDQ/arahy.Tifrunner.gnm1.ann1.8QVL0P/arahy.Tifrunner.gnm1.ann1.GMWI1E
BP	GO:0009690	cytokinin metabolic process	1/871	19/15143	0.675745635150759	0.887482588278132	arahy.Tifrunner.gnm1.ann1.1E8W48	arahy.1E8W48	1	1	arahy.Tifrunner.gnm1.ann1.1E8W48	0
BP	GO:0010817	regulation of hormone levels	1/871	19/15143	0.675745635150759	0.887482588278132	arahy.Tifrunner.gnm1.ann1.1E8W48	arahy.1E8W48	1	1	arahy.Tifrunner.gnm1.ann1.1E8W48	0
BP	GO:0034754	cellular hormone metabolic process	1/871	19/15143	0.675745635150759	0.887482588278132	arahy.Tifrunner.gnm1.ann1.1E8W48	arahy.1E8W48	1	1	arahy.Tifrunner.gnm1.ann1.1E8W48	0
BP	GO:0042445	hormone metabolic process	1/871	19/15143	0.675745635150759	0.887482588278132	arahy.Tifrunner.gnm1.ann1.1E8W48	arahy.1E8W48	1	1	arahy.Tifrunner.gnm1.ann1.1E8W48	0
BP	GO:0046834	lipid phosphorylation	1/871	19/15143	0.675745635150759	0.887482588278132	arahy.Tifrunner.gnm1.ann1.FX3851	arahy.FX3851	1	1	arahy.Tifrunner.gnm1.ann1.FX3851	0
BP	GO:0046854	phosphatidylinositol phosphorylation	1/871	19/15143	0.675745635150759	0.887482588278132	arahy.Tifrunner.gnm1.ann1.FX3851	arahy.FX3851	1	1	arahy.Tifrunner.gnm1.ann1.FX3851	0
BP	GO:0006631	fatty acid metabolic process	4/871	80/15143	0.682951858185673	0.887482588278132	arahy.Tifrunner.gnm1.ann1.JYC8LX/arahy.Tifrunner.gnm1.ann1.70V125/arahy.Tifrunner.gnm1.ann1.ZDAR2H/novel.3945	arahy.JYC8LX/arahy.70V125/arahy.ZDAR2H/-	4	0		4	arahy.Tifrunner.gnm1.ann1.JYC8LX/arahy.Tifrunner.gnm1.ann1.70V125/arahy.Tifrunner.gnm1.ann1.ZDAR2H/novel.3945
BP	GO:0006886	intracellular protein transport	10/871	194/15143	0.684668655512496	0.887482588278132	arahy.Tifrunner.gnm1.ann1.E4AJF3/arahy.Tifrunner.gnm1.ann1.NX1HSL/arahy.Tifrunner.gnm1.ann1.I48YC4/arahy.Tifrunner.gnm1.ann1.N0BIWD/arahy.Tifrunner.gnm1.ann1.DTT4AE/arahy.Tifrunner.gnm1.ann1.R9K5QN/arahy.Tifrunner.gnm1.ann1.LZJ3ZW/arahy.Tifrunner.gnm1.ann1.HCPJ2X/arahy.Tifrunner.gnm1.ann1.HUX1YA/arahy.Tifrunner.gnm1.ann1.51DFL0	arahy.E4AJF3/arahy.NX1HSL/arahy.I48YC4/arahy.N0BIWD/arahy.DTT4AE/arahy.R9K5QN/arahy.LZJ3ZW/arahy.HCPJ2X/arahy.HUX1YA/arahy.51DFL0	10	2	arahy.Tifrunner.gnm1.ann1.R9K5QN/arahy.Tifrunner.gnm1.ann1.HCPJ2X	8	arahy.Tifrunner.gnm1.ann1.E4AJF3/arahy.Tifrunner.gnm1.ann1.NX1HSL/arahy.Tifrunner.gnm1.ann1.I48YC4/arahy.Tifrunner.gnm1.ann1.N0BIWD/arahy.Tifrunner.gnm1.ann1.DTT4AE/arahy.Tifrunner.gnm1.ann1.LZJ3ZW/arahy.Tifrunner.gnm1.ann1.HUX1YA/arahy.Tifrunner.gnm1.ann1.51DFL0
BP	GO:0007275	multicellular organism development	2/871	41/15143	0.691709368746413	0.887482588278132	arahy.Tifrunner.gnm1.ann1.Y6I14R/arahy.Tifrunner.gnm1.ann1.00VVAL	arahy.Y6I14R/arahy.00VVAL	2	1	arahy.Tifrunner.gnm1.ann1.00VVAL	1	arahy.Tifrunner.gnm1.ann1.Y6I14R
BP	GO:0032502	developmental process	2/871	41/15143	0.691709368746413	0.887482588278132	arahy.Tifrunner.gnm1.ann1.Y6I14R/arahy.Tifrunner.gnm1.ann1.00VVAL	arahy.Y6I14R/arahy.00VVAL	2	1	arahy.Tifrunner.gnm1.ann1.00VVAL	1	arahy.Tifrunner.gnm1.ann1.Y6I14R
BP	GO:0044707	single-multicellular organism process	2/871	41/15143	0.691709368746413	0.887482588278132	arahy.Tifrunner.gnm1.ann1.Y6I14R/arahy.Tifrunner.gnm1.ann1.00VVAL	arahy.Y6I14R/arahy.00VVAL	2	1	arahy.Tifrunner.gnm1.ann1.00VVAL	1	arahy.Tifrunner.gnm1.ann1.Y6I14R
BP	GO:0044767	single-organism developmental process	2/871	41/15143	0.691709368746413	0.887482588278132	arahy.Tifrunner.gnm1.ann1.Y6I14R/arahy.Tifrunner.gnm1.ann1.00VVAL	arahy.Y6I14R/arahy.00VVAL	2	1	arahy.Tifrunner.gnm1.ann1.00VVAL	1	arahy.Tifrunner.gnm1.ann1.Y6I14R
BP	GO:0048856	anatomical structure development	2/871	41/15143	0.691709368746413	0.887482588278132	arahy.Tifrunner.gnm1.ann1.Y6I14R/arahy.Tifrunner.gnm1.ann1.00VVAL	arahy.Y6I14R/arahy.00VVAL	2	1	arahy.Tifrunner.gnm1.ann1.00VVAL	1	arahy.Tifrunner.gnm1.ann1.Y6I14R
BP	GO:0034613	cellular protein localization	11/871	214/15143	0.692745506034394	0.887482588278132	arahy.Tifrunner.gnm1.ann1.E4AJF3/arahy.Tifrunner.gnm1.ann1.NX1HSL/arahy.Tifrunner.gnm1.ann1.I48YC4/arahy.Tifrunner.gnm1.ann1.N0BIWD/arahy.Tifrunner.gnm1.ann1.DTT4AE/arahy.Tifrunner.gnm1.ann1.R9K5QN/arahy.Tifrunner.gnm1.ann1.LZJ3ZW/arahy.Tifrunner.gnm1.ann1.HCPJ2X/arahy.Tifrunner.gnm1.ann1.HUX1YA/arahy.Tifrunner.gnm1.ann1.51DFL0/arahy.Tifrunner.gnm1.ann1.B3BVJM	arahy.E4AJF3/arahy.NX1HSL/arahy.I48YC4/arahy.N0BIWD/arahy.DTT4AE/arahy.R9K5QN/arahy.LZJ3ZW/arahy.HCPJ2X/arahy.HUX1YA/arahy.51DFL0/arahy.B3BVJM	11	2	arahy.Tifrunner.gnm1.ann1.R9K5QN/arahy.Tifrunner.gnm1.ann1.HCPJ2X	9	arahy.Tifrunner.gnm1.ann1.E4AJF3/arahy.Tifrunner.gnm1.ann1.NX1HSL/arahy.Tifrunner.gnm1.ann1.I48YC4/arahy.Tifrunner.gnm1.ann1.N0BIWD/arahy.Tifrunner.gnm1.ann1.DTT4AE/arahy.Tifrunner.gnm1.ann1.LZJ3ZW/arahy.Tifrunner.gnm1.ann1.HUX1YA/arahy.Tifrunner.gnm1.ann1.51DFL0/arahy.Tifrunner.gnm1.ann1.B3BVJM
BP	GO:0070727	cellular macromolecule localization	11/871	214/15143	0.692745506034394	0.887482588278132	arahy.Tifrunner.gnm1.ann1.E4AJF3/arahy.Tifrunner.gnm1.ann1.NX1HSL/arahy.Tifrunner.gnm1.ann1.I48YC4/arahy.Tifrunner.gnm1.ann1.N0BIWD/arahy.Tifrunner.gnm1.ann1.DTT4AE/arahy.Tifrunner.gnm1.ann1.R9K5QN/arahy.Tifrunner.gnm1.ann1.LZJ3ZW/arahy.Tifrunner.gnm1.ann1.HCPJ2X/arahy.Tifrunner.gnm1.ann1.HUX1YA/arahy.Tifrunner.gnm1.ann1.51DFL0/arahy.Tifrunner.gnm1.ann1.B3BVJM	arahy.E4AJF3/arahy.NX1HSL/arahy.I48YC4/arahy.N0BIWD/arahy.DTT4AE/arahy.R9K5QN/arahy.LZJ3ZW/arahy.HCPJ2X/arahy.HUX1YA/arahy.51DFL0/arahy.B3BVJM	11	2	arahy.Tifrunner.gnm1.ann1.R9K5QN/arahy.Tifrunner.gnm1.ann1.HCPJ2X	9	arahy.Tifrunner.gnm1.ann1.E4AJF3/arahy.Tifrunner.gnm1.ann1.NX1HSL/arahy.Tifrunner.gnm1.ann1.I48YC4/arahy.Tifrunner.gnm1.ann1.N0BIWD/arahy.Tifrunner.gnm1.ann1.DTT4AE/arahy.Tifrunner.gnm1.ann1.LZJ3ZW/arahy.Tifrunner.gnm1.ann1.HUX1YA/arahy.Tifrunner.gnm1.ann1.51DFL0/arahy.Tifrunner.gnm1.ann1.B3BVJM
BP	GO:0006401	RNA catabolic process	1/871	20/15143	0.694419633549575	0.887482588278132	arahy.Tifrunner.gnm1.ann1.E901NL	arahy.E901NL	1	0		1	arahy.Tifrunner.gnm1.ann1.E901NL
BP	GO:0006694	steroid biosynthetic process	1/871	20/15143	0.694419633549575	0.887482588278132	arahy.Tifrunner.gnm1.ann1.CT5VFU	arahy.CT5VFU	1	1	arahy.Tifrunner.gnm1.ann1.CT5VFU	0
BP	GO:0007059	chromosome segregation	1/871	20/15143	0.694419633549575	0.887482588278132	arahy.Tifrunner.gnm1.ann1.5WK6RP	arahy.5WK6RP	1	0		1	arahy.Tifrunner.gnm1.ann1.5WK6RP
BP	GO:0009069	serine family amino acid metabolic process	1/871	20/15143	0.694419633549575	0.887482588278132	arahy.Tifrunner.gnm1.ann1.9IV7G6	arahy.9IV7G6	1	0		1	arahy.Tifrunner.gnm1.ann1.9IV7G6
BP	GO:0015936	coenzyme A metabolic process	1/871	20/15143	0.694419633549575	0.887482588278132	arahy.Tifrunner.gnm1.ann1.5JT6XN	arahy.5JT6XN	1	0		1	arahy.Tifrunner.gnm1.ann1.5JT6XN
BP	GO:0006396	RNA processing	16/871	307/15143	0.694555642348091	0.887482588278132	arahy.Tifrunner.gnm1.ann1.J1H6RV/arahy.Tifrunner.gnm1.ann1.Z1MAHQ/arahy.Tifrunner.gnm1.ann1.UM9WQL/arahy.Tifrunner.gnm1.ann1.PV76CP/arahy.Tifrunner.gnm1.ann1.FV4QAS/arahy.Tifrunner.gnm1.ann1.61N80Q/arahy.Tifrunner.gnm1.ann1.GK6DAA/arahy.Tifrunner.gnm1.ann1.28W6CD/arahy.Tifrunner.gnm1.ann1.412K95/arahy.Tifrunner.gnm1.ann1.VV6UAW/arahy.Tifrunner.gnm1.ann1.8A3W3K/arahy.Tifrunner.gnm1.ann1.2V06JV/ara…	arahy.J1H6RV/arahy.Z1MAHQ/arahy.UM9WQL/arahy.PV76CP/arahy.FV4QAS/arahy.61N80Q/arahy.GK6DAA/arahy.28W6CD/arahy.412K95/arahy.VV6UAW/arahy.8A3W3K/arahy.2V06JV/arahy.90NIGC/arahy.N3S6I2/arahy.HU7T3D/arahy.SSK647	16	6	arahy.Tifrunner.gnm1.ann1.GK6DAA/arahy.Tifrunner.gnm1.ann1.412K95/arahy.Tifrunner.gnm1.ann1.VV6UAW/arahy.Tifrunner.gnm1.ann1.8A3W3K/arahy.Tifrunner.gnm1.ann1.2V06JV/arahy.Tifrunner.gnm1.ann1.HU7T3D	10	arahy.Tifrunner.gnm1.ann1.J1H6RV/arahy.Tifrunner.gnm1.ann1.Z1MAHQ/arahy.Tifrunner.gnm1.ann1.UM9WQL/arahy.Tifrunner.gnm1.ann1.PV76CP/arahy.Tifrunner.gnm1.ann1.FV4QAS/arahy.Tifrunner.gnm1.ann1.61N80Q/arahy.Tifrunner.gnm1.ann1.28W6CD/arahy.Tifrunner.gnm1.ann1.90NIGC/arahy.Tifrunner.gnm1.ann1.N3S6I2/arahy.Tifrunner.gnm1.ann1.SSK647
BP	GO:0006511	ubiquitin-dependent protein catabolic process	6/871	120/15143	0.695021740257228	0.887482588278132	arahy.Tifrunner.gnm1.ann1.A70C4S/arahy.Tifrunner.gnm1.ann1.MU3IQ8/arahy.Tifrunner.gnm1.ann1.340GL5/arahy.Tifrunner.gnm1.ann1.C5NHEB/arahy.Tifrunner.gnm1.ann1.Y6I14R/arahy.Tifrunner.gnm1.ann1.JHU363	arahy.A70C4S/arahy.MU3IQ8/arahy.340GL5/arahy.C5NHEB/arahy.Y6I14R/arahy.JHU363	6	2	arahy.Tifrunner.gnm1.ann1.A70C4S/arahy.Tifrunner.gnm1.ann1.MU3IQ8	4	arahy.Tifrunner.gnm1.ann1.340GL5/arahy.Tifrunner.gnm1.ann1.C5NHEB/arahy.Tifrunner.gnm1.ann1.Y6I14R/arahy.Tifrunner.gnm1.ann1.JHU363
BP	GO:0019941	modification-dependent protein catabolic process	6/871	120/15143	0.695021740257228	0.887482588278132	arahy.Tifrunner.gnm1.ann1.A70C4S/arahy.Tifrunner.gnm1.ann1.MU3IQ8/arahy.Tifrunner.gnm1.ann1.340GL5/arahy.Tifrunner.gnm1.ann1.C5NHEB/arahy.Tifrunner.gnm1.ann1.Y6I14R/arahy.Tifrunner.gnm1.ann1.JHU363	arahy.A70C4S/arahy.MU3IQ8/arahy.340GL5/arahy.C5NHEB/arahy.Y6I14R/arahy.JHU363	6	2	arahy.Tifrunner.gnm1.ann1.A70C4S/arahy.Tifrunner.gnm1.ann1.MU3IQ8	4	arahy.Tifrunner.gnm1.ann1.340GL5/arahy.Tifrunner.gnm1.ann1.C5NHEB/arahy.Tifrunner.gnm1.ann1.Y6I14R/arahy.Tifrunner.gnm1.ann1.JHU363
BP	GO:0043632	modification-dependent macromolecule catabolic process	6/871	120/15143	0.695021740257228	0.887482588278132	arahy.Tifrunner.gnm1.ann1.A70C4S/arahy.Tifrunner.gnm1.ann1.MU3IQ8/arahy.Tifrunner.gnm1.ann1.340GL5/arahy.Tifrunner.gnm1.ann1.C5NHEB/arahy.Tifrunner.gnm1.ann1.Y6I14R/arahy.Tifrunner.gnm1.ann1.JHU363	arahy.A70C4S/arahy.MU3IQ8/arahy.340GL5/arahy.C5NHEB/arahy.Y6I14R/arahy.JHU363	6	2	arahy.Tifrunner.gnm1.ann1.A70C4S/arahy.Tifrunner.gnm1.ann1.MU3IQ8	4	arahy.Tifrunner.gnm1.ann1.340GL5/arahy.Tifrunner.gnm1.ann1.C5NHEB/arahy.Tifrunner.gnm1.ann1.Y6I14R/arahy.Tifrunner.gnm1.ann1.JHU363
BP	GO:0006820	anion transport	7/871	140/15143	0.701488427925121	0.887482588278132	novel.658/arahy.Tifrunner.gnm1.ann1.LPB8X1/arahy.Tifrunner.gnm1.ann1.HF533Q/arahy.Tifrunner.gnm1.ann1.UM0YXB/arahy.Tifrunner.gnm1.ann1.ZN0YSQ/arahy.Tifrunner.gnm1.ann1.7UA4HL/arahy.Tifrunner.gnm1.ann1.5R3T82	-/arahy.LPB8X1/arahy.HF533Q/arahy.UM0YXB/arahy.ZN0YSQ/arahy.7UA4HL/arahy.5R3T82	7	2	novel.658/arahy.Tifrunner.gnm1.ann1.ZN0YSQ	5	arahy.Tifrunner.gnm1.ann1.LPB8X1/arahy.Tifrunner.gnm1.ann1.HF533Q/arahy.Tifrunner.gnm1.ann1.UM0YXB/arahy.Tifrunner.gnm1.ann1.7UA4HL/arahy.Tifrunner.gnm1.ann1.5R3T82
BP	GO:0006486	protein glycosylation	4/871	82/15143	0.701580042463951	0.887482588278132	arahy.Tifrunner.gnm1.ann1.350PIT/arahy.Tifrunner.gnm1.ann1.LG83KY/arahy.Tifrunner.gnm1.ann1.CN6NPZ/arahy.Tifrunner.gnm1.ann1.XB17NQ	arahy.350PIT/arahy.LG83KY/arahy.CN6NPZ/arahy.XB17NQ	4	2	arahy.Tifrunner.gnm1.ann1.350PIT/arahy.Tifrunner.gnm1.ann1.XB17NQ	2	arahy.Tifrunner.gnm1.ann1.LG83KY/arahy.Tifrunner.gnm1.ann1.CN6NPZ
BP	GO:0009100	glycoprotein metabolic process	4/871	82/15143	0.701580042463951	0.887482588278132	arahy.Tifrunner.gnm1.ann1.350PIT/arahy.Tifrunner.gnm1.ann1.LG83KY/arahy.Tifrunner.gnm1.ann1.CN6NPZ/arahy.Tifrunner.gnm1.ann1.XB17NQ	arahy.350PIT/arahy.LG83KY/arahy.CN6NPZ/arahy.XB17NQ	4	2	arahy.Tifrunner.gnm1.ann1.350PIT/arahy.Tifrunner.gnm1.ann1.XB17NQ	2	arahy.Tifrunner.gnm1.ann1.LG83KY/arahy.Tifrunner.gnm1.ann1.CN6NPZ
BP	GO:0009101	glycoprotein biosynthetic process	4/871	82/15143	0.701580042463951	0.887482588278132	arahy.Tifrunner.gnm1.ann1.350PIT/arahy.Tifrunner.gnm1.ann1.LG83KY/arahy.Tifrunner.gnm1.ann1.CN6NPZ/arahy.Tifrunner.gnm1.ann1.XB17NQ	arahy.350PIT/arahy.LG83KY/arahy.CN6NPZ/arahy.XB17NQ	4	2	arahy.Tifrunner.gnm1.ann1.350PIT/arahy.Tifrunner.gnm1.ann1.XB17NQ	2	arahy.Tifrunner.gnm1.ann1.LG83KY/arahy.Tifrunner.gnm1.ann1.CN6NPZ
BP	GO:0043413	macromolecule glycosylation	4/871	82/15143	0.701580042463951	0.887482588278132	arahy.Tifrunner.gnm1.ann1.350PIT/arahy.Tifrunner.gnm1.ann1.LG83KY/arahy.Tifrunner.gnm1.ann1.CN6NPZ/arahy.Tifrunner.gnm1.ann1.XB17NQ	arahy.350PIT/arahy.LG83KY/arahy.CN6NPZ/arahy.XB17NQ	4	2	arahy.Tifrunner.gnm1.ann1.350PIT/arahy.Tifrunner.gnm1.ann1.XB17NQ	2	arahy.Tifrunner.gnm1.ann1.LG83KY/arahy.Tifrunner.gnm1.ann1.CN6NPZ
BP	GO:0032446	protein modification by small protein conjugation	5/871	102/15143	0.705336939020322	0.887868686059918	arahy.Tifrunner.gnm1.ann1.KQ7CFK/arahy.Tifrunner.gnm1.ann1.0GVW71/arahy.Tifrunner.gnm1.ann1.U1U343/arahy.Tifrunner.gnm1.ann1.C06WPN/novel.4295	arahy.KQ7CFK/arahy.0GVW71/arahy.U1U343/arahy.C06WPN/-	5	0		5	arahy.Tifrunner.gnm1.ann1.KQ7CFK/arahy.Tifrunner.gnm1.ann1.0GVW71/arahy.Tifrunner.gnm1.ann1.U1U343/arahy.Tifrunner.gnm1.ann1.C06WPN/novel.4295
BP	GO:0065008	regulation of biological quality	13/871	254/15143	0.707687685609619	0.887868686059918	arahy.Tifrunner.gnm1.ann1.2R4S5U/arahy.Tifrunner.gnm1.ann1.CSNE3R/arahy.Tifrunner.gnm1.ann1.18IZSC/novel.2290/arahy.Tifrunner.gnm1.ann1.GF35LS/novel.4441/arahy.Tifrunner.gnm1.ann1.25IQBC/arahy.Tifrunner.gnm1.ann1.1E8W48/arahy.Tifrunner.gnm1.ann1.FJ1N0Z/novel.3424/novel.4313/arahy.Tifrunner.gnm1.ann1.36HDXC/arahy.Tifrunner.gnm1.ann1.H6DD6M	arahy.2R4S5U/arahy.CSNE3R/arahy.18IZSC/-/arahy.GF35LS/-/arahy.25IQBC/arahy.1E8W48/arahy.FJ1N0Z/-/-/arahy.36HDXC/arahy.H6DD6M	13	5	arahy.Tifrunner.gnm1.ann1.CSNE3R/novel.4441/arahy.Tifrunner.gnm1.ann1.1E8W48/arahy.Tifrunner.gnm1.ann1.FJ1N0Z/novel.3424	8	arahy.Tifrunner.gnm1.ann1.2R4S5U/arahy.Tifrunner.gnm1.ann1.18IZSC/novel.2290/arahy.Tifrunner.gnm1.ann1.GF35LS/arahy.Tifrunner.gnm1.ann1.25IQBC/novel.4313/arahy.Tifrunner.gnm1.ann1.36HDXC/arahy.Tifrunner.gnm1.ann1.H6DD6M
BP	GO:0005985	sucrose metabolic process	1/871	21/15143	0.712019349160123	0.887868686059918	arahy.Tifrunner.gnm1.ann1.53FINS	arahy.53FINS	1	0		1	arahy.Tifrunner.gnm1.ann1.53FINS
BP	GO:0006835	dicarboxylic acid transport	1/871	21/15143	0.712019349160123	0.887868686059918	arahy.Tifrunner.gnm1.ann1.5R3T82	arahy.5R3T82	1	0		1	arahy.Tifrunner.gnm1.ann1.5R3T82
BP	GO:0015740	C4-dicarboxylate transport	1/871	21/15143	0.712019349160123	0.887868686059918	arahy.Tifrunner.gnm1.ann1.5R3T82	arahy.5R3T82	1	0		1	arahy.Tifrunner.gnm1.ann1.5R3T82
BP	GO:0015743	malate transport	1/871	21/15143	0.712019349160123	0.887868686059918	arahy.Tifrunner.gnm1.ann1.5R3T82	arahy.5R3T82	1	0		1	arahy.Tifrunner.gnm1.ann1.5R3T82
BP	GO:0016311	dephosphorylation	2/871	43/15143	0.716668672861633	0.887868686059918	arahy.Tifrunner.gnm1.ann1.AB8GL3/arahy.Tifrunner.gnm1.ann1.1NY8SK	arahy.AB8GL3/arahy.1NY8SK	2	1	arahy.Tifrunner.gnm1.ann1.AB8GL3	1	arahy.Tifrunner.gnm1.ann1.1NY8SK
BP	GO:0008033	tRNA processing	4/871	84/15143	0.719405913705681	0.887868686059918	arahy.Tifrunner.gnm1.ann1.FV4QAS/arahy.Tifrunner.gnm1.ann1.2V06JV/arahy.Tifrunner.gnm1.ann1.90NIGC/arahy.Tifrunner.gnm1.ann1.SSK647	arahy.FV4QAS/arahy.2V06JV/arahy.90NIGC/arahy.SSK647	4	1	arahy.Tifrunner.gnm1.ann1.2V06JV	3	arahy.Tifrunner.gnm1.ann1.FV4QAS/arahy.Tifrunner.gnm1.ann1.90NIGC/arahy.Tifrunner.gnm1.ann1.SSK647
BP	GO:0009308	amine metabolic process	3/871	64/15143	0.720447740684746	0.887868686059918	arahy.Tifrunner.gnm1.ann1.6286TX/novel.3951/arahy.Tifrunner.gnm1.ann1.1E8W48	arahy.6286TX/-/arahy.1E8W48	3	1	arahy.Tifrunner.gnm1.ann1.1E8W48	2	arahy.Tifrunner.gnm1.ann1.6286TX/novel.3951
BP	GO:0044723	single-organism carbohydrate metabolic process	17/871	331/15143	0.720456116478801	0.887868686059918	arahy.Tifrunner.gnm1.ann1.B1HBU1/arahy.Tifrunner.gnm1.ann1.J1V7G3/arahy.Tifrunner.gnm1.ann1.53FINS/arahy.Tifrunner.gnm1.ann1.EJ0ZDQ/arahy.Tifrunner.gnm1.ann1.PWAA2D/arahy.Tifrunner.gnm1.ann1.6MS3W4/arahy.Tifrunner.gnm1.ann1.23HYFJ/arahy.Tifrunner.gnm1.ann1.6E02AJ/arahy.Tifrunner.gnm1.ann1.ID57CI/arahy.Tifrunner.gnm1.ann1.59GG00/arahy.Tifrunner.gnm1.ann1.M1XV77/arahy.Tifrunner.gnm1.ann1.R4QMSQ/ara…	arahy.B1HBU1/arahy.J1V7G3/arahy.53FINS/arahy.EJ0ZDQ/arahy.PWAA2D/arahy.6MS3W4/arahy.23HYFJ/arahy.6E02AJ/arahy.ID57CI/arahy.59GG00/arahy.M1XV77/arahy.R4QMSQ/arahy.RAR9LN/arahy.DT7Q12/arahy.T5D8XB/arahy.05E95R/arahy.GMWI1E	17	7	arahy.Tifrunner.gnm1.ann1.B1HBU1/arahy.Tifrunner.gnm1.ann1.PWAA2D/arahy.Tifrunner.gnm1.ann1.23HYFJ/arahy.Tifrunner.gnm1.ann1.59GG00/arahy.Tifrunner.gnm1.ann1.R4QMSQ/arahy.Tifrunner.gnm1.ann1.T5D8XB/arahy.Tifrunner.gnm1.ann1.05E95R	10	arahy.Tifrunner.gnm1.ann1.J1V7G3/arahy.Tifrunner.gnm1.ann1.53FINS/arahy.Tifrunner.gnm1.ann1.EJ0ZDQ/arahy.Tifrunner.gnm1.ann1.6MS3W4/arahy.Tifrunner.gnm1.ann1.6E02AJ/arahy.Tifrunner.gnm1.ann1.ID57CI/arahy.Tifrunner.gnm1.ann1.M1XV77/arahy.Tifrunner.gnm1.ann1.RAR9LN/arahy.Tifrunner.gnm1.ann1.DT7Q12/arahy.Tifrunner.gnm1.ann1.GMWI1E
BP	GO:0044262	cellular carbohydrate metabolic process	12/871	238/15143	0.721985239757305	0.887868686059918	arahy.Tifrunner.gnm1.ann1.B1HBU1/arahy.Tifrunner.gnm1.ann1.J1V7G3/arahy.Tifrunner.gnm1.ann1.53FINS/arahy.Tifrunner.gnm1.ann1.PWAA2D/arahy.Tifrunner.gnm1.ann1.23HYFJ/arahy.Tifrunner.gnm1.ann1.6E02AJ/arahy.Tifrunner.gnm1.ann1.ID57CI/arahy.Tifrunner.gnm1.ann1.M1XV77/arahy.Tifrunner.gnm1.ann1.R4QMSQ/arahy.Tifrunner.gnm1.ann1.DT7Q12/arahy.Tifrunner.gnm1.ann1.T5D8XB/arahy.Tifrunner.gnm1.ann1.8EK9UN	arahy.B1HBU1/arahy.J1V7G3/arahy.53FINS/arahy.PWAA2D/arahy.23HYFJ/arahy.6E02AJ/arahy.ID57CI/arahy.M1XV77/arahy.R4QMSQ/arahy.DT7Q12/arahy.T5D8XB/arahy.8EK9UN	12	5	arahy.Tifrunner.gnm1.ann1.B1HBU1/arahy.Tifrunner.gnm1.ann1.PWAA2D/arahy.Tifrunner.gnm1.ann1.23HYFJ/arahy.Tifrunner.gnm1.ann1.R4QMSQ/arahy.Tifrunner.gnm1.ann1.T5D8XB	7	arahy.Tifrunner.gnm1.ann1.J1V7G3/arahy.Tifrunner.gnm1.ann1.53FINS/arahy.Tifrunner.gnm1.ann1.6E02AJ/arahy.Tifrunner.gnm1.ann1.ID57CI/arahy.Tifrunner.gnm1.ann1.M1XV77/arahy.Tifrunner.gnm1.ann1.DT7Q12/arahy.Tifrunner.gnm1.ann1.8EK9UN
BP	GO:0006855	drug transmembrane transport	4/871	85/15143	0.728018899727029	0.887868686059918	arahy.Tifrunner.gnm1.ann1.S9LP7J/arahy.Tifrunner.gnm1.ann1.PEQF49/arahy.Tifrunner.gnm1.ann1.TND3PH/arahy.Tifrunner.gnm1.ann1.BBQR41	arahy.S9LP7J/arahy.PEQF49/arahy.TND3PH/arahy.BBQR41	4	1	arahy.Tifrunner.gnm1.ann1.BBQR41	3	arahy.Tifrunner.gnm1.ann1.S9LP7J/arahy.Tifrunner.gnm1.ann1.PEQF49/arahy.Tifrunner.gnm1.ann1.TND3PH
BP	GO:0015893	drug transport	4/871	85/15143	0.728018899727029	0.887868686059918	arahy.Tifrunner.gnm1.ann1.S9LP7J/arahy.Tifrunner.gnm1.ann1.PEQF49/arahy.Tifrunner.gnm1.ann1.TND3PH/arahy.Tifrunner.gnm1.ann1.BBQR41	arahy.S9LP7J/arahy.PEQF49/arahy.TND3PH/arahy.BBQR41	4	1	arahy.Tifrunner.gnm1.ann1.BBQR41	3	arahy.Tifrunner.gnm1.ann1.S9LP7J/arahy.Tifrunner.gnm1.ann1.PEQF49/arahy.Tifrunner.gnm1.ann1.TND3PH
BP	GO:0042493	response to drug	4/871	85/15143	0.728018899727029	0.887868686059918	arahy.Tifrunner.gnm1.ann1.S9LP7J/arahy.Tifrunner.gnm1.ann1.PEQF49/arahy.Tifrunner.gnm1.ann1.TND3PH/arahy.Tifrunner.gnm1.ann1.BBQR41	arahy.S9LP7J/arahy.PEQF49/arahy.TND3PH/arahy.BBQR41	4	1	arahy.Tifrunner.gnm1.ann1.BBQR41	3	arahy.Tifrunner.gnm1.ann1.S9LP7J/arahy.Tifrunner.gnm1.ann1.PEQF49/arahy.Tifrunner.gnm1.ann1.TND3PH
BP	GO:0008202	steroid metabolic process	1/871	22/15143	0.728606516656587	0.887868686059918	arahy.Tifrunner.gnm1.ann1.CT5VFU	arahy.CT5VFU	1	1	arahy.Tifrunner.gnm1.ann1.CT5VFU	0
BP	GO:0072528	pyrimidine-containing compound biosynthetic process	1/871	22/15143	0.728606516656587	0.887868686059918	arahy.Tifrunner.gnm1.ann1.HRMJ8R	arahy.HRMJ8R	1	0		1	arahy.Tifrunner.gnm1.ann1.HRMJ8R
BP	GO:0006520	cellular amino acid metabolic process	14/871	277/15143	0.729378465233193	0.887868686059918	novel.2659/arahy.Tifrunner.gnm1.ann1.RWV13Y/arahy.Tifrunner.gnm1.ann1.VD0ABX/arahy.Tifrunner.gnm1.ann1.Y8ZHMJ/arahy.Tifrunner.gnm1.ann1.1BU1FJ/arahy.Tifrunner.gnm1.ann1.E4EMQ7/arahy.Tifrunner.gnm1.ann1.FW1LZ6/arahy.Tifrunner.gnm1.ann1.9IV7G6/arahy.Tifrunner.gnm1.ann1.A863J5/arahy.Tifrunner.gnm1.ann1.LPXF14/arahy.Tifrunner.gnm1.ann1.8PBE23/arahy.Tifrunner.gnm1.ann1.KJS3LB/arahy.Tifrunner.gnm1.ann1…	-/arahy.RWV13Y/arahy.VD0ABX/arahy.Y8ZHMJ/arahy.1BU1FJ/arahy.E4EMQ7/arahy.FW1LZ6/arahy.9IV7G6/arahy.A863J5/arahy.LPXF14/arahy.8PBE23/arahy.KJS3LB/arahy.PFE7S7/arahy.1Y4ZQN	14	2	arahy.Tifrunner.gnm1.ann1.PFE7S7/arahy.Tifrunner.gnm1.ann1.1Y4ZQN	12	novel.2659/arahy.Tifrunner.gnm1.ann1.RWV13Y/arahy.Tifrunner.gnm1.ann1.VD0ABX/arahy.Tifrunner.gnm1.ann1.Y8ZHMJ/arahy.Tifrunner.gnm1.ann1.1BU1FJ/arahy.Tifrunner.gnm1.ann1.E4EMQ7/arahy.Tifrunner.gnm1.ann1.FW1LZ6/arahy.Tifrunner.gnm1.ann1.9IV7G6/arahy.Tifrunner.gnm1.ann1.A863J5/arahy.Tifrunner.gnm1.ann1.LPXF14/arahy.Tifrunner.gnm1.ann1.8PBE23/arahy.Tifrunner.gnm1.ann1.KJS3LB
BP	GO:0032787	monocarboxylic acid metabolic process	9/871	183/15143	0.732235228678369	0.889374204744302	arahy.Tifrunner.gnm1.ann1.J1V7G3/arahy.Tifrunner.gnm1.ann1.EJ0ZDQ/arahy.Tifrunner.gnm1.ann1.JYC8LX/arahy.Tifrunner.gnm1.ann1.70V125/arahy.Tifrunner.gnm1.ann1.ZDAR2H/novel.3945/arahy.Tifrunner.gnm1.ann1.59GG00/arahy.Tifrunner.gnm1.ann1.05E95R/arahy.Tifrunner.gnm1.ann1.GMWI1E	arahy.J1V7G3/arahy.EJ0ZDQ/arahy.JYC8LX/arahy.70V125/arahy.ZDAR2H/-/arahy.59GG00/arahy.05E95R/arahy.GMWI1E	9	2	arahy.Tifrunner.gnm1.ann1.59GG00/arahy.Tifrunner.gnm1.ann1.05E95R	7	arahy.Tifrunner.gnm1.ann1.J1V7G3/arahy.Tifrunner.gnm1.ann1.EJ0ZDQ/arahy.Tifrunner.gnm1.ann1.JYC8LX/arahy.Tifrunner.gnm1.ann1.70V125/arahy.Tifrunner.gnm1.ann1.ZDAR2H/novel.3945/arahy.Tifrunner.gnm1.ann1.GMWI1E
BP	GO:0009124	nucleoside monophosphate biosynthetic process	2/871	45/15143	0.739906618796894	0.89016860670816	arahy.Tifrunner.gnm1.ann1.KSV0XM/arahy.Tifrunner.gnm1.ann1.KIA0G7	arahy.KSV0XM/arahy.KIA0G7	2	1	arahy.Tifrunner.gnm1.ann1.KIA0G7	1	arahy.Tifrunner.gnm1.ann1.KSV0XM
BP	GO:0009127	purine nucleoside monophosphate biosynthetic process	2/871	45/15143	0.739906618796894	0.89016860670816	arahy.Tifrunner.gnm1.ann1.KSV0XM/arahy.Tifrunner.gnm1.ann1.KIA0G7	arahy.KSV0XM/arahy.KIA0G7	2	1	arahy.Tifrunner.gnm1.ann1.KIA0G7	1	arahy.Tifrunner.gnm1.ann1.KSV0XM
BP	GO:0009156	ribonucleoside monophosphate biosynthetic process	2/871	45/15143	0.739906618796894	0.89016860670816	arahy.Tifrunner.gnm1.ann1.KSV0XM/arahy.Tifrunner.gnm1.ann1.KIA0G7	arahy.KSV0XM/arahy.KIA0G7	2	1	arahy.Tifrunner.gnm1.ann1.KIA0G7	1	arahy.Tifrunner.gnm1.ann1.KSV0XM
BP	GO:0009168	purine ribonucleoside monophosphate biosynthetic process	2/871	45/15143	0.739906618796894	0.89016860670816	arahy.Tifrunner.gnm1.ann1.KSV0XM/arahy.Tifrunner.gnm1.ann1.KIA0G7	arahy.KSV0XM/arahy.KIA0G7	2	1	arahy.Tifrunner.gnm1.ann1.KIA0G7	1	arahy.Tifrunner.gnm1.ann1.KSV0XM
BP	GO:0006415	translational termination	1/871	23/15143	0.744239326919937	0.89016860670816	arahy.Tifrunner.gnm1.ann1.322B5E	arahy.322B5E	1	0		1	arahy.Tifrunner.gnm1.ann1.322B5E
BP	GO:0016054	organic acid catabolic process	1/871	23/15143	0.744239326919937	0.89016860670816	arahy.Tifrunner.gnm1.ann1.9IV7G6	arahy.9IV7G6	1	0		1	arahy.Tifrunner.gnm1.ann1.9IV7G6
BP	GO:0046395	carboxylic acid catabolic process	1/871	23/15143	0.744239326919937	0.89016860670816	arahy.Tifrunner.gnm1.ann1.9IV7G6	arahy.9IV7G6	1	0		1	arahy.Tifrunner.gnm1.ann1.9IV7G6
BP	GO:0009116	nucleoside metabolic process	2/871	46/15143	0.750902537706606	0.894241850761229	arahy.Tifrunner.gnm1.ann1.JUAY6G/arahy.Tifrunner.gnm1.ann1.HRMJ8R	arahy.JUAY6G/arahy.HRMJ8R	2	1	arahy.Tifrunner.gnm1.ann1.JUAY6G	1	arahy.Tifrunner.gnm1.ann1.HRMJ8R
BP	GO:1901657	glycosyl compound metabolic process	2/871	46/15143	0.750902537706606	0.894241850761229	arahy.Tifrunner.gnm1.ann1.JUAY6G/arahy.Tifrunner.gnm1.ann1.HRMJ8R	arahy.JUAY6G/arahy.HRMJ8R	2	1	arahy.Tifrunner.gnm1.ann1.JUAY6G	1	arahy.Tifrunner.gnm1.ann1.HRMJ8R
BP	GO:0006576	cellular biogenic amine metabolic process	1/871	24/15143	0.758972630243531	0.898008564663143	arahy.Tifrunner.gnm1.ann1.6286TX	arahy.6286TX	1	0		1	arahy.Tifrunner.gnm1.ann1.6286TX
BP	GO:0044106	cellular amine metabolic process	1/871	24/15143	0.758972630243531	0.898008564663143	arahy.Tifrunner.gnm1.ann1.6286TX	arahy.6286TX	1	0		1	arahy.Tifrunner.gnm1.ann1.6286TX
BP	GO:0072527	pyrimidine-containing compound metabolic process	1/871	24/15143	0.758972630243531	0.898008564663143	arahy.Tifrunner.gnm1.ann1.HRMJ8R	arahy.HRMJ8R	1	0		1	arahy.Tifrunner.gnm1.ann1.HRMJ8R
BP	GO:0009072	aromatic amino acid family metabolic process	2/871	47/15143	0.761495807856495	0.898062569324309	arahy.Tifrunner.gnm1.ann1.8PBE23/arahy.Tifrunner.gnm1.ann1.1Y4ZQN	arahy.8PBE23/arahy.1Y4ZQN	2	1	arahy.Tifrunner.gnm1.ann1.1Y4ZQN	1	arahy.Tifrunner.gnm1.ann1.8PBE23
BP	GO:0005976	polysaccharide metabolic process	8/871	170/15143	0.768521960249654	0.898062569324309	arahy.Tifrunner.gnm1.ann1.B1HBU1/arahy.Tifrunner.gnm1.ann1.60DV95/arahy.Tifrunner.gnm1.ann1.M409IX/arahy.Tifrunner.gnm1.ann1.ID57CI/arahy.Tifrunner.gnm1.ann1.R4QMSQ/arahy.Tifrunner.gnm1.ann1.DT7Q12/arahy.Tifrunner.gnm1.ann1.T5D8XB/arahy.Tifrunner.gnm1.ann1.8EK9UN	arahy.B1HBU1/arahy.60DV95/arahy.M409IX/arahy.ID57CI/arahy.R4QMSQ/arahy.DT7Q12/arahy.T5D8XB/arahy.8EK9UN	8	3	arahy.Tifrunner.gnm1.ann1.B1HBU1/arahy.Tifrunner.gnm1.ann1.R4QMSQ/arahy.Tifrunner.gnm1.ann1.T5D8XB	5	arahy.Tifrunner.gnm1.ann1.60DV95/arahy.Tifrunner.gnm1.ann1.M409IX/arahy.Tifrunner.gnm1.ann1.ID57CI/arahy.Tifrunner.gnm1.ann1.DT7Q12/arahy.Tifrunner.gnm1.ann1.8EK9UN
BP	GO:0008272	sulfate transport	1/871	25/15143	0.77285812789932	0.898062569324309	arahy.Tifrunner.gnm1.ann1.HF533Q	arahy.HF533Q	1	0		1	arahy.Tifrunner.gnm1.ann1.HF533Q
BP	GO:0048285	organelle fission	1/871	25/15143	0.77285812789932	0.898062569324309	arahy.Tifrunner.gnm1.ann1.D4Z4C8	arahy.D4Z4C8	1	0		1	arahy.Tifrunner.gnm1.ann1.D4Z4C8
BP	GO:0072348	sulfur compound transport	1/871	25/15143	0.77285812789932	0.898062569324309	arahy.Tifrunner.gnm1.ann1.HF533Q	arahy.HF533Q	1	0		1	arahy.Tifrunner.gnm1.ann1.HF533Q
BP	GO:0019318	hexose metabolic process	2/871	49/15143	0.781514118359443	0.898062569324309	arahy.Tifrunner.gnm1.ann1.6MS3W4/arahy.Tifrunner.gnm1.ann1.RAR9LN	arahy.6MS3W4/arahy.RAR9LN	2	0		2	arahy.Tifrunner.gnm1.ann1.6MS3W4/arahy.Tifrunner.gnm1.ann1.RAR9LN
BP	GO:0043414	macromolecule methylation	2/871	49/15143	0.781514118359443	0.898062569324309	arahy.Tifrunner.gnm1.ann1.V3MNVK/arahy.Tifrunner.gnm1.ann1.FV4QAS	arahy.V3MNVK/arahy.FV4QAS	2	0		2	arahy.Tifrunner.gnm1.ann1.V3MNVK/arahy.Tifrunner.gnm1.ann1.FV4QAS
BP	GO:0034470	ncRNA processing	6/871	134/15143	0.789827178909957	0.898062569324309	arahy.Tifrunner.gnm1.ann1.PV76CP/arahy.Tifrunner.gnm1.ann1.FV4QAS/arahy.Tifrunner.gnm1.ann1.2V06JV/arahy.Tifrunner.gnm1.ann1.90NIGC/arahy.Tifrunner.gnm1.ann1.HU7T3D/arahy.Tifrunner.gnm1.ann1.SSK647	arahy.PV76CP/arahy.FV4QAS/arahy.2V06JV/arahy.90NIGC/arahy.HU7T3D/arahy.SSK647	6	2	arahy.Tifrunner.gnm1.ann1.2V06JV/arahy.Tifrunner.gnm1.ann1.HU7T3D	4	arahy.Tifrunner.gnm1.ann1.PV76CP/arahy.Tifrunner.gnm1.ann1.FV4QAS/arahy.Tifrunner.gnm1.ann1.90NIGC/arahy.Tifrunner.gnm1.ann1.SSK647
BP	GO:0044265	cellular macromolecule catabolic process	8/871	174/15143	0.790050884207264	0.898062569324309	arahy.Tifrunner.gnm1.ann1.A70C4S/arahy.Tifrunner.gnm1.ann1.MU3IQ8/arahy.Tifrunner.gnm1.ann1.340GL5/arahy.Tifrunner.gnm1.ann1.C5NHEB/arahy.Tifrunner.gnm1.ann1.E901NL/arahy.Tifrunner.gnm1.ann1.Y6I14R/arahy.Tifrunner.gnm1.ann1.ARH0VQ/arahy.Tifrunner.gnm1.ann1.JHU363	arahy.A70C4S/arahy.MU3IQ8/arahy.340GL5/arahy.C5NHEB/arahy.E901NL/arahy.Y6I14R/arahy.ARH0VQ/arahy.JHU363	8	2	arahy.Tifrunner.gnm1.ann1.A70C4S/arahy.Tifrunner.gnm1.ann1.MU3IQ8	6	arahy.Tifrunner.gnm1.ann1.340GL5/arahy.Tifrunner.gnm1.ann1.C5NHEB/arahy.Tifrunner.gnm1.ann1.E901NL/arahy.Tifrunner.gnm1.ann1.Y6I14R/arahy.Tifrunner.gnm1.ann1.ARH0VQ/arahy.Tifrunner.gnm1.ann1.JHU363
BP	GO:0000271	polysaccharide biosynthetic process	5/871	114/15143	0.791933703547737	0.898062569324309	arahy.Tifrunner.gnm1.ann1.B1HBU1/arahy.Tifrunner.gnm1.ann1.ID57CI/arahy.Tifrunner.gnm1.ann1.R4QMSQ/arahy.Tifrunner.gnm1.ann1.DT7Q12/arahy.Tifrunner.gnm1.ann1.T5D8XB	arahy.B1HBU1/arahy.ID57CI/arahy.R4QMSQ/arahy.DT7Q12/arahy.T5D8XB	5	3	arahy.Tifrunner.gnm1.ann1.B1HBU1/arahy.Tifrunner.gnm1.ann1.R4QMSQ/arahy.Tifrunner.gnm1.ann1.T5D8XB	2	arahy.Tifrunner.gnm1.ann1.ID57CI/arahy.Tifrunner.gnm1.ann1.DT7Q12
BP	GO:0009250	glucan biosynthetic process	5/871	114/15143	0.791933703547737	0.898062569324309	arahy.Tifrunner.gnm1.ann1.B1HBU1/arahy.Tifrunner.gnm1.ann1.ID57CI/arahy.Tifrunner.gnm1.ann1.R4QMSQ/arahy.Tifrunner.gnm1.ann1.DT7Q12/arahy.Tifrunner.gnm1.ann1.T5D8XB	arahy.B1HBU1/arahy.ID57CI/arahy.R4QMSQ/arahy.DT7Q12/arahy.T5D8XB	5	3	arahy.Tifrunner.gnm1.ann1.B1HBU1/arahy.Tifrunner.gnm1.ann1.R4QMSQ/arahy.Tifrunner.gnm1.ann1.T5D8XB	2	arahy.Tifrunner.gnm1.ann1.ID57CI/arahy.Tifrunner.gnm1.ann1.DT7Q12
BP	GO:0009719	response to endogenous stimulus	5/871	114/15143	0.791933703547737	0.898062569324309	arahy.Tifrunner.gnm1.ann1.29DZAQ/arahy.Tifrunner.gnm1.ann1.X40XE7/arahy.Tifrunner.gnm1.ann1.86T4WJ/arahy.Tifrunner.gnm1.ann1.F3RJIU/arahy.Tifrunner.gnm1.ann1.AVLU3S	arahy.29DZAQ/arahy.X40XE7/arahy.86T4WJ/arahy.F3RJIU/arahy.AVLU3S	5	3	arahy.Tifrunner.gnm1.ann1.29DZAQ/arahy.Tifrunner.gnm1.ann1.F3RJIU/arahy.Tifrunner.gnm1.ann1.AVLU3S	2	arahy.Tifrunner.gnm1.ann1.X40XE7/arahy.Tifrunner.gnm1.ann1.86T4WJ
BP	GO:0009725	response to hormone	5/871	114/15143	0.791933703547737	0.898062569324309	arahy.Tifrunner.gnm1.ann1.29DZAQ/arahy.Tifrunner.gnm1.ann1.X40XE7/arahy.Tifrunner.gnm1.ann1.86T4WJ/arahy.Tifrunner.gnm1.ann1.F3RJIU/arahy.Tifrunner.gnm1.ann1.AVLU3S	arahy.29DZAQ/arahy.X40XE7/arahy.86T4WJ/arahy.F3RJIU/arahy.AVLU3S	5	3	arahy.Tifrunner.gnm1.ann1.29DZAQ/arahy.Tifrunner.gnm1.ann1.F3RJIU/arahy.Tifrunner.gnm1.ann1.AVLU3S	2	arahy.Tifrunner.gnm1.ann1.X40XE7/arahy.Tifrunner.gnm1.ann1.86T4WJ
BP	GO:0010033	response to organic substance	5/871	114/15143	0.791933703547737	0.898062569324309	arahy.Tifrunner.gnm1.ann1.29DZAQ/arahy.Tifrunner.gnm1.ann1.X40XE7/arahy.Tifrunner.gnm1.ann1.86T4WJ/arahy.Tifrunner.gnm1.ann1.F3RJIU/arahy.Tifrunner.gnm1.ann1.AVLU3S	arahy.29DZAQ/arahy.X40XE7/arahy.86T4WJ/arahy.F3RJIU/arahy.AVLU3S	5	3	arahy.Tifrunner.gnm1.ann1.29DZAQ/arahy.Tifrunner.gnm1.ann1.F3RJIU/arahy.Tifrunner.gnm1.ann1.AVLU3S	2	arahy.Tifrunner.gnm1.ann1.X40XE7/arahy.Tifrunner.gnm1.ann1.86T4WJ
BP	GO:0033692	cellular polysaccharide biosynthetic process	5/871	114/15143	0.791933703547737	0.898062569324309	arahy.Tifrunner.gnm1.ann1.B1HBU1/arahy.Tifrunner.gnm1.ann1.ID57CI/arahy.Tifrunner.gnm1.ann1.R4QMSQ/arahy.Tifrunner.gnm1.ann1.DT7Q12/arahy.Tifrunner.gnm1.ann1.T5D8XB	arahy.B1HBU1/arahy.ID57CI/arahy.R4QMSQ/arahy.DT7Q12/arahy.T5D8XB	5	3	arahy.Tifrunner.gnm1.ann1.B1HBU1/arahy.Tifrunner.gnm1.ann1.R4QMSQ/arahy.Tifrunner.gnm1.ann1.T5D8XB	2	arahy.Tifrunner.gnm1.ann1.ID57CI/arahy.Tifrunner.gnm1.ann1.DT7Q12
BP	GO:0051273	beta-glucan metabolic process	5/871	114/15143	0.791933703547737	0.898062569324309	arahy.Tifrunner.gnm1.ann1.B1HBU1/arahy.Tifrunner.gnm1.ann1.ID57CI/arahy.Tifrunner.gnm1.ann1.R4QMSQ/arahy.Tifrunner.gnm1.ann1.DT7Q12/arahy.Tifrunner.gnm1.ann1.T5D8XB	arahy.B1HBU1/arahy.ID57CI/arahy.R4QMSQ/arahy.DT7Q12/arahy.T5D8XB	5	3	arahy.Tifrunner.gnm1.ann1.B1HBU1/arahy.Tifrunner.gnm1.ann1.R4QMSQ/arahy.Tifrunner.gnm1.ann1.T5D8XB	2	arahy.Tifrunner.gnm1.ann1.ID57CI/arahy.Tifrunner.gnm1.ann1.DT7Q12
BP	GO:0051274	beta-glucan biosynthetic process	5/871	114/15143	0.791933703547737	0.898062569324309	arahy.Tifrunner.gnm1.ann1.B1HBU1/arahy.Tifrunner.gnm1.ann1.ID57CI/arahy.Tifrunner.gnm1.ann1.R4QMSQ/arahy.Tifrunner.gnm1.ann1.DT7Q12/arahy.Tifrunner.gnm1.ann1.T5D8XB	arahy.B1HBU1/arahy.ID57CI/arahy.R4QMSQ/arahy.DT7Q12/arahy.T5D8XB	5	3	arahy.Tifrunner.gnm1.ann1.B1HBU1/arahy.Tifrunner.gnm1.ann1.R4QMSQ/arahy.Tifrunner.gnm1.ann1.T5D8XB	2	arahy.Tifrunner.gnm1.ann1.ID57CI/arahy.Tifrunner.gnm1.ann1.DT7Q12
BP	GO:0006298	mismatch repair	1/871	27/15143	0.798277839399386	0.898062569324309	arahy.Tifrunner.gnm1.ann1.LHXL5N	arahy.LHXL5N	1	1	arahy.Tifrunner.gnm1.ann1.LHXL5N	0
BP	GO:0022411	cellular component disassembly	1/871	27/15143	0.798277839399386	0.898062569324309	arahy.Tifrunner.gnm1.ann1.322B5E	arahy.322B5E	1	0		1	arahy.Tifrunner.gnm1.ann1.322B5E
BP	GO:0032984	macromolecular complex disassembly	1/871	27/15143	0.798277839399386	0.898062569324309	arahy.Tifrunner.gnm1.ann1.322B5E	arahy.322B5E	1	0		1	arahy.Tifrunner.gnm1.ann1.322B5E
BP	GO:0043241	protein complex disassembly	1/871	27/15143	0.798277839399386	0.898062569324309	arahy.Tifrunner.gnm1.ann1.322B5E	arahy.322B5E	1	0		1	arahy.Tifrunner.gnm1.ann1.322B5E
BP	GO:0043624	cellular protein complex disassembly	1/871	27/15143	0.798277839399386	0.898062569324309	arahy.Tifrunner.gnm1.ann1.322B5E	arahy.322B5E	1	0		1	arahy.Tifrunner.gnm1.ann1.322B5E
BP	GO:0051258	protein polymerization	1/871	27/15143	0.798277839399386	0.898062569324309	arahy.Tifrunner.gnm1.ann1.JXQ8LX	arahy.JXQ8LX	1	1	arahy.Tifrunner.gnm1.ann1.JXQ8LX	0
BP	GO:0097435	supramolecular fiber organization	1/871	27/15143	0.798277839399386	0.898062569324309	arahy.Tifrunner.gnm1.ann1.JXQ8LX	arahy.JXQ8LX	1	1	arahy.Tifrunner.gnm1.ann1.JXQ8LX	0
BP	GO:0006633	fatty acid biosynthetic process	2/871	52/15143	0.80877398626319	0.908010058197323	arahy.Tifrunner.gnm1.ann1.JYC8LX/arahy.Tifrunner.gnm1.ann1.70V125	arahy.JYC8LX/arahy.70V125	2	0		2	arahy.Tifrunner.gnm1.ann1.JYC8LX/arahy.Tifrunner.gnm1.ann1.70V125
BP	GO:0034637	cellular carbohydrate biosynthetic process	7/871	158/15143	0.810574590531144	0.908174388166526	arahy.Tifrunner.gnm1.ann1.B1HBU1/arahy.Tifrunner.gnm1.ann1.PWAA2D/arahy.Tifrunner.gnm1.ann1.23HYFJ/arahy.Tifrunner.gnm1.ann1.ID57CI/arahy.Tifrunner.gnm1.ann1.R4QMSQ/arahy.Tifrunner.gnm1.ann1.DT7Q12/arahy.Tifrunner.gnm1.ann1.T5D8XB	arahy.B1HBU1/arahy.PWAA2D/arahy.23HYFJ/arahy.ID57CI/arahy.R4QMSQ/arahy.DT7Q12/arahy.T5D8XB	7	5	arahy.Tifrunner.gnm1.ann1.B1HBU1/arahy.Tifrunner.gnm1.ann1.PWAA2D/arahy.Tifrunner.gnm1.ann1.23HYFJ/arahy.Tifrunner.gnm1.ann1.R4QMSQ/arahy.Tifrunner.gnm1.ann1.T5D8XB	2	arahy.Tifrunner.gnm1.ann1.ID57CI/arahy.Tifrunner.gnm1.ann1.DT7Q12
BP	GO:0044257	cellular protein catabolic process	6/871	139/15143	0.817653522053686	0.91238167399893	arahy.Tifrunner.gnm1.ann1.A70C4S/arahy.Tifrunner.gnm1.ann1.MU3IQ8/arahy.Tifrunner.gnm1.ann1.340GL5/arahy.Tifrunner.gnm1.ann1.C5NHEB/arahy.Tifrunner.gnm1.ann1.Y6I14R/arahy.Tifrunner.gnm1.ann1.JHU363	arahy.A70C4S/arahy.MU3IQ8/arahy.340GL5/arahy.C5NHEB/arahy.Y6I14R/arahy.JHU363	6	2	arahy.Tifrunner.gnm1.ann1.A70C4S/arahy.Tifrunner.gnm1.ann1.MU3IQ8	4	arahy.Tifrunner.gnm1.ann1.340GL5/arahy.Tifrunner.gnm1.ann1.C5NHEB/arahy.Tifrunner.gnm1.ann1.Y6I14R/arahy.Tifrunner.gnm1.ann1.JHU363
BP	GO:0051603	proteolysis involved in cellular protein catabolic process	6/871	139/15143	0.817653522053686	0.91238167399893	arahy.Tifrunner.gnm1.ann1.A70C4S/arahy.Tifrunner.gnm1.ann1.MU3IQ8/arahy.Tifrunner.gnm1.ann1.340GL5/arahy.Tifrunner.gnm1.ann1.C5NHEB/arahy.Tifrunner.gnm1.ann1.Y6I14R/arahy.Tifrunner.gnm1.ann1.JHU363	arahy.A70C4S/arahy.MU3IQ8/arahy.340GL5/arahy.C5NHEB/arahy.Y6I14R/arahy.JHU363	6	2	arahy.Tifrunner.gnm1.ann1.A70C4S/arahy.Tifrunner.gnm1.ann1.MU3IQ8	4	arahy.Tifrunner.gnm1.ann1.340GL5/arahy.Tifrunner.gnm1.ann1.C5NHEB/arahy.Tifrunner.gnm1.ann1.Y6I14R/arahy.Tifrunner.gnm1.ann1.JHU363
BP	GO:0018193	peptidyl-amino acid modification	4/871	99/15143	0.828456812353368	0.918329764497142	arahy.Tifrunner.gnm1.ann1.8T2R0M/arahy.Tifrunner.gnm1.ann1.K67LMX/arahy.Tifrunner.gnm1.ann1.6T6X8W/arahy.Tifrunner.gnm1.ann1.PZ05LS	arahy.8T2R0M/arahy.K67LMX/arahy.6T6X8W/arahy.PZ05LS	4	1	arahy.Tifrunner.gnm1.ann1.6T6X8W	3	arahy.Tifrunner.gnm1.ann1.8T2R0M/arahy.Tifrunner.gnm1.ann1.K67LMX/arahy.Tifrunner.gnm1.ann1.PZ05LS
BP	GO:0009073	aromatic amino acid family biosynthetic process	1/871	30/15143	0.831179550856211	0.918329764497142	arahy.Tifrunner.gnm1.ann1.1Y4ZQN	arahy.1Y4ZQN	1	1	arahy.Tifrunner.gnm1.ann1.1Y4ZQN	0
BP	GO:0005996	monosaccharide metabolic process	2/871	55/15143	0.832960716488581	0.918329764497142	arahy.Tifrunner.gnm1.ann1.6MS3W4/arahy.Tifrunner.gnm1.ann1.RAR9LN	arahy.6MS3W4/arahy.RAR9LN	2	0		2	arahy.Tifrunner.gnm1.ann1.6MS3W4/arahy.Tifrunner.gnm1.ann1.RAR9LN
BP	GO:0030243	cellulose metabolic process	3/871	78/15143	0.833863681332131	0.918329764497142	arahy.Tifrunner.gnm1.ann1.R4QMSQ/arahy.Tifrunner.gnm1.ann1.DT7Q12/arahy.Tifrunner.gnm1.ann1.T5D8XB	arahy.R4QMSQ/arahy.DT7Q12/arahy.T5D8XB	3	2	arahy.Tifrunner.gnm1.ann1.R4QMSQ/arahy.Tifrunner.gnm1.ann1.T5D8XB	1	arahy.Tifrunner.gnm1.ann1.DT7Q12
BP	GO:0030244	cellulose biosynthetic process	3/871	78/15143	0.833863681332131	0.918329764497142	arahy.Tifrunner.gnm1.ann1.R4QMSQ/arahy.Tifrunner.gnm1.ann1.DT7Q12/arahy.Tifrunner.gnm1.ann1.T5D8XB	arahy.R4QMSQ/arahy.DT7Q12/arahy.T5D8XB	3	2	arahy.Tifrunner.gnm1.ann1.R4QMSQ/arahy.Tifrunner.gnm1.ann1.T5D8XB	1	arahy.Tifrunner.gnm1.ann1.DT7Q12
BP	GO:0016567	protein ubiquitination	4/871	100/15143	0.834279399334169	0.918329764497142	arahy.Tifrunner.gnm1.ann1.KQ7CFK/arahy.Tifrunner.gnm1.ann1.0GVW71/arahy.Tifrunner.gnm1.ann1.C06WPN/novel.4295	arahy.KQ7CFK/arahy.0GVW71/arahy.C06WPN/-	4	0		4	arahy.Tifrunner.gnm1.ann1.KQ7CFK/arahy.Tifrunner.gnm1.ann1.0GVW71/arahy.Tifrunner.gnm1.ann1.C06WPN/novel.4295
BP	GO:0070647	protein modification by small protein conjugation or removal	7/871	163/15143	0.834693173923632	0.918329764497142	arahy.Tifrunner.gnm1.ann1.KQ7CFK/arahy.Tifrunner.gnm1.ann1.0GVW71/arahy.Tifrunner.gnm1.ann1.IA0PF7/arahy.Tifrunner.gnm1.ann1.U1U343/arahy.Tifrunner.gnm1.ann1.C06WPN/arahy.Tifrunner.gnm1.ann1.7FS7F8/novel.4295	arahy.KQ7CFK/arahy.0GVW71/arahy.IA0PF7/arahy.U1U343/arahy.C06WPN/arahy.7FS7F8/-	7	1	arahy.Tifrunner.gnm1.ann1.7FS7F8	6	arahy.Tifrunner.gnm1.ann1.KQ7CFK/arahy.Tifrunner.gnm1.ann1.0GVW71/arahy.Tifrunner.gnm1.ann1.IA0PF7/arahy.Tifrunner.gnm1.ann1.U1U343/arahy.Tifrunner.gnm1.ann1.C06WPN/novel.4295
BP	GO:0030163	protein catabolic process	6/871	143/15143	0.837754629120614	0.919854582774434	arahy.Tifrunner.gnm1.ann1.A70C4S/arahy.Tifrunner.gnm1.ann1.MU3IQ8/arahy.Tifrunner.gnm1.ann1.340GL5/arahy.Tifrunner.gnm1.ann1.C5NHEB/arahy.Tifrunner.gnm1.ann1.Y6I14R/arahy.Tifrunner.gnm1.ann1.JHU363	arahy.A70C4S/arahy.MU3IQ8/arahy.340GL5/arahy.C5NHEB/arahy.Y6I14R/arahy.JHU363	6	2	arahy.Tifrunner.gnm1.ann1.A70C4S/arahy.Tifrunner.gnm1.ann1.MU3IQ8	4	arahy.Tifrunner.gnm1.ann1.340GL5/arahy.Tifrunner.gnm1.ann1.C5NHEB/arahy.Tifrunner.gnm1.ann1.Y6I14R/arahy.Tifrunner.gnm1.ann1.JHU363
BP	GO:0007186	G-protein coupled receptor signaling pathway	1/871	31/15143	0.840909095698681	0.921475236603944	arahy.Tifrunner.gnm1.ann1.I7ZHZM	arahy.I7ZHZM	1	1	arahy.Tifrunner.gnm1.ann1.I7ZHZM	0
BP	GO:0005984	disaccharide metabolic process	2/871	59/15143	0.860906554010997	0.939637570878802	arahy.Tifrunner.gnm1.ann1.53FINS/arahy.Tifrunner.gnm1.ann1.PWAA2D	arahy.53FINS/arahy.PWAA2D	2	1	arahy.Tifrunner.gnm1.ann1.PWAA2D	1	arahy.Tifrunner.gnm1.ann1.53FINS
BP	GO:0043623	cellular protein complex assembly	2/871	59/15143	0.860906554010997	0.939637570878802	arahy.Tifrunner.gnm1.ann1.JXQ8LX/arahy.Tifrunner.gnm1.ann1.K8QLTQ	arahy.JXQ8LX/arahy.K8QLTQ	2	2	arahy.Tifrunner.gnm1.ann1.JXQ8LX/arahy.Tifrunner.gnm1.ann1.K8QLTQ	0
BP	GO:0005992	trehalose biosynthetic process	1/871	34/15143	0.866863939694754	0.943853897248301	arahy.Tifrunner.gnm1.ann1.PWAA2D	arahy.PWAA2D	1	1	arahy.Tifrunner.gnm1.ann1.PWAA2D	0
BP	GO:0016579	protein deubiquitination	2/871	61/15143	0.873213434165705	0.943853897248301	arahy.Tifrunner.gnm1.ann1.IA0PF7/arahy.Tifrunner.gnm1.ann1.7FS7F8	arahy.IA0PF7/arahy.7FS7F8	2	1	arahy.Tifrunner.gnm1.ann1.7FS7F8	1	arahy.Tifrunner.gnm1.ann1.IA0PF7
BP	GO:0070646	protein modification by small protein removal	2/871	61/15143	0.873213434165705	0.943853897248301	arahy.Tifrunner.gnm1.ann1.IA0PF7/arahy.Tifrunner.gnm1.ann1.7FS7F8	arahy.IA0PF7/arahy.7FS7F8	2	1	arahy.Tifrunner.gnm1.ann1.7FS7F8	1	arahy.Tifrunner.gnm1.ann1.IA0PF7
BP	GO:0042545	cell wall modification	4/871	108/15143	0.875146838472878	0.943853897248301	arahy.Tifrunner.gnm1.ann1.YH0B1H/arahy.Tifrunner.gnm1.ann1.42QIIL/arahy.Tifrunner.gnm1.ann1.0DQ0A3/arahy.Tifrunner.gnm1.ann1.HLP03A	arahy.YH0B1H/arahy.42QIIL/arahy.0DQ0A3/arahy.HLP03A	4	1	arahy.Tifrunner.gnm1.ann1.42QIIL	3	arahy.Tifrunner.gnm1.ann1.YH0B1H/arahy.Tifrunner.gnm1.ann1.0DQ0A3/arahy.Tifrunner.gnm1.ann1.HLP03A
BP	GO:0042221	response to chemical	9/871	215/15143	0.876697500748788	0.943853897248301	arahy.Tifrunner.gnm1.ann1.S9LP7J/arahy.Tifrunner.gnm1.ann1.29DZAQ/arahy.Tifrunner.gnm1.ann1.PEQF49/arahy.Tifrunner.gnm1.ann1.X40XE7/arahy.Tifrunner.gnm1.ann1.86T4WJ/arahy.Tifrunner.gnm1.ann1.TND3PH/arahy.Tifrunner.gnm1.ann1.F3RJIU/arahy.Tifrunner.gnm1.ann1.AVLU3S/arahy.Tifrunner.gnm1.ann1.BBQR41	arahy.S9LP7J/arahy.29DZAQ/arahy.PEQF49/arahy.X40XE7/arahy.86T4WJ/arahy.TND3PH/arahy.F3RJIU/arahy.AVLU3S/arahy.BBQR41	9	4	arahy.Tifrunner.gnm1.ann1.29DZAQ/arahy.Tifrunner.gnm1.ann1.F3RJIU/arahy.Tifrunner.gnm1.ann1.AVLU3S/arahy.Tifrunner.gnm1.ann1.BBQR41	5	arahy.Tifrunner.gnm1.ann1.S9LP7J/arahy.Tifrunner.gnm1.ann1.PEQF49/arahy.Tifrunner.gnm1.ann1.X40XE7/arahy.Tifrunner.gnm1.ann1.86T4WJ/arahy.Tifrunner.gnm1.ann1.TND3PH
BP	GO:0016051	carbohydrate biosynthetic process	7/871	174/15143	0.8791624209086	0.943853897248301	arahy.Tifrunner.gnm1.ann1.B1HBU1/arahy.Tifrunner.gnm1.ann1.PWAA2D/arahy.Tifrunner.gnm1.ann1.23HYFJ/arahy.Tifrunner.gnm1.ann1.ID57CI/arahy.Tifrunner.gnm1.ann1.R4QMSQ/arahy.Tifrunner.gnm1.ann1.DT7Q12/arahy.Tifrunner.gnm1.ann1.T5D8XB	arahy.B1HBU1/arahy.PWAA2D/arahy.23HYFJ/arahy.ID57CI/arahy.R4QMSQ/arahy.DT7Q12/arahy.T5D8XB	7	5	arahy.Tifrunner.gnm1.ann1.B1HBU1/arahy.Tifrunner.gnm1.ann1.PWAA2D/arahy.Tifrunner.gnm1.ann1.23HYFJ/arahy.Tifrunner.gnm1.ann1.R4QMSQ/arahy.Tifrunner.gnm1.ann1.T5D8XB	2	arahy.Tifrunner.gnm1.ann1.ID57CI/arahy.Tifrunner.gnm1.ann1.DT7Q12
BP	GO:0006073	cellular glucan metabolic process	6/871	153/15143	0.880242614555792	0.943853897248301	arahy.Tifrunner.gnm1.ann1.B1HBU1/arahy.Tifrunner.gnm1.ann1.ID57CI/arahy.Tifrunner.gnm1.ann1.R4QMSQ/arahy.Tifrunner.gnm1.ann1.DT7Q12/arahy.Tifrunner.gnm1.ann1.T5D8XB/arahy.Tifrunner.gnm1.ann1.8EK9UN	arahy.B1HBU1/arahy.ID57CI/arahy.R4QMSQ/arahy.DT7Q12/arahy.T5D8XB/arahy.8EK9UN	6	3	arahy.Tifrunner.gnm1.ann1.B1HBU1/arahy.Tifrunner.gnm1.ann1.R4QMSQ/arahy.Tifrunner.gnm1.ann1.T5D8XB	3	arahy.Tifrunner.gnm1.ann1.ID57CI/arahy.Tifrunner.gnm1.ann1.DT7Q12/arahy.Tifrunner.gnm1.ann1.8EK9UN
BP	GO:0044042	glucan metabolic process	6/871	153/15143	0.880242614555792	0.943853897248301	arahy.Tifrunner.gnm1.ann1.B1HBU1/arahy.Tifrunner.gnm1.ann1.ID57CI/arahy.Tifrunner.gnm1.ann1.R4QMSQ/arahy.Tifrunner.gnm1.ann1.DT7Q12/arahy.Tifrunner.gnm1.ann1.T5D8XB/arahy.Tifrunner.gnm1.ann1.8EK9UN	arahy.B1HBU1/arahy.ID57CI/arahy.R4QMSQ/arahy.DT7Q12/arahy.T5D8XB/arahy.8EK9UN	6	3	arahy.Tifrunner.gnm1.ann1.B1HBU1/arahy.Tifrunner.gnm1.ann1.R4QMSQ/arahy.Tifrunner.gnm1.ann1.T5D8XB	3	arahy.Tifrunner.gnm1.ann1.ID57CI/arahy.Tifrunner.gnm1.ann1.DT7Q12/arahy.Tifrunner.gnm1.ann1.8EK9UN
BP	GO:0044264	cellular polysaccharide metabolic process	6/871	153/15143	0.880242614555792	0.943853897248301	arahy.Tifrunner.gnm1.ann1.B1HBU1/arahy.Tifrunner.gnm1.ann1.ID57CI/arahy.Tifrunner.gnm1.ann1.R4QMSQ/arahy.Tifrunner.gnm1.ann1.DT7Q12/arahy.Tifrunner.gnm1.ann1.T5D8XB/arahy.Tifrunner.gnm1.ann1.8EK9UN	arahy.B1HBU1/arahy.ID57CI/arahy.R4QMSQ/arahy.DT7Q12/arahy.T5D8XB/arahy.8EK9UN	6	3	arahy.Tifrunner.gnm1.ann1.B1HBU1/arahy.Tifrunner.gnm1.ann1.R4QMSQ/arahy.Tifrunner.gnm1.ann1.T5D8XB	3	arahy.Tifrunner.gnm1.ann1.ID57CI/arahy.Tifrunner.gnm1.ann1.DT7Q12/arahy.Tifrunner.gnm1.ann1.8EK9UN
BP	GO:0006928	movement of cell or subcellular component	5/871	134/15143	0.890552336266242	0.951193059552853	arahy.Tifrunner.gnm1.ann1.4V7EDQ/arahy.Tifrunner.gnm1.ann1.M6RMKN/arahy.Tifrunner.gnm1.ann1.JQ4NV0/arahy.Tifrunner.gnm1.ann1.W3EIHW/arahy.Tifrunner.gnm1.ann1.ZRIJ0L	arahy.4V7EDQ/arahy.M6RMKN/arahy.JQ4NV0/arahy.W3EIHW/arahy.ZRIJ0L	5	2	arahy.Tifrunner.gnm1.ann1.4V7EDQ/arahy.Tifrunner.gnm1.ann1.ZRIJ0L	3	arahy.Tifrunner.gnm1.ann1.M6RMKN/arahy.Tifrunner.gnm1.ann1.JQ4NV0/arahy.Tifrunner.gnm1.ann1.W3EIHW
BP	GO:0007018	microtubule-based movement	5/871	134/15143	0.890552336266242	0.951193059552853	arahy.Tifrunner.gnm1.ann1.4V7EDQ/arahy.Tifrunner.gnm1.ann1.M6RMKN/arahy.Tifrunner.gnm1.ann1.JQ4NV0/arahy.Tifrunner.gnm1.ann1.W3EIHW/arahy.Tifrunner.gnm1.ann1.ZRIJ0L	arahy.4V7EDQ/arahy.M6RMKN/arahy.JQ4NV0/arahy.W3EIHW/arahy.ZRIJ0L	5	2	arahy.Tifrunner.gnm1.ann1.4V7EDQ/arahy.Tifrunner.gnm1.ann1.ZRIJ0L	3	arahy.Tifrunner.gnm1.ann1.M6RMKN/arahy.Tifrunner.gnm1.ann1.JQ4NV0/arahy.Tifrunner.gnm1.ann1.W3EIHW
BP	GO:0005991	trehalose metabolic process	1/871	38/15143	0.895012348996745	0.954100542911094	arahy.Tifrunner.gnm1.ann1.PWAA2D	arahy.PWAA2D	1	1	arahy.Tifrunner.gnm1.ann1.PWAA2D	0
BP	GO:0018205	peptidyl-lysine modification	1/871	39/15143	0.901066254592497	0.955224472995559	arahy.Tifrunner.gnm1.ann1.PZ05LS	arahy.PZ05LS	1	0		1	arahy.Tifrunner.gnm1.ann1.PZ05LS
BP	GO:0046351	disaccharide biosynthetic process	1/871	39/15143	0.901066254592497	0.955224472995559	arahy.Tifrunner.gnm1.ann1.PWAA2D	arahy.PWAA2D	1	1	arahy.Tifrunner.gnm1.ann1.PWAA2D	0
BP	GO:0071822	protein complex subunit organization	3/871	91/15143	0.901286479074134	0.955224472995559	arahy.Tifrunner.gnm1.ann1.JXQ8LX/arahy.Tifrunner.gnm1.ann1.K8QLTQ/arahy.Tifrunner.gnm1.ann1.322B5E	arahy.JXQ8LX/arahy.K8QLTQ/arahy.322B5E	3	2	arahy.Tifrunner.gnm1.ann1.JXQ8LX/arahy.Tifrunner.gnm1.ann1.K8QLTQ	1	arahy.Tifrunner.gnm1.ann1.322B5E
BP	GO:0009311	oligosaccharide metabolic process	2/871	67/15143	0.90435833342536	0.956633381600237	arahy.Tifrunner.gnm1.ann1.53FINS/arahy.Tifrunner.gnm1.ann1.PWAA2D	arahy.53FINS/arahy.PWAA2D	2	1	arahy.Tifrunner.gnm1.ann1.PWAA2D	1	arahy.Tifrunner.gnm1.ann1.53FINS
BP	GO:0006461	protein complex assembly	2/871	68/15143	0.908797055848106	0.957638356354338	arahy.Tifrunner.gnm1.ann1.JXQ8LX/arahy.Tifrunner.gnm1.ann1.K8QLTQ	arahy.JXQ8LX/arahy.K8QLTQ	2	2	arahy.Tifrunner.gnm1.ann1.JXQ8LX/arahy.Tifrunner.gnm1.ann1.K8QLTQ	0
BP	GO:0070271	protein complex biogenesis	2/871	68/15143	0.908797055848106	0.957638356354338	arahy.Tifrunner.gnm1.ann1.JXQ8LX/arahy.Tifrunner.gnm1.ann1.K8QLTQ	arahy.JXQ8LX/arahy.K8QLTQ	2	2	arahy.Tifrunner.gnm1.ann1.JXQ8LX/arahy.Tifrunner.gnm1.ann1.K8QLTQ	0
BP	GO:1902600	hydrogen ion transmembrane transport	2/871	69/15143	0.913042338262058	0.958604845449772	arahy.Tifrunner.gnm1.ann1.KSV0XM/arahy.Tifrunner.gnm1.ann1.KIA0G7	arahy.KSV0XM/arahy.KIA0G7	2	1	arahy.Tifrunner.gnm1.ann1.KIA0G7	1	arahy.Tifrunner.gnm1.ann1.KSV0XM
BP	GO:0006399	tRNA metabolic process	7/871	185/15143	0.913206437468544	0.958604845449772	arahy.Tifrunner.gnm1.ann1.FV4QAS/arahy.Tifrunner.gnm1.ann1.1BU1FJ/arahy.Tifrunner.gnm1.ann1.FW1LZ6/arahy.Tifrunner.gnm1.ann1.KJS3LB/arahy.Tifrunner.gnm1.ann1.2V06JV/arahy.Tifrunner.gnm1.ann1.90NIGC/arahy.Tifrunner.gnm1.ann1.SSK647	arahy.FV4QAS/arahy.1BU1FJ/arahy.FW1LZ6/arahy.KJS3LB/arahy.2V06JV/arahy.90NIGC/arahy.SSK647	7	1	arahy.Tifrunner.gnm1.ann1.2V06JV	6	arahy.Tifrunner.gnm1.ann1.FV4QAS/arahy.Tifrunner.gnm1.ann1.1BU1FJ/arahy.Tifrunner.gnm1.ann1.FW1LZ6/arahy.Tifrunner.gnm1.ann1.KJS3LB/arahy.Tifrunner.gnm1.ann1.90NIGC/arahy.Tifrunner.gnm1.ann1.SSK647
BP	GO:1902589	single-organism organelle organization	1/871	42/15143	0.917214821679924	0.960975070805875	arahy.Tifrunner.gnm1.ann1.JXQ8LX	arahy.JXQ8LX	1	1	arahy.Tifrunner.gnm1.ann1.JXQ8LX	0
BP	GO:0072330	monocarboxylic acid biosynthetic process	2/871	71/15143	0.920982499658396	0.963084556785637	arahy.Tifrunner.gnm1.ann1.JYC8LX/arahy.Tifrunner.gnm1.ann1.70V125	arahy.JYC8LX/arahy.70V125	2	0		2	arahy.Tifrunner.gnm1.ann1.JYC8LX/arahy.Tifrunner.gnm1.ann1.70V125
BP	GO:0006790	sulfur compound metabolic process	2/871	72/15143	0.924691773662439	0.965125064145778	arahy.Tifrunner.gnm1.ann1.QS0PB5/arahy.Tifrunner.gnm1.ann1.UW8EWK	arahy.QS0PB5/arahy.UW8EWK	2	0		2	arahy.Tifrunner.gnm1.ann1.QS0PB5/arahy.Tifrunner.gnm1.ann1.UW8EWK
BP	GO:0034660	ncRNA metabolic process	9/871	235/15143	0.929128115764455	0.966841342441153	arahy.Tifrunner.gnm1.ann1.PV76CP/arahy.Tifrunner.gnm1.ann1.FV4QAS/arahy.Tifrunner.gnm1.ann1.1BU1FJ/arahy.Tifrunner.gnm1.ann1.FW1LZ6/arahy.Tifrunner.gnm1.ann1.KJS3LB/arahy.Tifrunner.gnm1.ann1.2V06JV/arahy.Tifrunner.gnm1.ann1.90NIGC/arahy.Tifrunner.gnm1.ann1.HU7T3D/arahy.Tifrunner.gnm1.ann1.SSK647	arahy.PV76CP/arahy.FV4QAS/arahy.1BU1FJ/arahy.FW1LZ6/arahy.KJS3LB/arahy.2V06JV/arahy.90NIGC/arahy.HU7T3D/arahy.SSK647	9	2	arahy.Tifrunner.gnm1.ann1.2V06JV/arahy.Tifrunner.gnm1.ann1.HU7T3D	7	arahy.Tifrunner.gnm1.ann1.PV76CP/arahy.Tifrunner.gnm1.ann1.FV4QAS/arahy.Tifrunner.gnm1.ann1.1BU1FJ/arahy.Tifrunner.gnm1.ann1.FW1LZ6/arahy.Tifrunner.gnm1.ann1.KJS3LB/arahy.Tifrunner.gnm1.ann1.90NIGC/arahy.Tifrunner.gnm1.ann1.SSK647
BP	GO:0016569	covalent chromatin modification	1/871	46/15143	0.934726215238647	0.966841342441153	arahy.Tifrunner.gnm1.ann1.PZ05LS	arahy.PZ05LS	1	0		1	arahy.Tifrunner.gnm1.ann1.PZ05LS
BP	GO:0016570	histone modification	1/871	46/15143	0.934726215238647	0.966841342441153	arahy.Tifrunner.gnm1.ann1.PZ05LS	arahy.PZ05LS	1	0		1	arahy.Tifrunner.gnm1.ann1.PZ05LS
BP	GO:0043038	amino acid activation	3/871	101/15143	0.935141626295542	0.966841342441153	arahy.Tifrunner.gnm1.ann1.1BU1FJ/arahy.Tifrunner.gnm1.ann1.FW1LZ6/arahy.Tifrunner.gnm1.ann1.KJS3LB	arahy.1BU1FJ/arahy.FW1LZ6/arahy.KJS3LB	3	0		3	arahy.Tifrunner.gnm1.ann1.1BU1FJ/arahy.Tifrunner.gnm1.ann1.FW1LZ6/arahy.Tifrunner.gnm1.ann1.KJS3LB
BP	GO:0043039	tRNA aminoacylation	3/871	101/15143	0.935141626295542	0.966841342441153	arahy.Tifrunner.gnm1.ann1.1BU1FJ/arahy.Tifrunner.gnm1.ann1.FW1LZ6/arahy.Tifrunner.gnm1.ann1.KJS3LB	arahy.1BU1FJ/arahy.FW1LZ6/arahy.KJS3LB	3	0		3	arahy.Tifrunner.gnm1.ann1.1BU1FJ/arahy.Tifrunner.gnm1.ann1.FW1LZ6/arahy.Tifrunner.gnm1.ann1.KJS3LB
BP	GO:0009312	oligosaccharide biosynthetic process	1/871	47/15143	0.938492093659999	0.968481502667931	arahy.Tifrunner.gnm1.ann1.PWAA2D	arahy.PWAA2D	1	1	arahy.Tifrunner.gnm1.ann1.PWAA2D	0
BP	GO:0006413	translational initiation	1/871	48/15143	0.942040940137353	0.970319842655547	arahy.Tifrunner.gnm1.ann1.QMY2CQ	arahy.QMY2CQ	1	1	arahy.Tifrunner.gnm1.ann1.QMY2CQ	0
BP	GO:0010629	negative regulation of gene expression	1/871	49/15143	0.945385248924393	0.971941014343617	arahy.Tifrunner.gnm1.ann1.E901NL	arahy.E901NL	1	0		1	arahy.Tifrunner.gnm1.ann1.E901NL
BP	GO:0009892	negative regulation of metabolic process	1/871	51/15143	0.951506679224439	0.974584266593689	arahy.Tifrunner.gnm1.ann1.E901NL	arahy.E901NL	1	0		1	arahy.Tifrunner.gnm1.ann1.E901NL
BP	GO:0010605	negative regulation of macromolecule metabolic process	1/871	51/15143	0.951506679224439	0.974584266593689	arahy.Tifrunner.gnm1.ann1.E901NL	arahy.E901NL	1	0		1	arahy.Tifrunner.gnm1.ann1.E901NL
BP	GO:0006418	tRNA aminoacylation for protein translation	2/871	94/15143	0.974599851172253	0.996378618796214	arahy.Tifrunner.gnm1.ann1.1BU1FJ/arahy.Tifrunner.gnm1.ann1.FW1LZ6	arahy.1BU1FJ/arahy.FW1LZ6	2	0		2	arahy.Tifrunner.gnm1.ann1.1BU1FJ/arahy.Tifrunner.gnm1.ann1.FW1LZ6
BP	GO:0015979	photosynthesis	2/871	97/15143	0.978178318506737	0.997829586623839	arahy.Tifrunner.gnm1.ann1.MF538D/arahy.Tifrunner.gnm1.ann1.VHAI7W	arahy.MF538D/arahy.VHAI7W	2	0		2	arahy.Tifrunner.gnm1.ann1.MF538D/arahy.Tifrunner.gnm1.ann1.VHAI7W
BP	GO:0051704	multi-organism process	5/871	180/15143	0.980036987215595	0.997829586623839	arahy.Tifrunner.gnm1.ann1.NJY7IU/arahy.Tifrunner.gnm1.ann1.X7NLR0/arahy.Tifrunner.gnm1.ann1.QG99LK/novel.1453/arahy.Tifrunner.gnm1.ann1.WE5WNX	arahy.NJY7IU/arahy.X7NLR0/arahy.QG99LK/-/arahy.WE5WNX	5	0		5	arahy.Tifrunner.gnm1.ann1.NJY7IU/arahy.Tifrunner.gnm1.ann1.X7NLR0/arahy.Tifrunner.gnm1.ann1.QG99LK/novel.1453/arahy.Tifrunner.gnm1.ann1.WE5WNX
BP	GO:0048519	negative regulation of biological process	1/871	74/15143	0.987656100515108	0.997829586623839	arahy.Tifrunner.gnm1.ann1.E901NL	arahy.E901NL	1	0		1	arahy.Tifrunner.gnm1.ann1.E901NL
BP	GO:0044702	single organism reproductive process	4/871	187/15143	0.995225227216303	0.997829586623839	arahy.Tifrunner.gnm1.ann1.QG99LK/novel.1453/arahy.Tifrunner.gnm1.ann1.00VVAL/arahy.Tifrunner.gnm1.ann1.WE5WNX	arahy.QG99LK/-/arahy.00VVAL/arahy.WE5WNX	4	1	arahy.Tifrunner.gnm1.ann1.00VVAL	3	arahy.Tifrunner.gnm1.ann1.QG99LK/novel.1453/arahy.Tifrunner.gnm1.ann1.WE5WNX
BP	GO:0032501	multicellular organismal process	5/871	215/15143	0.995295399282472	0.997829586623839	arahy.Tifrunner.gnm1.ann1.Y6I14R/arahy.Tifrunner.gnm1.ann1.QG99LK/novel.1453/arahy.Tifrunner.gnm1.ann1.00VVAL/arahy.Tifrunner.gnm1.ann1.WE5WNX	arahy.Y6I14R/arahy.QG99LK/-/arahy.00VVAL/arahy.WE5WNX	5	1	arahy.Tifrunner.gnm1.ann1.00VVAL	4	arahy.Tifrunner.gnm1.ann1.Y6I14R/arahy.Tifrunner.gnm1.ann1.QG99LK/novel.1453/arahy.Tifrunner.gnm1.ann1.WE5WNX
BP	GO:0000003	reproduction	4/871	188/15143	0.995436341183759	0.997829586623839	arahy.Tifrunner.gnm1.ann1.QG99LK/novel.1453/arahy.Tifrunner.gnm1.ann1.00VVAL/arahy.Tifrunner.gnm1.ann1.WE5WNX	arahy.QG99LK/-/arahy.00VVAL/arahy.WE5WNX	4	1	arahy.Tifrunner.gnm1.ann1.00VVAL	3	arahy.Tifrunner.gnm1.ann1.QG99LK/novel.1453/arahy.Tifrunner.gnm1.ann1.WE5WNX
BP	GO:0022414	reproductive process	4/871	188/15143	0.995436341183759	0.997829586623839	arahy.Tifrunner.gnm1.ann1.QG99LK/novel.1453/arahy.Tifrunner.gnm1.ann1.00VVAL/arahy.Tifrunner.gnm1.ann1.WE5WNX	arahy.QG99LK/-/arahy.00VVAL/arahy.WE5WNX	4	1	arahy.Tifrunner.gnm1.ann1.00VVAL	3	arahy.Tifrunner.gnm1.ann1.QG99LK/novel.1453/arahy.Tifrunner.gnm1.ann1.WE5WNX
BP	GO:0008037	cell recognition	3/871	174/15143	0.997829586623839	0.997829586623839	arahy.Tifrunner.gnm1.ann1.QG99LK/novel.1453/arahy.Tifrunner.gnm1.ann1.WE5WNX	arahy.QG99LK/-/arahy.WE5WNX	3	0		3	arahy.Tifrunner.gnm1.ann1.QG99LK/novel.1453/arahy.Tifrunner.gnm1.ann1.WE5WNX
BP	GO:0009856	pollination	3/871	174/15143	0.997829586623839	0.997829586623839	arahy.Tifrunner.gnm1.ann1.QG99LK/novel.1453/arahy.Tifrunner.gnm1.ann1.WE5WNX	arahy.QG99LK/-/arahy.WE5WNX	3	0		3	arahy.Tifrunner.gnm1.ann1.QG99LK/novel.1453/arahy.Tifrunner.gnm1.ann1.WE5WNX
BP	GO:0009875	pollen-pistil interaction	3/871	174/15143	0.997829586623839	0.997829586623839	arahy.Tifrunner.gnm1.ann1.QG99LK/novel.1453/arahy.Tifrunner.gnm1.ann1.WE5WNX	arahy.QG99LK/-/arahy.WE5WNX	3	0		3	arahy.Tifrunner.gnm1.ann1.QG99LK/novel.1453/arahy.Tifrunner.gnm1.ann1.WE5WNX
BP	GO:0044706	multi-multicellular organism process	3/871	174/15143	0.997829586623839	0.997829586623839	arahy.Tifrunner.gnm1.ann1.QG99LK/novel.1453/arahy.Tifrunner.gnm1.ann1.WE5WNX	arahy.QG99LK/-/arahy.WE5WNX	3	0		3	arahy.Tifrunner.gnm1.ann1.QG99LK/novel.1453/arahy.Tifrunner.gnm1.ann1.WE5WNX
BP	GO:0048544	recognition of pollen	3/871	174/15143	0.997829586623839	0.997829586623839	arahy.Tifrunner.gnm1.ann1.QG99LK/novel.1453/arahy.Tifrunner.gnm1.ann1.WE5WNX	arahy.QG99LK/-/arahy.WE5WNX	3	0		3	arahy.Tifrunner.gnm1.ann1.QG99LK/novel.1453/arahy.Tifrunner.gnm1.ann1.WE5WNX
CC	GO:0070069	cytochrome complex	3/308	10/5280	0.0173548723269802	0.981197289935923	arahy.Tifrunner.gnm1.ann1.VEJL66/arahy.Tifrunner.gnm1.ann1.J127JW/arahy.Tifrunner.gnm1.ann1.8QVL0P	arahy.VEJL66/arahy.J127JW/arahy.8QVL0P	3	1	arahy.Tifrunner.gnm1.ann1.J127JW	2	arahy.Tifrunner.gnm1.ann1.VEJL66/arahy.Tifrunner.gnm1.ann1.8QVL0P
CC	GO:0070469	respiratory chain	3/308	10/5280	0.0173548723269802	0.981197289935923	arahy.Tifrunner.gnm1.ann1.VEJL66/arahy.Tifrunner.gnm1.ann1.J127JW/arahy.Tifrunner.gnm1.ann1.8QVL0P	arahy.VEJL66/arahy.J127JW/arahy.8QVL0P	3	1	arahy.Tifrunner.gnm1.ann1.J127JW	2	arahy.Tifrunner.gnm1.ann1.VEJL66/arahy.Tifrunner.gnm1.ann1.8QVL0P
CC	GO:0044430	cytoskeletal part	11/308	106/5280	0.0437046857539713	0.981197289935923	arahy.Tifrunner.gnm1.ann1.67G4CB/novel.1795/novel.1817/novel.2713/arahy.Tifrunner.gnm1.ann1.JXQ8LX/arahy.Tifrunner.gnm1.ann1.4W0AQG/arahy.Tifrunner.gnm1.ann1.8AA21L/arahy.Tifrunner.gnm1.ann1.UE0WIX/arahy.Tifrunner.gnm1.ann1.T6I3L8/arahy.Tifrunner.gnm1.ann1.5WK6RP/novel.2125	arahy.67G4CB/-/-/-/arahy.JXQ8LX/arahy.4W0AQG/arahy.8AA21L/arahy.UE0WIX/arahy.T6I3L8/arahy.5WK6RP/-	11	2	novel.2713/arahy.Tifrunner.gnm1.ann1.JXQ8LX	9	arahy.Tifrunner.gnm1.ann1.67G4CB/novel.1795/novel.1817/arahy.Tifrunner.gnm1.ann1.4W0AQG/arahy.Tifrunner.gnm1.ann1.8AA21L/arahy.Tifrunner.gnm1.ann1.UE0WIX/arahy.Tifrunner.gnm1.ann1.T6I3L8/arahy.Tifrunner.gnm1.ann1.5WK6RP/novel.2125
CC	GO:0070652	HAUS complex	3/308	14/5280	0.044295374825058	0.981197289935923	novel.1795/arahy.Tifrunner.gnm1.ann1.T6I3L8/novel.2125	-/arahy.T6I3L8/-	3	0		3	novel.1795/arahy.Tifrunner.gnm1.ann1.T6I3L8/novel.2125
CC	GO:0015630	microtubule cytoskeleton	6/308	47/5280	0.053685541104767	0.981197289935923	novel.1795/arahy.Tifrunner.gnm1.ann1.JXQ8LX/arahy.Tifrunner.gnm1.ann1.4W0AQG/arahy.Tifrunner.gnm1.ann1.T6I3L8/arahy.Tifrunner.gnm1.ann1.5WK6RP/novel.2125	-/arahy.JXQ8LX/arahy.4W0AQG/arahy.T6I3L8/arahy.5WK6RP/-	6	1	arahy.Tifrunner.gnm1.ann1.JXQ8LX	5	novel.1795/arahy.Tifrunner.gnm1.ann1.4W0AQG/arahy.Tifrunner.gnm1.ann1.T6I3L8/arahy.Tifrunner.gnm1.ann1.5WK6RP/novel.2125
CC	GO:0031225	anchored component of membrane	4/308	25/5280	0.0544721342334438	0.981197289935923	arahy.Tifrunner.gnm1.ann1.9U7L2M/arahy.Tifrunner.gnm1.ann1.LA1S8R/arahy.Tifrunner.gnm1.ann1.T9QV62/arahy.Tifrunner.gnm1.ann1.HB635G	arahy.9U7L2M/arahy.LA1S8R/arahy.T9QV62/arahy.HB635G	4	3	arahy.Tifrunner.gnm1.ann1.9U7L2M/arahy.Tifrunner.gnm1.ann1.LA1S8R/arahy.Tifrunner.gnm1.ann1.T9QV62	1	arahy.Tifrunner.gnm1.ann1.HB635G
CC	GO:0005856	cytoskeleton	11/308	110/5280	0.0546719939906565	0.981197289935923	arahy.Tifrunner.gnm1.ann1.67G4CB/novel.1795/novel.1817/novel.2713/arahy.Tifrunner.gnm1.ann1.JXQ8LX/arahy.Tifrunner.gnm1.ann1.4W0AQG/arahy.Tifrunner.gnm1.ann1.8AA21L/arahy.Tifrunner.gnm1.ann1.UE0WIX/arahy.Tifrunner.gnm1.ann1.T6I3L8/arahy.Tifrunner.gnm1.ann1.5WK6RP/novel.2125	arahy.67G4CB/-/-/-/arahy.JXQ8LX/arahy.4W0AQG/arahy.8AA21L/arahy.UE0WIX/arahy.T6I3L8/arahy.5WK6RP/-	11	2	novel.2713/arahy.Tifrunner.gnm1.ann1.JXQ8LX	9	arahy.Tifrunner.gnm1.ann1.67G4CB/novel.1795/novel.1817/arahy.Tifrunner.gnm1.ann1.4W0AQG/arahy.Tifrunner.gnm1.ann1.8AA21L/arahy.Tifrunner.gnm1.ann1.UE0WIX/arahy.Tifrunner.gnm1.ann1.T6I3L8/arahy.Tifrunner.gnm1.ann1.5WK6RP/novel.2125
CC	GO:0016459	myosin complex	5/308	43/5280	0.102990301819432	0.981197289935923	arahy.Tifrunner.gnm1.ann1.67G4CB/novel.1817/novel.2713/arahy.Tifrunner.gnm1.ann1.8AA21L/arahy.Tifrunner.gnm1.ann1.UE0WIX	arahy.67G4CB/-/-/arahy.8AA21L/arahy.UE0WIX	5	1	novel.2713	4	arahy.Tifrunner.gnm1.ann1.67G4CB/novel.1817/arahy.Tifrunner.gnm1.ann1.8AA21L/arahy.Tifrunner.gnm1.ann1.UE0WIX
CC	GO:0048500	signal recognition particle	3/308	22/5280	0.133616314426033	0.981197289935923	arahy.Tifrunner.gnm1.ann1.E4AJF3/arahy.Tifrunner.gnm1.ann1.DTT4AE/arahy.Tifrunner.gnm1.ann1.HCPJ2X	arahy.E4AJF3/arahy.DTT4AE/arahy.HCPJ2X	3	1	arahy.Tifrunner.gnm1.ann1.HCPJ2X	2	arahy.Tifrunner.gnm1.ann1.E4AJF3/arahy.Tifrunner.gnm1.ann1.DTT4AE
CC	GO:0005875	microtubule associated complex	4/308	34/5280	0.1336590704145	0.981197289935923	novel.1795/arahy.Tifrunner.gnm1.ann1.4W0AQG/arahy.Tifrunner.gnm1.ann1.T6I3L8/novel.2125	-/arahy.4W0AQG/arahy.T6I3L8/-	4	0		4	novel.1795/arahy.Tifrunner.gnm1.ann1.4W0AQG/arahy.Tifrunner.gnm1.ann1.T6I3L8/novel.2125
CC	GO:0031966	mitochondrial membrane	6/308	61/5280	0.143037072721592	0.981197289935923	arahy.Tifrunner.gnm1.ann1.VEJL66/arahy.Tifrunner.gnm1.ann1.J127JW/arahy.Tifrunner.gnm1.ann1.8QVL0P/arahy.Tifrunner.gnm1.ann1.9JEV76/arahy.Tifrunner.gnm1.ann1.GP8974/arahy.Tifrunner.gnm1.ann1.QM0EZ0	arahy.VEJL66/arahy.J127JW/arahy.8QVL0P/arahy.9JEV76/arahy.GP8974/arahy.QM0EZ0	6	3	arahy.Tifrunner.gnm1.ann1.J127JW/arahy.Tifrunner.gnm1.ann1.GP8974/arahy.Tifrunner.gnm1.ann1.QM0EZ0	3	arahy.Tifrunner.gnm1.ann1.VEJL66/arahy.Tifrunner.gnm1.ann1.8QVL0P/arahy.Tifrunner.gnm1.ann1.9JEV76
CC	GO:0098800	inner mitochondrial membrane protein complex	3/308	23/5280	0.147397493574375	0.981197289935923	arahy.Tifrunner.gnm1.ann1.VEJL66/arahy.Tifrunner.gnm1.ann1.J127JW/arahy.Tifrunner.gnm1.ann1.8QVL0P	arahy.VEJL66/arahy.J127JW/arahy.8QVL0P	3	1	arahy.Tifrunner.gnm1.ann1.J127JW	2	arahy.Tifrunner.gnm1.ann1.VEJL66/arahy.Tifrunner.gnm1.ann1.8QVL0P
CC	GO:0000808	origin recognition complex	2/308	12/5280	0.152328141449269	0.981197289935923	arahy.Tifrunner.gnm1.ann1.IM3547/arahy.Tifrunner.gnm1.ann1.SID920	arahy.IM3547/arahy.SID920	2	0		2	arahy.Tifrunner.gnm1.ann1.IM3547/arahy.Tifrunner.gnm1.ann1.SID920
CC	GO:0030176	integral component of endoplasmic reticulum membrane	2/308	12/5280	0.152328141449269	0.981197289935923	arahy.Tifrunner.gnm1.ann1.B0WXN9/arahy.Tifrunner.gnm1.ann1.3A36EA	arahy.B0WXN9/arahy.3A36EA	2	0		2	arahy.Tifrunner.gnm1.ann1.B0WXN9/arahy.Tifrunner.gnm1.ann1.3A36EA
CC	GO:0031227	intrinsic component of endoplasmic reticulum membrane	2/308	12/5280	0.152328141449269	0.981197289935923	arahy.Tifrunner.gnm1.ann1.B0WXN9/arahy.Tifrunner.gnm1.ann1.3A36EA	arahy.B0WXN9/arahy.3A36EA	2	0		2	arahy.Tifrunner.gnm1.ann1.B0WXN9/arahy.Tifrunner.gnm1.ann1.3A36EA
CC	GO:0042765	GPI-anchor transamidase complex	2/308	12/5280	0.152328141449269	0.981197289935923	arahy.Tifrunner.gnm1.ann1.B0WXN9/arahy.Tifrunner.gnm1.ann1.3A36EA	arahy.B0WXN9/arahy.3A36EA	2	0		2	arahy.Tifrunner.gnm1.ann1.B0WXN9/arahy.Tifrunner.gnm1.ann1.3A36EA
CC	GO:0044429	mitochondrial part	8/308	90/5280	0.152852915499616	0.981197289935923	arahy.Tifrunner.gnm1.ann1.VEJL66/arahy.Tifrunner.gnm1.ann1.J127JW/arahy.Tifrunner.gnm1.ann1.8QVL0P/arahy.Tifrunner.gnm1.ann1.E59ZMA/arahy.Tifrunner.gnm1.ann1.9JEV76/arahy.Tifrunner.gnm1.ann1.H18GF1/arahy.Tifrunner.gnm1.ann1.GP8974/arahy.Tifrunner.gnm1.ann1.QM0EZ0	arahy.VEJL66/arahy.J127JW/arahy.8QVL0P/arahy.E59ZMA/arahy.9JEV76/arahy.H18GF1/arahy.GP8974/arahy.QM0EZ0	8	3	arahy.Tifrunner.gnm1.ann1.J127JW/arahy.Tifrunner.gnm1.ann1.GP8974/arahy.Tifrunner.gnm1.ann1.QM0EZ0	5	arahy.Tifrunner.gnm1.ann1.VEJL66/arahy.Tifrunner.gnm1.ann1.8QVL0P/arahy.Tifrunner.gnm1.ann1.E59ZMA/arahy.Tifrunner.gnm1.ann1.9JEV76/arahy.Tifrunner.gnm1.ann1.H18GF1
CC	GO:0031090	organelle membrane	11/308	134/5280	0.157314138760032	0.981197289935923	arahy.Tifrunner.gnm1.ann1.VEJL66/arahy.Tifrunner.gnm1.ann1.J127JW/arahy.Tifrunner.gnm1.ann1.7NF1VE/arahy.Tifrunner.gnm1.ann1.D4Z4C8/arahy.Tifrunner.gnm1.ann1.8QVL0P/arahy.Tifrunner.gnm1.ann1.9JEV76/arahy.Tifrunner.gnm1.ann1.GP8974/arahy.Tifrunner.gnm1.ann1.QM0EZ0/arahy.Tifrunner.gnm1.ann1.HUX1YA/arahy.Tifrunner.gnm1.ann1.51DFL0/arahy.Tifrunner.gnm1.ann1.5U49GI	arahy.VEJL66/arahy.J127JW/arahy.7NF1VE/arahy.D4Z4C8/arahy.8QVL0P/arahy.9JEV76/arahy.GP8974/arahy.QM0EZ0/arahy.HUX1YA/arahy.51DFL0/arahy.5U49GI	11	4	arahy.Tifrunner.gnm1.ann1.J127JW/arahy.Tifrunner.gnm1.ann1.7NF1VE/arahy.Tifrunner.gnm1.ann1.GP8974/arahy.Tifrunner.gnm1.ann1.QM0EZ0	7	arahy.Tifrunner.gnm1.ann1.VEJL66/arahy.Tifrunner.gnm1.ann1.D4Z4C8/arahy.Tifrunner.gnm1.ann1.8QVL0P/arahy.Tifrunner.gnm1.ann1.9JEV76/arahy.Tifrunner.gnm1.ann1.HUX1YA/arahy.Tifrunner.gnm1.ann1.51DFL0/arahy.Tifrunner.gnm1.ann1.5U49GI
CC	GO:0005819	spindle	2/308	13/5280	0.173418546453429	0.981197289935923	arahy.Tifrunner.gnm1.ann1.JXQ8LX/arahy.Tifrunner.gnm1.ann1.5WK6RP	arahy.JXQ8LX/arahy.5WK6RP	2	1	arahy.Tifrunner.gnm1.ann1.JXQ8LX	1	arahy.Tifrunner.gnm1.ann1.5WK6RP
CC	GO:0005694	chromosome	9/308	109/5280	0.184051930297734	0.981197289935923	arahy.Tifrunner.gnm1.ann1.1IE4J6/arahy.Tifrunner.gnm1.ann1.IIX4FM/arahy.Tifrunner.gnm1.ann1.7T6UUP/arahy.Tifrunner.gnm1.ann1.IM3547/arahy.Tifrunner.gnm1.ann1.AKP9LA/arahy.Tifrunner.gnm1.ann1.ARH0VQ/arahy.Tifrunner.gnm1.ann1.5WK6RP/arahy.Tifrunner.gnm1.ann1.SID920/arahy.Tifrunner.gnm1.ann1.3FCU7M	arahy.1IE4J6/arahy.IIX4FM/arahy.7T6UUP/arahy.IM3547/arahy.AKP9LA/arahy.ARH0VQ/arahy.5WK6RP/arahy.SID920/arahy.3FCU7M	9	2	arahy.Tifrunner.gnm1.ann1.1IE4J6/arahy.Tifrunner.gnm1.ann1.IIX4FM	7	arahy.Tifrunner.gnm1.ann1.7T6UUP/arahy.Tifrunner.gnm1.ann1.IM3547/arahy.Tifrunner.gnm1.ann1.AKP9LA/arahy.Tifrunner.gnm1.ann1.ARH0VQ/arahy.Tifrunner.gnm1.ann1.5WK6RP/arahy.Tifrunner.gnm1.ann1.SID920/arahy.Tifrunner.gnm1.ann1.3FCU7M
CC	GO:0044455	mitochondrial membrane part	3/308	26/5280	0.191185116743546	0.981197289935923	arahy.Tifrunner.gnm1.ann1.VEJL66/arahy.Tifrunner.gnm1.ann1.J127JW/arahy.Tifrunner.gnm1.ann1.8QVL0P	arahy.VEJL66/arahy.J127JW/arahy.8QVL0P	3	1	arahy.Tifrunner.gnm1.ann1.J127JW	2	arahy.Tifrunner.gnm1.ann1.VEJL66/arahy.Tifrunner.gnm1.ann1.8QVL0P
CC	GO:0098798	mitochondrial protein complex	3/308	26/5280	0.191185116743546	0.981197289935923	arahy.Tifrunner.gnm1.ann1.VEJL66/arahy.Tifrunner.gnm1.ann1.J127JW/arahy.Tifrunner.gnm1.ann1.8QVL0P	arahy.VEJL66/arahy.J127JW/arahy.8QVL0P	3	1	arahy.Tifrunner.gnm1.ann1.J127JW	2	arahy.Tifrunner.gnm1.ann1.VEJL66/arahy.Tifrunner.gnm1.ann1.8QVL0P
CC	GO:0005740	mitochondrial envelope	6/308	67/5280	0.194450677137273	0.981197289935923	arahy.Tifrunner.gnm1.ann1.VEJL66/arahy.Tifrunner.gnm1.ann1.J127JW/arahy.Tifrunner.gnm1.ann1.8QVL0P/arahy.Tifrunner.gnm1.ann1.9JEV76/arahy.Tifrunner.gnm1.ann1.GP8974/arahy.Tifrunner.gnm1.ann1.QM0EZ0	arahy.VEJL66/arahy.J127JW/arahy.8QVL0P/arahy.9JEV76/arahy.GP8974/arahy.QM0EZ0	6	3	arahy.Tifrunner.gnm1.ann1.J127JW/arahy.Tifrunner.gnm1.ann1.GP8974/arahy.Tifrunner.gnm1.ann1.QM0EZ0	3	arahy.Tifrunner.gnm1.ann1.VEJL66/arahy.Tifrunner.gnm1.ann1.8QVL0P/arahy.Tifrunner.gnm1.ann1.9JEV76
CC	GO:0009538	photosystem I reaction center	2/308	15/5280	0.216768306211746	0.981197289935923	arahy.Tifrunner.gnm1.ann1.MF538D/arahy.Tifrunner.gnm1.ann1.VHAI7W	arahy.MF538D/arahy.VHAI7W	2	0		2	arahy.Tifrunner.gnm1.ann1.MF538D/arahy.Tifrunner.gnm1.ann1.VHAI7W
CC	GO:0005741	mitochondrial outer membrane	3/308	28/5280	0.221979168005279	0.981197289935923	arahy.Tifrunner.gnm1.ann1.9JEV76/arahy.Tifrunner.gnm1.ann1.GP8974/arahy.Tifrunner.gnm1.ann1.QM0EZ0	arahy.9JEV76/arahy.GP8974/arahy.QM0EZ0	3	2	arahy.Tifrunner.gnm1.ann1.GP8974/arahy.Tifrunner.gnm1.ann1.QM0EZ0	1	arahy.Tifrunner.gnm1.ann1.9JEV76
CC	GO:0031968	organelle outer membrane	3/308	28/5280	0.221979168005279	0.981197289935923	arahy.Tifrunner.gnm1.ann1.9JEV76/arahy.Tifrunner.gnm1.ann1.GP8974/arahy.Tifrunner.gnm1.ann1.QM0EZ0	arahy.9JEV76/arahy.GP8974/arahy.QM0EZ0	3	2	arahy.Tifrunner.gnm1.ann1.GP8974/arahy.Tifrunner.gnm1.ann1.QM0EZ0	1	arahy.Tifrunner.gnm1.ann1.9JEV76
CC	GO:0012505	endomembrane system	14/308	191/5280	0.223163538488251	0.981197289935923	arahy.Tifrunner.gnm1.ann1.UJN8CA/arahy.Tifrunner.gnm1.ann1.GAHP45/arahy.Tifrunner.gnm1.ann1.7NF1VE/arahy.Tifrunner.gnm1.ann1.K04HM7/novel.4136/arahy.Tifrunner.gnm1.ann1.HEPJ9B/arahy.Tifrunner.gnm1.ann1.9L6JUF/arahy.Tifrunner.gnm1.ann1.B0WXN9/arahy.Tifrunner.gnm1.ann1.V7DYZ1/arahy.Tifrunner.gnm1.ann1.3A36EA/arahy.Tifrunner.gnm1.ann1.UMKY0Z/arahy.Tifrunner.gnm1.ann1.HUX1YA/arahy.Tifrunner.gnm1.ann1…	arahy.UJN8CA/arahy.GAHP45/arahy.7NF1VE/arahy.K04HM7/-/arahy.HEPJ9B/arahy.9L6JUF/arahy.B0WXN9/arahy.V7DYZ1/arahy.3A36EA/arahy.UMKY0Z/arahy.HUX1YA/arahy.51DFL0/arahy.5U49GI	14	4	arahy.Tifrunner.gnm1.ann1.7NF1VE/arahy.Tifrunner.gnm1.ann1.9L6JUF/arahy.Tifrunner.gnm1.ann1.V7DYZ1/arahy.Tifrunner.gnm1.ann1.UMKY0Z	10	arahy.Tifrunner.gnm1.ann1.UJN8CA/arahy.Tifrunner.gnm1.ann1.GAHP45/arahy.Tifrunner.gnm1.ann1.K04HM7/novel.4136/arahy.Tifrunner.gnm1.ann1.HEPJ9B/arahy.Tifrunner.gnm1.ann1.B0WXN9/arahy.Tifrunner.gnm1.ann1.3A36EA/arahy.Tifrunner.gnm1.ann1.HUX1YA/arahy.Tifrunner.gnm1.ann1.51DFL0/arahy.Tifrunner.gnm1.ann1.5U49GI
CC	GO:0098588	bounding membrane of organelle	8/308	100/5280	0.227021052020687	0.981197289935923	arahy.Tifrunner.gnm1.ann1.7NF1VE/arahy.Tifrunner.gnm1.ann1.D4Z4C8/arahy.Tifrunner.gnm1.ann1.9JEV76/arahy.Tifrunner.gnm1.ann1.GP8974/arahy.Tifrunner.gnm1.ann1.QM0EZ0/arahy.Tifrunner.gnm1.ann1.HUX1YA/arahy.Tifrunner.gnm1.ann1.51DFL0/arahy.Tifrunner.gnm1.ann1.5U49GI	arahy.7NF1VE/arahy.D4Z4C8/arahy.9JEV76/arahy.GP8974/arahy.QM0EZ0/arahy.HUX1YA/arahy.51DFL0/arahy.5U49GI	8	3	arahy.Tifrunner.gnm1.ann1.7NF1VE/arahy.Tifrunner.gnm1.ann1.GP8974/arahy.Tifrunner.gnm1.ann1.QM0EZ0	5	arahy.Tifrunner.gnm1.ann1.D4Z4C8/arahy.Tifrunner.gnm1.ann1.9JEV76/arahy.Tifrunner.gnm1.ann1.HUX1YA/arahy.Tifrunner.gnm1.ann1.51DFL0/arahy.Tifrunner.gnm1.ann1.5U49GI
CC	GO:0000139	Golgi membrane	2/308	16/5280	0.238797438749524	0.981197289935923	arahy.Tifrunner.gnm1.ann1.7NF1VE/arahy.Tifrunner.gnm1.ann1.5U49GI	arahy.7NF1VE/arahy.5U49GI	2	1	arahy.Tifrunner.gnm1.ann1.7NF1VE	1	arahy.Tifrunner.gnm1.ann1.5U49GI
CC	GO:0015629	actin cytoskeleton	5/308	59/5280	0.259670585308551	0.981197289935923	arahy.Tifrunner.gnm1.ann1.67G4CB/novel.1817/novel.2713/arahy.Tifrunner.gnm1.ann1.8AA21L/arahy.Tifrunner.gnm1.ann1.UE0WIX	arahy.67G4CB/-/-/arahy.8AA21L/arahy.UE0WIX	5	1	novel.2713	4	arahy.Tifrunner.gnm1.ann1.67G4CB/novel.1817/arahy.Tifrunner.gnm1.ann1.8AA21L/arahy.Tifrunner.gnm1.ann1.UE0WIX
CC	GO:0012507	ER to Golgi transport vesicle membrane	2/308	17/5280	0.260929239990113	0.981197289935923	arahy.Tifrunner.gnm1.ann1.HUX1YA/arahy.Tifrunner.gnm1.ann1.51DFL0	arahy.HUX1YA/arahy.51DFL0	2	0		2	arahy.Tifrunner.gnm1.ann1.HUX1YA/arahy.Tifrunner.gnm1.ann1.51DFL0
CC	GO:0030127	COPII vesicle coat	2/308	17/5280	0.260929239990113	0.981197289935923	arahy.Tifrunner.gnm1.ann1.HUX1YA/arahy.Tifrunner.gnm1.ann1.51DFL0	arahy.HUX1YA/arahy.51DFL0	2	0		2	arahy.Tifrunner.gnm1.ann1.HUX1YA/arahy.Tifrunner.gnm1.ann1.51DFL0
CC	GO:0030134	ER to Golgi transport vesicle	2/308	17/5280	0.260929239990113	0.981197289935923	arahy.Tifrunner.gnm1.ann1.HUX1YA/arahy.Tifrunner.gnm1.ann1.51DFL0	arahy.HUX1YA/arahy.51DFL0	2	0		2	arahy.Tifrunner.gnm1.ann1.HUX1YA/arahy.Tifrunner.gnm1.ann1.51DFL0
CC	GO:0005739	mitochondrion	8/308	106/5280	0.276757895397721	0.981197289935923	arahy.Tifrunner.gnm1.ann1.VEJL66/arahy.Tifrunner.gnm1.ann1.J127JW/arahy.Tifrunner.gnm1.ann1.8QVL0P/arahy.Tifrunner.gnm1.ann1.E59ZMA/arahy.Tifrunner.gnm1.ann1.9JEV76/arahy.Tifrunner.gnm1.ann1.H18GF1/arahy.Tifrunner.gnm1.ann1.GP8974/arahy.Tifrunner.gnm1.ann1.QM0EZ0	arahy.VEJL66/arahy.J127JW/arahy.8QVL0P/arahy.E59ZMA/arahy.9JEV76/arahy.H18GF1/arahy.GP8974/arahy.QM0EZ0	8	3	arahy.Tifrunner.gnm1.ann1.J127JW/arahy.Tifrunner.gnm1.ann1.GP8974/arahy.Tifrunner.gnm1.ann1.QM0EZ0	5	arahy.Tifrunner.gnm1.ann1.VEJL66/arahy.Tifrunner.gnm1.ann1.8QVL0P/arahy.Tifrunner.gnm1.ann1.E59ZMA/arahy.Tifrunner.gnm1.ann1.9JEV76/arahy.Tifrunner.gnm1.ann1.H18GF1
CC	GO:0005743	mitochondrial inner membrane	3/308	32/5280	0.285943848446233	0.981197289935923	arahy.Tifrunner.gnm1.ann1.VEJL66/arahy.Tifrunner.gnm1.ann1.J127JW/arahy.Tifrunner.gnm1.ann1.8QVL0P	arahy.VEJL66/arahy.J127JW/arahy.8QVL0P	3	1	arahy.Tifrunner.gnm1.ann1.J127JW	2	arahy.Tifrunner.gnm1.ann1.VEJL66/arahy.Tifrunner.gnm1.ann1.8QVL0P
CC	GO:0005783	endoplasmic reticulum	7/308	93/5280	0.298528063285985	0.981197289935923	arahy.Tifrunner.gnm1.ann1.GAHP45/novel.4136/arahy.Tifrunner.gnm1.ann1.HEPJ9B/arahy.Tifrunner.gnm1.ann1.B0WXN9/arahy.Tifrunner.gnm1.ann1.V7DYZ1/arahy.Tifrunner.gnm1.ann1.3A36EA/arahy.Tifrunner.gnm1.ann1.UMKY0Z	arahy.GAHP45/-/arahy.HEPJ9B/arahy.B0WXN9/arahy.V7DYZ1/arahy.3A36EA/arahy.UMKY0Z	7	2	arahy.Tifrunner.gnm1.ann1.V7DYZ1/arahy.Tifrunner.gnm1.ann1.UMKY0Z	5	arahy.Tifrunner.gnm1.ann1.GAHP45/novel.4136/arahy.Tifrunner.gnm1.ann1.HEPJ9B/arahy.Tifrunner.gnm1.ann1.B0WXN9/arahy.Tifrunner.gnm1.ann1.3A36EA
CC	GO:0019866	organelle inner membrane	3/308	33/5280	0.302212569414014	0.981197289935923	arahy.Tifrunner.gnm1.ann1.VEJL66/arahy.Tifrunner.gnm1.ann1.J127JW/arahy.Tifrunner.gnm1.ann1.8QVL0P	arahy.VEJL66/arahy.J127JW/arahy.8QVL0P	3	1	arahy.Tifrunner.gnm1.ann1.J127JW	2	arahy.Tifrunner.gnm1.ann1.VEJL66/arahy.Tifrunner.gnm1.ann1.8QVL0P
CC	GO:0009507	chloroplast	2/308	20/5280	0.327121947318799	0.981197289935923	arahy.Tifrunner.gnm1.ann1.9D0TAX/arahy.Tifrunner.gnm1.ann1.V2FEV8	arahy.9D0TAX/arahy.V2FEV8	2	2	arahy.Tifrunner.gnm1.ann1.9D0TAX/arahy.Tifrunner.gnm1.ann1.V2FEV8	0
CC	GO:0009536	plastid	2/308	20/5280	0.327121947318799	0.981197289935923	arahy.Tifrunner.gnm1.ann1.9D0TAX/arahy.Tifrunner.gnm1.ann1.V2FEV8	arahy.9D0TAX/arahy.V2FEV8	2	2	arahy.Tifrunner.gnm1.ann1.9D0TAX/arahy.Tifrunner.gnm1.ann1.V2FEV8	0
CC	GO:0098805	whole membrane	6/308	82/5280	0.34448130089981	0.981197289935923	arahy.Tifrunner.gnm1.ann1.D4Z4C8/arahy.Tifrunner.gnm1.ann1.9JEV76/arahy.Tifrunner.gnm1.ann1.GP8974/arahy.Tifrunner.gnm1.ann1.QM0EZ0/arahy.Tifrunner.gnm1.ann1.HUX1YA/arahy.Tifrunner.gnm1.ann1.51DFL0	arahy.D4Z4C8/arahy.9JEV76/arahy.GP8974/arahy.QM0EZ0/arahy.HUX1YA/arahy.51DFL0	6	2	arahy.Tifrunner.gnm1.ann1.GP8974/arahy.Tifrunner.gnm1.ann1.QM0EZ0	4	arahy.Tifrunner.gnm1.ann1.D4Z4C8/arahy.Tifrunner.gnm1.ann1.9JEV76/arahy.Tifrunner.gnm1.ann1.HUX1YA/arahy.Tifrunner.gnm1.ann1.51DFL0
CC	GO:0005794	Golgi apparatus	4/308	51/5280	0.34683320836978	0.981197289935923	arahy.Tifrunner.gnm1.ann1.UJN8CA/arahy.Tifrunner.gnm1.ann1.7NF1VE/arahy.Tifrunner.gnm1.ann1.9L6JUF/arahy.Tifrunner.gnm1.ann1.5U49GI	arahy.UJN8CA/arahy.7NF1VE/arahy.9L6JUF/arahy.5U49GI	4	2	arahy.Tifrunner.gnm1.ann1.7NF1VE/arahy.Tifrunner.gnm1.ann1.9L6JUF	2	arahy.Tifrunner.gnm1.ann1.UJN8CA/arahy.Tifrunner.gnm1.ann1.5U49GI
CC	GO:0044431	Golgi apparatus part	4/308	51/5280	0.34683320836978	0.981197289935923	arahy.Tifrunner.gnm1.ann1.UJN8CA/arahy.Tifrunner.gnm1.ann1.7NF1VE/arahy.Tifrunner.gnm1.ann1.9L6JUF/arahy.Tifrunner.gnm1.ann1.5U49GI	arahy.UJN8CA/arahy.7NF1VE/arahy.9L6JUF/arahy.5U49GI	4	2	arahy.Tifrunner.gnm1.ann1.7NF1VE/arahy.Tifrunner.gnm1.ann1.9L6JUF	2	arahy.Tifrunner.gnm1.ann1.UJN8CA/arahy.Tifrunner.gnm1.ann1.5U49GI
CC	GO:0005777	peroxisome	2/308	21/5280	0.348890942952428	0.981197289935923	arahy.Tifrunner.gnm1.ann1.UR3YMK/arahy.Tifrunner.gnm1.ann1.D4Z4C8	arahy.UR3YMK/arahy.D4Z4C8	2	0		2	arahy.Tifrunner.gnm1.ann1.UR3YMK/arahy.Tifrunner.gnm1.ann1.D4Z4C8
CC	GO:0042579	microbody	2/308	21/5280	0.348890942952428	0.981197289935923	arahy.Tifrunner.gnm1.ann1.UR3YMK/arahy.Tifrunner.gnm1.ann1.D4Z4C8	arahy.UR3YMK/arahy.D4Z4C8	2	0		2	arahy.Tifrunner.gnm1.ann1.UR3YMK/arahy.Tifrunner.gnm1.ann1.D4Z4C8
CC	GO:0005759	mitochondrial matrix	2/308	23/5280	0.391658492684181	0.981197289935923	arahy.Tifrunner.gnm1.ann1.E59ZMA/arahy.Tifrunner.gnm1.ann1.H18GF1	arahy.E59ZMA/arahy.H18GF1	2	0		2	arahy.Tifrunner.gnm1.ann1.E59ZMA/arahy.Tifrunner.gnm1.ann1.H18GF1
CC	GO:0031967	organelle envelope	6/308	87/5280	0.397567698772072	0.981197289935923	arahy.Tifrunner.gnm1.ann1.VEJL66/arahy.Tifrunner.gnm1.ann1.J127JW/arahy.Tifrunner.gnm1.ann1.8QVL0P/arahy.Tifrunner.gnm1.ann1.9JEV76/arahy.Tifrunner.gnm1.ann1.GP8974/arahy.Tifrunner.gnm1.ann1.QM0EZ0	arahy.VEJL66/arahy.J127JW/arahy.8QVL0P/arahy.9JEV76/arahy.GP8974/arahy.QM0EZ0	6	3	arahy.Tifrunner.gnm1.ann1.J127JW/arahy.Tifrunner.gnm1.ann1.GP8974/arahy.Tifrunner.gnm1.ann1.QM0EZ0	3	arahy.Tifrunner.gnm1.ann1.VEJL66/arahy.Tifrunner.gnm1.ann1.8QVL0P/arahy.Tifrunner.gnm1.ann1.9JEV76
CC	GO:0031975	envelope	6/308	87/5280	0.397567698772072	0.981197289935923	arahy.Tifrunner.gnm1.ann1.VEJL66/arahy.Tifrunner.gnm1.ann1.J127JW/arahy.Tifrunner.gnm1.ann1.8QVL0P/arahy.Tifrunner.gnm1.ann1.9JEV76/arahy.Tifrunner.gnm1.ann1.GP8974/arahy.Tifrunner.gnm1.ann1.QM0EZ0	arahy.VEJL66/arahy.J127JW/arahy.8QVL0P/arahy.9JEV76/arahy.GP8974/arahy.QM0EZ0	6	3	arahy.Tifrunner.gnm1.ann1.J127JW/arahy.Tifrunner.gnm1.ann1.GP8974/arahy.Tifrunner.gnm1.ann1.QM0EZ0	3	arahy.Tifrunner.gnm1.ann1.VEJL66/arahy.Tifrunner.gnm1.ann1.8QVL0P/arahy.Tifrunner.gnm1.ann1.9JEV76
CC	GO:0005840	ribosome	29/308	475/5280	0.426005879443505	0.981197289935923	arahy.Tifrunner.gnm1.ann1.1GJ1KV/arahy.Tifrunner.gnm1.ann1.S1KKCT/arahy.Tifrunner.gnm1.ann1.UB5781/arahy.Tifrunner.gnm1.ann1.6D2WZW/novel.3911/arahy.Tifrunner.gnm1.ann1.RR7AK4/arahy.Tifrunner.gnm1.ann1.BMD0WJ/novel.3823/arahy.Tifrunner.gnm1.ann1.AMYT3P/arahy.Tifrunner.gnm1.ann1.HV716I/arahy.Tifrunner.gnm1.ann1.KT2W2L/arahy.Tifrunner.gnm1.ann1.K9NX2S/arahy.Tifrunner.gnm1.ann1.BDX9T5/arahy.Tifrunne…	arahy.1GJ1KV/arahy.S1KKCT/arahy.UB5781/arahy.6D2WZW/-/arahy.RR7AK4/arahy.BMD0WJ/-/arahy.AMYT3P/arahy.HV716I/arahy.KT2W2L/arahy.K9NX2S/arahy.BDX9T5/arahy.FM41R7/-/arahy.TN6CXG/arahy.PRC890/arahy.RXW997/arahy.97RZQE/arahy.6RSI2J/-/arahy.9N5T6G/arahy.7T6EZL/arahy.FU4JSI/arahy.42M9UJ/arahy.486F8V/arahy.6RYY2X/arahy.96DEJ1/arahy.U4K4JK	29	9	arahy.Tifrunner.gnm1.ann1.1GJ1KV/arahy.Tifrunner.gnm1.ann1.6D2WZW/arahy.Tifrunner.gnm1.ann1.BDX9T5/arahy.Tifrunner.gnm1.ann1.FM41R7/novel.600/arahy.Tifrunner.gnm1.ann1.9N5T6G/arahy.Tifrunner.gnm1.ann1.486F8V/arahy.Tifrunner.gnm1.ann1.96DEJ1/arahy.Tifrunner.gnm1.ann1.U4K4JK	20	arahy.Tifrunner.gnm1.ann1.S1KKCT/arahy.Tifrunner.gnm1.ann1.UB5781/novel.3911/arahy.Tifrunner.gnm1.ann1.RR7AK4/arahy.Tifrunner.gnm1.ann1.BMD0WJ/novel.3823/arahy.Tifrunner.gnm1.ann1.AMYT3P/arahy.Tifrunner.gnm1.ann1.HV716I/arahy.Tifrunner.gnm1.ann1.KT2W2L/arahy.Tifrunner.gnm1.ann1.K9NX2S/arahy.Tifrunner.gnm1.ann1.TN6CXG/arahy.Tifrunner.gnm1.ann1.PRC890/arahy.Tifrunner.gnm1.ann1.RXW997/arahy.Tifrunne…
CC	GO:0005789	endoplasmic reticulum membrane	4/308	58/5280	0.440901193307814	0.981197289935923	arahy.Tifrunner.gnm1.ann1.GAHP45/novel.4136/arahy.Tifrunner.gnm1.ann1.B0WXN9/arahy.Tifrunner.gnm1.ann1.3A36EA	arahy.GAHP45/-/arahy.B0WXN9/arahy.3A36EA	4	0		4	arahy.Tifrunner.gnm1.ann1.GAHP45/novel.4136/arahy.Tifrunner.gnm1.ann1.B0WXN9/arahy.Tifrunner.gnm1.ann1.3A36EA
CC	GO:0042175	nuclear outer membrane-endoplasmic reticulum membrane network	4/308	58/5280	0.440901193307814	0.981197289935923	arahy.Tifrunner.gnm1.ann1.GAHP45/novel.4136/arahy.Tifrunner.gnm1.ann1.B0WXN9/arahy.Tifrunner.gnm1.ann1.3A36EA	arahy.GAHP45/-/arahy.B0WXN9/arahy.3A36EA	4	0		4	arahy.Tifrunner.gnm1.ann1.GAHP45/novel.4136/arahy.Tifrunner.gnm1.ann1.B0WXN9/arahy.Tifrunner.gnm1.ann1.3A36EA
CC	GO:0044432	endoplasmic reticulum part	4/308	58/5280	0.440901193307814	0.981197289935923	arahy.Tifrunner.gnm1.ann1.GAHP45/novel.4136/arahy.Tifrunner.gnm1.ann1.B0WXN9/arahy.Tifrunner.gnm1.ann1.3A36EA	arahy.GAHP45/-/arahy.B0WXN9/arahy.3A36EA	4	0		4	arahy.Tifrunner.gnm1.ann1.GAHP45/novel.4136/arahy.Tifrunner.gnm1.ann1.B0WXN9/arahy.Tifrunner.gnm1.ann1.3A36EA
CC	GO:0008250	oligosaccharyltransferase complex	1/308	10/5280	0.452048144629716	0.981197289935923	novel.4136	-	1	0		1	novel.4136
CC	GO:0030904	retromer complex	1/308	10/5280	0.452048144629716	0.981197289935923	arahy.Tifrunner.gnm1.ann1.K04HM7	arahy.K04HM7	1	0		1	arahy.Tifrunner.gnm1.ann1.K04HM7
CC	GO:0045261	proton-transporting ATP synthase complex, catalytic core F(1)	1/308	10/5280	0.452048144629716	0.981197289935923	arahy.Tifrunner.gnm1.ann1.KSV0XM	arahy.KSV0XM	1	0		1	arahy.Tifrunner.gnm1.ann1.KSV0XM
CC	GO:0019867	outer membrane	3/308	43/5280	0.462709578960756	0.981197289935923	arahy.Tifrunner.gnm1.ann1.9JEV76/arahy.Tifrunner.gnm1.ann1.GP8974/arahy.Tifrunner.gnm1.ann1.QM0EZ0	arahy.9JEV76/arahy.GP8974/arahy.QM0EZ0	3	2	arahy.Tifrunner.gnm1.ann1.GP8974/arahy.Tifrunner.gnm1.ann1.QM0EZ0	1	arahy.Tifrunner.gnm1.ann1.9JEV76
CC	GO:0044427	chromosomal part	5/308	77/5280	0.46973249268629	0.981197289935923	arahy.Tifrunner.gnm1.ann1.1IE4J6/arahy.Tifrunner.gnm1.ann1.7T6UUP/arahy.Tifrunner.gnm1.ann1.IM3547/arahy.Tifrunner.gnm1.ann1.5WK6RP/arahy.Tifrunner.gnm1.ann1.SID920	arahy.1IE4J6/arahy.7T6UUP/arahy.IM3547/arahy.5WK6RP/arahy.SID920	5	1	arahy.Tifrunner.gnm1.ann1.1IE4J6	4	arahy.Tifrunner.gnm1.ann1.7T6UUP/arahy.Tifrunner.gnm1.ann1.IM3547/arahy.Tifrunner.gnm1.ann1.5WK6RP/arahy.Tifrunner.gnm1.ann1.SID920
CC	GO:0000793	condensed chromosome	1/308	11/5280	0.484072655342058	0.981197289935923	arahy.Tifrunner.gnm1.ann1.5WK6RP	arahy.5WK6RP	1	0		1	arahy.Tifrunner.gnm1.ann1.5WK6RP
CC	GO:0000922	spindle pole	1/308	11/5280	0.484072655342058	0.981197289935923	arahy.Tifrunner.gnm1.ann1.JXQ8LX	arahy.JXQ8LX	1	1	arahy.Tifrunner.gnm1.ann1.JXQ8LX	0
CC	GO:0005815	microtubule organizing center	1/308	11/5280	0.484072655342058	0.981197289935923	arahy.Tifrunner.gnm1.ann1.JXQ8LX	arahy.JXQ8LX	1	1	arahy.Tifrunner.gnm1.ann1.JXQ8LX	0
CC	GO:0005852	eukaryotic translation initiation factor 3 complex	1/308	11/5280	0.484072655342058	0.981197289935923	arahy.Tifrunner.gnm1.ann1.1GG9S8	arahy.1GG9S8	1	0		1	arahy.Tifrunner.gnm1.ann1.1GG9S8
CC	GO:0030133	transport vesicle	2/308	29/5280	0.51120342409579	0.981197289935923	arahy.Tifrunner.gnm1.ann1.HUX1YA/arahy.Tifrunner.gnm1.ann1.51DFL0	arahy.HUX1YA/arahy.51DFL0	2	0		2	arahy.Tifrunner.gnm1.ann1.HUX1YA/arahy.Tifrunner.gnm1.ann1.51DFL0
CC	GO:0030658	transport vesicle membrane	2/308	29/5280	0.51120342409579	0.981197289935923	arahy.Tifrunner.gnm1.ann1.HUX1YA/arahy.Tifrunner.gnm1.ann1.51DFL0	arahy.HUX1YA/arahy.51DFL0	2	0		2	arahy.Tifrunner.gnm1.ann1.HUX1YA/arahy.Tifrunner.gnm1.ann1.51DFL0
CC	GO:0005669	transcription factor TFIID complex	1/308	12/5280	0.51423124751413	0.981197289935923	arahy.Tifrunner.gnm1.ann1.27GD0X	arahy.27GD0X	1	1	arahy.Tifrunner.gnm1.ann1.27GD0X	0
CC	GO:0031300	intrinsic component of organelle membrane	1/308	12/5280	0.51423124751413	0.981197289935923	arahy.Tifrunner.gnm1.ann1.D4Z4C8	arahy.D4Z4C8	1	0		1	arahy.Tifrunner.gnm1.ann1.D4Z4C8
CC	GO:0031301	integral component of organelle membrane	1/308	12/5280	0.51423124751413	0.981197289935923	arahy.Tifrunner.gnm1.ann1.D4Z4C8	arahy.D4Z4C8	1	0		1	arahy.Tifrunner.gnm1.ann1.D4Z4C8
CC	GO:0009522	photosystem I	2/308	30/5280	0.529598811369616	0.981197289935923	arahy.Tifrunner.gnm1.ann1.MF538D/arahy.Tifrunner.gnm1.ann1.VHAI7W	arahy.MF538D/arahy.VHAI7W	2	0		2	arahy.Tifrunner.gnm1.ann1.MF538D/arahy.Tifrunner.gnm1.ann1.VHAI7W
CC	GO:0099023	tethering complex	5/308	84/5280	0.547884332308763	0.981197289935923	arahy.Tifrunner.gnm1.ann1.UJN8CA/arahy.Tifrunner.gnm1.ann1.3URM83/novel.3995/arahy.Tifrunner.gnm1.ann1.9L6JUF/arahy.Tifrunner.gnm1.ann1.DF7IVU	arahy.UJN8CA/arahy.3URM83/-/arahy.9L6JUF/arahy.DF7IVU	5	1	arahy.Tifrunner.gnm1.ann1.9L6JUF	4	arahy.Tifrunner.gnm1.ann1.UJN8CA/arahy.Tifrunner.gnm1.ann1.3URM83/novel.3995/arahy.Tifrunner.gnm1.ann1.DF7IVU
CC	GO:0000775	chromosome, centromeric region	1/308	14/5280	0.569377939080293	0.981197289935923	arahy.Tifrunner.gnm1.ann1.5WK6RP	arahy.5WK6RP	1	0		1	arahy.Tifrunner.gnm1.ann1.5WK6RP
CC	GO:1990204	oxidoreductase complex	3/308	51/5280	0.578852220086119	0.981197289935923	arahy.Tifrunner.gnm1.ann1.VEJL66/arahy.Tifrunner.gnm1.ann1.J127JW/arahy.Tifrunner.gnm1.ann1.8QVL0P	arahy.VEJL66/arahy.J127JW/arahy.8QVL0P	3	1	arahy.Tifrunner.gnm1.ann1.J127JW	2	arahy.Tifrunner.gnm1.ann1.VEJL66/arahy.Tifrunner.gnm1.ann1.8QVL0P
CC	GO:1902494	catalytic complex	17/308	305/5280	0.61604939818388	0.981197289935923	arahy.Tifrunner.gnm1.ann1.B1HBU1/arahy.Tifrunner.gnm1.ann1.VEJL66/arahy.Tifrunner.gnm1.ann1.J127JW/arahy.Tifrunner.gnm1.ann1.JYC8LX/arahy.Tifrunner.gnm1.ann1.FV4QAS/novel.4136/arahy.Tifrunner.gnm1.ann1.340GL5/arahy.Tifrunner.gnm1.ann1.8QVL0P/arahy.Tifrunner.gnm1.ann1.70V125/arahy.Tifrunner.gnm1.ann1.4W0AQG/arahy.Tifrunner.gnm1.ann1.ID57CI/arahy.Tifrunner.gnm1.ann1.C70JJY/arahy.Tifrunner.gnm1.ann1…	arahy.B1HBU1/arahy.VEJL66/arahy.J127JW/arahy.JYC8LX/arahy.FV4QAS/-/arahy.340GL5/arahy.8QVL0P/arahy.70V125/arahy.4W0AQG/arahy.ID57CI/arahy.C70JJY/arahy.B0WXN9/arahy.3A36EA/arahy.27GD0X/arahy.I7ZHZM/arahy.SSK647	17	4	arahy.Tifrunner.gnm1.ann1.B1HBU1/arahy.Tifrunner.gnm1.ann1.J127JW/arahy.Tifrunner.gnm1.ann1.27GD0X/arahy.Tifrunner.gnm1.ann1.I7ZHZM	13	arahy.Tifrunner.gnm1.ann1.VEJL66/arahy.Tifrunner.gnm1.ann1.JYC8LX/arahy.Tifrunner.gnm1.ann1.FV4QAS/novel.4136/arahy.Tifrunner.gnm1.ann1.340GL5/arahy.Tifrunner.gnm1.ann1.8QVL0P/arahy.Tifrunner.gnm1.ann1.70V125/arahy.Tifrunner.gnm1.ann1.4W0AQG/arahy.Tifrunner.gnm1.ann1.ID57CI/arahy.Tifrunner.gnm1.ann1.C70JJY/arahy.Tifrunner.gnm1.ann1.B0WXN9/arahy.Tifrunner.gnm1.ann1.3A36EA/arahy.Tifrunner.gnm1.ann1…
CC	GO:0005681	spliceosomal complex	1/308	16/5280	0.618282134939949	0.981197289935923	arahy.Tifrunner.gnm1.ann1.Z1MAHQ	arahy.Z1MAHQ	1	0		1	arahy.Tifrunner.gnm1.ann1.Z1MAHQ
CC	GO:0000148	1,3-beta-D-glucan synthase complex	2/308	36/5280	0.629823311237745	0.981197289935923	arahy.Tifrunner.gnm1.ann1.B1HBU1/arahy.Tifrunner.gnm1.ann1.ID57CI	arahy.B1HBU1/arahy.ID57CI	2	1	arahy.Tifrunner.gnm1.ann1.B1HBU1	1	arahy.Tifrunner.gnm1.ann1.ID57CI
CC	GO:0044459	plasma membrane part	3/308	58/5280	0.666567061557507	0.981197289935923	arahy.Tifrunner.gnm1.ann1.B1HBU1/arahy.Tifrunner.gnm1.ann1.ID57CI/arahy.Tifrunner.gnm1.ann1.I7ZHZM	arahy.B1HBU1/arahy.ID57CI/arahy.I7ZHZM	3	2	arahy.Tifrunner.gnm1.ann1.B1HBU1/arahy.Tifrunner.gnm1.ann1.I7ZHZM	1	arahy.Tifrunner.gnm1.ann1.ID57CI
CC	GO:0000159	protein phosphatase type 2A complex	1/308	19/5280	0.681453123804931	0.981197289935923	arahy.Tifrunner.gnm1.ann1.C70JJY	arahy.C70JJY	1	0		1	arahy.Tifrunner.gnm1.ann1.C70JJY
CC	GO:0098687	chromosomal region	1/308	19/5280	0.681453123804931	0.981197289935923	arahy.Tifrunner.gnm1.ann1.5WK6RP	arahy.5WK6RP	1	0		1	arahy.Tifrunner.gnm1.ann1.5WK6RP
CC	GO:0005667	transcription factor complex	2/308	40/5280	0.686926351964138	0.981197289935923	arahy.Tifrunner.gnm1.ann1.UUW3MN/arahy.Tifrunner.gnm1.ann1.27GD0X	arahy.UUW3MN/arahy.27GD0X	2	2	arahy.Tifrunner.gnm1.ann1.UUW3MN/arahy.Tifrunner.gnm1.ann1.27GD0X	0
CC	GO:0005886	plasma membrane	3/308	61/5280	0.699850683319562	0.981197289935923	arahy.Tifrunner.gnm1.ann1.B1HBU1/arahy.Tifrunner.gnm1.ann1.ID57CI/arahy.Tifrunner.gnm1.ann1.I7ZHZM	arahy.B1HBU1/arahy.ID57CI/arahy.I7ZHZM	3	2	arahy.Tifrunner.gnm1.ann1.B1HBU1/arahy.Tifrunner.gnm1.ann1.I7ZHZM	1	arahy.Tifrunner.gnm1.ann1.ID57CI
CC	GO:0012506	vesicle membrane	2/308	41/5280	0.700024192173221	0.981197289935923	arahy.Tifrunner.gnm1.ann1.HUX1YA/arahy.Tifrunner.gnm1.ann1.51DFL0	arahy.HUX1YA/arahy.51DFL0	2	0		2	arahy.Tifrunner.gnm1.ann1.HUX1YA/arahy.Tifrunner.gnm1.ann1.51DFL0
CC	GO:0030120	vesicle coat	2/308	41/5280	0.700024192173221	0.981197289935923	arahy.Tifrunner.gnm1.ann1.HUX1YA/arahy.Tifrunner.gnm1.ann1.51DFL0	arahy.HUX1YA/arahy.51DFL0	2	0		2	arahy.Tifrunner.gnm1.ann1.HUX1YA/arahy.Tifrunner.gnm1.ann1.51DFL0
CC	GO:0030135	coated vesicle	2/308	41/5280	0.700024192173221	0.981197289935923	arahy.Tifrunner.gnm1.ann1.HUX1YA/arahy.Tifrunner.gnm1.ann1.51DFL0	arahy.HUX1YA/arahy.51DFL0	2	0		2	arahy.Tifrunner.gnm1.ann1.HUX1YA/arahy.Tifrunner.gnm1.ann1.51DFL0
CC	GO:0030659	cytoplasmic vesicle membrane	2/308	41/5280	0.700024192173221	0.981197289935923	arahy.Tifrunner.gnm1.ann1.HUX1YA/arahy.Tifrunner.gnm1.ann1.51DFL0	arahy.HUX1YA/arahy.51DFL0	2	0		2	arahy.Tifrunner.gnm1.ann1.HUX1YA/arahy.Tifrunner.gnm1.ann1.51DFL0
CC	GO:0030662	coated vesicle membrane	2/308	41/5280	0.700024192173221	0.981197289935923	arahy.Tifrunner.gnm1.ann1.HUX1YA/arahy.Tifrunner.gnm1.ann1.51DFL0	arahy.HUX1YA/arahy.51DFL0	2	0		2	arahy.Tifrunner.gnm1.ann1.HUX1YA/arahy.Tifrunner.gnm1.ann1.51DFL0
CC	GO:0031410	cytoplasmic vesicle	2/308	41/5280	0.700024192173221	0.981197289935923	arahy.Tifrunner.gnm1.ann1.HUX1YA/arahy.Tifrunner.gnm1.ann1.51DFL0	arahy.HUX1YA/arahy.51DFL0	2	0		2	arahy.Tifrunner.gnm1.ann1.HUX1YA/arahy.Tifrunner.gnm1.ann1.51DFL0
CC	GO:0031982	vesicle	2/308	41/5280	0.700024192173221	0.981197289935923	arahy.Tifrunner.gnm1.ann1.HUX1YA/arahy.Tifrunner.gnm1.ann1.51DFL0	arahy.HUX1YA/arahy.51DFL0	2	0		2	arahy.Tifrunner.gnm1.ann1.HUX1YA/arahy.Tifrunner.gnm1.ann1.51DFL0
CC	GO:0044433	cytoplasmic vesicle part	2/308	41/5280	0.700024192173221	0.981197289935923	arahy.Tifrunner.gnm1.ann1.HUX1YA/arahy.Tifrunner.gnm1.ann1.51DFL0	arahy.HUX1YA/arahy.51DFL0	2	0		2	arahy.Tifrunner.gnm1.ann1.HUX1YA/arahy.Tifrunner.gnm1.ann1.51DFL0
CC	GO:0097708	intracellular vesicle	2/308	41/5280	0.700024192173221	0.981197289935923	arahy.Tifrunner.gnm1.ann1.HUX1YA/arahy.Tifrunner.gnm1.ann1.51DFL0	arahy.HUX1YA/arahy.51DFL0	2	0		2	arahy.Tifrunner.gnm1.ann1.HUX1YA/arahy.Tifrunner.gnm1.ann1.51DFL0
CC	GO:0008287	protein serine/threonine phosphatase complex	1/308	20/5280	0.700102133093675	0.981197289935923	arahy.Tifrunner.gnm1.ann1.C70JJY	arahy.C70JJY	1	0		1	arahy.Tifrunner.gnm1.ann1.C70JJY
CC	GO:0030286	dynein complex	1/308	20/5280	0.700102133093675	0.981197289935923	arahy.Tifrunner.gnm1.ann1.4W0AQG	arahy.4W0AQG	1	0		1	arahy.Tifrunner.gnm1.ann1.4W0AQG
CC	GO:0098797	plasma membrane protein complex	1/308	20/5280	0.700102133093675	0.981197289935923	arahy.Tifrunner.gnm1.ann1.I7ZHZM	arahy.I7ZHZM	1	1	arahy.Tifrunner.gnm1.ann1.I7ZHZM	0
CC	GO:1903293	phosphatase complex	1/308	20/5280	0.700102133093675	0.981197289935923	arahy.Tifrunner.gnm1.ann1.C70JJY	arahy.C70JJY	1	0		1	arahy.Tifrunner.gnm1.ann1.C70JJY
CC	GO:0019773	proteasome core complex, alpha-subunit complex	1/308	22/5280	0.734198134829103	0.981197289935923	arahy.Tifrunner.gnm1.ann1.340GL5	arahy.340GL5	1	0		1	arahy.Tifrunner.gnm1.ann1.340GL5
CC	GO:0033178	proton-transporting two-sector ATPase complex, catalytic domain	1/308	22/5280	0.734198134829103	0.981197289935923	arahy.Tifrunner.gnm1.ann1.KSV0XM	arahy.KSV0XM	1	0		1	arahy.Tifrunner.gnm1.ann1.KSV0XM
CC	GO:0045259	proton-transporting ATP synthase complex	1/308	22/5280	0.734198134829103	0.981197289935923	arahy.Tifrunner.gnm1.ann1.KSV0XM	arahy.KSV0XM	1	0		1	arahy.Tifrunner.gnm1.ann1.KSV0XM
CC	GO:0000145	exocyst	3/308	69/5280	0.776191162827128	0.981197289935923	arahy.Tifrunner.gnm1.ann1.3URM83/novel.3995/arahy.Tifrunner.gnm1.ann1.DF7IVU	arahy.3URM83/-/arahy.DF7IVU	3	0		3	arahy.Tifrunner.gnm1.ann1.3URM83/novel.3995/arahy.Tifrunner.gnm1.ann1.DF7IVU
CC	GO:0005938	cell cortex	3/308	69/5280	0.776191162827128	0.981197289935923	arahy.Tifrunner.gnm1.ann1.3URM83/novel.3995/arahy.Tifrunner.gnm1.ann1.DF7IVU	arahy.3URM83/-/arahy.DF7IVU	3	0		3	arahy.Tifrunner.gnm1.ann1.3URM83/novel.3995/arahy.Tifrunner.gnm1.ann1.DF7IVU
CC	GO:0044448	cell cortex part	3/308	69/5280	0.776191162827128	0.981197289935923	arahy.Tifrunner.gnm1.ann1.3URM83/novel.3995/arahy.Tifrunner.gnm1.ann1.DF7IVU	arahy.3URM83/-/arahy.DF7IVU	3	0		3	arahy.Tifrunner.gnm1.ann1.3URM83/novel.3995/arahy.Tifrunner.gnm1.ann1.DF7IVU
CC	GO:0099568	cytoplasmic region	3/308	69/5280	0.776191162827128	0.981197289935923	arahy.Tifrunner.gnm1.ann1.3URM83/novel.3995/arahy.Tifrunner.gnm1.ann1.DF7IVU	arahy.3URM83/-/arahy.DF7IVU	3	0		3	arahy.Tifrunner.gnm1.ann1.3URM83/novel.3995/arahy.Tifrunner.gnm1.ann1.DF7IVU
CC	GO:0044798	nuclear transcription factor complex	1/308	25/5280	0.778233239498331	0.981197289935923	arahy.Tifrunner.gnm1.ann1.27GD0X	arahy.27GD0X	1	1	arahy.Tifrunner.gnm1.ann1.27GD0X	0
CC	GO:0090575	RNA polymerase II transcription factor complex	1/308	25/5280	0.778233239498331	0.981197289935923	arahy.Tifrunner.gnm1.ann1.27GD0X	arahy.27GD0X	1	1	arahy.Tifrunner.gnm1.ann1.27GD0X	0
CC	GO:0000228	nuclear chromosome	1/308	26/5280	0.791231177126212	0.981197289935923	arahy.Tifrunner.gnm1.ann1.AKP9LA	arahy.AKP9LA	1	0		1	arahy.Tifrunner.gnm1.ann1.AKP9LA
CC	GO:0000786	nucleosome	1/308	26/5280	0.791231177126212	0.981197289935923	arahy.Tifrunner.gnm1.ann1.7T6UUP	arahy.7T6UUP	1	0		1	arahy.Tifrunner.gnm1.ann1.7T6UUP
CC	GO:0032993	protein-DNA complex	1/308	28/5280	0.81499282093911	0.981197289935923	arahy.Tifrunner.gnm1.ann1.7T6UUP	arahy.7T6UUP	1	0		1	arahy.Tifrunner.gnm1.ann1.7T6UUP
CC	GO:0044815	DNA packaging complex	1/308	28/5280	0.81499282093911	0.981197289935923	arahy.Tifrunner.gnm1.ann1.7T6UUP	arahy.7T6UUP	1	0		1	arahy.Tifrunner.gnm1.ann1.7T6UUP
CC	GO:0000785	chromatin	1/308	30/5280	0.836057739871678	0.981197289935923	arahy.Tifrunner.gnm1.ann1.7T6UUP	arahy.7T6UUP	1	0		1	arahy.Tifrunner.gnm1.ann1.7T6UUP
CC	GO:0016591	DNA-directed RNA polymerase II, holoenzyme	1/308	32/5280	0.854731103740499	0.981197289935923	arahy.Tifrunner.gnm1.ann1.27GD0X	arahy.27GD0X	1	1	arahy.Tifrunner.gnm1.ann1.27GD0X	0
CC	GO:0016592	mediator complex	1/308	32/5280	0.854731103740499	0.981197289935923	arahy.Tifrunner.gnm1.ann1.H3LZVP	arahy.H3LZVP	1	0		1	arahy.Tifrunner.gnm1.ann1.H3LZVP
CC	GO:1990234	transferase complex	5/308	126/5280	0.867465668477977	0.981197289935923	arahy.Tifrunner.gnm1.ann1.B1HBU1/arahy.Tifrunner.gnm1.ann1.FV4QAS/novel.4136/arahy.Tifrunner.gnm1.ann1.ID57CI/arahy.Tifrunner.gnm1.ann1.27GD0X	arahy.B1HBU1/arahy.FV4QAS/-/arahy.ID57CI/arahy.27GD0X	5	2	arahy.Tifrunner.gnm1.ann1.B1HBU1/arahy.Tifrunner.gnm1.ann1.27GD0X	3	arahy.Tifrunner.gnm1.ann1.FV4QAS/novel.4136/arahy.Tifrunner.gnm1.ann1.ID57CI
CC	GO:0005618	cell wall	6/308	151/5280	0.883164378552812	0.981197289935923	arahy.Tifrunner.gnm1.ann1.YH0B1H/arahy.Tifrunner.gnm1.ann1.42QIIL/arahy.Tifrunner.gnm1.ann1.311ZAG/arahy.Tifrunner.gnm1.ann1.0DQ0A3/arahy.Tifrunner.gnm1.ann1.HLP03A/arahy.Tifrunner.gnm1.ann1.8EK9UN	arahy.YH0B1H/arahy.42QIIL/arahy.311ZAG/arahy.0DQ0A3/arahy.HLP03A/arahy.8EK9UN	6	1	arahy.Tifrunner.gnm1.ann1.42QIIL	5	arahy.Tifrunner.gnm1.ann1.YH0B1H/arahy.Tifrunner.gnm1.ann1.311ZAG/arahy.Tifrunner.gnm1.ann1.0DQ0A3/arahy.Tifrunner.gnm1.ann1.HLP03A/arahy.Tifrunner.gnm1.ann1.8EK9UN
CC	GO:0030312	external encapsulating structure	6/308	151/5280	0.883164378552812	0.981197289935923	arahy.Tifrunner.gnm1.ann1.YH0B1H/arahy.Tifrunner.gnm1.ann1.42QIIL/arahy.Tifrunner.gnm1.ann1.311ZAG/arahy.Tifrunner.gnm1.ann1.0DQ0A3/arahy.Tifrunner.gnm1.ann1.HLP03A/arahy.Tifrunner.gnm1.ann1.8EK9UN	arahy.YH0B1H/arahy.42QIIL/arahy.311ZAG/arahy.0DQ0A3/arahy.HLP03A/arahy.8EK9UN	6	1	arahy.Tifrunner.gnm1.ann1.42QIIL	5	arahy.Tifrunner.gnm1.ann1.YH0B1H/arahy.Tifrunner.gnm1.ann1.311ZAG/arahy.Tifrunner.gnm1.ann1.0DQ0A3/arahy.Tifrunner.gnm1.ann1.HLP03A/arahy.Tifrunner.gnm1.ann1.8EK9UN
CC	GO:0044428	nuclear part	8/308	193/5280	0.884648974725846	0.981197289935923	arahy.Tifrunner.gnm1.ann1.RG8FT8/arahy.Tifrunner.gnm1.ann1.Z1MAHQ/arahy.Tifrunner.gnm1.ann1.GK6DAA/arahy.Tifrunner.gnm1.ann1.AKP9LA/arahy.Tifrunner.gnm1.ann1.28W6CD/arahy.Tifrunner.gnm1.ann1.GAE5DS/arahy.Tifrunner.gnm1.ann1.H3LZVP/arahy.Tifrunner.gnm1.ann1.27GD0X	arahy.RG8FT8/arahy.Z1MAHQ/arahy.GK6DAA/arahy.AKP9LA/arahy.28W6CD/arahy.GAE5DS/arahy.H3LZVP/arahy.27GD0X	8	2	arahy.Tifrunner.gnm1.ann1.GK6DAA/arahy.Tifrunner.gnm1.ann1.27GD0X	6	arahy.Tifrunner.gnm1.ann1.RG8FT8/arahy.Tifrunner.gnm1.ann1.Z1MAHQ/arahy.Tifrunner.gnm1.ann1.AKP9LA/arahy.Tifrunner.gnm1.ann1.28W6CD/arahy.Tifrunner.gnm1.ann1.GAE5DS/arahy.Tifrunner.gnm1.ann1.H3LZVP
CC	GO:0071944	cell periphery	12/308	281/5280	0.904452350979228	0.981197289935923	arahy.Tifrunner.gnm1.ann1.B1HBU1/arahy.Tifrunner.gnm1.ann1.3URM83/arahy.Tifrunner.gnm1.ann1.YH0B1H/novel.3995/arahy.Tifrunner.gnm1.ann1.42QIIL/arahy.Tifrunner.gnm1.ann1.ID57CI/arahy.Tifrunner.gnm1.ann1.311ZAG/arahy.Tifrunner.gnm1.ann1.DF7IVU/arahy.Tifrunner.gnm1.ann1.0DQ0A3/arahy.Tifrunner.gnm1.ann1.I7ZHZM/arahy.Tifrunner.gnm1.ann1.HLP03A/arahy.Tifrunner.gnm1.ann1.8EK9UN	arahy.B1HBU1/arahy.3URM83/arahy.YH0B1H/-/arahy.42QIIL/arahy.ID57CI/arahy.311ZAG/arahy.DF7IVU/arahy.0DQ0A3/arahy.I7ZHZM/arahy.HLP03A/arahy.8EK9UN	12	3	arahy.Tifrunner.gnm1.ann1.B1HBU1/arahy.Tifrunner.gnm1.ann1.42QIIL/arahy.Tifrunner.gnm1.ann1.I7ZHZM	9	arahy.Tifrunner.gnm1.ann1.3URM83/arahy.Tifrunner.gnm1.ann1.YH0B1H/novel.3995/arahy.Tifrunner.gnm1.ann1.ID57CI/arahy.Tifrunner.gnm1.ann1.311ZAG/arahy.Tifrunner.gnm1.ann1.DF7IVU/arahy.Tifrunner.gnm1.ann1.0DQ0A3/arahy.Tifrunner.gnm1.ann1.HLP03A/arahy.Tifrunner.gnm1.ann1.8EK9UN
CC	GO:0048046	apoplast	1/308	39/5280	0.904896598310094	0.981197289935923	arahy.Tifrunner.gnm1.ann1.8EK9UN	arahy.8EK9UN	1	0		1	arahy.Tifrunner.gnm1.ann1.8EK9UN
CC	GO:0005839	proteasome core complex	1/308	41/5280	0.915747113655941	0.981197289935923	arahy.Tifrunner.gnm1.ann1.340GL5	arahy.340GL5	1	0		1	arahy.Tifrunner.gnm1.ann1.340GL5
CC	GO:0031974	membrane-enclosed lumen	6/308	161/5280	0.915988601069047	0.981197289935923	arahy.Tifrunner.gnm1.ann1.RG8FT8/arahy.Tifrunner.gnm1.ann1.AKP9LA/arahy.Tifrunner.gnm1.ann1.E59ZMA/arahy.Tifrunner.gnm1.ann1.H18GF1/arahy.Tifrunner.gnm1.ann1.H3LZVP/arahy.Tifrunner.gnm1.ann1.27GD0X	arahy.RG8FT8/arahy.AKP9LA/arahy.E59ZMA/arahy.H18GF1/arahy.H3LZVP/arahy.27GD0X	6	1	arahy.Tifrunner.gnm1.ann1.27GD0X	5	arahy.Tifrunner.gnm1.ann1.RG8FT8/arahy.Tifrunner.gnm1.ann1.AKP9LA/arahy.Tifrunner.gnm1.ann1.E59ZMA/arahy.Tifrunner.gnm1.ann1.H18GF1/arahy.Tifrunner.gnm1.ann1.H3LZVP
CC	GO:0043233	organelle lumen	6/308	161/5280	0.915988601069047	0.981197289935923	arahy.Tifrunner.gnm1.ann1.RG8FT8/arahy.Tifrunner.gnm1.ann1.AKP9LA/arahy.Tifrunner.gnm1.ann1.E59ZMA/arahy.Tifrunner.gnm1.ann1.H18GF1/arahy.Tifrunner.gnm1.ann1.H3LZVP/arahy.Tifrunner.gnm1.ann1.27GD0X	arahy.RG8FT8/arahy.AKP9LA/arahy.E59ZMA/arahy.H18GF1/arahy.H3LZVP/arahy.27GD0X	6	1	arahy.Tifrunner.gnm1.ann1.27GD0X	5	arahy.Tifrunner.gnm1.ann1.RG8FT8/arahy.Tifrunner.gnm1.ann1.AKP9LA/arahy.Tifrunner.gnm1.ann1.E59ZMA/arahy.Tifrunner.gnm1.ann1.H18GF1/arahy.Tifrunner.gnm1.ann1.H3LZVP
CC	GO:0070013	intracellular organelle lumen	6/308	161/5280	0.915988601069047	0.981197289935923	arahy.Tifrunner.gnm1.ann1.RG8FT8/arahy.Tifrunner.gnm1.ann1.AKP9LA/arahy.Tifrunner.gnm1.ann1.E59ZMA/arahy.Tifrunner.gnm1.ann1.H18GF1/arahy.Tifrunner.gnm1.ann1.H3LZVP/arahy.Tifrunner.gnm1.ann1.27GD0X	arahy.RG8FT8/arahy.AKP9LA/arahy.E59ZMA/arahy.H18GF1/arahy.H3LZVP/arahy.27GD0X	6	1	arahy.Tifrunner.gnm1.ann1.27GD0X	5	arahy.Tifrunner.gnm1.ann1.RG8FT8/arahy.Tifrunner.gnm1.ann1.AKP9LA/arahy.Tifrunner.gnm1.ann1.E59ZMA/arahy.Tifrunner.gnm1.ann1.H18GF1/arahy.Tifrunner.gnm1.ann1.H3LZVP
CC	GO:0000502	proteasome complex	1/308	42/5280	0.920700327817798	0.981197289935923	arahy.Tifrunner.gnm1.ann1.340GL5	arahy.340GL5	1	0		1	arahy.Tifrunner.gnm1.ann1.340GL5
CC	GO:1905369	endopeptidase complex	1/308	42/5280	0.920700327817798	0.981197289935923	arahy.Tifrunner.gnm1.ann1.340GL5	arahy.340GL5	1	0		1	arahy.Tifrunner.gnm1.ann1.340GL5
CC	GO:0030117	membrane coat	2/308	70/5280	0.921915761917098	0.981197289935923	arahy.Tifrunner.gnm1.ann1.HUX1YA/arahy.Tifrunner.gnm1.ann1.51DFL0	arahy.HUX1YA/arahy.51DFL0	2	0		2	arahy.Tifrunner.gnm1.ann1.HUX1YA/arahy.Tifrunner.gnm1.ann1.51DFL0
CC	GO:0048475	coated membrane	2/308	70/5280	0.921915761917098	0.981197289935923	arahy.Tifrunner.gnm1.ann1.HUX1YA/arahy.Tifrunner.gnm1.ann1.51DFL0	arahy.HUX1YA/arahy.51DFL0	2	0		2	arahy.Tifrunner.gnm1.ann1.HUX1YA/arahy.Tifrunner.gnm1.ann1.51DFL0
CC	GO:0000428	DNA-directed RNA polymerase complex	1/308	43/5280	0.925363233322212	0.981197289935923	arahy.Tifrunner.gnm1.ann1.27GD0X	arahy.27GD0X	1	1	arahy.Tifrunner.gnm1.ann1.27GD0X	0
CC	GO:0030880	RNA polymerase complex	1/308	43/5280	0.925363233322212	0.981197289935923	arahy.Tifrunner.gnm1.ann1.27GD0X	arahy.27GD0X	1	1	arahy.Tifrunner.gnm1.ann1.27GD0X	0
CC	GO:0055029	nuclear DNA-directed RNA polymerase complex	1/308	43/5280	0.925363233322212	0.981197289935923	arahy.Tifrunner.gnm1.ann1.27GD0X	arahy.27GD0X	1	1	arahy.Tifrunner.gnm1.ann1.27GD0X	0
CC	GO:0098796	membrane protein complex	10/308	254/5280	0.934654321780689	0.981197289935923	arahy.Tifrunner.gnm1.ann1.VEJL66/arahy.Tifrunner.gnm1.ann1.J127JW/arahy.Tifrunner.gnm1.ann1.KSV0XM/arahy.Tifrunner.gnm1.ann1.K04HM7/arahy.Tifrunner.gnm1.ann1.8QVL0P/arahy.Tifrunner.gnm1.ann1.MF538D/arahy.Tifrunner.gnm1.ann1.VHAI7W/arahy.Tifrunner.gnm1.ann1.HUX1YA/arahy.Tifrunner.gnm1.ann1.51DFL0/arahy.Tifrunner.gnm1.ann1.I7ZHZM	arahy.VEJL66/arahy.J127JW/arahy.KSV0XM/arahy.K04HM7/arahy.8QVL0P/arahy.MF538D/arahy.VHAI7W/arahy.HUX1YA/arahy.51DFL0/arahy.I7ZHZM	10	2	arahy.Tifrunner.gnm1.ann1.J127JW/arahy.Tifrunner.gnm1.ann1.I7ZHZM	8	arahy.Tifrunner.gnm1.ann1.VEJL66/arahy.Tifrunner.gnm1.ann1.KSV0XM/arahy.Tifrunner.gnm1.ann1.K04HM7/arahy.Tifrunner.gnm1.ann1.8QVL0P/arahy.Tifrunner.gnm1.ann1.MF538D/arahy.Tifrunner.gnm1.ann1.VHAI7W/arahy.Tifrunner.gnm1.ann1.HUX1YA/arahy.Tifrunner.gnm1.ann1.51DFL0
CC	GO:0019898	extrinsic component of membrane	1/308	46/5280	0.937774843298435	0.981197289935923	arahy.Tifrunner.gnm1.ann1.I7ZHZM	arahy.I7ZHZM	1	1	arahy.Tifrunner.gnm1.ann1.I7ZHZM	0
CC	GO:0005576	extracellular region	1/308	50/5280	0.95118226641733	0.981197289935923	arahy.Tifrunner.gnm1.ann1.8EK9UN	arahy.8EK9UN	1	0		1	arahy.Tifrunner.gnm1.ann1.8EK9UN
CC	GO:0061695	transferase complex, transferring phosphorus-containing groups	1/308	51/5280	0.954057192219139	0.981197289935923	arahy.Tifrunner.gnm1.ann1.27GD0X	arahy.27GD0X	1	1	arahy.Tifrunner.gnm1.ann1.27GD0X	0
CC	GO:1905368	peptidase complex	1/308	52/5280	0.956763328152683	0.981197289935923	arahy.Tifrunner.gnm1.ann1.340GL5	arahy.340GL5	1	0		1	arahy.Tifrunner.gnm1.ann1.340GL5
CC	GO:0009521	photosystem	2/308	84/5280	0.961257529310829	0.981197289935923	arahy.Tifrunner.gnm1.ann1.MF538D/arahy.Tifrunner.gnm1.ann1.VHAI7W	arahy.MF538D/arahy.VHAI7W	2	0		2	arahy.Tifrunner.gnm1.ann1.MF538D/arahy.Tifrunner.gnm1.ann1.VHAI7W
CC	GO:0031981	nuclear lumen	4/308	136/5280	0.96172796715369	0.981197289935923	arahy.Tifrunner.gnm1.ann1.RG8FT8/arahy.Tifrunner.gnm1.ann1.AKP9LA/arahy.Tifrunner.gnm1.ann1.H3LZVP/arahy.Tifrunner.gnm1.ann1.27GD0X	arahy.RG8FT8/arahy.AKP9LA/arahy.H3LZVP/arahy.27GD0X	4	1	arahy.Tifrunner.gnm1.ann1.27GD0X	3	arahy.Tifrunner.gnm1.ann1.RG8FT8/arahy.Tifrunner.gnm1.ann1.AKP9LA/arahy.Tifrunner.gnm1.ann1.H3LZVP
CC	GO:0034357	photosynthetic membrane	2/308	89/5280	0.970005781001807	0.981197289935923	arahy.Tifrunner.gnm1.ann1.MF538D/arahy.Tifrunner.gnm1.ann1.VHAI7W	arahy.MF538D/arahy.VHAI7W	2	0		2	arahy.Tifrunner.gnm1.ann1.MF538D/arahy.Tifrunner.gnm1.ann1.VHAI7W
CC	GO:0016469	proton-transporting two-sector ATPase complex	1/308	59/5280	0.971741466343834	0.981197289935923	arahy.Tifrunner.gnm1.ann1.KSV0XM	arahy.KSV0XM	1	0		1	arahy.Tifrunner.gnm1.ann1.KSV0XM
CC	GO:0009579	thylakoid	2/308	93/5280	0.97560439509915	0.981197289935923	arahy.Tifrunner.gnm1.ann1.MF538D/arahy.Tifrunner.gnm1.ann1.VHAI7W	arahy.MF538D/arahy.VHAI7W	2	0		2	arahy.Tifrunner.gnm1.ann1.MF538D/arahy.Tifrunner.gnm1.ann1.VHAI7W
CC	GO:0044436	thylakoid part	2/308	93/5280	0.97560439509915	0.981197289935923	arahy.Tifrunner.gnm1.ann1.MF538D/arahy.Tifrunner.gnm1.ann1.VHAI7W	arahy.MF538D/arahy.VHAI7W	2	0		2	arahy.Tifrunner.gnm1.ann1.MF538D/arahy.Tifrunner.gnm1.ann1.VHAI7W
CC	GO:0005654	nucleoplasm	2/308	98/5280	0.981197289935923	0.981197289935923	arahy.Tifrunner.gnm1.ann1.H3LZVP/arahy.Tifrunner.gnm1.ann1.27GD0X	arahy.H3LZVP/arahy.27GD0X	2	1	arahy.Tifrunner.gnm1.ann1.27GD0X	1	arahy.Tifrunner.gnm1.ann1.H3LZVP
CC	GO:0044451	nucleoplasm part	2/308	98/5280	0.981197289935923	0.981197289935923	arahy.Tifrunner.gnm1.ann1.H3LZVP/arahy.Tifrunner.gnm1.ann1.27GD0X	arahy.H3LZVP/arahy.27GD0X	2	1	arahy.Tifrunner.gnm1.ann1.27GD0X	1	arahy.Tifrunner.gnm1.ann1.H3LZVP
MF	GO:0120013	intermembrane lipid transfer activity	5/1358	13/23554	0.000550996356973559	0.202215663009296	arahy.Tifrunner.gnm1.ann1.KL67S4/arahy.Tifrunner.gnm1.ann1.P8184S/arahy.Tifrunner.gnm1.ann1.S2CF7K/arahy.Tifrunner.gnm1.ann1.NSD4SF/arahy.Tifrunner.gnm1.ann1.FW0EPP	arahy.KL67S4/arahy.P8184S/arahy.S2CF7K/arahy.NSD4SF/arahy.FW0EPP	5	2	arahy.Tifrunner.gnm1.ann1.S2CF7K/arahy.Tifrunner.gnm1.ann1.NSD4SF	3	arahy.Tifrunner.gnm1.ann1.KL67S4/arahy.Tifrunner.gnm1.ann1.P8184S/arahy.Tifrunner.gnm1.ann1.FW0EPP
MF	GO:0005319	lipid transporter activity	5/1358	17/23554	0.00218325460184246	0.400627219438092	arahy.Tifrunner.gnm1.ann1.KL67S4/arahy.Tifrunner.gnm1.ann1.P8184S/arahy.Tifrunner.gnm1.ann1.S2CF7K/arahy.Tifrunner.gnm1.ann1.NSD4SF/arahy.Tifrunner.gnm1.ann1.FW0EPP	arahy.KL67S4/arahy.P8184S/arahy.S2CF7K/arahy.NSD4SF/arahy.FW0EPP	5	2	arahy.Tifrunner.gnm1.ann1.S2CF7K/arahy.Tifrunner.gnm1.ann1.NSD4SF	3	arahy.Tifrunner.gnm1.ann1.KL67S4/arahy.Tifrunner.gnm1.ann1.P8184S/arahy.Tifrunner.gnm1.ann1.FW0EPP
MF	GO:0015079	potassium ion transmembrane transporter activity	6/1358	38/23554	0.0205596047881575	0.920592671403347	arahy.Tifrunner.gnm1.ann1.4S1WXZ/arahy.Tifrunner.gnm1.ann1.J8E4BG/arahy.Tifrunner.gnm1.ann1.V4JBDW/arahy.Tifrunner.gnm1.ann1.GQCE4C/arahy.Tifrunner.gnm1.ann1.0S9GR8/arahy.Tifrunner.gnm1.ann1.0M60B9	arahy.4S1WXZ/arahy.J8E4BG/arahy.V4JBDW/arahy.GQCE4C/arahy.0S9GR8/arahy.0M60B9	6	3	arahy.Tifrunner.gnm1.ann1.4S1WXZ/arahy.Tifrunner.gnm1.ann1.V4JBDW/arahy.Tifrunner.gnm1.ann1.0M60B9	3	arahy.Tifrunner.gnm1.ann1.J8E4BG/arahy.Tifrunner.gnm1.ann1.GQCE4C/arahy.Tifrunner.gnm1.ann1.0S9GR8
MF	GO:0016879	ligase activity, forming carbon-nitrogen bonds	8/1358	60/23554	0.0212752464865437	0.920592671403347	arahy.Tifrunner.gnm1.ann1.9N7MS3/arahy.Tifrunner.gnm1.ann1.VD0ABX/arahy.Tifrunner.gnm1.ann1.Q3Q3XE/arahy.Tifrunner.gnm1.ann1.A863J5/arahy.Tifrunner.gnm1.ann1.U1U343/arahy.Tifrunner.gnm1.ann1.LPXF14/arahy.Tifrunner.gnm1.ann1.M032NN/arahy.Tifrunner.gnm1.ann1.PFE7S7	arahy.9N7MS3/arahy.VD0ABX/arahy.Q3Q3XE/arahy.A863J5/arahy.U1U343/arahy.LPXF14/arahy.M032NN/arahy.PFE7S7	8	1	arahy.Tifrunner.gnm1.ann1.PFE7S7	7	arahy.Tifrunner.gnm1.ann1.9N7MS3/arahy.Tifrunner.gnm1.ann1.VD0ABX/arahy.Tifrunner.gnm1.ann1.Q3Q3XE/arahy.Tifrunner.gnm1.ann1.A863J5/arahy.Tifrunner.gnm1.ann1.U1U343/arahy.Tifrunner.gnm1.ann1.LPXF14/arahy.Tifrunner.gnm1.ann1.M032NN
MF	GO:0004356	glutamate-ammonia ligase activity	3/1358	13/23554	0.0354070469674555	0.920592671403347	arahy.Tifrunner.gnm1.ann1.A863J5/arahy.Tifrunner.gnm1.ann1.LPXF14/arahy.Tifrunner.gnm1.ann1.PFE7S7	arahy.A863J5/arahy.LPXF14/arahy.PFE7S7	3	1	arahy.Tifrunner.gnm1.ann1.PFE7S7	2	arahy.Tifrunner.gnm1.ann1.A863J5/arahy.Tifrunner.gnm1.ann1.LPXF14
MF	GO:0016211	ammonia ligase activity	3/1358	13/23554	0.0354070469674555	0.920592671403347	arahy.Tifrunner.gnm1.ann1.A863J5/arahy.Tifrunner.gnm1.ann1.LPXF14/arahy.Tifrunner.gnm1.ann1.PFE7S7	arahy.A863J5/arahy.LPXF14/arahy.PFE7S7	3	1	arahy.Tifrunner.gnm1.ann1.PFE7S7	2	arahy.Tifrunner.gnm1.ann1.A863J5/arahy.Tifrunner.gnm1.ann1.LPXF14
MF	GO:0016880	acid-ammonia (or amide) ligase activity	3/1358	13/23554	0.0354070469674555	0.920592671403347	arahy.Tifrunner.gnm1.ann1.A863J5/arahy.Tifrunner.gnm1.ann1.LPXF14/arahy.Tifrunner.gnm1.ann1.PFE7S7	arahy.A863J5/arahy.LPXF14/arahy.PFE7S7	3	1	arahy.Tifrunner.gnm1.ann1.PFE7S7	2	arahy.Tifrunner.gnm1.ann1.A863J5/arahy.Tifrunner.gnm1.ann1.LPXF14
MF	GO:0016866	intramolecular transferase activity	8/1358	67/23554	0.0382474207090895	0.920592671403347	arahy.Tifrunner.gnm1.ann1.N4ELLG/arahy.Tifrunner.gnm1.ann1.0R79PA/arahy.Tifrunner.gnm1.ann1.6MS3W4/arahy.Tifrunner.gnm1.ann1.88Q24L/arahy.Tifrunner.gnm1.ann1.3G44QY/arahy.Tifrunner.gnm1.ann1.A75B0U/arahy.Tifrunner.gnm1.ann1.DT7Q12/arahy.Tifrunner.gnm1.ann1.T5D8XB	arahy.N4ELLG/arahy.0R79PA/arahy.6MS3W4/arahy.88Q24L/arahy.3G44QY/arahy.A75B0U/arahy.DT7Q12/arahy.T5D8XB	8	3	arahy.Tifrunner.gnm1.ann1.N4ELLG/arahy.Tifrunner.gnm1.ann1.A75B0U/arahy.Tifrunner.gnm1.ann1.T5D8XB	5	arahy.Tifrunner.gnm1.ann1.0R79PA/arahy.Tifrunner.gnm1.ann1.6MS3W4/arahy.Tifrunner.gnm1.ann1.88Q24L/arahy.Tifrunner.gnm1.ann1.3G44QY/arahy.Tifrunner.gnm1.ann1.DT7Q12
MF	GO:0000155	phosphorelay sensor kinase activity	5/1358	34/23554	0.043782878946745	0.920592671403347	arahy.Tifrunner.gnm1.ann1.DM7MDF/arahy.Tifrunner.gnm1.ann1.T2CQE4/arahy.Tifrunner.gnm1.ann1.LSBE5R/arahy.Tifrunner.gnm1.ann1.0MYI9I/arahy.Tifrunner.gnm1.ann1.15FVU2	arahy.DM7MDF/arahy.T2CQE4/arahy.LSBE5R/arahy.0MYI9I/arahy.15FVU2	5	0		5	arahy.Tifrunner.gnm1.ann1.DM7MDF/arahy.Tifrunner.gnm1.ann1.T2CQE4/arahy.Tifrunner.gnm1.ann1.LSBE5R/arahy.Tifrunner.gnm1.ann1.0MYI9I/arahy.Tifrunner.gnm1.ann1.15FVU2
MF	GO:0004673	protein histidine kinase activity	5/1358	34/23554	0.043782878946745	0.920592671403347	arahy.Tifrunner.gnm1.ann1.DM7MDF/arahy.Tifrunner.gnm1.ann1.T2CQE4/arahy.Tifrunner.gnm1.ann1.LSBE5R/arahy.Tifrunner.gnm1.ann1.0MYI9I/arahy.Tifrunner.gnm1.ann1.15FVU2	arahy.DM7MDF/arahy.T2CQE4/arahy.LSBE5R/arahy.0MYI9I/arahy.15FVU2	5	0		5	arahy.Tifrunner.gnm1.ann1.DM7MDF/arahy.Tifrunner.gnm1.ann1.T2CQE4/arahy.Tifrunner.gnm1.ann1.LSBE5R/arahy.Tifrunner.gnm1.ann1.0MYI9I/arahy.Tifrunner.gnm1.ann1.15FVU2
MF	GO:0004869	cysteine-type endopeptidase inhibitor activity	5/1358	34/23554	0.043782878946745	0.920592671403347	arahy.Tifrunner.gnm1.ann1.U7E3JB/arahy.Tifrunner.gnm1.ann1.L1FG9J/arahy.Tifrunner.gnm1.ann1.UN6PZ5/novel.3247/arahy.Tifrunner.gnm1.ann1.Q5WJAA	arahy.U7E3JB/arahy.L1FG9J/arahy.UN6PZ5/-/arahy.Q5WJAA	5	1	arahy.Tifrunner.gnm1.ann1.U7E3JB	4	arahy.Tifrunner.gnm1.ann1.L1FG9J/arahy.Tifrunner.gnm1.ann1.UN6PZ5/novel.3247/arahy.Tifrunner.gnm1.ann1.Q5WJAA
MF	GO:0016775	phosphotransferase activity, nitrogenous group as acceptor	5/1358	34/23554	0.043782878946745	0.920592671403347	arahy.Tifrunner.gnm1.ann1.DM7MDF/arahy.Tifrunner.gnm1.ann1.T2CQE4/arahy.Tifrunner.gnm1.ann1.LSBE5R/arahy.Tifrunner.gnm1.ann1.0MYI9I/arahy.Tifrunner.gnm1.ann1.15FVU2	arahy.DM7MDF/arahy.T2CQE4/arahy.LSBE5R/arahy.0MYI9I/arahy.15FVU2	5	0		5	arahy.Tifrunner.gnm1.ann1.DM7MDF/arahy.Tifrunner.gnm1.ann1.T2CQE4/arahy.Tifrunner.gnm1.ann1.LSBE5R/arahy.Tifrunner.gnm1.ann1.0MYI9I/arahy.Tifrunner.gnm1.ann1.15FVU2
MF	GO:0016853	isomerase activity	20/1358	230/23554	0.0442598952793871	0.920592671403347	arahy.Tifrunner.gnm1.ann1.8T2R0M/arahy.Tifrunner.gnm1.ann1.N4ELLG/arahy.Tifrunner.gnm1.ann1.AYFT4X/arahy.Tifrunner.gnm1.ann1.K67LMX/arahy.Tifrunner.gnm1.ann1.6T6X8W/arahy.Tifrunner.gnm1.ann1.0R79PA/arahy.Tifrunner.gnm1.ann1.IIX4FM/arahy.Tifrunner.gnm1.ann1.6MS3W4/arahy.Tifrunner.gnm1.ann1.88Q24L/arahy.Tifrunner.gnm1.ann1.3G44QY/arahy.Tifrunner.gnm1.ann1.93YPU9/arahy.Tifrunner.gnm1.ann1.9D0TAX/ara…	arahy.8T2R0M/arahy.N4ELLG/arahy.AYFT4X/arahy.K67LMX/arahy.6T6X8W/arahy.0R79PA/arahy.IIX4FM/arahy.6MS3W4/arahy.88Q24L/arahy.3G44QY/arahy.93YPU9/arahy.9D0TAX/arahy.23HYFJ/arahy.85QD0P/arahy.MQNW98/arahy.A75B0U/arahy.3FCU7M/arahy.V2FEV8/arahy.DT7Q12/arahy.T5D8XB	20	9	arahy.Tifrunner.gnm1.ann1.N4ELLG/arahy.Tifrunner.gnm1.ann1.AYFT4X/arahy.Tifrunner.gnm1.ann1.6T6X8W/arahy.Tifrunner.gnm1.ann1.IIX4FM/arahy.Tifrunner.gnm1.ann1.9D0TAX/arahy.Tifrunner.gnm1.ann1.23HYFJ/arahy.Tifrunner.gnm1.ann1.A75B0U/arahy.Tifrunner.gnm1.ann1.V2FEV8/arahy.Tifrunner.gnm1.ann1.T5D8XB	11	arahy.Tifrunner.gnm1.ann1.8T2R0M/arahy.Tifrunner.gnm1.ann1.K67LMX/arahy.Tifrunner.gnm1.ann1.0R79PA/arahy.Tifrunner.gnm1.ann1.6MS3W4/arahy.Tifrunner.gnm1.ann1.88Q24L/arahy.Tifrunner.gnm1.ann1.3G44QY/arahy.Tifrunner.gnm1.ann1.93YPU9/arahy.Tifrunner.gnm1.ann1.85QD0P/arahy.Tifrunner.gnm1.ann1.MQNW98/arahy.Tifrunner.gnm1.ann1.3FCU7M/arahy.Tifrunner.gnm1.ann1.DT7Q12
MF	GO:0004866	endopeptidase inhibitor activity	8/1358	70/23554	0.0477038349949325	0.920592671403347	arahy.Tifrunner.gnm1.ann1.U7E3JB/arahy.Tifrunner.gnm1.ann1.L1FG9J/arahy.Tifrunner.gnm1.ann1.UN6PZ5/novel.3247/arahy.Tifrunner.gnm1.ann1.Q5WJAA/arahy.Tifrunner.gnm1.ann1.6S81H9/arahy.Tifrunner.gnm1.ann1.1J64TJ/arahy.Tifrunner.gnm1.ann1.20IV4T	arahy.U7E3JB/arahy.L1FG9J/arahy.UN6PZ5/-/arahy.Q5WJAA/arahy.6S81H9/arahy.1J64TJ/arahy.20IV4T	8	1	arahy.Tifrunner.gnm1.ann1.U7E3JB	7	arahy.Tifrunner.gnm1.ann1.L1FG9J/arahy.Tifrunner.gnm1.ann1.UN6PZ5/novel.3247/arahy.Tifrunner.gnm1.ann1.Q5WJAA/arahy.Tifrunner.gnm1.ann1.6S81H9/arahy.Tifrunner.gnm1.ann1.1J64TJ/arahy.Tifrunner.gnm1.ann1.20IV4T
MF	GO:0030414	peptidase inhibitor activity	8/1358	70/23554	0.0477038349949325	0.920592671403347	arahy.Tifrunner.gnm1.ann1.U7E3JB/arahy.Tifrunner.gnm1.ann1.L1FG9J/arahy.Tifrunner.gnm1.ann1.UN6PZ5/novel.3247/arahy.Tifrunner.gnm1.ann1.Q5WJAA/arahy.Tifrunner.gnm1.ann1.6S81H9/arahy.Tifrunner.gnm1.ann1.1J64TJ/arahy.Tifrunner.gnm1.ann1.20IV4T	arahy.U7E3JB/arahy.L1FG9J/arahy.UN6PZ5/-/arahy.Q5WJAA/arahy.6S81H9/arahy.1J64TJ/arahy.20IV4T	8	1	arahy.Tifrunner.gnm1.ann1.U7E3JB	7	arahy.Tifrunner.gnm1.ann1.L1FG9J/arahy.Tifrunner.gnm1.ann1.UN6PZ5/novel.3247/arahy.Tifrunner.gnm1.ann1.Q5WJAA/arahy.Tifrunner.gnm1.ann1.6S81H9/arahy.Tifrunner.gnm1.ann1.1J64TJ/arahy.Tifrunner.gnm1.ann1.20IV4T
MF	GO:0061134	peptidase regulator activity	8/1358	70/23554	0.0477038349949325	0.920592671403347	arahy.Tifrunner.gnm1.ann1.U7E3JB/arahy.Tifrunner.gnm1.ann1.L1FG9J/arahy.Tifrunner.gnm1.ann1.UN6PZ5/novel.3247/arahy.Tifrunner.gnm1.ann1.Q5WJAA/arahy.Tifrunner.gnm1.ann1.6S81H9/arahy.Tifrunner.gnm1.ann1.1J64TJ/arahy.Tifrunner.gnm1.ann1.20IV4T	arahy.U7E3JB/arahy.L1FG9J/arahy.UN6PZ5/-/arahy.Q5WJAA/arahy.6S81H9/arahy.1J64TJ/arahy.20IV4T	8	1	arahy.Tifrunner.gnm1.ann1.U7E3JB	7	arahy.Tifrunner.gnm1.ann1.L1FG9J/arahy.Tifrunner.gnm1.ann1.UN6PZ5/novel.3247/arahy.Tifrunner.gnm1.ann1.Q5WJAA/arahy.Tifrunner.gnm1.ann1.6S81H9/arahy.Tifrunner.gnm1.ann1.1J64TJ/arahy.Tifrunner.gnm1.ann1.20IV4T
MF	GO:0061135	endopeptidase regulator activity	8/1358	70/23554	0.0477038349949325	0.920592671403347	arahy.Tifrunner.gnm1.ann1.U7E3JB/arahy.Tifrunner.gnm1.ann1.L1FG9J/arahy.Tifrunner.gnm1.ann1.UN6PZ5/novel.3247/arahy.Tifrunner.gnm1.ann1.Q5WJAA/arahy.Tifrunner.gnm1.ann1.6S81H9/arahy.Tifrunner.gnm1.ann1.1J64TJ/arahy.Tifrunner.gnm1.ann1.20IV4T	arahy.U7E3JB/arahy.L1FG9J/arahy.UN6PZ5/-/arahy.Q5WJAA/arahy.6S81H9/arahy.1J64TJ/arahy.20IV4T	8	1	arahy.Tifrunner.gnm1.ann1.U7E3JB	7	arahy.Tifrunner.gnm1.ann1.L1FG9J/arahy.Tifrunner.gnm1.ann1.UN6PZ5/novel.3247/arahy.Tifrunner.gnm1.ann1.Q5WJAA/arahy.Tifrunner.gnm1.ann1.6S81H9/arahy.Tifrunner.gnm1.ann1.1J64TJ/arahy.Tifrunner.gnm1.ann1.20IV4T
MF	GO:0016682	oxidoreductase activity, acting on diphenols and related substances as donors, oxygen as acceptor	3/1358	16/23554	0.0610180937859049	0.920592671403347	novel.3973/arahy.Tifrunner.gnm1.ann1.LMT3MR/arahy.Tifrunner.gnm1.ann1.EW9UD1	-/arahy.LMT3MR/arahy.EW9UD1	3	0		3	novel.3973/arahy.Tifrunner.gnm1.ann1.LMT3MR/arahy.Tifrunner.gnm1.ann1.EW9UD1
MF	GO:0015095	magnesium ion transmembrane transporter activity	3/1358	17/23554	0.0710271808352644	0.920592671403347	arahy.Tifrunner.gnm1.ann1.VQ1HGR/arahy.Tifrunner.gnm1.ann1.354MLN/arahy.Tifrunner.gnm1.ann1.HE7PMD	arahy.VQ1HGR/arahy.354MLN/arahy.HE7PMD	3	0		3	arahy.Tifrunner.gnm1.ann1.VQ1HGR/arahy.Tifrunner.gnm1.ann1.354MLN/arahy.Tifrunner.gnm1.ann1.HE7PMD
MF	GO:0072509	divalent inorganic cation transmembrane transporter activity	3/1358	17/23554	0.0710271808352644	0.920592671403347	arahy.Tifrunner.gnm1.ann1.VQ1HGR/arahy.Tifrunner.gnm1.ann1.354MLN/arahy.Tifrunner.gnm1.ann1.HE7PMD	arahy.VQ1HGR/arahy.354MLN/arahy.HE7PMD	3	0		3	arahy.Tifrunner.gnm1.ann1.VQ1HGR/arahy.Tifrunner.gnm1.ann1.354MLN/arahy.Tifrunner.gnm1.ann1.HE7PMD
MF	GO:0016616	oxidoreductase activity, acting on the CH-OH group of donors, NAD or NADP as acceptor	17/1358	203/23554	0.0788962912853078	0.920592671403347	arahy.Tifrunner.gnm1.ann1.RH103U/novel.2322/arahy.Tifrunner.gnm1.ann1.CT5VFU/arahy.Tifrunner.gnm1.ann1.THTJ31/novel.3993/arahy.Tifrunner.gnm1.ann1.E4EMQ7/arahy.Tifrunner.gnm1.ann1.ZDAR2H/novel.3945/arahy.Tifrunner.gnm1.ann1.AAGX57/arahy.Tifrunner.gnm1.ann1.6WN5RS/arahy.Tifrunner.gnm1.ann1.I325BF/novel.3886/arahy.Tifrunner.gnm1.ann1.V10QWI/arahy.Tifrunner.gnm1.ann1.RAR9LN/arahy.Tifrunner.gnm1.ann1…	arahy.RH103U/-/arahy.CT5VFU/arahy.THTJ31/-/arahy.E4EMQ7/arahy.ZDAR2H/-/arahy.AAGX57/arahy.6WN5RS/arahy.I325BF/-/arahy.V10QWI/arahy.RAR9LN/arahy.J24SNI/arahy.A6JL9Q/arahy.F2134M	17	3	arahy.Tifrunner.gnm1.ann1.CT5VFU/arahy.Tifrunner.gnm1.ann1.AAGX57/arahy.Tifrunner.gnm1.ann1.V10QWI	14	arahy.Tifrunner.gnm1.ann1.RH103U/novel.2322/arahy.Tifrunner.gnm1.ann1.THTJ31/novel.3993/arahy.Tifrunner.gnm1.ann1.E4EMQ7/arahy.Tifrunner.gnm1.ann1.ZDAR2H/novel.3945/arahy.Tifrunner.gnm1.ann1.6WN5RS/arahy.Tifrunner.gnm1.ann1.I325BF/novel.3886/arahy.Tifrunner.gnm1.ann1.RAR9LN/arahy.Tifrunner.gnm1.ann1.J24SNI/arahy.Tifrunner.gnm1.ann1.A6JL9Q/arahy.Tifrunner.gnm1.ann1.F2134M
MF	GO:0016874	ligase activity	17/1358	207/23554	0.0904292892441362	0.920592671403347	arahy.Tifrunner.gnm1.ann1.BQ8TF8/arahy.Tifrunner.gnm1.ann1.9N7MS3/novel.2713/arahy.Tifrunner.gnm1.ann1.VD0ABX/arahy.Tifrunner.gnm1.ann1.JYC8LX/arahy.Tifrunner.gnm1.ann1.70V125/arahy.Tifrunner.gnm1.ann1.8TE3EA/arahy.Tifrunner.gnm1.ann1.Q3Q3XE/arahy.Tifrunner.gnm1.ann1.1BU1FJ/arahy.Tifrunner.gnm1.ann1.FW1LZ6/arahy.Tifrunner.gnm1.ann1.A863J5/arahy.Tifrunner.gnm1.ann1.U1U343/arahy.Tifrunner.gnm1.ann1…	arahy.BQ8TF8/arahy.9N7MS3/-/arahy.VD0ABX/arahy.JYC8LX/arahy.70V125/arahy.8TE3EA/arahy.Q3Q3XE/arahy.1BU1FJ/arahy.FW1LZ6/arahy.A863J5/arahy.U1U343/arahy.LPXF14/arahy.M032NN/arahy.KJS3LB/arahy.PFE7S7/-	17	3	arahy.Tifrunner.gnm1.ann1.BQ8TF8/novel.2713/arahy.Tifrunner.gnm1.ann1.PFE7S7	14	arahy.Tifrunner.gnm1.ann1.9N7MS3/arahy.Tifrunner.gnm1.ann1.VD0ABX/arahy.Tifrunner.gnm1.ann1.JYC8LX/arahy.Tifrunner.gnm1.ann1.70V125/arahy.Tifrunner.gnm1.ann1.8TE3EA/arahy.Tifrunner.gnm1.ann1.Q3Q3XE/arahy.Tifrunner.gnm1.ann1.1BU1FJ/arahy.Tifrunner.gnm1.ann1.FW1LZ6/arahy.Tifrunner.gnm1.ann1.A863J5/arahy.Tifrunner.gnm1.ann1.U1U343/arahy.Tifrunner.gnm1.ann1.LPXF14/arahy.Tifrunner.gnm1.ann1.M032NN/ara…
MF	GO:0003916	DNA topoisomerase activity	3/1358	19/23554	0.0930522810104137	0.920592671403347	arahy.Tifrunner.gnm1.ann1.IIX4FM/arahy.Tifrunner.gnm1.ann1.93YPU9/arahy.Tifrunner.gnm1.ann1.3FCU7M	arahy.IIX4FM/arahy.93YPU9/arahy.3FCU7M	3	1	arahy.Tifrunner.gnm1.ann1.IIX4FM	2	arahy.Tifrunner.gnm1.ann1.93YPU9/arahy.Tifrunner.gnm1.ann1.3FCU7M
MF	GO:0042578	phosphoric ester hydrolase activity	14/1358	166/23554	0.0990586869394609	0.920592671403347	arahy.Tifrunner.gnm1.ann1.KQYW0D/arahy.Tifrunner.gnm1.ann1.GDT1ET/arahy.Tifrunner.gnm1.ann1.TWT7AM/arahy.Tifrunner.gnm1.ann1.0L0BEE/arahy.Tifrunner.gnm1.ann1.JGYC2J/arahy.Tifrunner.gnm1.ann1.F3F8HA/arahy.Tifrunner.gnm1.ann1.JAAZ6K/arahy.Tifrunner.gnm1.ann1.AB8GL3/arahy.Tifrunner.gnm1.ann1.1NY8SK/arahy.Tifrunner.gnm1.ann1.J3JZ4F/arahy.Tifrunner.gnm1.ann1.QID06X/arahy.Tifrunner.gnm1.ann1.9CTC13/ara…	arahy.KQYW0D/arahy.GDT1ET/arahy.TWT7AM/arahy.0L0BEE/arahy.JGYC2J/arahy.F3F8HA/arahy.JAAZ6K/arahy.AB8GL3/arahy.1NY8SK/arahy.J3JZ4F/arahy.QID06X/arahy.9CTC13/arahy.7LNG44/arahy.U5K5MH	14	5	arahy.Tifrunner.gnm1.ann1.KQYW0D/arahy.Tifrunner.gnm1.ann1.TWT7AM/arahy.Tifrunner.gnm1.ann1.JGYC2J/arahy.Tifrunner.gnm1.ann1.JAAZ6K/arahy.Tifrunner.gnm1.ann1.AB8GL3	9	arahy.Tifrunner.gnm1.ann1.GDT1ET/arahy.Tifrunner.gnm1.ann1.0L0BEE/arahy.Tifrunner.gnm1.ann1.F3F8HA/arahy.Tifrunner.gnm1.ann1.1NY8SK/arahy.Tifrunner.gnm1.ann1.J3JZ4F/arahy.Tifrunner.gnm1.ann1.QID06X/arahy.Tifrunner.gnm1.ann1.9CTC13/arahy.Tifrunner.gnm1.ann1.7LNG44/arahy.Tifrunner.gnm1.ann1.U5K5MH
MF	GO:0003697	single-stranded DNA binding	4/1358	31/23554	0.100697220637865	0.920592671403347	arahy.Tifrunner.gnm1.ann1.VEJL66/novel.1808/arahy.Tifrunner.gnm1.ann1.LM15HT/arahy.Tifrunner.gnm1.ann1.QTSH12	arahy.VEJL66/-/arahy.LM15HT/arahy.QTSH12	4	1	arahy.Tifrunner.gnm1.ann1.QTSH12	3	arahy.Tifrunner.gnm1.ann1.VEJL66/novel.1808/arahy.Tifrunner.gnm1.ann1.LM15HT
MF	GO:0015932	nucleobase-containing compound transmembrane transporter activity	3/1358	20/23554	0.104990917527915	0.920592671403347	arahy.Tifrunner.gnm1.ann1.J8P1MN/arahy.Tifrunner.gnm1.ann1.432JTE/arahy.Tifrunner.gnm1.ann1.6Y8RG6	arahy.J8P1MN/arahy.432JTE/arahy.6Y8RG6	3	1	arahy.Tifrunner.gnm1.ann1.J8P1MN	2	arahy.Tifrunner.gnm1.ann1.432JTE/arahy.Tifrunner.gnm1.ann1.6Y8RG6
MF	GO:1901505	carbohydrate derivative transporter activity	3/1358	20/23554	0.104990917527915	0.920592671403347	arahy.Tifrunner.gnm1.ann1.J8P1MN/arahy.Tifrunner.gnm1.ann1.432JTE/arahy.Tifrunner.gnm1.ann1.6Y8RG6	arahy.J8P1MN/arahy.432JTE/arahy.6Y8RG6	3	1	arahy.Tifrunner.gnm1.ann1.J8P1MN	2	arahy.Tifrunner.gnm1.ann1.432JTE/arahy.Tifrunner.gnm1.ann1.6Y8RG6
MF	GO:0005351	sugar:proton symporter activity	2/1358	10/23554	0.109910644571933	0.920592671403347	arahy.Tifrunner.gnm1.ann1.7NF1VE/arahy.Tifrunner.gnm1.ann1.5U49GI	arahy.7NF1VE/arahy.5U49GI	2	1	arahy.Tifrunner.gnm1.ann1.7NF1VE	1	arahy.Tifrunner.gnm1.ann1.5U49GI
MF	GO:0005402	cation:sugar symporter activity	2/1358	10/23554	0.109910644571933	0.920592671403347	arahy.Tifrunner.gnm1.ann1.7NF1VE/arahy.Tifrunner.gnm1.ann1.5U49GI	arahy.7NF1VE/arahy.5U49GI	2	1	arahy.Tifrunner.gnm1.ann1.7NF1VE	1	arahy.Tifrunner.gnm1.ann1.5U49GI
MF	GO:0015144	carbohydrate transmembrane transporter activity	2/1358	10/23554	0.109910644571933	0.920592671403347	arahy.Tifrunner.gnm1.ann1.7NF1VE/arahy.Tifrunner.gnm1.ann1.5U49GI	arahy.7NF1VE/arahy.5U49GI	2	1	arahy.Tifrunner.gnm1.ann1.7NF1VE	1	arahy.Tifrunner.gnm1.ann1.5U49GI
MF	GO:0015293	symporter activity	2/1358	10/23554	0.109910644571933	0.920592671403347	arahy.Tifrunner.gnm1.ann1.7NF1VE/arahy.Tifrunner.gnm1.ann1.5U49GI	arahy.7NF1VE/arahy.5U49GI	2	1	arahy.Tifrunner.gnm1.ann1.7NF1VE	1	arahy.Tifrunner.gnm1.ann1.5U49GI
MF	GO:0015294	solute:cation symporter activity	2/1358	10/23554	0.109910644571933	0.920592671403347	arahy.Tifrunner.gnm1.ann1.7NF1VE/arahy.Tifrunner.gnm1.ann1.5U49GI	arahy.7NF1VE/arahy.5U49GI	2	1	arahy.Tifrunner.gnm1.ann1.7NF1VE	1	arahy.Tifrunner.gnm1.ann1.5U49GI
MF	GO:0015295	solute:proton symporter activity	2/1358	10/23554	0.109910644571933	0.920592671403347	arahy.Tifrunner.gnm1.ann1.7NF1VE/arahy.Tifrunner.gnm1.ann1.5U49GI	arahy.7NF1VE/arahy.5U49GI	2	1	arahy.Tifrunner.gnm1.ann1.7NF1VE	1	arahy.Tifrunner.gnm1.ann1.5U49GI
MF	GO:0019205	nucleobase-containing compound kinase activity	2/1358	10/23554	0.109910644571933	0.920592671403347	arahy.Tifrunner.gnm1.ann1.LWZP2H/arahy.Tifrunner.gnm1.ann1.439XX2	arahy.LWZP2H/arahy.439XX2	2	1	arahy.Tifrunner.gnm1.ann1.439XX2	1	arahy.Tifrunner.gnm1.ann1.LWZP2H
MF	GO:0051119	sugar transmembrane transporter activity	2/1358	10/23554	0.109910644571933	0.920592671403347	arahy.Tifrunner.gnm1.ann1.7NF1VE/arahy.Tifrunner.gnm1.ann1.5U49GI	arahy.7NF1VE/arahy.5U49GI	2	1	arahy.Tifrunner.gnm1.ann1.7NF1VE	1	arahy.Tifrunner.gnm1.ann1.5U49GI
MF	GO:1901476	carbohydrate transporter activity	2/1358	10/23554	0.109910644571933	0.920592671403347	arahy.Tifrunner.gnm1.ann1.7NF1VE/arahy.Tifrunner.gnm1.ann1.5U49GI	arahy.7NF1VE/arahy.5U49GI	2	1	arahy.Tifrunner.gnm1.ann1.7NF1VE	1	arahy.Tifrunner.gnm1.ann1.5U49GI
MF	GO:0016868	intramolecular transferase activity, phosphotransferases	3/1358	21/23554	0.117492311224112	0.920592671403347	arahy.Tifrunner.gnm1.ann1.N4ELLG/arahy.Tifrunner.gnm1.ann1.0R79PA/arahy.Tifrunner.gnm1.ann1.6MS3W4	arahy.N4ELLG/arahy.0R79PA/arahy.6MS3W4	3	1	arahy.Tifrunner.gnm1.ann1.N4ELLG	2	arahy.Tifrunner.gnm1.ann1.0R79PA/arahy.Tifrunner.gnm1.ann1.6MS3W4
MF	GO:0008312	7S RNA binding	3/1358	22/23554	0.130514056941278	0.920592671403347	arahy.Tifrunner.gnm1.ann1.E4AJF3/arahy.Tifrunner.gnm1.ann1.DTT4AE/arahy.Tifrunner.gnm1.ann1.HCPJ2X	arahy.E4AJF3/arahy.DTT4AE/arahy.HCPJ2X	3	1	arahy.Tifrunner.gnm1.ann1.HCPJ2X	2	arahy.Tifrunner.gnm1.ann1.E4AJF3/arahy.Tifrunner.gnm1.ann1.DTT4AE
MF	GO:0016667	oxidoreductase activity, acting on a sulfur group of donors	8/1358	90/23554	0.147319277151253	0.920592671403347	arahy.Tifrunner.gnm1.ann1.18IZSC/arahy.Tifrunner.gnm1.ann1.ZQ2RMB/novel.4441/arahy.Tifrunner.gnm1.ann1.25IQBC/novel.3424/arahy.Tifrunner.gnm1.ann1.XHTA8R/novel.4313/arahy.Tifrunner.gnm1.ann1.36HDXC	arahy.18IZSC/arahy.ZQ2RMB/-/arahy.25IQBC/-/arahy.XHTA8R/-/arahy.36HDXC	8	2	novel.4441/novel.3424	6	arahy.Tifrunner.gnm1.ann1.18IZSC/arahy.Tifrunner.gnm1.ann1.ZQ2RMB/arahy.Tifrunner.gnm1.ann1.25IQBC/arahy.Tifrunner.gnm1.ann1.XHTA8R/novel.4313/arahy.Tifrunner.gnm1.ann1.36HDXC
MF	GO:0003729	mRNA binding	2/1358	12/23554	0.149580945549551	0.920592671403347	arahy.Tifrunner.gnm1.ann1.GK6DAA/arahy.Tifrunner.gnm1.ann1.28W6CD	arahy.GK6DAA/arahy.28W6CD	2	1	arahy.Tifrunner.gnm1.ann1.GK6DAA	1	arahy.Tifrunner.gnm1.ann1.28W6CD
MF	GO:0004427	inorganic diphosphatase activity	3/1358	24/23554	0.157946592972314	0.920592671403347	arahy.Tifrunner.gnm1.ann1.HLS3VZ/arahy.Tifrunner.gnm1.ann1.A6N0MA/arahy.Tifrunner.gnm1.ann1.35JPC8	arahy.HLS3VZ/arahy.A6N0MA/arahy.35JPC8	3	2	arahy.Tifrunner.gnm1.ann1.HLS3VZ/arahy.Tifrunner.gnm1.ann1.A6N0MA	1	arahy.Tifrunner.gnm1.ann1.35JPC8
MF	GO:0004743	pyruvate kinase activity	3/1358	24/23554	0.157946592972314	0.920592671403347	arahy.Tifrunner.gnm1.ann1.EJ0ZDQ/arahy.Tifrunner.gnm1.ann1.59GG00/arahy.Tifrunner.gnm1.ann1.05E95R	arahy.EJ0ZDQ/arahy.59GG00/arahy.05E95R	3	2	arahy.Tifrunner.gnm1.ann1.59GG00/arahy.Tifrunner.gnm1.ann1.05E95R	1	arahy.Tifrunner.gnm1.ann1.EJ0ZDQ
MF	GO:0030955	potassium ion binding	3/1358	24/23554	0.157946592972314	0.920592671403347	arahy.Tifrunner.gnm1.ann1.EJ0ZDQ/arahy.Tifrunner.gnm1.ann1.59GG00/arahy.Tifrunner.gnm1.ann1.05E95R	arahy.EJ0ZDQ/arahy.59GG00/arahy.05E95R	3	2	arahy.Tifrunner.gnm1.ann1.59GG00/arahy.Tifrunner.gnm1.ann1.05E95R	1	arahy.Tifrunner.gnm1.ann1.EJ0ZDQ
MF	GO:0031420	alkali metal ion binding	3/1358	24/23554	0.157946592972314	0.920592671403347	arahy.Tifrunner.gnm1.ann1.EJ0ZDQ/arahy.Tifrunner.gnm1.ann1.59GG00/arahy.Tifrunner.gnm1.ann1.05E95R	arahy.EJ0ZDQ/arahy.59GG00/arahy.05E95R	3	2	arahy.Tifrunner.gnm1.ann1.59GG00/arahy.Tifrunner.gnm1.ann1.05E95R	1	arahy.Tifrunner.gnm1.ann1.EJ0ZDQ
MF	GO:0004222	metalloendopeptidase activity	7/1358	78/23554	0.162428430855659	0.920592671403347	arahy.Tifrunner.gnm1.ann1.D09E4Z/arahy.Tifrunner.gnm1.ann1.ZX35QI/arahy.Tifrunner.gnm1.ann1.F3ECJ7/arahy.Tifrunner.gnm1.ann1.0ZDL97/arahy.Tifrunner.gnm1.ann1.V8EHWM/arahy.Tifrunner.gnm1.ann1.W45FS6/arahy.Tifrunner.gnm1.ann1.1LKT55	arahy.D09E4Z/arahy.ZX35QI/arahy.F3ECJ7/arahy.0ZDL97/arahy.V8EHWM/arahy.W45FS6/arahy.1LKT55	7	1	arahy.Tifrunner.gnm1.ann1.W45FS6	6	arahy.Tifrunner.gnm1.ann1.D09E4Z/arahy.Tifrunner.gnm1.ann1.ZX35QI/arahy.Tifrunner.gnm1.ann1.F3ECJ7/arahy.Tifrunner.gnm1.ann1.0ZDL97/arahy.Tifrunner.gnm1.ann1.V8EHWM/arahy.Tifrunner.gnm1.ann1.1LKT55
MF	GO:0098772	molecular function regulator	24/1358	336/23554	0.164434108397774	0.920592671403347	arahy.Tifrunner.gnm1.ann1.U7E3JB/arahy.Tifrunner.gnm1.ann1.L1FG9J/arahy.Tifrunner.gnm1.ann1.RG5BSU/arahy.Tifrunner.gnm1.ann1.UN6PZ5/arahy.Tifrunner.gnm1.ann1.YH0B1H/arahy.Tifrunner.gnm1.ann1.A02MA9/arahy.Tifrunner.gnm1.ann1.UR38H5/novel.3247/arahy.Tifrunner.gnm1.ann1.YX0GAM/arahy.Tifrunner.gnm1.ann1.G6JDG7/arahy.Tifrunner.gnm1.ann1.Q5WJAA/arahy.Tifrunner.gnm1.ann1.E901NL/arahy.Tifrunner.gnm1.ann1…	arahy.U7E3JB/arahy.L1FG9J/arahy.RG5BSU/arahy.UN6PZ5/arahy.YH0B1H/arahy.A02MA9/arahy.UR38H5/-/arahy.YX0GAM/arahy.G6JDG7/arahy.Q5WJAA/arahy.E901NL/arahy.42QIIL/arahy.Z2MV1Y/arahy.C70JJY/arahy.6S81H9/arahy.KPY0UD/arahy.LTQN7Y/arahy.1J64TJ/arahy.E2QT4D/arahy.HLP03A/arahy.QKR4AW/arahy.ZMU899/arahy.20IV4T	24	6	arahy.Tifrunner.gnm1.ann1.U7E3JB/arahy.Tifrunner.gnm1.ann1.UR38H5/arahy.Tifrunner.gnm1.ann1.G6JDG7/arahy.Tifrunner.gnm1.ann1.42QIIL/arahy.Tifrunner.gnm1.ann1.QKR4AW/arahy.Tifrunner.gnm1.ann1.ZMU899	18	arahy.Tifrunner.gnm1.ann1.L1FG9J/arahy.Tifrunner.gnm1.ann1.RG5BSU/arahy.Tifrunner.gnm1.ann1.UN6PZ5/arahy.Tifrunner.gnm1.ann1.YH0B1H/arahy.Tifrunner.gnm1.ann1.A02MA9/novel.3247/arahy.Tifrunner.gnm1.ann1.YX0GAM/arahy.Tifrunner.gnm1.ann1.Q5WJAA/arahy.Tifrunner.gnm1.ann1.E901NL/arahy.Tifrunner.gnm1.ann1.Z2MV1Y/arahy.Tifrunner.gnm1.ann1.C70JJY/arahy.Tifrunner.gnm1.ann1.6S81H9/arahy.Tifrunner.gnm1.ann1…
MF	GO:0022891	substrate-specific transmembrane transporter activity	34/1358	495/23554	0.166127443816381	0.920592671403347	arahy.Tifrunner.gnm1.ann1.4S1WXZ/arahy.Tifrunner.gnm1.ann1.S0FI4D/arahy.Tifrunner.gnm1.ann1.J8E4BG/arahy.Tifrunner.gnm1.ann1.V4JBDW/novel.658/arahy.Tifrunner.gnm1.ann1.WZ05FZ/arahy.Tifrunner.gnm1.ann1.LPB8X1/arahy.Tifrunner.gnm1.ann1.J4PCYS/arahy.Tifrunner.gnm1.ann1.GQCE4C/arahy.Tifrunner.gnm1.ann1.0S9GR8/arahy.Tifrunner.gnm1.ann1.7NF1VE/arahy.Tifrunner.gnm1.ann1.KSV0XM/arahy.Tifrunner.gnm1.ann1.…	arahy.4S1WXZ/arahy.S0FI4D/arahy.J8E4BG/arahy.V4JBDW/-/arahy.WZ05FZ/arahy.LPB8X1/arahy.J4PCYS/arahy.GQCE4C/arahy.0S9GR8/arahy.7NF1VE/arahy.KSV0XM/arahy.HF533Q/arahy.4S0H6B/arahy.0M60B9/arahy.8F4Z70/arahy.BYBI66/arahy.MYF06S/arahy.J8P1MN/arahy.UM0YXB/arahy.WJL4H1/arahy.VQ1HGR/arahy.432JTE/arahy.ZN0YSQ/arahy.RW24XF/arahy.5I5ID6/arahy.235UZX/arahy.LFH2Q4/arahy.6Y8RG6/arahy.7UA4HL/arahy.5U49GI/arahy.F…	34	15	arahy.Tifrunner.gnm1.ann1.4S1WXZ/arahy.Tifrunner.gnm1.ann1.S0FI4D/arahy.Tifrunner.gnm1.ann1.V4JBDW/novel.658/arahy.Tifrunner.gnm1.ann1.7NF1VE/arahy.Tifrunner.gnm1.ann1.0M60B9/arahy.Tifrunner.gnm1.ann1.BYBI66/arahy.Tifrunner.gnm1.ann1.J8P1MN/arahy.Tifrunner.gnm1.ann1.WJL4H1/arahy.Tifrunner.gnm1.ann1.ZN0YSQ/arahy.Tifrunner.gnm1.ann1.RW24XF/arahy.Tifrunner.gnm1.ann1.5I5ID6/arahy.Tifrunner.gnm1.ann1.…	19	arahy.Tifrunner.gnm1.ann1.J8E4BG/arahy.Tifrunner.gnm1.ann1.WZ05FZ/arahy.Tifrunner.gnm1.ann1.LPB8X1/arahy.Tifrunner.gnm1.ann1.J4PCYS/arahy.Tifrunner.gnm1.ann1.GQCE4C/arahy.Tifrunner.gnm1.ann1.0S9GR8/arahy.Tifrunner.gnm1.ann1.KSV0XM/arahy.Tifrunner.gnm1.ann1.HF533Q/arahy.Tifrunner.gnm1.ann1.4S0H6B/arahy.Tifrunner.gnm1.ann1.8F4Z70/arahy.Tifrunner.gnm1.ann1.MYF06S/arahy.Tifrunner.gnm1.ann1.UM0YXB/ara…
MF	GO:0000287	magnesium ion binding	12/1358	152/23554	0.167815908870395	0.920592671403347	arahy.Tifrunner.gnm1.ann1.EJ0ZDQ/arahy.Tifrunner.gnm1.ann1.Y8ZHMJ/arahy.Tifrunner.gnm1.ann1.HLS3VZ/arahy.Tifrunner.gnm1.ann1.59GG00/arahy.Tifrunner.gnm1.ann1.VWE764/arahy.Tifrunner.gnm1.ann1.YDA518/arahy.Tifrunner.gnm1.ann1.3E1ZKR/arahy.Tifrunner.gnm1.ann1.A6N0MA/arahy.Tifrunner.gnm1.ann1.H76UH5/arahy.Tifrunner.gnm1.ann1.VDS9WG/arahy.Tifrunner.gnm1.ann1.GA9KAJ/arahy.Tifrunner.gnm1.ann1.05E95R	arahy.EJ0ZDQ/arahy.Y8ZHMJ/arahy.HLS3VZ/arahy.59GG00/arahy.VWE764/arahy.YDA518/arahy.3E1ZKR/arahy.A6N0MA/arahy.H76UH5/arahy.VDS9WG/arahy.GA9KAJ/arahy.05E95R	12	5	arahy.Tifrunner.gnm1.ann1.HLS3VZ/arahy.Tifrunner.gnm1.ann1.59GG00/arahy.Tifrunner.gnm1.ann1.A6N0MA/arahy.Tifrunner.gnm1.ann1.H76UH5/arahy.Tifrunner.gnm1.ann1.05E95R	7	arahy.Tifrunner.gnm1.ann1.EJ0ZDQ/arahy.Tifrunner.gnm1.ann1.Y8ZHMJ/arahy.Tifrunner.gnm1.ann1.VWE764/arahy.Tifrunner.gnm1.ann1.YDA518/arahy.Tifrunner.gnm1.ann1.3E1ZKR/arahy.Tifrunner.gnm1.ann1.VDS9WG/arahy.Tifrunner.gnm1.ann1.GA9KAJ
MF	GO:0003954	NADH dehydrogenase activity	2/1358	13/23554	0.170339836200841	0.920592671403347	arahy.Tifrunner.gnm1.ann1.0WZ6H1/arahy.Tifrunner.gnm1.ann1.N39QDT	arahy.0WZ6H1/arahy.N39QDT	2	1	arahy.Tifrunner.gnm1.ann1.N39QDT	1	arahy.Tifrunner.gnm1.ann1.0WZ6H1
MF	GO:0005086	ARF guanyl-nucleotide exchange factor activity	2/1358	13/23554	0.170339836200841	0.920592671403347	arahy.Tifrunner.gnm1.ann1.RG5BSU/arahy.Tifrunner.gnm1.ann1.Z2MV1Y	arahy.RG5BSU/arahy.Z2MV1Y	2	0		2	arahy.Tifrunner.gnm1.ann1.RG5BSU/arahy.Tifrunner.gnm1.ann1.Z2MV1Y
MF	GO:0008137	NADH dehydrogenase (ubiquinone) activity	2/1358	13/23554	0.170339836200841	0.920592671403347	arahy.Tifrunner.gnm1.ann1.0WZ6H1/arahy.Tifrunner.gnm1.ann1.N39QDT	arahy.0WZ6H1/arahy.N39QDT	2	1	arahy.Tifrunner.gnm1.ann1.N39QDT	1	arahy.Tifrunner.gnm1.ann1.0WZ6H1
MF	GO:0047429	nucleoside-triphosphate diphosphatase activity	2/1358	13/23554	0.170339836200841	0.920592671403347	arahy.Tifrunner.gnm1.ann1.70U8WL/arahy.Tifrunner.gnm1.ann1.MNH7P8	arahy.70U8WL/arahy.MNH7P8	2	2	arahy.Tifrunner.gnm1.ann1.70U8WL/arahy.Tifrunner.gnm1.ann1.MNH7P8	0
MF	GO:0050136	NADH dehydrogenase (quinone) activity	2/1358	13/23554	0.170339836200841	0.920592671403347	arahy.Tifrunner.gnm1.ann1.0WZ6H1/arahy.Tifrunner.gnm1.ann1.N39QDT	arahy.0WZ6H1/arahy.N39QDT	2	1	arahy.Tifrunner.gnm1.ann1.N39QDT	1	arahy.Tifrunner.gnm1.ann1.0WZ6H1
MF	GO:0046873	metal ion transmembrane transporter activity	9/1358	108/23554	0.170641354743888	0.920592671403347	arahy.Tifrunner.gnm1.ann1.4S1WXZ/arahy.Tifrunner.gnm1.ann1.J8E4BG/arahy.Tifrunner.gnm1.ann1.V4JBDW/arahy.Tifrunner.gnm1.ann1.GQCE4C/arahy.Tifrunner.gnm1.ann1.0S9GR8/arahy.Tifrunner.gnm1.ann1.0M60B9/arahy.Tifrunner.gnm1.ann1.VQ1HGR/arahy.Tifrunner.gnm1.ann1.354MLN/arahy.Tifrunner.gnm1.ann1.HE7PMD	arahy.4S1WXZ/arahy.J8E4BG/arahy.V4JBDW/arahy.GQCE4C/arahy.0S9GR8/arahy.0M60B9/arahy.VQ1HGR/arahy.354MLN/arahy.HE7PMD	9	3	arahy.Tifrunner.gnm1.ann1.4S1WXZ/arahy.Tifrunner.gnm1.ann1.V4JBDW/arahy.Tifrunner.gnm1.ann1.0M60B9	6	arahy.Tifrunner.gnm1.ann1.J8E4BG/arahy.Tifrunner.gnm1.ann1.GQCE4C/arahy.Tifrunner.gnm1.ann1.0S9GR8/arahy.Tifrunner.gnm1.ann1.VQ1HGR/arahy.Tifrunner.gnm1.ann1.354MLN/arahy.Tifrunner.gnm1.ann1.HE7PMD
MF	GO:0008374	O-acyltransferase activity	5/1358	52/23554	0.179090856066084	0.920592671403347	arahy.Tifrunner.gnm1.ann1.31N1MT/arahy.Tifrunner.gnm1.ann1.YX69JE/arahy.Tifrunner.gnm1.ann1.3TU0XK/arahy.Tifrunner.gnm1.ann1.N1VHSE/arahy.Tifrunner.gnm1.ann1.GM1YIR	arahy.31N1MT/arahy.YX69JE/arahy.3TU0XK/arahy.N1VHSE/arahy.GM1YIR	5	1	arahy.Tifrunner.gnm1.ann1.N1VHSE	4	arahy.Tifrunner.gnm1.ann1.31N1MT/arahy.Tifrunner.gnm1.ann1.YX69JE/arahy.Tifrunner.gnm1.ann1.3TU0XK/arahy.Tifrunner.gnm1.ann1.GM1YIR
MF	GO:0016679	oxidoreductase activity, acting on diphenols and related substances as donors	3/1358	26/23554	0.186945077386503	0.920592671403347	novel.3973/arahy.Tifrunner.gnm1.ann1.LMT3MR/arahy.Tifrunner.gnm1.ann1.EW9UD1	-/arahy.LMT3MR/arahy.EW9UD1	3	0		3	novel.3973/arahy.Tifrunner.gnm1.ann1.LMT3MR/arahy.Tifrunner.gnm1.ann1.EW9UD1
MF	GO:0004872	receptor activity	6/1358	67/23554	0.188362893571455	0.920592671403347	arahy.Tifrunner.gnm1.ann1.DM7MDF/arahy.Tifrunner.gnm1.ann1.T2CQE4/arahy.Tifrunner.gnm1.ann1.LSBE5R/arahy.Tifrunner.gnm1.ann1.235UZX/arahy.Tifrunner.gnm1.ann1.0MYI9I/arahy.Tifrunner.gnm1.ann1.15FVU2	arahy.DM7MDF/arahy.T2CQE4/arahy.LSBE5R/arahy.235UZX/arahy.0MYI9I/arahy.15FVU2	6	1	arahy.Tifrunner.gnm1.ann1.235UZX	5	arahy.Tifrunner.gnm1.ann1.DM7MDF/arahy.Tifrunner.gnm1.ann1.T2CQE4/arahy.Tifrunner.gnm1.ann1.LSBE5R/arahy.Tifrunner.gnm1.ann1.0MYI9I/arahy.Tifrunner.gnm1.ann1.15FVU2
MF	GO:0015035	protein disulfide oxidoreductase activity	6/1358	67/23554	0.188362893571455	0.920592671403347	arahy.Tifrunner.gnm1.ann1.18IZSC/novel.4441/arahy.Tifrunner.gnm1.ann1.25IQBC/novel.3424/novel.4313/arahy.Tifrunner.gnm1.ann1.36HDXC	arahy.18IZSC/-/arahy.25IQBC/-/-/arahy.36HDXC	6	2	novel.4441/novel.3424	4	arahy.Tifrunner.gnm1.ann1.18IZSC/arahy.Tifrunner.gnm1.ann1.25IQBC/novel.4313/arahy.Tifrunner.gnm1.ann1.36HDXC
MF	GO:0015036	disulfide oxidoreductase activity	6/1358	67/23554	0.188362893571455	0.920592671403347	arahy.Tifrunner.gnm1.ann1.18IZSC/novel.4441/arahy.Tifrunner.gnm1.ann1.25IQBC/novel.3424/novel.4313/arahy.Tifrunner.gnm1.ann1.36HDXC	arahy.18IZSC/-/arahy.25IQBC/-/-/arahy.36HDXC	6	2	novel.4441/novel.3424	4	arahy.Tifrunner.gnm1.ann1.18IZSC/arahy.Tifrunner.gnm1.ann1.25IQBC/novel.4313/arahy.Tifrunner.gnm1.ann1.36HDXC
MF	GO:0038023	signaling receptor activity	6/1358	67/23554	0.188362893571455	0.920592671403347	arahy.Tifrunner.gnm1.ann1.DM7MDF/arahy.Tifrunner.gnm1.ann1.T2CQE4/arahy.Tifrunner.gnm1.ann1.LSBE5R/arahy.Tifrunner.gnm1.ann1.235UZX/arahy.Tifrunner.gnm1.ann1.0MYI9I/arahy.Tifrunner.gnm1.ann1.15FVU2	arahy.DM7MDF/arahy.T2CQE4/arahy.LSBE5R/arahy.235UZX/arahy.0MYI9I/arahy.15FVU2	6	1	arahy.Tifrunner.gnm1.ann1.235UZX	5	arahy.Tifrunner.gnm1.ann1.DM7MDF/arahy.Tifrunner.gnm1.ann1.T2CQE4/arahy.Tifrunner.gnm1.ann1.LSBE5R/arahy.Tifrunner.gnm1.ann1.0MYI9I/arahy.Tifrunner.gnm1.ann1.15FVU2
MF	GO:0060089	molecular transducer activity	6/1358	67/23554	0.188362893571455	0.920592671403347	arahy.Tifrunner.gnm1.ann1.DM7MDF/arahy.Tifrunner.gnm1.ann1.T2CQE4/arahy.Tifrunner.gnm1.ann1.LSBE5R/arahy.Tifrunner.gnm1.ann1.235UZX/arahy.Tifrunner.gnm1.ann1.0MYI9I/arahy.Tifrunner.gnm1.ann1.15FVU2	arahy.DM7MDF/arahy.T2CQE4/arahy.LSBE5R/arahy.235UZX/arahy.0MYI9I/arahy.15FVU2	6	1	arahy.Tifrunner.gnm1.ann1.235UZX	5	arahy.Tifrunner.gnm1.ann1.DM7MDF/arahy.Tifrunner.gnm1.ann1.T2CQE4/arahy.Tifrunner.gnm1.ann1.LSBE5R/arahy.Tifrunner.gnm1.ann1.0MYI9I/arahy.Tifrunner.gnm1.ann1.15FVU2
MF	GO:0016887	ATPase activity	24/1358	343/23554	0.189930978042802	0.920592671403347	arahy.Tifrunner.gnm1.ann1.1IE4J6/arahy.Tifrunner.gnm1.ann1.9114DU/arahy.Tifrunner.gnm1.ann1.FTPE9D/arahy.Tifrunner.gnm1.ann1.CHB2FZ/arahy.Tifrunner.gnm1.ann1.K4516S/arahy.Tifrunner.gnm1.ann1.IX888R/arahy.Tifrunner.gnm1.ann1.KSV0XM/arahy.Tifrunner.gnm1.ann1.XPR4K7/arahy.Tifrunner.gnm1.ann1.7HPJ5W/arahy.Tifrunner.gnm1.ann1.NV1IU0/arahy.Tifrunner.gnm1.ann1.0PE7XW/arahy.Tifrunner.gnm1.ann1.YH0XA6/ara…	arahy.1IE4J6/arahy.9114DU/arahy.FTPE9D/arahy.CHB2FZ/arahy.K4516S/arahy.IX888R/arahy.KSV0XM/arahy.XPR4K7/arahy.7HPJ5W/arahy.NV1IU0/arahy.0PE7XW/arahy.YH0XA6/arahy.3RZR96/arahy.3FCU7M/arahy.FH44NZ/arahy.624G49/arahy.W0RWMP/arahy.IC01SW/arahy.37P1GN/arahy.9D9UM2/arahy.P7B4TL/arahy.4TTF80/arahy.2FMA0R/arahy.F32E1L	24	15	arahy.Tifrunner.gnm1.ann1.1IE4J6/arahy.Tifrunner.gnm1.ann1.9114DU/arahy.Tifrunner.gnm1.ann1.FTPE9D/arahy.Tifrunner.gnm1.ann1.CHB2FZ/arahy.Tifrunner.gnm1.ann1.K4516S/arahy.Tifrunner.gnm1.ann1.IX888R/arahy.Tifrunner.gnm1.ann1.XPR4K7/arahy.Tifrunner.gnm1.ann1.YH0XA6/arahy.Tifrunner.gnm1.ann1.3RZR96/arahy.Tifrunner.gnm1.ann1.FH44NZ/arahy.Tifrunner.gnm1.ann1.624G49/arahy.Tifrunner.gnm1.ann1.IC01SW/ara…	9	arahy.Tifrunner.gnm1.ann1.KSV0XM/arahy.Tifrunner.gnm1.ann1.7HPJ5W/arahy.Tifrunner.gnm1.ann1.NV1IU0/arahy.Tifrunner.gnm1.ann1.0PE7XW/arahy.Tifrunner.gnm1.ann1.3FCU7M/arahy.Tifrunner.gnm1.ann1.W0RWMP/arahy.Tifrunner.gnm1.ann1.9D9UM2/arahy.Tifrunner.gnm1.ann1.P7B4TL/arahy.Tifrunner.gnm1.ann1.F32E1L
MF	GO:0004576	oligosaccharyl transferase activity	2/1358	14/23554	0.191533242946113	0.920592671403347	novel.4136/arahy.Tifrunner.gnm1.ann1.CN6NPZ	-/arahy.CN6NPZ	2	0		2	novel.4136/arahy.Tifrunner.gnm1.ann1.CN6NPZ
MF	GO:0005048	signal sequence binding	2/1358	14/23554	0.191533242946113	0.920592671403347	arahy.Tifrunner.gnm1.ann1.E4AJF3/arahy.Tifrunner.gnm1.ann1.HCPJ2X	arahy.E4AJF3/arahy.HCPJ2X	2	1	arahy.Tifrunner.gnm1.ann1.HCPJ2X	1	arahy.Tifrunner.gnm1.ann1.E4AJF3
MF	GO:0005337	nucleoside transmembrane transporter activity	2/1358	14/23554	0.191533242946113	0.920592671403347	arahy.Tifrunner.gnm1.ann1.432JTE/arahy.Tifrunner.gnm1.ann1.6Y8RG6	arahy.432JTE/arahy.6Y8RG6	2	0		2	arahy.Tifrunner.gnm1.ann1.432JTE/arahy.Tifrunner.gnm1.ann1.6Y8RG6
MF	GO:0016881	acid-amino acid ligase activity	2/1358	14/23554	0.191533242946113	0.920592671403347	arahy.Tifrunner.gnm1.ann1.Q3Q3XE/arahy.Tifrunner.gnm1.ann1.U1U343	arahy.Q3Q3XE/arahy.U1U343	2	0		2	arahy.Tifrunner.gnm1.ann1.Q3Q3XE/arahy.Tifrunner.gnm1.ann1.U1U343
MF	GO:0030976	thiamine pyrophosphate binding	2/1358	14/23554	0.191533242946113	0.920592671403347	arahy.Tifrunner.gnm1.ann1.VWE764/arahy.Tifrunner.gnm1.ann1.H76UH5	arahy.VWE764/arahy.H76UH5	2	1	arahy.Tifrunner.gnm1.ann1.H76UH5	1	arahy.Tifrunner.gnm1.ann1.VWE764
MF	GO:0042277	peptide binding	2/1358	14/23554	0.191533242946113	0.920592671403347	arahy.Tifrunner.gnm1.ann1.E4AJF3/arahy.Tifrunner.gnm1.ann1.HCPJ2X	arahy.E4AJF3/arahy.HCPJ2X	2	1	arahy.Tifrunner.gnm1.ann1.HCPJ2X	1	arahy.Tifrunner.gnm1.ann1.E4AJF3
MF	GO:0004871	signal transducer activity	8/1358	97/23554	0.196300155651647	0.920592671403347	arahy.Tifrunner.gnm1.ann1.DM7MDF/arahy.Tifrunner.gnm1.ann1.T2CQE4/arahy.Tifrunner.gnm1.ann1.LSBE5R/arahy.Tifrunner.gnm1.ann1.235UZX/arahy.Tifrunner.gnm1.ann1.87NXW9/arahy.Tifrunner.gnm1.ann1.0MYI9I/arahy.Tifrunner.gnm1.ann1.I7ZHZM/arahy.Tifrunner.gnm1.ann1.15FVU2	arahy.DM7MDF/arahy.T2CQE4/arahy.LSBE5R/arahy.235UZX/arahy.87NXW9/arahy.0MYI9I/arahy.I7ZHZM/arahy.15FVU2	8	2	arahy.Tifrunner.gnm1.ann1.235UZX/arahy.Tifrunner.gnm1.ann1.I7ZHZM	6	arahy.Tifrunner.gnm1.ann1.DM7MDF/arahy.Tifrunner.gnm1.ann1.T2CQE4/arahy.Tifrunner.gnm1.ann1.LSBE5R/arahy.Tifrunner.gnm1.ann1.87NXW9/arahy.Tifrunner.gnm1.ann1.0MYI9I/arahy.Tifrunner.gnm1.ann1.15FVU2
MF	GO:0019899	enzyme binding	5/1358	54/23554	0.19923452639959	0.920592671403347	arahy.Tifrunner.gnm1.ann1.A70C4S/arahy.Tifrunner.gnm1.ann1.C5NHEB/arahy.Tifrunner.gnm1.ann1.RRC0V1/arahy.Tifrunner.gnm1.ann1.R9K5QN/arahy.Tifrunner.gnm1.ann1.SEKT8Z	arahy.A70C4S/arahy.C5NHEB/arahy.RRC0V1/arahy.R9K5QN/arahy.SEKT8Z	5	2	arahy.Tifrunner.gnm1.ann1.A70C4S/arahy.Tifrunner.gnm1.ann1.R9K5QN	3	arahy.Tifrunner.gnm1.ann1.C5NHEB/arahy.Tifrunner.gnm1.ann1.RRC0V1/arahy.Tifrunner.gnm1.ann1.SEKT8Z
MF	GO:0030234	enzyme regulator activity	21/1358	298/23554	0.199873647358722	0.920592671403347	arahy.Tifrunner.gnm1.ann1.U7E3JB/arahy.Tifrunner.gnm1.ann1.L1FG9J/arahy.Tifrunner.gnm1.ann1.UN6PZ5/arahy.Tifrunner.gnm1.ann1.YH0B1H/arahy.Tifrunner.gnm1.ann1.A02MA9/arahy.Tifrunner.gnm1.ann1.UR38H5/novel.3247/arahy.Tifrunner.gnm1.ann1.G6JDG7/arahy.Tifrunner.gnm1.ann1.Q5WJAA/arahy.Tifrunner.gnm1.ann1.E901NL/arahy.Tifrunner.gnm1.ann1.42QIIL/arahy.Tifrunner.gnm1.ann1.C70JJY/arahy.Tifrunner.gnm1.ann1…	arahy.U7E3JB/arahy.L1FG9J/arahy.UN6PZ5/arahy.YH0B1H/arahy.A02MA9/arahy.UR38H5/-/arahy.G6JDG7/arahy.Q5WJAA/arahy.E901NL/arahy.42QIIL/arahy.C70JJY/arahy.6S81H9/arahy.KPY0UD/arahy.LTQN7Y/arahy.1J64TJ/arahy.E2QT4D/arahy.HLP03A/arahy.QKR4AW/arahy.ZMU899/arahy.20IV4T	21	6	arahy.Tifrunner.gnm1.ann1.U7E3JB/arahy.Tifrunner.gnm1.ann1.UR38H5/arahy.Tifrunner.gnm1.ann1.G6JDG7/arahy.Tifrunner.gnm1.ann1.42QIIL/arahy.Tifrunner.gnm1.ann1.QKR4AW/arahy.Tifrunner.gnm1.ann1.ZMU899	15	arahy.Tifrunner.gnm1.ann1.L1FG9J/arahy.Tifrunner.gnm1.ann1.UN6PZ5/arahy.Tifrunner.gnm1.ann1.YH0B1H/arahy.Tifrunner.gnm1.ann1.A02MA9/novel.3247/arahy.Tifrunner.gnm1.ann1.Q5WJAA/arahy.Tifrunner.gnm1.ann1.E901NL/arahy.Tifrunner.gnm1.ann1.C70JJY/arahy.Tifrunner.gnm1.ann1.6S81H9/arahy.Tifrunner.gnm1.ann1.KPY0UD/arahy.Tifrunner.gnm1.ann1.LTQN7Y/arahy.Tifrunner.gnm1.ann1.1J64TJ/arahy.Tifrunner.gnm1.ann1…
MF	GO:0004470	malic enzyme activity	3/1358	27/23554	0.201926111148824	0.920592671403347	arahy.Tifrunner.gnm1.ann1.THTJ31/arahy.Tifrunner.gnm1.ann1.6WN5RS/arahy.Tifrunner.gnm1.ann1.I325BF	arahy.THTJ31/arahy.6WN5RS/arahy.I325BF	3	0		3	arahy.Tifrunner.gnm1.ann1.THTJ31/arahy.Tifrunner.gnm1.ann1.6WN5RS/arahy.Tifrunner.gnm1.ann1.I325BF
MF	GO:0004471	malate dehydrogenase (decarboxylating) (NAD+) activity	3/1358	27/23554	0.201926111148824	0.920592671403347	arahy.Tifrunner.gnm1.ann1.THTJ31/arahy.Tifrunner.gnm1.ann1.6WN5RS/arahy.Tifrunner.gnm1.ann1.I325BF	arahy.THTJ31/arahy.6WN5RS/arahy.I325BF	3	0		3	arahy.Tifrunner.gnm1.ann1.THTJ31/arahy.Tifrunner.gnm1.ann1.6WN5RS/arahy.Tifrunner.gnm1.ann1.I325BF
MF	GO:0016615	malate dehydrogenase activity	3/1358	27/23554	0.201926111148824	0.920592671403347	arahy.Tifrunner.gnm1.ann1.THTJ31/arahy.Tifrunner.gnm1.ann1.6WN5RS/arahy.Tifrunner.gnm1.ann1.I325BF	arahy.THTJ31/arahy.6WN5RS/arahy.I325BF	3	0		3	arahy.Tifrunner.gnm1.ann1.THTJ31/arahy.Tifrunner.gnm1.ann1.6WN5RS/arahy.Tifrunner.gnm1.ann1.I325BF
MF	GO:0003993	acid phosphatase activity	4/1358	41/23554	0.209585379242728	0.920592671403347	arahy.Tifrunner.gnm1.ann1.F3F8HA/arahy.Tifrunner.gnm1.ann1.J3JZ4F/arahy.Tifrunner.gnm1.ann1.9CTC13/arahy.Tifrunner.gnm1.ann1.7LNG44	arahy.F3F8HA/arahy.J3JZ4F/arahy.9CTC13/arahy.7LNG44	4	0		4	arahy.Tifrunner.gnm1.ann1.F3F8HA/arahy.Tifrunner.gnm1.ann1.J3JZ4F/arahy.Tifrunner.gnm1.ann1.9CTC13/arahy.Tifrunner.gnm1.ann1.7LNG44
MF	GO:0004616	phosphogluconate dehydrogenase (decarboxylating) activity	2/1358	15/23554	0.213042175347001	0.920592671403347	arahy.Tifrunner.gnm1.ann1.RH103U/arahy.Tifrunner.gnm1.ann1.J24SNI	arahy.RH103U/arahy.J24SNI	2	0		2	arahy.Tifrunner.gnm1.ann1.RH103U/arahy.Tifrunner.gnm1.ann1.J24SNI
MF	GO:0005244	voltage-gated ion channel activity	2/1358	15/23554	0.213042175347001	0.920592671403347	arahy.Tifrunner.gnm1.ann1.UM0YXB/arahy.Tifrunner.gnm1.ann1.ZN0YSQ	arahy.UM0YXB/arahy.ZN0YSQ	2	1	arahy.Tifrunner.gnm1.ann1.ZN0YSQ	1	arahy.Tifrunner.gnm1.ann1.UM0YXB
MF	GO:0005247	voltage-gated chloride channel activity	2/1358	15/23554	0.213042175347001	0.920592671403347	arahy.Tifrunner.gnm1.ann1.UM0YXB/arahy.Tifrunner.gnm1.ann1.ZN0YSQ	arahy.UM0YXB/arahy.ZN0YSQ	2	1	arahy.Tifrunner.gnm1.ann1.ZN0YSQ	1	arahy.Tifrunner.gnm1.ann1.UM0YXB
MF	GO:0005253	anion channel activity	2/1358	15/23554	0.213042175347001	0.920592671403347	arahy.Tifrunner.gnm1.ann1.UM0YXB/arahy.Tifrunner.gnm1.ann1.ZN0YSQ	arahy.UM0YXB/arahy.ZN0YSQ	2	1	arahy.Tifrunner.gnm1.ann1.ZN0YSQ	1	arahy.Tifrunner.gnm1.ann1.UM0YXB
MF	GO:0005254	chloride channel activity	2/1358	15/23554	0.213042175347001	0.920592671403347	arahy.Tifrunner.gnm1.ann1.UM0YXB/arahy.Tifrunner.gnm1.ann1.ZN0YSQ	arahy.UM0YXB/arahy.ZN0YSQ	2	1	arahy.Tifrunner.gnm1.ann1.ZN0YSQ	1	arahy.Tifrunner.gnm1.ann1.UM0YXB
MF	GO:0008308	voltage-gated anion channel activity	2/1358	15/23554	0.213042175347001	0.920592671403347	arahy.Tifrunner.gnm1.ann1.UM0YXB/arahy.Tifrunner.gnm1.ann1.ZN0YSQ	arahy.UM0YXB/arahy.ZN0YSQ	2	1	arahy.Tifrunner.gnm1.ann1.ZN0YSQ	1	arahy.Tifrunner.gnm1.ann1.UM0YXB
MF	GO:0015108	chloride transmembrane transporter activity	2/1358	15/23554	0.213042175347001	0.920592671403347	arahy.Tifrunner.gnm1.ann1.UM0YXB/arahy.Tifrunner.gnm1.ann1.ZN0YSQ	arahy.UM0YXB/arahy.ZN0YSQ	2	1	arahy.Tifrunner.gnm1.ann1.ZN0YSQ	1	arahy.Tifrunner.gnm1.ann1.UM0YXB
MF	GO:0022832	voltage-gated channel activity	2/1358	15/23554	0.213042175347001	0.920592671403347	arahy.Tifrunner.gnm1.ann1.UM0YXB/arahy.Tifrunner.gnm1.ann1.ZN0YSQ	arahy.UM0YXB/arahy.ZN0YSQ	2	1	arahy.Tifrunner.gnm1.ann1.ZN0YSQ	1	arahy.Tifrunner.gnm1.ann1.UM0YXB
MF	GO:0003779	actin binding	6/1358	70/23554	0.21562269552538	0.920592671403347	arahy.Tifrunner.gnm1.ann1.H2I93T/arahy.Tifrunner.gnm1.ann1.2RNN62/arahy.Tifrunner.gnm1.ann1.F9CV5S/arahy.Tifrunner.gnm1.ann1.X7GI04/arahy.Tifrunner.gnm1.ann1.8P7S6I/arahy.Tifrunner.gnm1.ann1.X0AFQ9	arahy.H2I93T/arahy.2RNN62/arahy.F9CV5S/arahy.X7GI04/arahy.8P7S6I/arahy.X0AFQ9	6	2	arahy.Tifrunner.gnm1.ann1.H2I93T/arahy.Tifrunner.gnm1.ann1.2RNN62	4	arahy.Tifrunner.gnm1.ann1.F9CV5S/arahy.Tifrunner.gnm1.ann1.X7GI04/arahy.Tifrunner.gnm1.ann1.8P7S6I/arahy.Tifrunner.gnm1.ann1.X0AFQ9
MF	GO:0008565	protein transporter activity	3/1358	28/23554	0.217173794194875	0.920592671403347	arahy.Tifrunner.gnm1.ann1.I48YC4/arahy.Tifrunner.gnm1.ann1.K04HM7/arahy.Tifrunner.gnm1.ann1.20ERFR	arahy.I48YC4/arahy.K04HM7/arahy.20ERFR	3	1	arahy.Tifrunner.gnm1.ann1.20ERFR	2	arahy.Tifrunner.gnm1.ann1.I48YC4/arahy.Tifrunner.gnm1.ann1.K04HM7
MF	GO:0015197	peptide transporter activity	3/1358	28/23554	0.217173794194875	0.920592671403347	arahy.Tifrunner.gnm1.ann1.I48YC4/arahy.Tifrunner.gnm1.ann1.K04HM7/arahy.Tifrunner.gnm1.ann1.20ERFR	arahy.I48YC4/arahy.K04HM7/arahy.20ERFR	3	1	arahy.Tifrunner.gnm1.ann1.20ERFR	2	arahy.Tifrunner.gnm1.ann1.I48YC4/arahy.Tifrunner.gnm1.ann1.K04HM7
MF	GO:0030695	GTPase regulator activity	5/1358	56/23554	0.220102817956207	0.920592671403347	arahy.Tifrunner.gnm1.ann1.A02MA9/arahy.Tifrunner.gnm1.ann1.KPY0UD/arahy.Tifrunner.gnm1.ann1.E2QT4D/arahy.Tifrunner.gnm1.ann1.QKR4AW/arahy.Tifrunner.gnm1.ann1.ZMU899	arahy.A02MA9/arahy.KPY0UD/arahy.E2QT4D/arahy.QKR4AW/arahy.ZMU899	5	2	arahy.Tifrunner.gnm1.ann1.QKR4AW/arahy.Tifrunner.gnm1.ann1.ZMU899	3	arahy.Tifrunner.gnm1.ann1.A02MA9/arahy.Tifrunner.gnm1.ann1.KPY0UD/arahy.Tifrunner.gnm1.ann1.E2QT4D
MF	GO:0015075	ion transmembrane transporter activity	32/1358	481/23554	0.224397715358939	0.920592671403347	arahy.Tifrunner.gnm1.ann1.4S1WXZ/arahy.Tifrunner.gnm1.ann1.S0FI4D/arahy.Tifrunner.gnm1.ann1.J8E4BG/arahy.Tifrunner.gnm1.ann1.V4JBDW/novel.658/arahy.Tifrunner.gnm1.ann1.WZ05FZ/arahy.Tifrunner.gnm1.ann1.LPB8X1/arahy.Tifrunner.gnm1.ann1.J4PCYS/arahy.Tifrunner.gnm1.ann1.GQCE4C/arahy.Tifrunner.gnm1.ann1.0S9GR8/arahy.Tifrunner.gnm1.ann1.7NF1VE/arahy.Tifrunner.gnm1.ann1.KSV0XM/arahy.Tifrunner.gnm1.ann1.…	arahy.4S1WXZ/arahy.S0FI4D/arahy.J8E4BG/arahy.V4JBDW/-/arahy.WZ05FZ/arahy.LPB8X1/arahy.J4PCYS/arahy.GQCE4C/arahy.0S9GR8/arahy.7NF1VE/arahy.KSV0XM/arahy.HF533Q/arahy.4S0H6B/arahy.0M60B9/arahy.8F4Z70/arahy.BYBI66/arahy.MYF06S/arahy.J8P1MN/arahy.UM0YXB/arahy.WJL4H1/arahy.VQ1HGR/arahy.ZN0YSQ/arahy.RW24XF/arahy.5I5ID6/arahy.235UZX/arahy.LFH2Q4/arahy.7UA4HL/arahy.5U49GI/arahy.F2HWMC/arahy.354MLN/arahy.H…	32	15	arahy.Tifrunner.gnm1.ann1.4S1WXZ/arahy.Tifrunner.gnm1.ann1.S0FI4D/arahy.Tifrunner.gnm1.ann1.V4JBDW/novel.658/arahy.Tifrunner.gnm1.ann1.7NF1VE/arahy.Tifrunner.gnm1.ann1.0M60B9/arahy.Tifrunner.gnm1.ann1.BYBI66/arahy.Tifrunner.gnm1.ann1.J8P1MN/arahy.Tifrunner.gnm1.ann1.WJL4H1/arahy.Tifrunner.gnm1.ann1.ZN0YSQ/arahy.Tifrunner.gnm1.ann1.RW24XF/arahy.Tifrunner.gnm1.ann1.5I5ID6/arahy.Tifrunner.gnm1.ann1.…	17	arahy.Tifrunner.gnm1.ann1.J8E4BG/arahy.Tifrunner.gnm1.ann1.WZ05FZ/arahy.Tifrunner.gnm1.ann1.LPB8X1/arahy.Tifrunner.gnm1.ann1.J4PCYS/arahy.Tifrunner.gnm1.ann1.GQCE4C/arahy.Tifrunner.gnm1.ann1.0S9GR8/arahy.Tifrunner.gnm1.ann1.KSV0XM/arahy.Tifrunner.gnm1.ann1.HF533Q/arahy.Tifrunner.gnm1.ann1.4S0H6B/arahy.Tifrunner.gnm1.ann1.8F4Z70/arahy.Tifrunner.gnm1.ann1.MYF06S/arahy.Tifrunner.gnm1.ann1.UM0YXB/ara…
MF	GO:0060589	nucleoside-triphosphatase regulator activity	6/1358	71/23554	0.22499574454813	0.920592671403347	arahy.Tifrunner.gnm1.ann1.A02MA9/arahy.Tifrunner.gnm1.ann1.G6JDG7/arahy.Tifrunner.gnm1.ann1.KPY0UD/arahy.Tifrunner.gnm1.ann1.E2QT4D/arahy.Tifrunner.gnm1.ann1.QKR4AW/arahy.Tifrunner.gnm1.ann1.ZMU899	arahy.A02MA9/arahy.G6JDG7/arahy.KPY0UD/arahy.E2QT4D/arahy.QKR4AW/arahy.ZMU899	6	3	arahy.Tifrunner.gnm1.ann1.G6JDG7/arahy.Tifrunner.gnm1.ann1.QKR4AW/arahy.Tifrunner.gnm1.ann1.ZMU899	3	arahy.Tifrunner.gnm1.ann1.A02MA9/arahy.Tifrunner.gnm1.ann1.KPY0UD/arahy.Tifrunner.gnm1.ann1.E2QT4D
MF	GO:0008047	enzyme activator activity	5/1358	57/23554	0.230778394136904	0.920592671403347	arahy.Tifrunner.gnm1.ann1.A02MA9/arahy.Tifrunner.gnm1.ann1.G6JDG7/arahy.Tifrunner.gnm1.ann1.E901NL/arahy.Tifrunner.gnm1.ann1.KPY0UD/arahy.Tifrunner.gnm1.ann1.ZMU899	arahy.A02MA9/arahy.G6JDG7/arahy.E901NL/arahy.KPY0UD/arahy.ZMU899	5	2	arahy.Tifrunner.gnm1.ann1.G6JDG7/arahy.Tifrunner.gnm1.ann1.ZMU899	3	arahy.Tifrunner.gnm1.ann1.A02MA9/arahy.Tifrunner.gnm1.ann1.E901NL/arahy.Tifrunner.gnm1.ann1.KPY0UD
MF	GO:0016742	hydroxymethyl-, formyl- and related transferase activity	2/1358	16/23554	0.2347599012843	0.920592671403347	arahy.Tifrunner.gnm1.ann1.D1T9JW/arahy.Tifrunner.gnm1.ann1.QMY2CQ	arahy.D1T9JW/arahy.QMY2CQ	2	2	arahy.Tifrunner.gnm1.ann1.D1T9JW/arahy.Tifrunner.gnm1.ann1.QMY2CQ	0
MF	GO:0033218	amide binding	2/1358	16/23554	0.2347599012843	0.920592671403347	arahy.Tifrunner.gnm1.ann1.E4AJF3/arahy.Tifrunner.gnm1.ann1.HCPJ2X	arahy.E4AJF3/arahy.HCPJ2X	2	1	arahy.Tifrunner.gnm1.ann1.HCPJ2X	1	arahy.Tifrunner.gnm1.ann1.E4AJF3
MF	GO:0070566	adenylyltransferase activity	2/1358	16/23554	0.2347599012843	0.920592671403347	arahy.Tifrunner.gnm1.ann1.UM9WQL/arahy.Tifrunner.gnm1.ann1.PNJ0EQ	arahy.UM9WQL/arahy.PNJ0EQ	2	0		2	arahy.Tifrunner.gnm1.ann1.UM9WQL/arahy.Tifrunner.gnm1.ann1.PNJ0EQ
MF	GO:0009055	electron carrier activity	14/1358	195/23554	0.23579212837034	0.920592671403347	arahy.Tifrunner.gnm1.ann1.N32AME/arahy.Tifrunner.gnm1.ann1.9J0NPV/arahy.Tifrunner.gnm1.ann1.18IZSC/novel.4441/arahy.Tifrunner.gnm1.ann1.L3RJRN/arahy.Tifrunner.gnm1.ann1.0WZ6H1/arahy.Tifrunner.gnm1.ann1.25IQBC/arahy.Tifrunner.gnm1.ann1.L0E6EB/novel.3424/arahy.Tifrunner.gnm1.ann1.N39QDT/novel.4313/arahy.Tifrunner.gnm1.ann1.36HDXC/arahy.Tifrunner.gnm1.ann1.510VWF/arahy.Tifrunner.gnm1.ann1.QMCC06	arahy.N32AME/arahy.9J0NPV/arahy.18IZSC/-/arahy.L3RJRN/arahy.0WZ6H1/arahy.25IQBC/arahy.L0E6EB/-/arahy.N39QDT/-/arahy.36HDXC/arahy.510VWF/arahy.QMCC06	14	5	arahy.Tifrunner.gnm1.ann1.N32AME/novel.4441/novel.3424/arahy.Tifrunner.gnm1.ann1.N39QDT/arahy.Tifrunner.gnm1.ann1.510VWF	9	arahy.Tifrunner.gnm1.ann1.9J0NPV/arahy.Tifrunner.gnm1.ann1.18IZSC/arahy.Tifrunner.gnm1.ann1.L3RJRN/arahy.Tifrunner.gnm1.ann1.0WZ6H1/arahy.Tifrunner.gnm1.ann1.25IQBC/arahy.Tifrunner.gnm1.ann1.L0E6EB/novel.4313/arahy.Tifrunner.gnm1.ann1.36HDXC/arahy.Tifrunner.gnm1.ann1.QMCC06
MF	GO:0016638	oxidoreductase activity, acting on the CH-NH2 group of donors	3/1358	30/23554	0.248312378653565	0.922824755012516	arahy.Tifrunner.gnm1.ann1.9IV7G6/novel.3951/novel.5594	arahy.9IV7G6/-/-	3	0		3	arahy.Tifrunner.gnm1.ann1.9IV7G6/novel.3951/novel.5594
MF	GO:1901681	sulfur compound binding	3/1358	30/23554	0.248312378653565	0.922824755012516	arahy.Tifrunner.gnm1.ann1.Y2LWD9/arahy.Tifrunner.gnm1.ann1.VWE764/arahy.Tifrunner.gnm1.ann1.H76UH5	arahy.Y2LWD9/arahy.VWE764/arahy.H76UH5	3	1	arahy.Tifrunner.gnm1.ann1.H76UH5	2	arahy.Tifrunner.gnm1.ann1.Y2LWD9/arahy.Tifrunner.gnm1.ann1.VWE764
MF	GO:0016765	transferase activity, transferring alkyl or aryl (other than methyl) groups	6/1358	74/23554	0.253858724476113	0.922824755012516	arahy.Tifrunner.gnm1.ann1.GI2C3C/novel.3998/arahy.Tifrunner.gnm1.ann1.VTP8RR/arahy.Tifrunner.gnm1.ann1.Z9T1G4/arahy.Tifrunner.gnm1.ann1.XG2Y2X/arahy.Tifrunner.gnm1.ann1.C5XBA2	arahy.GI2C3C/-/arahy.VTP8RR/arahy.Z9T1G4/arahy.XG2Y2X/arahy.C5XBA2	6	1	arahy.Tifrunner.gnm1.ann1.VTP8RR	5	arahy.Tifrunner.gnm1.ann1.GI2C3C/novel.3998/arahy.Tifrunner.gnm1.ann1.Z9T1G4/arahy.Tifrunner.gnm1.ann1.XG2Y2X/arahy.Tifrunner.gnm1.ann1.C5XBA2
MF	GO:0016161	beta-amylase activity	2/1358	17/23554	0.256590930677505	0.922824755012516	arahy.Tifrunner.gnm1.ann1.60DV95/arahy.Tifrunner.gnm1.ann1.M409IX	arahy.60DV95/arahy.M409IX	2	0		2	arahy.Tifrunner.gnm1.ann1.60DV95/arahy.Tifrunner.gnm1.ann1.M409IX
MF	GO:0016655	oxidoreductase activity, acting on NAD(P)H, quinone or similar compound as acceptor	2/1358	17/23554	0.256590930677505	0.922824755012516	arahy.Tifrunner.gnm1.ann1.0WZ6H1/arahy.Tifrunner.gnm1.ann1.N39QDT	arahy.0WZ6H1/arahy.N39QDT	2	1	arahy.Tifrunner.gnm1.ann1.N39QDT	1	arahy.Tifrunner.gnm1.ann1.0WZ6H1
MF	GO:0016872	intramolecular lyase activity	2/1358	17/23554	0.256590930677505	0.922824755012516	arahy.Tifrunner.gnm1.ann1.AYFT4X/arahy.Tifrunner.gnm1.ann1.23HYFJ	arahy.AYFT4X/arahy.23HYFJ	2	2	arahy.Tifrunner.gnm1.ann1.AYFT4X/arahy.Tifrunner.gnm1.ann1.23HYFJ	0
MF	GO:0004857	enzyme inhibitor activity	13/1358	183/23554	0.258111760696353	0.922824755012516	arahy.Tifrunner.gnm1.ann1.U7E3JB/arahy.Tifrunner.gnm1.ann1.L1FG9J/arahy.Tifrunner.gnm1.ann1.UN6PZ5/arahy.Tifrunner.gnm1.ann1.YH0B1H/arahy.Tifrunner.gnm1.ann1.UR38H5/novel.3247/arahy.Tifrunner.gnm1.ann1.Q5WJAA/arahy.Tifrunner.gnm1.ann1.42QIIL/arahy.Tifrunner.gnm1.ann1.6S81H9/arahy.Tifrunner.gnm1.ann1.LTQN7Y/arahy.Tifrunner.gnm1.ann1.1J64TJ/arahy.Tifrunner.gnm1.ann1.HLP03A/arahy.Tifrunner.gnm1.ann1…	arahy.U7E3JB/arahy.L1FG9J/arahy.UN6PZ5/arahy.YH0B1H/arahy.UR38H5/-/arahy.Q5WJAA/arahy.42QIIL/arahy.6S81H9/arahy.LTQN7Y/arahy.1J64TJ/arahy.HLP03A/arahy.20IV4T	13	3	arahy.Tifrunner.gnm1.ann1.U7E3JB/arahy.Tifrunner.gnm1.ann1.UR38H5/arahy.Tifrunner.gnm1.ann1.42QIIL	10	arahy.Tifrunner.gnm1.ann1.L1FG9J/arahy.Tifrunner.gnm1.ann1.UN6PZ5/arahy.Tifrunner.gnm1.ann1.YH0B1H/novel.3247/arahy.Tifrunner.gnm1.ann1.Q5WJAA/arahy.Tifrunner.gnm1.ann1.6S81H9/arahy.Tifrunner.gnm1.ann1.LTQN7Y/arahy.Tifrunner.gnm1.ann1.1J64TJ/arahy.Tifrunner.gnm1.ann1.HLP03A/arahy.Tifrunner.gnm1.ann1.20IV4T
MF	GO:0008514	organic anion transmembrane transporter activity	4/1358	45/23554	0.259965260178818	0.922824755012516	novel.658/arahy.Tifrunner.gnm1.ann1.LPB8X1/arahy.Tifrunner.gnm1.ann1.J8P1MN/arahy.Tifrunner.gnm1.ann1.7UA4HL	-/arahy.LPB8X1/arahy.J8P1MN/arahy.7UA4HL	4	2	novel.658/arahy.Tifrunner.gnm1.ann1.J8P1MN	2	arahy.Tifrunner.gnm1.ann1.LPB8X1/arahy.Tifrunner.gnm1.ann1.7UA4HL
MF	GO:0015291	secondary active transmembrane transporter activity	12/1358	168/23554	0.263210529729995	0.922824755012516	arahy.Tifrunner.gnm1.ann1.S9LP7J/arahy.Tifrunner.gnm1.ann1.PEQF49/arahy.Tifrunner.gnm1.ann1.WZ05FZ/arahy.Tifrunner.gnm1.ann1.7NF1VE/arahy.Tifrunner.gnm1.ann1.8F4Z70/arahy.Tifrunner.gnm1.ann1.MYF06S/arahy.Tifrunner.gnm1.ann1.J8P1MN/arahy.Tifrunner.gnm1.ann1.TND3PH/arahy.Tifrunner.gnm1.ann1.RW24XF/arahy.Tifrunner.gnm1.ann1.5U49GI/arahy.Tifrunner.gnm1.ann1.F2HWMC/arahy.Tifrunner.gnm1.ann1.BBQR41	arahy.S9LP7J/arahy.PEQF49/arahy.WZ05FZ/arahy.7NF1VE/arahy.8F4Z70/arahy.MYF06S/arahy.J8P1MN/arahy.TND3PH/arahy.RW24XF/arahy.5U49GI/arahy.F2HWMC/arahy.BBQR41	12	5	arahy.Tifrunner.gnm1.ann1.7NF1VE/arahy.Tifrunner.gnm1.ann1.J8P1MN/arahy.Tifrunner.gnm1.ann1.RW24XF/arahy.Tifrunner.gnm1.ann1.F2HWMC/arahy.Tifrunner.gnm1.ann1.BBQR41	7	arahy.Tifrunner.gnm1.ann1.S9LP7J/arahy.Tifrunner.gnm1.ann1.PEQF49/arahy.Tifrunner.gnm1.ann1.WZ05FZ/arahy.Tifrunner.gnm1.ann1.8F4Z70/arahy.Tifrunner.gnm1.ann1.MYF06S/arahy.Tifrunner.gnm1.ann1.TND3PH/arahy.Tifrunner.gnm1.ann1.5U49GI
MF	GO:0016763	transferase activity, transferring pentosyl groups	3/1358	31/23554	0.264128288440961	0.922824755012516	arahy.Tifrunner.gnm1.ann1.350PIT/arahy.Tifrunner.gnm1.ann1.Y8ZHMJ/arahy.Tifrunner.gnm1.ann1.2V06JV	arahy.350PIT/arahy.Y8ZHMJ/arahy.2V06JV	3	2	arahy.Tifrunner.gnm1.ann1.350PIT/arahy.Tifrunner.gnm1.ann1.2V06JV	1	arahy.Tifrunner.gnm1.ann1.Y8ZHMJ
MF	GO:0005092	GDP-dissociation inhibitor activity	2/1358	18/23554	0.278450075509316	0.922824755012516	arahy.Tifrunner.gnm1.ann1.E2QT4D/arahy.Tifrunner.gnm1.ann1.QKR4AW	arahy.E2QT4D/arahy.QKR4AW	2	1	arahy.Tifrunner.gnm1.ann1.QKR4AW	1	arahy.Tifrunner.gnm1.ann1.E2QT4D
MF	GO:0008237	metallopeptidase activity	7/1358	92/23554	0.280012495839435	0.922824755012516	arahy.Tifrunner.gnm1.ann1.D09E4Z/arahy.Tifrunner.gnm1.ann1.ZX35QI/arahy.Tifrunner.gnm1.ann1.F3ECJ7/arahy.Tifrunner.gnm1.ann1.0ZDL97/arahy.Tifrunner.gnm1.ann1.V8EHWM/arahy.Tifrunner.gnm1.ann1.W45FS6/arahy.Tifrunner.gnm1.ann1.1LKT55	arahy.D09E4Z/arahy.ZX35QI/arahy.F3ECJ7/arahy.0ZDL97/arahy.V8EHWM/arahy.W45FS6/arahy.1LKT55	7	1	arahy.Tifrunner.gnm1.ann1.W45FS6	6	arahy.Tifrunner.gnm1.ann1.D09E4Z/arahy.Tifrunner.gnm1.ann1.ZX35QI/arahy.Tifrunner.gnm1.ann1.F3ECJ7/arahy.Tifrunner.gnm1.ann1.0ZDL97/arahy.Tifrunner.gnm1.ann1.V8EHWM/arahy.Tifrunner.gnm1.ann1.1LKT55
MF	GO:0019843	rRNA binding	3/1358	32/23554	0.280061072837124	0.922824755012516	arahy.Tifrunner.gnm1.ann1.BMD0WJ/arahy.Tifrunner.gnm1.ann1.7T6EZL/arahy.Tifrunner.gnm1.ann1.FU4JSI	arahy.BMD0WJ/arahy.7T6EZL/arahy.FU4JSI	3	0		3	arahy.Tifrunner.gnm1.ann1.BMD0WJ/arahy.Tifrunner.gnm1.ann1.7T6EZL/arahy.Tifrunner.gnm1.ann1.FU4JSI
MF	GO:0046912	transferase activity, transferring acyl groups, acyl groups converted into alkyl on transfer	3/1358	32/23554	0.280061072837124	0.922824755012516	arahy.Tifrunner.gnm1.ann1.J1V7G3/arahy.Tifrunner.gnm1.ann1.F7SDYX/arahy.Tifrunner.gnm1.ann1.UMQ844	arahy.J1V7G3/arahy.F7SDYX/arahy.UMQ844	3	1	arahy.Tifrunner.gnm1.ann1.F7SDYX	2	arahy.Tifrunner.gnm1.ann1.J1V7G3/arahy.Tifrunner.gnm1.ann1.UMQ844
MF	GO:0008092	cytoskeletal protein binding	17/1358	251/23554	0.28110950589476	0.922824755012516	arahy.Tifrunner.gnm1.ann1.H2I93T/arahy.Tifrunner.gnm1.ann1.2RNN62/arahy.Tifrunner.gnm1.ann1.3Y4VDA/arahy.Tifrunner.gnm1.ann1.LP3G76/arahy.Tifrunner.gnm1.ann1.JXQ8LX/arahy.Tifrunner.gnm1.ann1.F9CV5S/arahy.Tifrunner.gnm1.ann1.4V7EDQ/arahy.Tifrunner.gnm1.ann1.M6RMKN/arahy.Tifrunner.gnm1.ann1.JQ4NV0/arahy.Tifrunner.gnm1.ann1.X7GI04/arahy.Tifrunner.gnm1.ann1.W3EIHW/arahy.Tifrunner.gnm1.ann1.5WK6RP/ara…	arahy.H2I93T/arahy.2RNN62/arahy.3Y4VDA/arahy.LP3G76/arahy.JXQ8LX/arahy.F9CV5S/arahy.4V7EDQ/arahy.M6RMKN/arahy.JQ4NV0/arahy.X7GI04/arahy.W3EIHW/arahy.5WK6RP/arahy.0MAX30/arahy.ZRIJ0L/arahy.8P7S6I/arahy.X0AFQ9/arahy.354MLN	17	6	arahy.Tifrunner.gnm1.ann1.H2I93T/arahy.Tifrunner.gnm1.ann1.2RNN62/arahy.Tifrunner.gnm1.ann1.LP3G76/arahy.Tifrunner.gnm1.ann1.JXQ8LX/arahy.Tifrunner.gnm1.ann1.4V7EDQ/arahy.Tifrunner.gnm1.ann1.ZRIJ0L	11	arahy.Tifrunner.gnm1.ann1.3Y4VDA/arahy.Tifrunner.gnm1.ann1.F9CV5S/arahy.Tifrunner.gnm1.ann1.M6RMKN/arahy.Tifrunner.gnm1.ann1.JQ4NV0/arahy.Tifrunner.gnm1.ann1.X7GI04/arahy.Tifrunner.gnm1.ann1.W3EIHW/arahy.Tifrunner.gnm1.ann1.5WK6RP/arahy.Tifrunner.gnm1.ann1.0MAX30/arahy.Tifrunner.gnm1.ann1.8P7S6I/arahy.Tifrunner.gnm1.ann1.X0AFQ9/arahy.Tifrunner.gnm1.ann1.354MLN
MF	GO:0005216	ion channel activity	8/1358	108/23554	0.284139502224562	0.922824755012516	arahy.Tifrunner.gnm1.ann1.S0FI4D/arahy.Tifrunner.gnm1.ann1.4S0H6B/arahy.Tifrunner.gnm1.ann1.BYBI66/arahy.Tifrunner.gnm1.ann1.UM0YXB/arahy.Tifrunner.gnm1.ann1.WJL4H1/arahy.Tifrunner.gnm1.ann1.ZN0YSQ/arahy.Tifrunner.gnm1.ann1.235UZX/arahy.Tifrunner.gnm1.ann1.LFH2Q4	arahy.S0FI4D/arahy.4S0H6B/arahy.BYBI66/arahy.UM0YXB/arahy.WJL4H1/arahy.ZN0YSQ/arahy.235UZX/arahy.LFH2Q4	8	6	arahy.Tifrunner.gnm1.ann1.S0FI4D/arahy.Tifrunner.gnm1.ann1.BYBI66/arahy.Tifrunner.gnm1.ann1.WJL4H1/arahy.Tifrunner.gnm1.ann1.ZN0YSQ/arahy.Tifrunner.gnm1.ann1.235UZX/arahy.Tifrunner.gnm1.ann1.LFH2Q4	2	arahy.Tifrunner.gnm1.ann1.4S0H6B/arahy.Tifrunner.gnm1.ann1.UM0YXB
MF	GO:0015267	channel activity	8/1358	108/23554	0.284139502224562	0.922824755012516	arahy.Tifrunner.gnm1.ann1.S0FI4D/arahy.Tifrunner.gnm1.ann1.4S0H6B/arahy.Tifrunner.gnm1.ann1.BYBI66/arahy.Tifrunner.gnm1.ann1.UM0YXB/arahy.Tifrunner.gnm1.ann1.WJL4H1/arahy.Tifrunner.gnm1.ann1.ZN0YSQ/arahy.Tifrunner.gnm1.ann1.235UZX/arahy.Tifrunner.gnm1.ann1.LFH2Q4	arahy.S0FI4D/arahy.4S0H6B/arahy.BYBI66/arahy.UM0YXB/arahy.WJL4H1/arahy.ZN0YSQ/arahy.235UZX/arahy.LFH2Q4	8	6	arahy.Tifrunner.gnm1.ann1.S0FI4D/arahy.Tifrunner.gnm1.ann1.BYBI66/arahy.Tifrunner.gnm1.ann1.WJL4H1/arahy.Tifrunner.gnm1.ann1.ZN0YSQ/arahy.Tifrunner.gnm1.ann1.235UZX/arahy.Tifrunner.gnm1.ann1.LFH2Q4	2	arahy.Tifrunner.gnm1.ann1.4S0H6B/arahy.Tifrunner.gnm1.ann1.UM0YXB
MF	GO:0022803	passive transmembrane transporter activity	8/1358	108/23554	0.284139502224562	0.922824755012516	arahy.Tifrunner.gnm1.ann1.S0FI4D/arahy.Tifrunner.gnm1.ann1.4S0H6B/arahy.Tifrunner.gnm1.ann1.BYBI66/arahy.Tifrunner.gnm1.ann1.UM0YXB/arahy.Tifrunner.gnm1.ann1.WJL4H1/arahy.Tifrunner.gnm1.ann1.ZN0YSQ/arahy.Tifrunner.gnm1.ann1.235UZX/arahy.Tifrunner.gnm1.ann1.LFH2Q4	arahy.S0FI4D/arahy.4S0H6B/arahy.BYBI66/arahy.UM0YXB/arahy.WJL4H1/arahy.ZN0YSQ/arahy.235UZX/arahy.LFH2Q4	8	6	arahy.Tifrunner.gnm1.ann1.S0FI4D/arahy.Tifrunner.gnm1.ann1.BYBI66/arahy.Tifrunner.gnm1.ann1.WJL4H1/arahy.Tifrunner.gnm1.ann1.ZN0YSQ/arahy.Tifrunner.gnm1.ann1.235UZX/arahy.Tifrunner.gnm1.ann1.LFH2Q4	2	arahy.Tifrunner.gnm1.ann1.4S0H6B/arahy.Tifrunner.gnm1.ann1.UM0YXB
MF	GO:0022838	substrate-specific channel activity	8/1358	108/23554	0.284139502224562	0.922824755012516	arahy.Tifrunner.gnm1.ann1.S0FI4D/arahy.Tifrunner.gnm1.ann1.4S0H6B/arahy.Tifrunner.gnm1.ann1.BYBI66/arahy.Tifrunner.gnm1.ann1.UM0YXB/arahy.Tifrunner.gnm1.ann1.WJL4H1/arahy.Tifrunner.gnm1.ann1.ZN0YSQ/arahy.Tifrunner.gnm1.ann1.235UZX/arahy.Tifrunner.gnm1.ann1.LFH2Q4	arahy.S0FI4D/arahy.4S0H6B/arahy.BYBI66/arahy.UM0YXB/arahy.WJL4H1/arahy.ZN0YSQ/arahy.235UZX/arahy.LFH2Q4	8	6	arahy.Tifrunner.gnm1.ann1.S0FI4D/arahy.Tifrunner.gnm1.ann1.BYBI66/arahy.Tifrunner.gnm1.ann1.WJL4H1/arahy.Tifrunner.gnm1.ann1.ZN0YSQ/arahy.Tifrunner.gnm1.ann1.235UZX/arahy.Tifrunner.gnm1.ann1.LFH2Q4	2	arahy.Tifrunner.gnm1.ann1.4S0H6B/arahy.Tifrunner.gnm1.ann1.UM0YXB
MF	GO:0008081	phosphoric diester hydrolase activity	4/1358	48/23554	0.299130687827052	0.956926489070106	arahy.Tifrunner.gnm1.ann1.KQYW0D/arahy.Tifrunner.gnm1.ann1.TWT7AM/arahy.Tifrunner.gnm1.ann1.JGYC2J/arahy.Tifrunner.gnm1.ann1.U5K5MH	arahy.KQYW0D/arahy.TWT7AM/arahy.JGYC2J/arahy.U5K5MH	4	3	arahy.Tifrunner.gnm1.ann1.KQYW0D/arahy.Tifrunner.gnm1.ann1.TWT7AM/arahy.Tifrunner.gnm1.ann1.JGYC2J	1	arahy.Tifrunner.gnm1.ann1.U5K5MH
MF	GO:0008175	tRNA methyltransferase activity	2/1358	19/23554	0.300261580744481	0.956926489070106	arahy.Tifrunner.gnm1.ann1.FV4QAS/arahy.Tifrunner.gnm1.ann1.90NIGC	arahy.FV4QAS/arahy.90NIGC	2	0		2	arahy.Tifrunner.gnm1.ann1.FV4QAS/arahy.Tifrunner.gnm1.ann1.90NIGC
MF	GO:0019842	vitamin binding	11/1358	158/23554	0.303418133459417	0.956926489070106	arahy.Tifrunner.gnm1.ann1.YR2ABN/arahy.Tifrunner.gnm1.ann1.6D6Z2R/arahy.Tifrunner.gnm1.ann1.I2BVW6/arahy.Tifrunner.gnm1.ann1.57RIKC/arahy.Tifrunner.gnm1.ann1.IFX0ZR/arahy.Tifrunner.gnm1.ann1.T4HAMV/arahy.Tifrunner.gnm1.ann1.7PLX29/arahy.Tifrunner.gnm1.ann1.VWE764/arahy.Tifrunner.gnm1.ann1.L615XT/arahy.Tifrunner.gnm1.ann1.Q4SW2C/arahy.Tifrunner.gnm1.ann1.H76UH5	arahy.YR2ABN/arahy.6D6Z2R/arahy.I2BVW6/arahy.57RIKC/arahy.IFX0ZR/arahy.T4HAMV/arahy.7PLX29/arahy.VWE764/arahy.L615XT/arahy.Q4SW2C/arahy.H76UH5	11	4	arahy.Tifrunner.gnm1.ann1.IFX0ZR/arahy.Tifrunner.gnm1.ann1.7PLX29/arahy.Tifrunner.gnm1.ann1.L615XT/arahy.Tifrunner.gnm1.ann1.H76UH5	7	arahy.Tifrunner.gnm1.ann1.YR2ABN/arahy.Tifrunner.gnm1.ann1.6D6Z2R/arahy.Tifrunner.gnm1.ann1.I2BVW6/arahy.Tifrunner.gnm1.ann1.57RIKC/arahy.Tifrunner.gnm1.ann1.T4HAMV/arahy.Tifrunner.gnm1.ann1.VWE764/arahy.Tifrunner.gnm1.ann1.Q4SW2C
MF	GO:0003735	structural constituent of ribosome	31/1358	486/23554	0.305475858630263	0.956926489070106	arahy.Tifrunner.gnm1.ann1.1GJ1KV/arahy.Tifrunner.gnm1.ann1.S1KKCT/arahy.Tifrunner.gnm1.ann1.UB5781/arahy.Tifrunner.gnm1.ann1.6D2WZW/novel.3911/arahy.Tifrunner.gnm1.ann1.RR7AK4/arahy.Tifrunner.gnm1.ann1.BMD0WJ/novel.3823/arahy.Tifrunner.gnm1.ann1.AMYT3P/arahy.Tifrunner.gnm1.ann1.HV716I/arahy.Tifrunner.gnm1.ann1.KT2W2L/arahy.Tifrunner.gnm1.ann1.K9NX2S/arahy.Tifrunner.gnm1.ann1.7WX4FN/arahy.Tifrunne…	arahy.1GJ1KV/arahy.S1KKCT/arahy.UB5781/arahy.6D2WZW/-/arahy.RR7AK4/arahy.BMD0WJ/-/arahy.AMYT3P/arahy.HV716I/arahy.KT2W2L/arahy.K9NX2S/arahy.7WX4FN/arahy.BDX9T5/arahy.FM41R7/-/arahy.TN6CXG/arahy.PRC890/arahy.RXW997/arahy.97RZQE/arahy.6RSI2J/-/arahy.9N5T6G/arahy.7T6EZL/arahy.FU4JSI/arahy.42M9UJ/arahy.486F8V/arahy.6RYY2X/arahy.96DEJ1/arahy.U4K4JK/arahy.GL41SS	31	9	arahy.Tifrunner.gnm1.ann1.1GJ1KV/arahy.Tifrunner.gnm1.ann1.6D2WZW/arahy.Tifrunner.gnm1.ann1.BDX9T5/arahy.Tifrunner.gnm1.ann1.FM41R7/novel.600/arahy.Tifrunner.gnm1.ann1.9N5T6G/arahy.Tifrunner.gnm1.ann1.486F8V/arahy.Tifrunner.gnm1.ann1.96DEJ1/arahy.Tifrunner.gnm1.ann1.U4K4JK	22	arahy.Tifrunner.gnm1.ann1.S1KKCT/arahy.Tifrunner.gnm1.ann1.UB5781/novel.3911/arahy.Tifrunner.gnm1.ann1.RR7AK4/arahy.Tifrunner.gnm1.ann1.BMD0WJ/novel.3823/arahy.Tifrunner.gnm1.ann1.AMYT3P/arahy.Tifrunner.gnm1.ann1.HV716I/arahy.Tifrunner.gnm1.ann1.KT2W2L/arahy.Tifrunner.gnm1.ann1.K9NX2S/arahy.Tifrunner.gnm1.ann1.7WX4FN/arahy.Tifrunner.gnm1.ann1.TN6CXG/arahy.Tifrunner.gnm1.ann1.PRC890/arahy.Tifrunne…
MF	GO:0008509	anion transmembrane transporter activity	7/1358	95/23554	0.307676636812731	0.956926489070106	novel.658/arahy.Tifrunner.gnm1.ann1.LPB8X1/arahy.Tifrunner.gnm1.ann1.HF533Q/arahy.Tifrunner.gnm1.ann1.J8P1MN/arahy.Tifrunner.gnm1.ann1.UM0YXB/arahy.Tifrunner.gnm1.ann1.ZN0YSQ/arahy.Tifrunner.gnm1.ann1.7UA4HL	-/arahy.LPB8X1/arahy.HF533Q/arahy.J8P1MN/arahy.UM0YXB/arahy.ZN0YSQ/arahy.7UA4HL	7	3	novel.658/arahy.Tifrunner.gnm1.ann1.J8P1MN/arahy.Tifrunner.gnm1.ann1.ZN0YSQ	4	arahy.Tifrunner.gnm1.ann1.LPB8X1/arahy.Tifrunner.gnm1.ann1.HF533Q/arahy.Tifrunner.gnm1.ann1.UM0YXB/arahy.Tifrunner.gnm1.ann1.7UA4HL
MF	GO:0015077	monovalent inorganic cation transmembrane transporter activity	12/1358	176/23554	0.316684756494824	0.971667006873706	arahy.Tifrunner.gnm1.ann1.4S1WXZ/arahy.Tifrunner.gnm1.ann1.J8E4BG/arahy.Tifrunner.gnm1.ann1.V4JBDW/arahy.Tifrunner.gnm1.ann1.WZ05FZ/arahy.Tifrunner.gnm1.ann1.GQCE4C/arahy.Tifrunner.gnm1.ann1.0S9GR8/arahy.Tifrunner.gnm1.ann1.KSV0XM/arahy.Tifrunner.gnm1.ann1.0M60B9/arahy.Tifrunner.gnm1.ann1.8F4Z70/arahy.Tifrunner.gnm1.ann1.MYF06S/arahy.Tifrunner.gnm1.ann1.RW24XF/arahy.Tifrunner.gnm1.ann1.F2HWMC	arahy.4S1WXZ/arahy.J8E4BG/arahy.V4JBDW/arahy.WZ05FZ/arahy.GQCE4C/arahy.0S9GR8/arahy.KSV0XM/arahy.0M60B9/arahy.8F4Z70/arahy.MYF06S/arahy.RW24XF/arahy.F2HWMC	12	5	arahy.Tifrunner.gnm1.ann1.4S1WXZ/arahy.Tifrunner.gnm1.ann1.V4JBDW/arahy.Tifrunner.gnm1.ann1.0M60B9/arahy.Tifrunner.gnm1.ann1.RW24XF/arahy.Tifrunner.gnm1.ann1.F2HWMC	7	arahy.Tifrunner.gnm1.ann1.J8E4BG/arahy.Tifrunner.gnm1.ann1.WZ05FZ/arahy.Tifrunner.gnm1.ann1.GQCE4C/arahy.Tifrunner.gnm1.ann1.0S9GR8/arahy.Tifrunner.gnm1.ann1.KSV0XM/arahy.Tifrunner.gnm1.ann1.8F4Z70/arahy.Tifrunner.gnm1.ann1.MYF06S
MF	GO:0015298	solute:cation antiporter activity	5/1358	65/23554	0.320358876925663	0.971667006873706	arahy.Tifrunner.gnm1.ann1.WZ05FZ/arahy.Tifrunner.gnm1.ann1.8F4Z70/arahy.Tifrunner.gnm1.ann1.MYF06S/arahy.Tifrunner.gnm1.ann1.RW24XF/arahy.Tifrunner.gnm1.ann1.F2HWMC	arahy.WZ05FZ/arahy.8F4Z70/arahy.MYF06S/arahy.RW24XF/arahy.F2HWMC	5	2	arahy.Tifrunner.gnm1.ann1.RW24XF/arahy.Tifrunner.gnm1.ann1.F2HWMC	3	arahy.Tifrunner.gnm1.ann1.WZ05FZ/arahy.Tifrunner.gnm1.ann1.8F4Z70/arahy.Tifrunner.gnm1.ann1.MYF06S
MF	GO:0015299	solute:proton antiporter activity	5/1358	65/23554	0.320358876925663	0.971667006873706	arahy.Tifrunner.gnm1.ann1.WZ05FZ/arahy.Tifrunner.gnm1.ann1.8F4Z70/arahy.Tifrunner.gnm1.ann1.MYF06S/arahy.Tifrunner.gnm1.ann1.RW24XF/arahy.Tifrunner.gnm1.ann1.F2HWMC	arahy.WZ05FZ/arahy.8F4Z70/arahy.MYF06S/arahy.RW24XF/arahy.F2HWMC	5	2	arahy.Tifrunner.gnm1.ann1.RW24XF/arahy.Tifrunner.gnm1.ann1.F2HWMC	3	arahy.Tifrunner.gnm1.ann1.WZ05FZ/arahy.Tifrunner.gnm1.ann1.8F4Z70/arahy.Tifrunner.gnm1.ann1.MYF06S
MF	GO:0051287	NAD binding	7/1358	97/23554	0.326405889123062	0.973440495422341	arahy.Tifrunner.gnm1.ann1.THTJ31/novel.3993/arahy.Tifrunner.gnm1.ann1.E4EMQ7/arahy.Tifrunner.gnm1.ann1.I325BF/arahy.Tifrunner.gnm1.ann1.G1BLE5/arahy.Tifrunner.gnm1.ann1.J24SNI/arahy.Tifrunner.gnm1.ann1.F2134M	arahy.THTJ31/-/arahy.E4EMQ7/arahy.I325BF/arahy.G1BLE5/arahy.J24SNI/arahy.F2134M	7	0		7	arahy.Tifrunner.gnm1.ann1.THTJ31/novel.3993/arahy.Tifrunner.gnm1.ann1.E4EMQ7/arahy.Tifrunner.gnm1.ann1.I325BF/arahy.Tifrunner.gnm1.ann1.G1BLE5/arahy.Tifrunner.gnm1.ann1.J24SNI/arahy.Tifrunner.gnm1.ann1.F2134M
MF	GO:0009982	pseudouridine synthase activity	3/1358	35/23554	0.32823189757674	0.973440495422341	arahy.Tifrunner.gnm1.ann1.88Q24L/arahy.Tifrunner.gnm1.ann1.3G44QY/arahy.Tifrunner.gnm1.ann1.A75B0U	arahy.88Q24L/arahy.3G44QY/arahy.A75B0U	3	1	arahy.Tifrunner.gnm1.ann1.A75B0U	2	arahy.Tifrunner.gnm1.ann1.88Q24L/arahy.Tifrunner.gnm1.ann1.3G44QY
MF	GO:0016614	oxidoreductase activity, acting on CH-OH group of donors	20/1358	309/23554	0.328900875837521	0.973440495422341	arahy.Tifrunner.gnm1.ann1.ZFC78D/arahy.Tifrunner.gnm1.ann1.RH103U/novel.2322/arahy.Tifrunner.gnm1.ann1.CT5VFU/arahy.Tifrunner.gnm1.ann1.C7YMQB/arahy.Tifrunner.gnm1.ann1.THTJ31/novel.3993/arahy.Tifrunner.gnm1.ann1.E4EMQ7/arahy.Tifrunner.gnm1.ann1.ZDAR2H/novel.3945/arahy.Tifrunner.gnm1.ann1.AAGX57/arahy.Tifrunner.gnm1.ann1.1E8W48/arahy.Tifrunner.gnm1.ann1.6WN5RS/arahy.Tifrunner.gnm1.ann1.I325BF/nov…	arahy.ZFC78D/arahy.RH103U/-/arahy.CT5VFU/arahy.C7YMQB/arahy.THTJ31/-/arahy.E4EMQ7/arahy.ZDAR2H/-/arahy.AAGX57/arahy.1E8W48/arahy.6WN5RS/arahy.I325BF/-/arahy.V10QWI/arahy.RAR9LN/arahy.J24SNI/arahy.A6JL9Q/arahy.F2134M	20	4	arahy.Tifrunner.gnm1.ann1.CT5VFU/arahy.Tifrunner.gnm1.ann1.AAGX57/arahy.Tifrunner.gnm1.ann1.1E8W48/arahy.Tifrunner.gnm1.ann1.V10QWI	16	arahy.Tifrunner.gnm1.ann1.ZFC78D/arahy.Tifrunner.gnm1.ann1.RH103U/novel.2322/arahy.Tifrunner.gnm1.ann1.C7YMQB/arahy.Tifrunner.gnm1.ann1.THTJ31/novel.3993/arahy.Tifrunner.gnm1.ann1.E4EMQ7/arahy.Tifrunner.gnm1.ann1.ZDAR2H/novel.3945/arahy.Tifrunner.gnm1.ann1.6WN5RS/arahy.Tifrunner.gnm1.ann1.I325BF/novel.3886/arahy.Tifrunner.gnm1.ann1.RAR9LN/arahy.Tifrunner.gnm1.ann1.J24SNI/arahy.Tifrunner.gnm1.ann1…
MF	GO:0008324	cation transmembrane transporter activity	19/1358	293/23554	0.331610307684442	0.973607863361522	arahy.Tifrunner.gnm1.ann1.4S1WXZ/arahy.Tifrunner.gnm1.ann1.J8E4BG/arahy.Tifrunner.gnm1.ann1.V4JBDW/arahy.Tifrunner.gnm1.ann1.WZ05FZ/arahy.Tifrunner.gnm1.ann1.J4PCYS/arahy.Tifrunner.gnm1.ann1.GQCE4C/arahy.Tifrunner.gnm1.ann1.0S9GR8/arahy.Tifrunner.gnm1.ann1.7NF1VE/arahy.Tifrunner.gnm1.ann1.KSV0XM/arahy.Tifrunner.gnm1.ann1.0M60B9/arahy.Tifrunner.gnm1.ann1.8F4Z70/arahy.Tifrunner.gnm1.ann1.MYF06S/ara…	arahy.4S1WXZ/arahy.J8E4BG/arahy.V4JBDW/arahy.WZ05FZ/arahy.J4PCYS/arahy.GQCE4C/arahy.0S9GR8/arahy.7NF1VE/arahy.KSV0XM/arahy.0M60B9/arahy.8F4Z70/arahy.MYF06S/arahy.VQ1HGR/arahy.RW24XF/arahy.5I5ID6/arahy.5U49GI/arahy.F2HWMC/arahy.354MLN/arahy.HE7PMD	19	7	arahy.Tifrunner.gnm1.ann1.4S1WXZ/arahy.Tifrunner.gnm1.ann1.V4JBDW/arahy.Tifrunner.gnm1.ann1.7NF1VE/arahy.Tifrunner.gnm1.ann1.0M60B9/arahy.Tifrunner.gnm1.ann1.RW24XF/arahy.Tifrunner.gnm1.ann1.5I5ID6/arahy.Tifrunner.gnm1.ann1.F2HWMC	12	arahy.Tifrunner.gnm1.ann1.J8E4BG/arahy.Tifrunner.gnm1.ann1.WZ05FZ/arahy.Tifrunner.gnm1.ann1.J4PCYS/arahy.Tifrunner.gnm1.ann1.GQCE4C/arahy.Tifrunner.gnm1.ann1.0S9GR8/arahy.Tifrunner.gnm1.ann1.KSV0XM/arahy.Tifrunner.gnm1.ann1.8F4Z70/arahy.Tifrunner.gnm1.ann1.MYF06S/arahy.Tifrunner.gnm1.ann1.VQ1HGR/arahy.Tifrunner.gnm1.ann1.5U49GI/arahy.Tifrunner.gnm1.ann1.354MLN/arahy.Tifrunner.gnm1.ann1.HE7PMD
MF	GO:0022804	active transmembrane transporter activity	21/1358	327/23554	0.336423583714126	0.979900438278446	arahy.Tifrunner.gnm1.ann1.S9LP7J/arahy.Tifrunner.gnm1.ann1.PEQF49/arahy.Tifrunner.gnm1.ann1.IX888R/arahy.Tifrunner.gnm1.ann1.WZ05FZ/arahy.Tifrunner.gnm1.ann1.7NF1VE/arahy.Tifrunner.gnm1.ann1.KSV0XM/arahy.Tifrunner.gnm1.ann1.7HPJ5W/arahy.Tifrunner.gnm1.ann1.8F4Z70/arahy.Tifrunner.gnm1.ann1.MYF06S/arahy.Tifrunner.gnm1.ann1.J8P1MN/arahy.Tifrunner.gnm1.ann1.TND3PH/arahy.Tifrunner.gnm1.ann1.RW24XF/ara…	arahy.S9LP7J/arahy.PEQF49/arahy.IX888R/arahy.WZ05FZ/arahy.7NF1VE/arahy.KSV0XM/arahy.7HPJ5W/arahy.8F4Z70/arahy.MYF06S/arahy.J8P1MN/arahy.TND3PH/arahy.RW24XF/arahy.FH44NZ/arahy.W0RWMP/arahy.35JPC8/arahy.37P1GN/arahy.5U49GI/arahy.2FMA0R/arahy.F2HWMC/arahy.BBQR41/arahy.F32E1L	21	9	arahy.Tifrunner.gnm1.ann1.IX888R/arahy.Tifrunner.gnm1.ann1.7NF1VE/arahy.Tifrunner.gnm1.ann1.J8P1MN/arahy.Tifrunner.gnm1.ann1.RW24XF/arahy.Tifrunner.gnm1.ann1.FH44NZ/arahy.Tifrunner.gnm1.ann1.37P1GN/arahy.Tifrunner.gnm1.ann1.2FMA0R/arahy.Tifrunner.gnm1.ann1.F2HWMC/arahy.Tifrunner.gnm1.ann1.BBQR41	12	arahy.Tifrunner.gnm1.ann1.S9LP7J/arahy.Tifrunner.gnm1.ann1.PEQF49/arahy.Tifrunner.gnm1.ann1.WZ05FZ/arahy.Tifrunner.gnm1.ann1.KSV0XM/arahy.Tifrunner.gnm1.ann1.7HPJ5W/arahy.Tifrunner.gnm1.ann1.8F4Z70/arahy.Tifrunner.gnm1.ann1.MYF06S/arahy.Tifrunner.gnm1.ann1.TND3PH/arahy.Tifrunner.gnm1.ann1.W0RWMP/arahy.Tifrunner.gnm1.ann1.35JPC8/arahy.Tifrunner.gnm1.ann1.5U49GI/arahy.Tifrunner.gnm1.ann1.F32E1L
MF	GO:0071949	FAD binding	2/1358	21/23554	0.343481058983747	0.987344491629478	arahy.Tifrunner.gnm1.ann1.H9DAM7/arahy.Tifrunner.gnm1.ann1.ZRDJ5X	arahy.H9DAM7/arahy.ZRDJ5X	2	0		2	arahy.Tifrunner.gnm1.ann1.H9DAM7/arahy.Tifrunner.gnm1.ann1.ZRDJ5X
MF	GO:0004601	peroxidase activity	12/1358	180/23554	0.344359931685486	0.987344491629478	arahy.Tifrunner.gnm1.ann1.49I11A/arahy.Tifrunner.gnm1.ann1.RRC04T/arahy.Tifrunner.gnm1.ann1.6G1FH3/arahy.Tifrunner.gnm1.ann1.DI5QT1/arahy.Tifrunner.gnm1.ann1.2CFU61/arahy.Tifrunner.gnm1.ann1.38ICVW/arahy.Tifrunner.gnm1.ann1.FFL3CR/arahy.Tifrunner.gnm1.ann1.4YP1G2/arahy.Tifrunner.gnm1.ann1.C9S01M/arahy.Tifrunner.gnm1.ann1.UU3TWM/arahy.Tifrunner.gnm1.ann1.D45KPR/arahy.Tifrunner.gnm1.ann1.HKKE6B	arahy.49I11A/arahy.RRC04T/arahy.6G1FH3/arahy.DI5QT1/arahy.2CFU61/arahy.38ICVW/arahy.FFL3CR/arahy.4YP1G2/arahy.C9S01M/arahy.UU3TWM/arahy.D45KPR/arahy.HKKE6B	12	6	arahy.Tifrunner.gnm1.ann1.RRC04T/arahy.Tifrunner.gnm1.ann1.DI5QT1/arahy.Tifrunner.gnm1.ann1.2CFU61/arahy.Tifrunner.gnm1.ann1.38ICVW/arahy.Tifrunner.gnm1.ann1.FFL3CR/arahy.Tifrunner.gnm1.ann1.D45KPR	6	arahy.Tifrunner.gnm1.ann1.49I11A/arahy.Tifrunner.gnm1.ann1.6G1FH3/arahy.Tifrunner.gnm1.ann1.4YP1G2/arahy.Tifrunner.gnm1.ann1.C9S01M/arahy.Tifrunner.gnm1.ann1.UU3TWM/arahy.Tifrunner.gnm1.ann1.HKKE6B
MF	GO:0004144	diacylglycerol O-acyltransferase activity	2/1358	22/23554	0.364777759187994	0.992828920599908	arahy.Tifrunner.gnm1.ann1.3TU0XK/arahy.Tifrunner.gnm1.ann1.GM1YIR	arahy.3TU0XK/arahy.GM1YIR	2	0		2	arahy.Tifrunner.gnm1.ann1.3TU0XK/arahy.Tifrunner.gnm1.ann1.GM1YIR
MF	GO:0004568	chitinase activity	2/1358	22/23554	0.364777759187994	0.992828920599908	arahy.Tifrunner.gnm1.ann1.CBA0IH/arahy.Tifrunner.gnm1.ann1.7VB4VZ	arahy.CBA0IH/arahy.7VB4VZ	2	1	arahy.Tifrunner.gnm1.ann1.7VB4VZ	1	arahy.Tifrunner.gnm1.ann1.CBA0IH
MF	GO:0016411	acylglycerol O-acyltransferase activity	2/1358	22/23554	0.364777759187994	0.992828920599908	arahy.Tifrunner.gnm1.ann1.3TU0XK/arahy.Tifrunner.gnm1.ann1.GM1YIR	arahy.3TU0XK/arahy.GM1YIR	2	0		2	arahy.Tifrunner.gnm1.ann1.3TU0XK/arahy.Tifrunner.gnm1.ann1.GM1YIR
MF	GO:0016791	phosphatase activity	7/1358	102/23554	0.373867849165139	0.992828920599908	arahy.Tifrunner.gnm1.ann1.F3F8HA/arahy.Tifrunner.gnm1.ann1.AB8GL3/arahy.Tifrunner.gnm1.ann1.1NY8SK/arahy.Tifrunner.gnm1.ann1.J3JZ4F/arahy.Tifrunner.gnm1.ann1.QID06X/arahy.Tifrunner.gnm1.ann1.9CTC13/arahy.Tifrunner.gnm1.ann1.7LNG44	arahy.F3F8HA/arahy.AB8GL3/arahy.1NY8SK/arahy.J3JZ4F/arahy.QID06X/arahy.9CTC13/arahy.7LNG44	7	1	arahy.Tifrunner.gnm1.ann1.AB8GL3	6	arahy.Tifrunner.gnm1.ann1.F3F8HA/arahy.Tifrunner.gnm1.ann1.1NY8SK/arahy.Tifrunner.gnm1.ann1.J3JZ4F/arahy.Tifrunner.gnm1.ann1.QID06X/arahy.Tifrunner.gnm1.ann1.9CTC13/arahy.Tifrunner.gnm1.ann1.7LNG44
MF	GO:0005085	guanyl-nucleotide exchange factor activity	3/1358	38/23554	0.37634059428598	0.992828920599908	arahy.Tifrunner.gnm1.ann1.RG5BSU/arahy.Tifrunner.gnm1.ann1.YX0GAM/arahy.Tifrunner.gnm1.ann1.Z2MV1Y	arahy.RG5BSU/arahy.YX0GAM/arahy.Z2MV1Y	3	0		3	arahy.Tifrunner.gnm1.ann1.RG5BSU/arahy.Tifrunner.gnm1.ann1.YX0GAM/arahy.Tifrunner.gnm1.ann1.Z2MV1Y
MF	GO:0005096	GTPase activator activity	3/1358	38/23554	0.37634059428598	0.992828920599908	arahy.Tifrunner.gnm1.ann1.A02MA9/arahy.Tifrunner.gnm1.ann1.KPY0UD/arahy.Tifrunner.gnm1.ann1.ZMU899	arahy.A02MA9/arahy.KPY0UD/arahy.ZMU899	3	1	arahy.Tifrunner.gnm1.ann1.ZMU899	2	arahy.Tifrunner.gnm1.ann1.A02MA9/arahy.Tifrunner.gnm1.ann1.KPY0UD
MF	GO:0016838	carbon-oxygen lyase activity, acting on phosphates	6/1358	86/23554	0.376418807905306	0.992828920599908	arahy.Tifrunner.gnm1.ann1.T12MEB/arahy.Tifrunner.gnm1.ann1.YDA518/arahy.Tifrunner.gnm1.ann1.3E1ZKR/arahy.Tifrunner.gnm1.ann1.1Y4ZQN/arahy.Tifrunner.gnm1.ann1.VDS9WG/arahy.Tifrunner.gnm1.ann1.GA9KAJ	arahy.T12MEB/arahy.YDA518/arahy.3E1ZKR/arahy.1Y4ZQN/arahy.VDS9WG/arahy.GA9KAJ	6	1	arahy.Tifrunner.gnm1.ann1.1Y4ZQN	5	arahy.Tifrunner.gnm1.ann1.T12MEB/arahy.Tifrunner.gnm1.ann1.YDA518/arahy.Tifrunner.gnm1.ann1.3E1ZKR/arahy.Tifrunner.gnm1.ann1.VDS9WG/arahy.Tifrunner.gnm1.ann1.GA9KAJ
MF	GO:0016717	oxidoreductase activity, acting on paired donors, with oxidation of a pair of donors resulting in the reduction of molecular oxygen to two molecules of water	2/1358	23/23554	0.385802956329974	0.992828920599908	arahy.Tifrunner.gnm1.ann1.9ET73H/arahy.Tifrunner.gnm1.ann1.1R706V	arahy.9ET73H/arahy.1R706V	2	1	arahy.Tifrunner.gnm1.ann1.9ET73H	1	arahy.Tifrunner.gnm1.ann1.1R706V
MF	GO:0016684	oxidoreductase activity, acting on peroxide as acceptor	12/1358	186/23554	0.386608563147414	0.992828920599908	arahy.Tifrunner.gnm1.ann1.49I11A/arahy.Tifrunner.gnm1.ann1.RRC04T/arahy.Tifrunner.gnm1.ann1.6G1FH3/arahy.Tifrunner.gnm1.ann1.DI5QT1/arahy.Tifrunner.gnm1.ann1.2CFU61/arahy.Tifrunner.gnm1.ann1.38ICVW/arahy.Tifrunner.gnm1.ann1.FFL3CR/arahy.Tifrunner.gnm1.ann1.4YP1G2/arahy.Tifrunner.gnm1.ann1.C9S01M/arahy.Tifrunner.gnm1.ann1.UU3TWM/arahy.Tifrunner.gnm1.ann1.D45KPR/arahy.Tifrunner.gnm1.ann1.HKKE6B	arahy.49I11A/arahy.RRC04T/arahy.6G1FH3/arahy.DI5QT1/arahy.2CFU61/arahy.38ICVW/arahy.FFL3CR/arahy.4YP1G2/arahy.C9S01M/arahy.UU3TWM/arahy.D45KPR/arahy.HKKE6B	12	6	arahy.Tifrunner.gnm1.ann1.RRC04T/arahy.Tifrunner.gnm1.ann1.DI5QT1/arahy.Tifrunner.gnm1.ann1.2CFU61/arahy.Tifrunner.gnm1.ann1.38ICVW/arahy.Tifrunner.gnm1.ann1.FFL3CR/arahy.Tifrunner.gnm1.ann1.D45KPR	6	arahy.Tifrunner.gnm1.ann1.49I11A/arahy.Tifrunner.gnm1.ann1.6G1FH3/arahy.Tifrunner.gnm1.ann1.4YP1G2/arahy.Tifrunner.gnm1.ann1.C9S01M/arahy.Tifrunner.gnm1.ann1.UU3TWM/arahy.Tifrunner.gnm1.ann1.HKKE6B
MF	GO:0005342	organic acid transmembrane transporter activity	3/1358	39/23554	0.392240665726708	0.992828920599908	novel.658/arahy.Tifrunner.gnm1.ann1.LPB8X1/arahy.Tifrunner.gnm1.ann1.7UA4HL	-/arahy.LPB8X1/arahy.7UA4HL	3	1	novel.658	2	arahy.Tifrunner.gnm1.ann1.LPB8X1/arahy.Tifrunner.gnm1.ann1.7UA4HL
MF	GO:0015171	amino acid transmembrane transporter activity	3/1358	39/23554	0.392240665726708	0.992828920599908	novel.658/arahy.Tifrunner.gnm1.ann1.LPB8X1/arahy.Tifrunner.gnm1.ann1.7UA4HL	-/arahy.LPB8X1/arahy.7UA4HL	3	1	novel.658	2	arahy.Tifrunner.gnm1.ann1.LPB8X1/arahy.Tifrunner.gnm1.ann1.7UA4HL
MF	GO:0046943	carboxylic acid transmembrane transporter activity	3/1358	39/23554	0.392240665726708	0.992828920599908	novel.658/arahy.Tifrunner.gnm1.ann1.LPB8X1/arahy.Tifrunner.gnm1.ann1.7UA4HL	-/arahy.LPB8X1/arahy.7UA4HL	3	1	novel.658	2	arahy.Tifrunner.gnm1.ann1.LPB8X1/arahy.Tifrunner.gnm1.ann1.7UA4HL
MF	GO:0016701	oxidoreductase activity, acting on single donors with incorporation of molecular oxygen	7/1358	104/23554	0.392980893290753	0.992828920599908	arahy.Tifrunner.gnm1.ann1.3MSB0H/novel.4365/arahy.Tifrunner.gnm1.ann1.6E02AJ/arahy.Tifrunner.gnm1.ann1.I05T7U/arahy.Tifrunner.gnm1.ann1.LXAL56/arahy.Tifrunner.gnm1.ann1.M1XV77/arahy.Tifrunner.gnm1.ann1.27MJ8C	arahy.3MSB0H/-/arahy.6E02AJ/arahy.I05T7U/arahy.LXAL56/arahy.M1XV77/arahy.27MJ8C	7	2	arahy.Tifrunner.gnm1.ann1.LXAL56/arahy.Tifrunner.gnm1.ann1.27MJ8C	5	arahy.Tifrunner.gnm1.ann1.3MSB0H/novel.4365/arahy.Tifrunner.gnm1.ann1.6E02AJ/arahy.Tifrunner.gnm1.ann1.I05T7U/arahy.Tifrunner.gnm1.ann1.M1XV77
MF	GO:0030170	pyridoxal phosphate binding	9/1358	138/23554	0.401092687857097	0.992828920599908	arahy.Tifrunner.gnm1.ann1.YR2ABN/arahy.Tifrunner.gnm1.ann1.6D6Z2R/arahy.Tifrunner.gnm1.ann1.I2BVW6/arahy.Tifrunner.gnm1.ann1.57RIKC/arahy.Tifrunner.gnm1.ann1.IFX0ZR/arahy.Tifrunner.gnm1.ann1.T4HAMV/arahy.Tifrunner.gnm1.ann1.7PLX29/arahy.Tifrunner.gnm1.ann1.L615XT/arahy.Tifrunner.gnm1.ann1.Q4SW2C	arahy.YR2ABN/arahy.6D6Z2R/arahy.I2BVW6/arahy.57RIKC/arahy.IFX0ZR/arahy.T4HAMV/arahy.7PLX29/arahy.L615XT/arahy.Q4SW2C	9	3	arahy.Tifrunner.gnm1.ann1.IFX0ZR/arahy.Tifrunner.gnm1.ann1.7PLX29/arahy.Tifrunner.gnm1.ann1.L615XT	6	arahy.Tifrunner.gnm1.ann1.YR2ABN/arahy.Tifrunner.gnm1.ann1.6D6Z2R/arahy.Tifrunner.gnm1.ann1.I2BVW6/arahy.Tifrunner.gnm1.ann1.57RIKC/arahy.Tifrunner.gnm1.ann1.T4HAMV/arahy.Tifrunner.gnm1.ann1.Q4SW2C
MF	GO:0070279	vitamin B6 binding	9/1358	138/23554	0.401092687857097	0.992828920599908	arahy.Tifrunner.gnm1.ann1.YR2ABN/arahy.Tifrunner.gnm1.ann1.6D6Z2R/arahy.Tifrunner.gnm1.ann1.I2BVW6/arahy.Tifrunner.gnm1.ann1.57RIKC/arahy.Tifrunner.gnm1.ann1.IFX0ZR/arahy.Tifrunner.gnm1.ann1.T4HAMV/arahy.Tifrunner.gnm1.ann1.7PLX29/arahy.Tifrunner.gnm1.ann1.L615XT/arahy.Tifrunner.gnm1.ann1.Q4SW2C	arahy.YR2ABN/arahy.6D6Z2R/arahy.I2BVW6/arahy.57RIKC/arahy.IFX0ZR/arahy.T4HAMV/arahy.7PLX29/arahy.L615XT/arahy.Q4SW2C	9	3	arahy.Tifrunner.gnm1.ann1.IFX0ZR/arahy.Tifrunner.gnm1.ann1.7PLX29/arahy.Tifrunner.gnm1.ann1.L615XT	6	arahy.Tifrunner.gnm1.ann1.YR2ABN/arahy.Tifrunner.gnm1.ann1.6D6Z2R/arahy.Tifrunner.gnm1.ann1.I2BVW6/arahy.Tifrunner.gnm1.ann1.57RIKC/arahy.Tifrunner.gnm1.ann1.T4HAMV/arahy.Tifrunner.gnm1.ann1.Q4SW2C
MF	GO:0051082	unfolded protein binding	7/1358	105/23554	0.40254149175598	0.992828920599908	arahy.Tifrunner.gnm1.ann1.67G4CB/arahy.Tifrunner.gnm1.ann1.HU2JKE/arahy.Tifrunner.gnm1.ann1.A4UTJD/arahy.Tifrunner.gnm1.ann1.HEPJ9B/arahy.Tifrunner.gnm1.ann1.05Z6FK/arahy.Tifrunner.gnm1.ann1.V7DYZ1/arahy.Tifrunner.gnm1.ann1.UMKY0Z	arahy.67G4CB/arahy.HU2JKE/arahy.A4UTJD/arahy.HEPJ9B/arahy.05Z6FK/arahy.V7DYZ1/arahy.UMKY0Z	7	2	arahy.Tifrunner.gnm1.ann1.V7DYZ1/arahy.Tifrunner.gnm1.ann1.UMKY0Z	5	arahy.Tifrunner.gnm1.ann1.67G4CB/arahy.Tifrunner.gnm1.ann1.HU2JKE/arahy.Tifrunner.gnm1.ann1.A4UTJD/arahy.Tifrunner.gnm1.ann1.HEPJ9B/arahy.Tifrunner.gnm1.ann1.05Z6FK
MF	GO:0008173	RNA methyltransferase activity	3/1358	40/23554	0.408034469270088	0.992828920599908	arahy.Tifrunner.gnm1.ann1.FV4QAS/arahy.Tifrunner.gnm1.ann1.412K95/arahy.Tifrunner.gnm1.ann1.90NIGC	arahy.FV4QAS/arahy.412K95/arahy.90NIGC	3	1	arahy.Tifrunner.gnm1.ann1.412K95	2	arahy.Tifrunner.gnm1.ann1.FV4QAS/arahy.Tifrunner.gnm1.ann1.90NIGC
MF	GO:0015297	antiporter activity	10/1358	156/23554	0.411728674887343	0.992828920599908	arahy.Tifrunner.gnm1.ann1.S9LP7J/arahy.Tifrunner.gnm1.ann1.PEQF49/arahy.Tifrunner.gnm1.ann1.WZ05FZ/arahy.Tifrunner.gnm1.ann1.8F4Z70/arahy.Tifrunner.gnm1.ann1.MYF06S/arahy.Tifrunner.gnm1.ann1.J8P1MN/arahy.Tifrunner.gnm1.ann1.TND3PH/arahy.Tifrunner.gnm1.ann1.RW24XF/arahy.Tifrunner.gnm1.ann1.F2HWMC/arahy.Tifrunner.gnm1.ann1.BBQR41	arahy.S9LP7J/arahy.PEQF49/arahy.WZ05FZ/arahy.8F4Z70/arahy.MYF06S/arahy.J8P1MN/arahy.TND3PH/arahy.RW24XF/arahy.F2HWMC/arahy.BBQR41	10	4	arahy.Tifrunner.gnm1.ann1.J8P1MN/arahy.Tifrunner.gnm1.ann1.RW24XF/arahy.Tifrunner.gnm1.ann1.F2HWMC/arahy.Tifrunner.gnm1.ann1.BBQR41	6	arahy.Tifrunner.gnm1.ann1.S9LP7J/arahy.Tifrunner.gnm1.ann1.PEQF49/arahy.Tifrunner.gnm1.ann1.WZ05FZ/arahy.Tifrunner.gnm1.ann1.8F4Z70/arahy.Tifrunner.gnm1.ann1.MYF06S/arahy.Tifrunner.gnm1.ann1.TND3PH
MF	GO:0031072	heat shock protein binding	3/1358	42/23554	0.439222818441439	0.992828920599908	arahy.Tifrunner.gnm1.ann1.67G4CB/arahy.Tifrunner.gnm1.ann1.HU2JKE/arahy.Tifrunner.gnm1.ann1.A4UTJD	arahy.67G4CB/arahy.HU2JKE/arahy.A4UTJD	3	0		3	arahy.Tifrunner.gnm1.ann1.67G4CB/arahy.Tifrunner.gnm1.ann1.HU2JKE/arahy.Tifrunner.gnm1.ann1.A4UTJD
MF	GO:0001883	purine nucleoside binding	25/1358	415/23554	0.439749577408573	0.992828920599908	arahy.Tifrunner.gnm1.ann1.0G6L2R/arahy.Tifrunner.gnm1.ann1.8TIL4Q/arahy.Tifrunner.gnm1.ann1.9N7MS3/arahy.Tifrunner.gnm1.ann1.VR0S55/arahy.Tifrunner.gnm1.ann1.C37FLM/arahy.Tifrunner.gnm1.ann1.ASK093/arahy.Tifrunner.gnm1.ann1.P2GJLH/arahy.Tifrunner.gnm1.ann1.27KESB/arahy.Tifrunner.gnm1.ann1.DTT4AE/arahy.Tifrunner.gnm1.ann1.ZYPR1Z/arahy.Tifrunner.gnm1.ann1.1N4KQX/arahy.Tifrunner.gnm1.ann1.CICU5D/ara…	arahy.0G6L2R/arahy.8TIL4Q/arahy.9N7MS3/arahy.VR0S55/arahy.C37FLM/arahy.ASK093/arahy.P2GJLH/arahy.27KESB/arahy.DTT4AE/arahy.ZYPR1Z/arahy.1N4KQX/arahy.CICU5D/arahy.TN9YNV/arahy.1N2067/arahy.HGAE8N/arahy.Z436FE/arahy.MKFK5S/arahy.2R7T4K/arahy.D3E6GM/arahy.US5JJQ/arahy.SSCV96/arahy.1REK3N/arahy.PV2JBQ/arahy.W41LIU/arahy.R3YPZT	25	9	arahy.Tifrunner.gnm1.ann1.0G6L2R/arahy.Tifrunner.gnm1.ann1.ASK093/arahy.Tifrunner.gnm1.ann1.27KESB/arahy.Tifrunner.gnm1.ann1.1N4KQX/arahy.Tifrunner.gnm1.ann1.1N2067/arahy.Tifrunner.gnm1.ann1.Z436FE/arahy.Tifrunner.gnm1.ann1.MKFK5S/arahy.Tifrunner.gnm1.ann1.SSCV96/arahy.Tifrunner.gnm1.ann1.R3YPZT	16	arahy.Tifrunner.gnm1.ann1.8TIL4Q/arahy.Tifrunner.gnm1.ann1.9N7MS3/arahy.Tifrunner.gnm1.ann1.VR0S55/arahy.Tifrunner.gnm1.ann1.C37FLM/arahy.Tifrunner.gnm1.ann1.P2GJLH/arahy.Tifrunner.gnm1.ann1.DTT4AE/arahy.Tifrunner.gnm1.ann1.ZYPR1Z/arahy.Tifrunner.gnm1.ann1.CICU5D/arahy.Tifrunner.gnm1.ann1.TN9YNV/arahy.Tifrunner.gnm1.ann1.HGAE8N/arahy.Tifrunner.gnm1.ann1.2R7T4K/arahy.Tifrunner.gnm1.ann1.D3E6GM/ara…
MF	GO:0005525	GTP binding	25/1358	415/23554	0.439749577408573	0.992828920599908	arahy.Tifrunner.gnm1.ann1.0G6L2R/arahy.Tifrunner.gnm1.ann1.8TIL4Q/arahy.Tifrunner.gnm1.ann1.9N7MS3/arahy.Tifrunner.gnm1.ann1.VR0S55/arahy.Tifrunner.gnm1.ann1.C37FLM/arahy.Tifrunner.gnm1.ann1.ASK093/arahy.Tifrunner.gnm1.ann1.P2GJLH/arahy.Tifrunner.gnm1.ann1.27KESB/arahy.Tifrunner.gnm1.ann1.DTT4AE/arahy.Tifrunner.gnm1.ann1.ZYPR1Z/arahy.Tifrunner.gnm1.ann1.1N4KQX/arahy.Tifrunner.gnm1.ann1.CICU5D/ara…	arahy.0G6L2R/arahy.8TIL4Q/arahy.9N7MS3/arahy.VR0S55/arahy.C37FLM/arahy.ASK093/arahy.P2GJLH/arahy.27KESB/arahy.DTT4AE/arahy.ZYPR1Z/arahy.1N4KQX/arahy.CICU5D/arahy.TN9YNV/arahy.1N2067/arahy.HGAE8N/arahy.Z436FE/arahy.MKFK5S/arahy.2R7T4K/arahy.D3E6GM/arahy.US5JJQ/arahy.SSCV96/arahy.1REK3N/arahy.PV2JBQ/arahy.W41LIU/arahy.R3YPZT	25	9	arahy.Tifrunner.gnm1.ann1.0G6L2R/arahy.Tifrunner.gnm1.ann1.ASK093/arahy.Tifrunner.gnm1.ann1.27KESB/arahy.Tifrunner.gnm1.ann1.1N4KQX/arahy.Tifrunner.gnm1.ann1.1N2067/arahy.Tifrunner.gnm1.ann1.Z436FE/arahy.Tifrunner.gnm1.ann1.MKFK5S/arahy.Tifrunner.gnm1.ann1.SSCV96/arahy.Tifrunner.gnm1.ann1.R3YPZT	16	arahy.Tifrunner.gnm1.ann1.8TIL4Q/arahy.Tifrunner.gnm1.ann1.9N7MS3/arahy.Tifrunner.gnm1.ann1.VR0S55/arahy.Tifrunner.gnm1.ann1.C37FLM/arahy.Tifrunner.gnm1.ann1.P2GJLH/arahy.Tifrunner.gnm1.ann1.DTT4AE/arahy.Tifrunner.gnm1.ann1.ZYPR1Z/arahy.Tifrunner.gnm1.ann1.CICU5D/arahy.Tifrunner.gnm1.ann1.TN9YNV/arahy.Tifrunner.gnm1.ann1.HGAE8N/arahy.Tifrunner.gnm1.ann1.2R7T4K/arahy.Tifrunner.gnm1.ann1.D3E6GM/ara…
MF	GO:0032549	ribonucleoside binding	25/1358	415/23554	0.439749577408573	0.992828920599908	arahy.Tifrunner.gnm1.ann1.0G6L2R/arahy.Tifrunner.gnm1.ann1.8TIL4Q/arahy.Tifrunner.gnm1.ann1.9N7MS3/arahy.Tifrunner.gnm1.ann1.VR0S55/arahy.Tifrunner.gnm1.ann1.C37FLM/arahy.Tifrunner.gnm1.ann1.ASK093/arahy.Tifrunner.gnm1.ann1.P2GJLH/arahy.Tifrunner.gnm1.ann1.27KESB/arahy.Tifrunner.gnm1.ann1.DTT4AE/arahy.Tifrunner.gnm1.ann1.ZYPR1Z/arahy.Tifrunner.gnm1.ann1.1N4KQX/arahy.Tifrunner.gnm1.ann1.CICU5D/ara…	arahy.0G6L2R/arahy.8TIL4Q/arahy.9N7MS3/arahy.VR0S55/arahy.C37FLM/arahy.ASK093/arahy.P2GJLH/arahy.27KESB/arahy.DTT4AE/arahy.ZYPR1Z/arahy.1N4KQX/arahy.CICU5D/arahy.TN9YNV/arahy.1N2067/arahy.HGAE8N/arahy.Z436FE/arahy.MKFK5S/arahy.2R7T4K/arahy.D3E6GM/arahy.US5JJQ/arahy.SSCV96/arahy.1REK3N/arahy.PV2JBQ/arahy.W41LIU/arahy.R3YPZT	25	9	arahy.Tifrunner.gnm1.ann1.0G6L2R/arahy.Tifrunner.gnm1.ann1.ASK093/arahy.Tifrunner.gnm1.ann1.27KESB/arahy.Tifrunner.gnm1.ann1.1N4KQX/arahy.Tifrunner.gnm1.ann1.1N2067/arahy.Tifrunner.gnm1.ann1.Z436FE/arahy.Tifrunner.gnm1.ann1.MKFK5S/arahy.Tifrunner.gnm1.ann1.SSCV96/arahy.Tifrunner.gnm1.ann1.R3YPZT	16	arahy.Tifrunner.gnm1.ann1.8TIL4Q/arahy.Tifrunner.gnm1.ann1.9N7MS3/arahy.Tifrunner.gnm1.ann1.VR0S55/arahy.Tifrunner.gnm1.ann1.C37FLM/arahy.Tifrunner.gnm1.ann1.P2GJLH/arahy.Tifrunner.gnm1.ann1.DTT4AE/arahy.Tifrunner.gnm1.ann1.ZYPR1Z/arahy.Tifrunner.gnm1.ann1.CICU5D/arahy.Tifrunner.gnm1.ann1.TN9YNV/arahy.Tifrunner.gnm1.ann1.HGAE8N/arahy.Tifrunner.gnm1.ann1.2R7T4K/arahy.Tifrunner.gnm1.ann1.D3E6GM/ara…
MF	GO:0032550	purine ribonucleoside binding	25/1358	415/23554	0.439749577408573	0.992828920599908	arahy.Tifrunner.gnm1.ann1.0G6L2R/arahy.Tifrunner.gnm1.ann1.8TIL4Q/arahy.Tifrunner.gnm1.ann1.9N7MS3/arahy.Tifrunner.gnm1.ann1.VR0S55/arahy.Tifrunner.gnm1.ann1.C37FLM/arahy.Tifrunner.gnm1.ann1.ASK093/arahy.Tifrunner.gnm1.ann1.P2GJLH/arahy.Tifrunner.gnm1.ann1.27KESB/arahy.Tifrunner.gnm1.ann1.DTT4AE/arahy.Tifrunner.gnm1.ann1.ZYPR1Z/arahy.Tifrunner.gnm1.ann1.1N4KQX/arahy.Tifrunner.gnm1.ann1.CICU5D/ara…	arahy.0G6L2R/arahy.8TIL4Q/arahy.9N7MS3/arahy.VR0S55/arahy.C37FLM/arahy.ASK093/arahy.P2GJLH/arahy.27KESB/arahy.DTT4AE/arahy.ZYPR1Z/arahy.1N4KQX/arahy.CICU5D/arahy.TN9YNV/arahy.1N2067/arahy.HGAE8N/arahy.Z436FE/arahy.MKFK5S/arahy.2R7T4K/arahy.D3E6GM/arahy.US5JJQ/arahy.SSCV96/arahy.1REK3N/arahy.PV2JBQ/arahy.W41LIU/arahy.R3YPZT	25	9	arahy.Tifrunner.gnm1.ann1.0G6L2R/arahy.Tifrunner.gnm1.ann1.ASK093/arahy.Tifrunner.gnm1.ann1.27KESB/arahy.Tifrunner.gnm1.ann1.1N4KQX/arahy.Tifrunner.gnm1.ann1.1N2067/arahy.Tifrunner.gnm1.ann1.Z436FE/arahy.Tifrunner.gnm1.ann1.MKFK5S/arahy.Tifrunner.gnm1.ann1.SSCV96/arahy.Tifrunner.gnm1.ann1.R3YPZT	16	arahy.Tifrunner.gnm1.ann1.8TIL4Q/arahy.Tifrunner.gnm1.ann1.9N7MS3/arahy.Tifrunner.gnm1.ann1.VR0S55/arahy.Tifrunner.gnm1.ann1.C37FLM/arahy.Tifrunner.gnm1.ann1.P2GJLH/arahy.Tifrunner.gnm1.ann1.DTT4AE/arahy.Tifrunner.gnm1.ann1.ZYPR1Z/arahy.Tifrunner.gnm1.ann1.CICU5D/arahy.Tifrunner.gnm1.ann1.TN9YNV/arahy.Tifrunner.gnm1.ann1.HGAE8N/arahy.Tifrunner.gnm1.ann1.2R7T4K/arahy.Tifrunner.gnm1.ann1.D3E6GM/ara…
MF	GO:0032561	guanyl ribonucleotide binding	25/1358	415/23554	0.439749577408573	0.992828920599908	arahy.Tifrunner.gnm1.ann1.0G6L2R/arahy.Tifrunner.gnm1.ann1.8TIL4Q/arahy.Tifrunner.gnm1.ann1.9N7MS3/arahy.Tifrunner.gnm1.ann1.VR0S55/arahy.Tifrunner.gnm1.ann1.C37FLM/arahy.Tifrunner.gnm1.ann1.ASK093/arahy.Tifrunner.gnm1.ann1.P2GJLH/arahy.Tifrunner.gnm1.ann1.27KESB/arahy.Tifrunner.gnm1.ann1.DTT4AE/arahy.Tifrunner.gnm1.ann1.ZYPR1Z/arahy.Tifrunner.gnm1.ann1.1N4KQX/arahy.Tifrunner.gnm1.ann1.CICU5D/ara…	arahy.0G6L2R/arahy.8TIL4Q/arahy.9N7MS3/arahy.VR0S55/arahy.C37FLM/arahy.ASK093/arahy.P2GJLH/arahy.27KESB/arahy.DTT4AE/arahy.ZYPR1Z/arahy.1N4KQX/arahy.CICU5D/arahy.TN9YNV/arahy.1N2067/arahy.HGAE8N/arahy.Z436FE/arahy.MKFK5S/arahy.2R7T4K/arahy.D3E6GM/arahy.US5JJQ/arahy.SSCV96/arahy.1REK3N/arahy.PV2JBQ/arahy.W41LIU/arahy.R3YPZT	25	9	arahy.Tifrunner.gnm1.ann1.0G6L2R/arahy.Tifrunner.gnm1.ann1.ASK093/arahy.Tifrunner.gnm1.ann1.27KESB/arahy.Tifrunner.gnm1.ann1.1N4KQX/arahy.Tifrunner.gnm1.ann1.1N2067/arahy.Tifrunner.gnm1.ann1.Z436FE/arahy.Tifrunner.gnm1.ann1.MKFK5S/arahy.Tifrunner.gnm1.ann1.SSCV96/arahy.Tifrunner.gnm1.ann1.R3YPZT	16	arahy.Tifrunner.gnm1.ann1.8TIL4Q/arahy.Tifrunner.gnm1.ann1.9N7MS3/arahy.Tifrunner.gnm1.ann1.VR0S55/arahy.Tifrunner.gnm1.ann1.C37FLM/arahy.Tifrunner.gnm1.ann1.P2GJLH/arahy.Tifrunner.gnm1.ann1.DTT4AE/arahy.Tifrunner.gnm1.ann1.ZYPR1Z/arahy.Tifrunner.gnm1.ann1.CICU5D/arahy.Tifrunner.gnm1.ann1.TN9YNV/arahy.Tifrunner.gnm1.ann1.HGAE8N/arahy.Tifrunner.gnm1.ann1.2R7T4K/arahy.Tifrunner.gnm1.ann1.D3E6GM/ara…
MF	GO:0004175	endopeptidase activity	19/1358	313/23554	0.442147791901035	0.992828920599908	arahy.Tifrunner.gnm1.ann1.6S4II0/novel.1725/arahy.Tifrunner.gnm1.ann1.D09E4Z/arahy.Tifrunner.gnm1.ann1.KI3Z87/arahy.Tifrunner.gnm1.ann1.DGX5BP/arahy.Tifrunner.gnm1.ann1.340GL5/arahy.Tifrunner.gnm1.ann1.ZX35QI/arahy.Tifrunner.gnm1.ann1.Z8UC8R/arahy.Tifrunner.gnm1.ann1.311ZAG/arahy.Tifrunner.gnm1.ann1.F3ECJ7/arahy.Tifrunner.gnm1.ann1.0ZDL97/arahy.Tifrunner.gnm1.ann1.V8EHWM/arahy.Tifrunner.gnm1.ann1…	arahy.6S4II0/-/arahy.D09E4Z/arahy.KI3Z87/arahy.DGX5BP/arahy.340GL5/arahy.ZX35QI/arahy.Z8UC8R/arahy.311ZAG/arahy.F3ECJ7/arahy.0ZDL97/arahy.V8EHWM/arahy.IMF4E8/arahy.6J5TD9/arahy.CJ2XLM/arahy.W45FS6/arahy.97WALL/-/arahy.1LKT55	19	5	arahy.Tifrunner.gnm1.ann1.DGX5BP/arahy.Tifrunner.gnm1.ann1.Z8UC8R/arahy.Tifrunner.gnm1.ann1.6J5TD9/arahy.Tifrunner.gnm1.ann1.CJ2XLM/arahy.Tifrunner.gnm1.ann1.W45FS6	14	arahy.Tifrunner.gnm1.ann1.6S4II0/novel.1725/arahy.Tifrunner.gnm1.ann1.D09E4Z/arahy.Tifrunner.gnm1.ann1.KI3Z87/arahy.Tifrunner.gnm1.ann1.340GL5/arahy.Tifrunner.gnm1.ann1.ZX35QI/arahy.Tifrunner.gnm1.ann1.311ZAG/arahy.Tifrunner.gnm1.ann1.F3ECJ7/arahy.Tifrunner.gnm1.ann1.0ZDL97/arahy.Tifrunner.gnm1.ann1.V8EHWM/arahy.Tifrunner.gnm1.ann1.IMF4E8/arahy.Tifrunner.gnm1.ann1.97WALL/novel.1724/arahy.Tifrunne…
MF	GO:0016307	phosphatidylinositol phosphate kinase activity	2/1358	26/23554	0.446881480306771	0.992828920599908	arahy.Tifrunner.gnm1.ann1.NC2K0T/arahy.Tifrunner.gnm1.ann1.D4218R	arahy.NC2K0T/arahy.D4218R	2	0		2	arahy.Tifrunner.gnm1.ann1.NC2K0T/arahy.Tifrunner.gnm1.ann1.D4218R
MF	GO:0003855	3-dehydroquinate dehydratase activity	1/1358	10/23554	0.447859408704042	0.992828920599908	arahy.Tifrunner.gnm1.ann1.A6JL9Q	arahy.A6JL9Q	1	0		1	arahy.Tifrunner.gnm1.ann1.A6JL9Q
MF	GO:0009678	hydrogen-translocating pyrophosphatase activity	1/1358	10/23554	0.447859408704042	0.992828920599908	arahy.Tifrunner.gnm1.ann1.35JPC8	arahy.35JPC8	1	0		1	arahy.Tifrunner.gnm1.ann1.35JPC8
[truncated: 211 more rows]
