# Supplementary material for: Bulk RNA-Seq Analysis Reveals Differentially Expressed Genes Associated with Lateral Branch Angle in Peanut
Source: Genes (Basel). 2022 May 8;13(5):841. doi: 10.3390/genes13050841 (PMC9140427; doi:10.3390/genes13050841)
Supplement: Supplementary file 1 [file genes-13-00841-s001.zip › Supplementary materials/Table S8.xls]

KEGGID	Description	GeneRatio	BgRatio	pvalue	padj	geneID	geneName	keggID	Count	Up	Up_Gene_names	Down	Down_Gene_names
gmx00909	Sesquiterpenoid and triterpenoid biosynthesis	4/293	15/4399	0.0146429500033215	0.998568931117259	arahy.Tifrunner.gnm1.ann1.7739GT/arahy.Tifrunner.gnm1.ann1.YDA518/arahy.Tifrunner.gnm1.ann1.D0CGVG/arahy.Tifrunner.gnm1.ann1.GA9KAJ	arahy.7739GT/arahy.YDA518/arahy.D0CGVG/arahy.GA9KAJ	gmx:100778398/gmx:100781367/gmx:100795522/gmx:100783015	4	1	arahy.Tifrunner.gnm1.ann1.D0CGVG	3	arahy.Tifrunner.gnm1.ann1.7739GT/arahy.Tifrunner.gnm1.ann1.YDA518/arahy.Tifrunner.gnm1.ann1.GA9KAJ
gmx00565	Ether lipid metabolism	5/293	24/4399	0.0188528533613041	0.998568931117259	arahy.Tifrunner.gnm1.ann1.4IL771/arahy.Tifrunner.gnm1.ann1.477DTQ/arahy.Tifrunner.gnm1.ann1.J2YZ53/arahy.Tifrunner.gnm1.ann1.IIM5IQ/arahy.Tifrunner.gnm1.ann1.4HY23M	arahy.4IL771/arahy.477DTQ/arahy.J2YZ53/arahy.IIM5IQ/arahy.4HY23M	gmx:100780514/gmx:100778146/gmx:100795859/gmx:100801286/gmx:100815908	5	1	arahy.Tifrunner.gnm1.ann1.J2YZ53	4	arahy.Tifrunner.gnm1.ann1.4IL771/arahy.Tifrunner.gnm1.ann1.477DTQ/arahy.Tifrunner.gnm1.ann1.IIM5IQ/arahy.Tifrunner.gnm1.ann1.4HY23M
gmx00564	Glycerophospholipid metabolism	10/293	90/4399	0.074349795717263	0.998568931117259	arahy.Tifrunner.gnm1.ann1.4IL771/arahy.Tifrunner.gnm1.ann1.ERFU6K/arahy.Tifrunner.gnm1.ann1.477DTQ/arahy.Tifrunner.gnm1.ann1.J2YZ53/arahy.Tifrunner.gnm1.ann1.HDPS7V/arahy.Tifrunner.gnm1.ann1.89SBZN/arahy.Tifrunner.gnm1.ann1.QS9UFC/arahy.Tifrunner.gnm1.ann1.IIM5IQ/arahy.Tifrunner.gnm1.ann1.4HY23M/arahy.Tifrunner.gnm1.ann1.5IT4PV	arahy.4IL771/arahy.ERFU6K/arahy.477DTQ/arahy.J2YZ53/arahy.HDPS7V/arahy.89SBZN/arahy.QS9UFC/arahy.IIM5IQ/arahy.4HY23M/arahy.5IT4PV	gmx:100780514/gmx:100782153/gmx:100778146/gmx:100795859/gmx:100808353/gmx:100786249/gmx:100790615/gmx:100801286/gmx:100815908/gmx:100808918	10	3	arahy.Tifrunner.gnm1.ann1.J2YZ53/arahy.Tifrunner.gnm1.ann1.HDPS7V/arahy.Tifrunner.gnm1.ann1.5IT4PV	7	arahy.Tifrunner.gnm1.ann1.4IL771/arahy.Tifrunner.gnm1.ann1.ERFU6K/arahy.Tifrunner.gnm1.ann1.477DTQ/arahy.Tifrunner.gnm1.ann1.89SBZN/arahy.Tifrunner.gnm1.ann1.QS9UFC/arahy.Tifrunner.gnm1.ann1.IIM5IQ/arahy.Tifrunner.gnm1.ann1.4HY23M
gmx00400	Phenylalanine, tyrosine and tryptophan biosynthesis	5/293	39/4399	0.114368307554196	0.998568931117259	arahy.Tifrunner.gnm1.ann1.IADP79/arahy.Tifrunner.gnm1.ann1.05U4MR/arahy.Tifrunner.gnm1.ann1.57RIKC/arahy.Tifrunner.gnm1.ann1.VTP8RR/arahy.Tifrunner.gnm1.ann1.C0Q7J8	arahy.IADP79/arahy.05U4MR/arahy.57RIKC/arahy.VTP8RR/arahy.C0Q7J8	gmx:100801361/gmx:100784290/gmx:100784293/gmx:100789268/gmx:100797299	5	2	arahy.Tifrunner.gnm1.ann1.05U4MR/arahy.Tifrunner.gnm1.ann1.VTP8RR	3	arahy.Tifrunner.gnm1.ann1.IADP79/arahy.Tifrunner.gnm1.ann1.57RIKC/arahy.Tifrunner.gnm1.ann1.C0Q7J8
gmx00130	Ubiquinone and other terpenoid-quinone biosynthesis	5/293	40/4399	0.12401130628447	0.998568931117259	arahy.Tifrunner.gnm1.ann1.V58P3M/arahy.Tifrunner.gnm1.ann1.D0AYNK/arahy.Tifrunner.gnm1.ann1.VKML7N/arahy.Tifrunner.gnm1.ann1.N9VV4K/arahy.Tifrunner.gnm1.ann1.XG2Y2X	arahy.V58P3M/arahy.D0AYNK/arahy.VKML7N/arahy.N9VV4K/arahy.XG2Y2X	gmx:732543/gmx:100809925/gmx:100799025/gmx:100814237/gmx:732619	5	1	arahy.Tifrunner.gnm1.ann1.V58P3M	4	arahy.Tifrunner.gnm1.ann1.D0AYNK/arahy.Tifrunner.gnm1.ann1.VKML7N/arahy.Tifrunner.gnm1.ann1.N9VV4K/arahy.Tifrunner.gnm1.ann1.XG2Y2X
gmx00261	Monobactam biosynthesis	2/293	10/4399	0.139726939616724	0.998568931117259	arahy.Tifrunner.gnm1.ann1.VG0MIY/arahy.Tifrunner.gnm1.ann1.PNJ0EQ	arahy.VG0MIY/arahy.PNJ0EQ	gmx:100792482/gmx:100805275	2	1	arahy.Tifrunner.gnm1.ann1.VG0MIY	1	arahy.Tifrunner.gnm1.ann1.PNJ0EQ
gmx00943	Isoflavonoid biosynthesis	2/293	11/4399	0.163591380319939	0.998568931117259	arahy.Tifrunner.gnm1.ann1.8D41M7/arahy.Tifrunner.gnm1.ann1.7PS9BN	arahy.8D41M7/arahy.7PS9BN	gmx:100811609/gmx:100790507	2	0		2	arahy.Tifrunner.gnm1.ann1.8D41M7/arahy.Tifrunner.gnm1.ann1.7PS9BN
gmx00300	Lysine biosynthesis	2/293	12/4399	0.188101379161593	0.998568931117259	arahy.Tifrunner.gnm1.ann1.VG0MIY/arahy.Tifrunner.gnm1.ann1.T4HAMV	arahy.VG0MIY/arahy.T4HAMV	gmx:100792482/gmx:100801405	2	1	arahy.Tifrunner.gnm1.ann1.VG0MIY	1	arahy.Tifrunner.gnm1.ann1.T4HAMV
gmx04712	Circadian rhythm - plant	5/293	46/4399	0.188963113959933	0.998568931117259	arahy.Tifrunner.gnm1.ann1.ZXDB76/arahy.Tifrunner.gnm1.ann1.14SSB6/arahy.Tifrunner.gnm1.ann1.5JU8JU/arahy.Tifrunner.gnm1.ann1.7JYX6X/arahy.Tifrunner.gnm1.ann1.FSP2M7	arahy.ZXDB76/arahy.14SSB6/arahy.5JU8JU/arahy.7JYX6X/arahy.FSP2M7	gmx:100776388/gmx:100788038/gmx:100233234/gmx:778143/gmx:100815428	5	0		5	arahy.Tifrunner.gnm1.ann1.ZXDB76/arahy.Tifrunner.gnm1.ann1.14SSB6/arahy.Tifrunner.gnm1.ann1.5JU8JU/arahy.Tifrunner.gnm1.ann1.7JYX6X/arahy.Tifrunner.gnm1.ann1.FSP2M7
gmx00190	Oxidative phosphorylation	9/293	98/4399	0.203371945741812	0.998568931117259	arahy.Tifrunner.gnm1.ann1.EJI1J0/arahy.Tifrunner.gnm1.ann1.XR6FWD/arahy.Tifrunner.gnm1.ann1.KSV0XM/arahy.Tifrunner.gnm1.ann1.8QVL0P/arahy.Tifrunner.gnm1.ann1.0WZ6H1/arahy.Tifrunner.gnm1.ann1.HLS3VZ/arahy.Tifrunner.gnm1.ann1.0Y1MFM/arahy.Tifrunner.gnm1.ann1.WH4ZAG/arahy.Tifrunner.gnm1.ann1.KIA0G7	arahy.EJI1J0/arahy.XR6FWD/arahy.KSV0XM/arahy.8QVL0P/arahy.0WZ6H1/arahy.HLS3VZ/arahy.0Y1MFM/arahy.WH4ZAG/arahy.KIA0G7	gmx:100814929/gmx:100499669/gmx:100797290/gmx:100499867/gmx:100500489/gmx:100527417/gmx:100817153/gmx:100499683/gmx:100780778	9	3	arahy.Tifrunner.gnm1.ann1.HLS3VZ/arahy.Tifrunner.gnm1.ann1.WH4ZAG/arahy.Tifrunner.gnm1.ann1.KIA0G7	6	arahy.Tifrunner.gnm1.ann1.EJI1J0/arahy.Tifrunner.gnm1.ann1.XR6FWD/arahy.Tifrunner.gnm1.ann1.KSV0XM/arahy.Tifrunner.gnm1.ann1.8QVL0P/arahy.Tifrunner.gnm1.ann1.0WZ6H1/arahy.Tifrunner.gnm1.ann1.0Y1MFM
gmx04070	Phosphatidylinositol signaling system	6/293	63/4399	0.240510488255923	0.998568931117259	arahy.Tifrunner.gnm1.ann1.FX3851/arahy.Tifrunner.gnm1.ann1.0TJ3BE/arahy.Tifrunner.gnm1.ann1.NC2K0T/arahy.Tifrunner.gnm1.ann1.D4218R/arahy.Tifrunner.gnm1.ann1.HDPS7V/arahy.Tifrunner.gnm1.ann1.7LNG44	arahy.FX3851/arahy.0TJ3BE/arahy.NC2K0T/arahy.D4218R/arahy.HDPS7V/arahy.7LNG44	gmx:100817591/gmx:100795656/gmx:100782480/gmx:100779147/gmx:100808353/gmx:100776866	6	2	arahy.Tifrunner.gnm1.ann1.FX3851/arahy.Tifrunner.gnm1.ann1.HDPS7V	4	arahy.Tifrunner.gnm1.ann1.0TJ3BE/arahy.Tifrunner.gnm1.ann1.NC2K0T/arahy.Tifrunner.gnm1.ann1.D4218R/arahy.Tifrunner.gnm1.ann1.7LNG44
gmx03008	Ribosome biogenesis in eukaryotes	7/293	76/4399	0.240687198964241	0.998568931117259	arahy.Tifrunner.gnm1.ann1.YYM1IM/arahy.Tifrunner.gnm1.ann1.Y7RTA6/arahy.Tifrunner.gnm1.ann1.ZXDB76/arahy.Tifrunner.gnm1.ann1.GH74WI/novel.1617/arahy.Tifrunner.gnm1.ann1.L81EPG/arahy.Tifrunner.gnm1.ann1.SSK647	arahy.YYM1IM/arahy.Y7RTA6/arahy.ZXDB76/arahy.GH74WI/-/arahy.L81EPG/arahy.SSK647	gmx:100798946/gmx:100809594/gmx:100776388/gmx:100777699/gmx:100306262/gmx:100799345/gmx:100802747	7	2	arahy.Tifrunner.gnm1.ann1.YYM1IM/arahy.Tifrunner.gnm1.ann1.Y7RTA6	5	arahy.Tifrunner.gnm1.ann1.ZXDB76/arahy.Tifrunner.gnm1.ann1.GH74WI/novel.1617/arahy.Tifrunner.gnm1.ann1.L81EPG/arahy.Tifrunner.gnm1.ann1.SSK647
gmx03010	Ribosome	18/293	226/4399	0.245111722935517	0.998568931117259	arahy.Tifrunner.gnm1.ann1.1GJ1KV/arahy.Tifrunner.gnm1.ann1.46DJPN/arahy.Tifrunner.gnm1.ann1.UB5781/novel.1920/novel.3911/arahy.Tifrunner.gnm1.ann1.RR7AK4/arahy.Tifrunner.gnm1.ann1.BMD0WJ/novel.3823/arahy.Tifrunner.gnm1.ann1.HV716I/arahy.Tifrunner.gnm1.ann1.K9NX2S/arahy.Tifrunner.gnm1.ann1.GH92H4/novel.600/arahy.Tifrunner.gnm1.ann1.L7ML82/novel.3981/arahy.Tifrunner.gnm1.ann1.9N5T6G/arahy.Tifrunner…	arahy.1GJ1KV/arahy.46DJPN/arahy.UB5781/-/-/arahy.RR7AK4/arahy.BMD0WJ/-/arahy.HV716I/arahy.K9NX2S/arahy.GH92H4/-/arahy.L7ML82/-/arahy.9N5T6G/arahy.42M9UJ/arahy.486F8V/arahy.GL41SS	gmx:100813273/gmx:100807649/gmx:100793982/gmx:100306301/gmx:100527036/gmx:100305798/gmx:100801236/gmx:100811038/gmx:100305619/gmx:100784680/gmx:100527698/gmx:100500533/gmx:100808580/gmx:100782488/gmx:100811038/gmx:100305706/gmx:100779884/gmx:100791613	18	5	arahy.Tifrunner.gnm1.ann1.1GJ1KV/novel.600/arahy.Tifrunner.gnm1.ann1.L7ML82/arahy.Tifrunner.gnm1.ann1.9N5T6G/arahy.Tifrunner.gnm1.ann1.486F8V	13	arahy.Tifrunner.gnm1.ann1.46DJPN/arahy.Tifrunner.gnm1.ann1.UB5781/novel.1920/novel.3911/arahy.Tifrunner.gnm1.ann1.RR7AK4/arahy.Tifrunner.gnm1.ann1.BMD0WJ/novel.3823/arahy.Tifrunner.gnm1.ann1.HV716I/arahy.Tifrunner.gnm1.ann1.K9NX2S/arahy.Tifrunner.gnm1.ann1.GH92H4/novel.3981/arahy.Tifrunner.gnm1.ann1.42M9UJ/arahy.Tifrunner.gnm1.ann1.GL41SS
gmx01210	2-Oxocarboxylic acid metabolism	5/293	52/4399	0.26337258864971	0.998568931117259	arahy.Tifrunner.gnm1.ann1.VG0MIY/arahy.Tifrunner.gnm1.ann1.Y2K32V/arahy.Tifrunner.gnm1.ann1.X4ZQ0T/arahy.Tifrunner.gnm1.ann1.V10QWI/arahy.Tifrunner.gnm1.ann1.NX1XST	arahy.VG0MIY/arahy.Y2K32V/arahy.X4ZQ0T/arahy.V10QWI/arahy.NX1XST	gmx:100792482/gmx:100782688/gmx:100787855/gmx:100790110/gmx:100806689	5	4	arahy.Tifrunner.gnm1.ann1.VG0MIY/arahy.Tifrunner.gnm1.ann1.Y2K32V/arahy.Tifrunner.gnm1.ann1.X4ZQ0T/arahy.Tifrunner.gnm1.ann1.V10QWI	1	arahy.Tifrunner.gnm1.ann1.NX1XST
gmx00450	Selenocompound metabolism	2/293	15/4399	0.26370489449308	0.998568931117259	arahy.Tifrunner.gnm1.ann1.PNJ0EQ/arahy.Tifrunner.gnm1.ann1.3K7MRP	arahy.PNJ0EQ/arahy.3K7MRP	gmx:100805275/gmx:100500160	2	0		2	arahy.Tifrunner.gnm1.ann1.PNJ0EQ/arahy.Tifrunner.gnm1.ann1.3K7MRP
gmx00950	Isoquinoline alkaloid biosynthesis	2/293	16/4399	0.289101103742188	0.998568931117259	arahy.Tifrunner.gnm1.ann1.IADP79/arahy.Tifrunner.gnm1.ann1.LMT3MR	arahy.IADP79/arahy.LMT3MR	gmx:100801361/gmx:100803171	2	0		2	arahy.Tifrunner.gnm1.ann1.IADP79/arahy.Tifrunner.gnm1.ann1.LMT3MR
gmx00360	Phenylalanine metabolism	4/293	42/4399	0.305522792506013	0.998568931117259	arahy.Tifrunner.gnm1.ann1.IADP79/arahy.Tifrunner.gnm1.ann1.57RIKC/arahy.Tifrunner.gnm1.ann1.N9VV4K/arahy.Tifrunner.gnm1.ann1.RBR1AL	arahy.IADP79/arahy.57RIKC/arahy.N9VV4K/arahy.RBR1AL	gmx:100801361/gmx:100784293/gmx:100814237/gmx:100800911	4	0		4	arahy.Tifrunner.gnm1.ann1.IADP79/arahy.Tifrunner.gnm1.ann1.57RIKC/arahy.Tifrunner.gnm1.ann1.N9VV4K/arahy.Tifrunner.gnm1.ann1.RBR1AL
gmx00520	Amino sugar and nucleotide sugar metabolism	9/293	111/4399	0.319253987144478	0.998568931117259	arahy.Tifrunner.gnm1.ann1.5UBU5Q/arahy.Tifrunner.gnm1.ann1.RCZ69X/arahy.Tifrunner.gnm1.ann1.SPE1H9/arahy.Tifrunner.gnm1.ann1.VTJ7I3/arahy.Tifrunner.gnm1.ann1.KG5Z1T/arahy.Tifrunner.gnm1.ann1.H95TME/arahy.Tifrunner.gnm1.ann1.SAFK3A/arahy.Tifrunner.gnm1.ann1.DT7Q12/arahy.Tifrunner.gnm1.ann1.4ZP1HR	arahy.5UBU5Q/arahy.RCZ69X/arahy.SPE1H9/arahy.VTJ7I3/arahy.KG5Z1T/arahy.H95TME/arahy.SAFK3A/arahy.DT7Q12/arahy.4ZP1HR	gmx:100798073/gmx:100779312/gmx:100783397/gmx:100776301/gmx:100810451/gmx:100795264/gmx:100792137/gmx:100815848/gmx:100792618	9	4	arahy.Tifrunner.gnm1.ann1.KG5Z1T/arahy.Tifrunner.gnm1.ann1.H95TME/arahy.Tifrunner.gnm1.ann1.SAFK3A/arahy.Tifrunner.gnm1.ann1.4ZP1HR	5	arahy.Tifrunner.gnm1.ann1.5UBU5Q/arahy.Tifrunner.gnm1.ann1.RCZ69X/arahy.Tifrunner.gnm1.ann1.SPE1H9/arahy.Tifrunner.gnm1.ann1.VTJ7I3/arahy.Tifrunner.gnm1.ann1.DT7Q12
gmx00900	Terpenoid backbone biosynthesis	4/293	44/4399	0.336443225677788	0.998568931117259	arahy.Tifrunner.gnm1.ann1.7Y2C76/arahy.Tifrunner.gnm1.ann1.DQ0LIB/arahy.Tifrunner.gnm1.ann1.W45FS6/arahy.Tifrunner.gnm1.ann1.41NV30	arahy.7Y2C76/arahy.DQ0LIB/arahy.W45FS6/arahy.41NV30	gmx:100789313/gmx:100802347/gmx:100818360/gmx:100814543	4	1	arahy.Tifrunner.gnm1.ann1.W45FS6	3	arahy.Tifrunner.gnm1.ann1.7Y2C76/arahy.Tifrunner.gnm1.ann1.DQ0LIB/arahy.Tifrunner.gnm1.ann1.41NV30
gmx00563	Glycosylphosphatidylinositol (GPI)-anchor biosynthesis	2/293	18/4399	0.339478805021955	0.998568931117259	arahy.Tifrunner.gnm1.ann1.GAHP45/arahy.Tifrunner.gnm1.ann1.B0WXN9	arahy.GAHP45/arahy.B0WXN9	gmx:100792914/gmx:100806440	2	0		2	arahy.Tifrunner.gnm1.ann1.GAHP45/arahy.Tifrunner.gnm1.ann1.B0WXN9
gmx01230	Biosynthesis of amino acids	17/293	229/4399	0.355509529624439	0.998568931117259	novel.2659/arahy.Tifrunner.gnm1.ann1.VG0MIY/arahy.Tifrunner.gnm1.ann1.IADP79/arahy.Tifrunner.gnm1.ann1.05U4MR/novel.2322/novel.3998/arahy.Tifrunner.gnm1.ann1.57RIKC/arahy.Tifrunner.gnm1.ann1.VTP8RR/arahy.Tifrunner.gnm1.ann1.E4EMQ7/arahy.Tifrunner.gnm1.ann1.T4HAMV/arahy.Tifrunner.gnm1.ann1.20M0Y1/arahy.Tifrunner.gnm1.ann1.C0Q7J8/arahy.Tifrunner.gnm1.ann1.Y2K32V/arahy.Tifrunner.gnm1.ann1.V10QWI/ara…	-/arahy.VG0MIY/arahy.IADP79/arahy.05U4MR/-/-/arahy.57RIKC/arahy.VTP8RR/arahy.E4EMQ7/arahy.T4HAMV/arahy.20M0Y1/arahy.C0Q7J8/arahy.Y2K32V/arahy.V10QWI/arahy.NX1XST/-/-	gmx:100804707/gmx:100792482/gmx:100801361/gmx:100784290/gmx:100811326/gmx:100811089/gmx:100784293/gmx:100789268/gmx:100816684/gmx:100801405/gmx:100499634/gmx:100797299/gmx:100782688/gmx:100790110/gmx:100806689/gmx:100781676/gmx:100776446	17	5	arahy.Tifrunner.gnm1.ann1.VG0MIY/arahy.Tifrunner.gnm1.ann1.05U4MR/arahy.Tifrunner.gnm1.ann1.VTP8RR/arahy.Tifrunner.gnm1.ann1.Y2K32V/arahy.Tifrunner.gnm1.ann1.V10QWI	12	novel.2659/arahy.Tifrunner.gnm1.ann1.IADP79/novel.2322/novel.3998/arahy.Tifrunner.gnm1.ann1.57RIKC/arahy.Tifrunner.gnm1.ann1.E4EMQ7/arahy.Tifrunner.gnm1.ann1.T4HAMV/arahy.Tifrunner.gnm1.ann1.20M0Y1/arahy.Tifrunner.gnm1.ann1.C0Q7J8/arahy.Tifrunner.gnm1.ann1.NX1XST/novel.447/novel.3738
gmx00290	Valine, leucine and isoleucine biosynthesis	2/293	19/4399	0.364277079249963	0.998568931117259	arahy.Tifrunner.gnm1.ann1.Y2K32V/arahy.Tifrunner.gnm1.ann1.NX1XST	arahy.Y2K32V/arahy.NX1XST	gmx:100782688/gmx:100806689	2	1	arahy.Tifrunner.gnm1.ann1.Y2K32V	1	arahy.Tifrunner.gnm1.ann1.NX1XST
gmx00760	Nicotinate and nicotinamide metabolism	2/293	19/4399	0.364277079249963	0.998568931117259	arahy.Tifrunner.gnm1.ann1.J55WMV/arahy.Tifrunner.gnm1.ann1.U60PIC	arahy.J55WMV/arahy.U60PIC	gmx:100806276/gmx:100788107	2	1	arahy.Tifrunner.gnm1.ann1.J55WMV	1	arahy.Tifrunner.gnm1.ann1.U60PIC
gmx00960	Tropane, piperidine and pyridine alkaloid biosynthesis	2/293	19/4399	0.364277079249963	0.998568931117259	arahy.Tifrunner.gnm1.ann1.IADP79/arahy.Tifrunner.gnm1.ann1.57RIKC	arahy.IADP79/arahy.57RIKC	gmx:100801361/gmx:100784293	2	0		2	arahy.Tifrunner.gnm1.ann1.IADP79/arahy.Tifrunner.gnm1.ann1.57RIKC
gmx04626	Plant-pathogen interaction	11/293	146/4399	0.380518678074574	0.998568931117259	arahy.Tifrunner.gnm1.ann1.G9Q9GY/arahy.Tifrunner.gnm1.ann1.4B5N5U/arahy.Tifrunner.gnm1.ann1.0TJ3BE/novel.3817/arahy.Tifrunner.gnm1.ann1.D3S8RY/arahy.Tifrunner.gnm1.ann1.4S0H6B/arahy.Tifrunner.gnm1.ann1.K5EKT0/arahy.Tifrunner.gnm1.ann1.BYBI66/arahy.Tifrunner.gnm1.ann1.Q75YW2/arahy.Tifrunner.gnm1.ann1.FPIZ7V/novel.2440	arahy.G9Q9GY/arahy.4B5N5U/arahy.0TJ3BE/-/arahy.D3S8RY/arahy.4S0H6B/arahy.K5EKT0/arahy.BYBI66/arahy.Q75YW2/arahy.FPIZ7V/-	gmx:100817460/gmx:100803042/gmx:100795656/gmx:100807117/gmx:100527117/gmx:100798823/gmx:100779508/gmx:100795955/gmx:100500092/gmx:100797449/gmx:100801032	11	4	arahy.Tifrunner.gnm1.ann1.4B5N5U/arahy.Tifrunner.gnm1.ann1.D3S8RY/arahy.Tifrunner.gnm1.ann1.BYBI66/arahy.Tifrunner.gnm1.ann1.FPIZ7V	7	arahy.Tifrunner.gnm1.ann1.G9Q9GY/arahy.Tifrunner.gnm1.ann1.0TJ3BE/novel.3817/arahy.Tifrunner.gnm1.ann1.4S0H6B/arahy.Tifrunner.gnm1.ann1.K5EKT0/arahy.Tifrunner.gnm1.ann1.Q75YW2/novel.2440
gmx00600	Sphingolipid metabolism	2/293	20/4399	0.388713947883248	0.998568931117259	arahy.Tifrunner.gnm1.ann1.F795UE/arahy.Tifrunner.gnm1.ann1.4QW8I5	arahy.F795UE/arahy.4QW8I5	gmx:100812330/gmx:100807865	2	1	arahy.Tifrunner.gnm1.ann1.4QW8I5	1	arahy.Tifrunner.gnm1.ann1.F795UE
gmx03015	mRNA surveillance pathway	8/293	105/4399	0.400102190435869	0.998568931117259	arahy.Tifrunner.gnm1.ann1.83X6NM/arahy.Tifrunner.gnm1.ann1.AXP3WA/arahy.Tifrunner.gnm1.ann1.H1BIFD/arahy.Tifrunner.gnm1.ann1.XVC3D4/arahy.Tifrunner.gnm1.ann1.M1AC1B/arahy.Tifrunner.gnm1.ann1.C70JJY/arahy.Tifrunner.gnm1.ann1.I4LFHL/arahy.Tifrunner.gnm1.ann1.JGS186	arahy.83X6NM/arahy.AXP3WA/arahy.H1BIFD/arahy.XVC3D4/arahy.M1AC1B/arahy.C70JJY/arahy.I4LFHL/arahy.JGS186	gmx:100787602/gmx:100799816/gmx:100795907/gmx:100802826/gmx:100816396/gmx:100814538/gmx:100792560/gmx:100777002	8	0		8	arahy.Tifrunner.gnm1.ann1.83X6NM/arahy.Tifrunner.gnm1.ann1.AXP3WA/arahy.Tifrunner.gnm1.ann1.H1BIFD/arahy.Tifrunner.gnm1.ann1.XVC3D4/arahy.Tifrunner.gnm1.ann1.M1AC1B/arahy.Tifrunner.gnm1.ann1.C70JJY/arahy.Tifrunner.gnm1.ann1.I4LFHL/arahy.Tifrunner.gnm1.ann1.JGS186
gmx00340	Histidine metabolism	2/293	22/4399	0.436265935021597	0.998568931117259	arahy.Tifrunner.gnm1.ann1.57RIKC/arahy.Tifrunner.gnm1.ann1.E4EMQ7	arahy.57RIKC/arahy.E4EMQ7	gmx:100784293/gmx:100816684	2	0		2	arahy.Tifrunner.gnm1.ann1.57RIKC/arahy.Tifrunner.gnm1.ann1.E4EMQ7
gmx00562	Inositol phosphate metabolism	5/293	65/4399	0.437782023924877	0.998568931117259	arahy.Tifrunner.gnm1.ann1.FX3851/arahy.Tifrunner.gnm1.ann1.NC2K0T/arahy.Tifrunner.gnm1.ann1.D4218R/arahy.Tifrunner.gnm1.ann1.477DTQ/arahy.Tifrunner.gnm1.ann1.6E02AJ	arahy.FX3851/arahy.NC2K0T/arahy.D4218R/arahy.477DTQ/arahy.6E02AJ	gmx:100817591/gmx:100782480/gmx:100779147/gmx:100778146/gmx:100794523	5	1	arahy.Tifrunner.gnm1.ann1.FX3851	4	arahy.Tifrunner.gnm1.ann1.NC2K0T/arahy.Tifrunner.gnm1.ann1.D4218R/arahy.Tifrunner.gnm1.ann1.477DTQ/arahy.Tifrunner.gnm1.ann1.6E02AJ
gmx04016	MAPK signaling pathway - plant	8/293	111/4399	0.462286618898492	0.998568931117259	arahy.Tifrunner.gnm1.ann1.H50X8V/novel.1820/arahy.Tifrunner.gnm1.ann1.BC5GM2/arahy.Tifrunner.gnm1.ann1.0TJ3BE/arahy.Tifrunner.gnm1.ann1.YL2KIL/arahy.Tifrunner.gnm1.ann1.PS1TRN/arahy.Tifrunner.gnm1.ann1.0MYI9I/arahy.Tifrunner.gnm1.ann1.8S1XGC	arahy.H50X8V/-/arahy.BC5GM2/arahy.0TJ3BE/arahy.YL2KIL/arahy.PS1TRN/arahy.0MYI9I/arahy.8S1XGC	gmx:100820247/gmx:100795363/gmx:100815697/gmx:100795656/gmx:100817575/gmx:100805418/gmx:100811462/gmx:100789734	8	3	arahy.Tifrunner.gnm1.ann1.BC5GM2/arahy.Tifrunner.gnm1.ann1.YL2KIL/arahy.Tifrunner.gnm1.ann1.8S1XGC	5	arahy.Tifrunner.gnm1.ann1.H50X8V/novel.1820/arahy.Tifrunner.gnm1.ann1.0TJ3BE/arahy.Tifrunner.gnm1.ann1.PS1TRN/arahy.Tifrunner.gnm1.ann1.0MYI9I
gmx04145	Phagosome	6/293	82/4399	0.467884985176757	0.998568931117259	arahy.Tifrunner.gnm1.ann1.EJI1J0/arahy.Tifrunner.gnm1.ann1.NC2K0T/arahy.Tifrunner.gnm1.ann1.D4218R/arahy.Tifrunner.gnm1.ann1.V7DYZ1/arahy.Tifrunner.gnm1.ann1.UMKY0Z/novel.3912	arahy.EJI1J0/arahy.NC2K0T/arahy.D4218R/arahy.V7DYZ1/arahy.UMKY0Z/-	gmx:100814929/gmx:100782480/gmx:100779147/gmx:100801827/gmx:100785901/gmx:100527177	6	2	arahy.Tifrunner.gnm1.ann1.V7DYZ1/arahy.Tifrunner.gnm1.ann1.UMKY0Z	4	arahy.Tifrunner.gnm1.ann1.EJI1J0/arahy.Tifrunner.gnm1.ann1.NC2K0T/arahy.Tifrunner.gnm1.ann1.D4218R/novel.3912
gmx00052	Galactose metabolism	4/293	53/4399	0.474391053698515	0.998568931117259	arahy.Tifrunner.gnm1.ann1.F795UE/arahy.Tifrunner.gnm1.ann1.VF88UG/arahy.Tifrunner.gnm1.ann1.MQNW98/arahy.Tifrunner.gnm1.ann1.SAFK3A	arahy.F795UE/arahy.VF88UG/arahy.MQNW98/arahy.SAFK3A	gmx:100812330/gmx:100777498/gmx:100798975/gmx:100792137	4	1	arahy.Tifrunner.gnm1.ann1.SAFK3A	3	arahy.Tifrunner.gnm1.ann1.F795UE/arahy.Tifrunner.gnm1.ann1.VF88UG/arahy.Tifrunner.gnm1.ann1.MQNW98
gmx00970	Aminoacyl-tRNA biosynthesis	4/293	54/4399	0.489176441413853	0.998568931117259	arahy.Tifrunner.gnm1.ann1.1BU1FJ/novel.371/arahy.Tifrunner.gnm1.ann1.D35N6W/arahy.Tifrunner.gnm1.ann1.KJS3LB	arahy.1BU1FJ/-/arahy.D35N6W/arahy.KJS3LB	gmx:100788288/gmx:100794763/gmx:100785660/gmx:100779145	4	1	novel.371	3	arahy.Tifrunner.gnm1.ann1.1BU1FJ/arahy.Tifrunner.gnm1.ann1.D35N6W/arahy.Tifrunner.gnm1.ann1.KJS3LB
gmx00780	Biotin metabolism	1/293	10/4399	0.498429097994837	0.998568931117259	arahy.Tifrunner.gnm1.ann1.IFX0ZR	arahy.IFX0ZR	gmx:100820189	1	1	arahy.Tifrunner.gnm1.ann1.IFX0ZR	0
gmx00350	Tyrosine metabolism	3/293	40/4399	0.503936174923723	0.998568931117259	arahy.Tifrunner.gnm1.ann1.IADP79/arahy.Tifrunner.gnm1.ann1.57RIKC/arahy.Tifrunner.gnm1.ann1.LMT3MR	arahy.IADP79/arahy.57RIKC/arahy.LMT3MR	gmx:100801361/gmx:100784293/gmx:100803171	3	0		3	arahy.Tifrunner.gnm1.ann1.IADP79/arahy.Tifrunner.gnm1.ann1.57RIKC/arahy.Tifrunner.gnm1.ann1.LMT3MR
gmx03410	Base excision repair	3/293	40/4399	0.503936174923723	0.998568931117259	arahy.Tifrunner.gnm1.ann1.350PIT/arahy.Tifrunner.gnm1.ann1.78GQMD/arahy.Tifrunner.gnm1.ann1.UJ7D22	arahy.350PIT/arahy.78GQMD/arahy.UJ7D22	gmx:100788978/gmx:100305961/gmx:100818448	3	1	arahy.Tifrunner.gnm1.ann1.350PIT	2	arahy.Tifrunner.gnm1.ann1.78GQMD/arahy.Tifrunner.gnm1.ann1.UJ7D22
gmx03060	Protein export	3/293	41/4399	0.520812038942154	0.998568931117259	arahy.Tifrunner.gnm1.ann1.DTT4AE/arahy.Tifrunner.gnm1.ann1.AY7U99/arahy.Tifrunner.gnm1.ann1.HCPJ2X	arahy.DTT4AE/arahy.AY7U99/arahy.HCPJ2X	gmx:100792778/gmx:100803415/gmx:100526909	3	1	arahy.Tifrunner.gnm1.ann1.HCPJ2X	2	arahy.Tifrunner.gnm1.ann1.DTT4AE/arahy.Tifrunner.gnm1.ann1.AY7U99
gmx04144	Endocytosis	11/293	165/4399	0.545202540925422	0.998568931117259	novel.5111/arahy.Tifrunner.gnm1.ann1.RG5BSU/arahy.Tifrunner.gnm1.ann1.ZC4720/arahy.Tifrunner.gnm1.ann1.SLUV3T/arahy.Tifrunner.gnm1.ann1.4IL771/arahy.Tifrunner.gnm1.ann1.J2YZ53/arahy.Tifrunner.gnm1.ann1.IIM5IQ/arahy.Tifrunner.gnm1.ann1.KPY0UD/arahy.Tifrunner.gnm1.ann1.US5JJQ/arahy.Tifrunner.gnm1.ann1.4L72G1/arahy.Tifrunner.gnm1.ann1.ZMU899	-/arahy.RG5BSU/arahy.ZC4720/arahy.SLUV3T/arahy.4IL771/arahy.J2YZ53/arahy.IIM5IQ/arahy.KPY0UD/arahy.US5JJQ/arahy.4L72G1/arahy.ZMU899	gmx:100797073/gmx:100789988/gmx:100789110/gmx:100305887/gmx:100780514/gmx:100795859/gmx:100801286/gmx:100796740/gmx:100805498/gmx:100809198/gmx:100810806	11	3	arahy.Tifrunner.gnm1.ann1.J2YZ53/arahy.Tifrunner.gnm1.ann1.4L72G1/arahy.Tifrunner.gnm1.ann1.ZMU899	8	novel.5111/arahy.Tifrunner.gnm1.ann1.RG5BSU/arahy.Tifrunner.gnm1.ann1.ZC4720/arahy.Tifrunner.gnm1.ann1.SLUV3T/arahy.Tifrunner.gnm1.ann1.4IL771/arahy.Tifrunner.gnm1.ann1.IIM5IQ/arahy.Tifrunner.gnm1.ann1.KPY0UD/arahy.Tifrunner.gnm1.ann1.US5JJQ
gmx00630	Glyoxylate and dicarboxylate metabolism	4/293	58/4399	0.546471400007347	0.998568931117259	arahy.Tifrunner.gnm1.ann1.R7E06Z/arahy.Tifrunner.gnm1.ann1.20M0Y1/arahy.Tifrunner.gnm1.ann1.VI5MD4/arahy.Tifrunner.gnm1.ann1.F2134M	arahy.R7E06Z/arahy.20M0Y1/arahy.VI5MD4/arahy.F2134M	gmx:100305976/gmx:100499634/gmx:100798113/gmx:100776237	4	0		4	arahy.Tifrunner.gnm1.ann1.R7E06Z/arahy.Tifrunner.gnm1.ann1.20M0Y1/arahy.Tifrunner.gnm1.ann1.VI5MD4/arahy.Tifrunner.gnm1.ann1.F2134M
gmx03013	RNA transport	10/293	151/4399	0.556034824031865	0.998568931117259	novel.5131/novel.2067/arahy.Tifrunner.gnm1.ann1.AXP3WA/arahy.Tifrunner.gnm1.ann1.Q4MAQ8/novel.4858/arahy.Tifrunner.gnm1.ann1.QMY2CQ/arahy.Tifrunner.gnm1.ann1.G7GJBK/arahy.Tifrunner.gnm1.ann1.Q4SW2C/arahy.Tifrunner.gnm1.ann1.I4LFHL/arahy.Tifrunner.gnm1.ann1.SSK647	-/-/arahy.AXP3WA/arahy.Q4MAQ8/-/arahy.QMY2CQ/arahy.G7GJBK/arahy.Q4SW2C/arahy.I4LFHL/arahy.SSK647	gmx:100804176/gmx:100811882/gmx:100799816/gmx:100785938/gmx:100796560/gmx:100792481/gmx:100814339/gmx:100803022/gmx:100792560/gmx:100802747	10	3	novel.5131/arahy.Tifrunner.gnm1.ann1.QMY2CQ/arahy.Tifrunner.gnm1.ann1.G7GJBK	7	novel.2067/arahy.Tifrunner.gnm1.ann1.AXP3WA/arahy.Tifrunner.gnm1.ann1.Q4MAQ8/novel.4858/arahy.Tifrunner.gnm1.ann1.Q4SW2C/arahy.Tifrunner.gnm1.ann1.I4LFHL/arahy.Tifrunner.gnm1.ann1.SSK647
gmx00020	Citrate cycle (TCA cycle)	3/293	45/4399	0.585031918272482	0.998568931117259	arahy.Tifrunner.gnm1.ann1.UMQ844/arahy.Tifrunner.gnm1.ann1.V10QWI/arahy.Tifrunner.gnm1.ann1.WH4ZAG	arahy.UMQ844/arahy.V10QWI/arahy.WH4ZAG	gmx:100795745/gmx:100790110/gmx:100499683	3	2	arahy.Tifrunner.gnm1.ann1.V10QWI/arahy.Tifrunner.gnm1.ann1.WH4ZAG	1	arahy.Tifrunner.gnm1.ann1.UMQ844
gmx00410	beta-Alanine metabolism	3/293	45/4399	0.585031918272482	0.998568931117259	arahy.Tifrunner.gnm1.ann1.YH0B1H/arahy.Tifrunner.gnm1.ann1.EM7V1A/arahy.Tifrunner.gnm1.ann1.76NMAH	arahy.YH0B1H/arahy.EM7V1A/arahy.76NMAH	gmx:100788184/gmx:100782576/gmx:100805182	3	2	arahy.Tifrunner.gnm1.ann1.EM7V1A/arahy.Tifrunner.gnm1.ann1.76NMAH	1	arahy.Tifrunner.gnm1.ann1.YH0B1H
gmx00230	Purine metabolism	9/293	139/4399	0.585949290438998	0.998568931117259	arahy.Tifrunner.gnm1.ann1.Z9YTJW/arahy.Tifrunner.gnm1.ann1.15VHK9/arahy.Tifrunner.gnm1.ann1.9N7MS3/arahy.Tifrunner.gnm1.ann1.Z31J18/arahy.Tifrunner.gnm1.ann1.4RDH3B/arahy.Tifrunner.gnm1.ann1.A6ZG0G/arahy.Tifrunner.gnm1.ann1.L9TG0E/arahy.Tifrunner.gnm1.ann1.PNJ0EQ/arahy.Tifrunner.gnm1.ann1.439XX2	arahy.Z9YTJW/arahy.15VHK9/arahy.9N7MS3/arahy.Z31J18/arahy.4RDH3B/arahy.A6ZG0G/arahy.L9TG0E/arahy.PNJ0EQ/arahy.439XX2	gmx:547665/gmx:100786073/gmx:100811618/gmx:100818572/gmx:100812427/gmx:100804818/gmx:100794589/gmx:100805275/gmx:100791848	9	1	arahy.Tifrunner.gnm1.ann1.439XX2	8	arahy.Tifrunner.gnm1.ann1.Z9YTJW/arahy.Tifrunner.gnm1.ann1.15VHK9/arahy.Tifrunner.gnm1.ann1.9N7MS3/arahy.Tifrunner.gnm1.ann1.Z31J18/arahy.Tifrunner.gnm1.ann1.4RDH3B/arahy.Tifrunner.gnm1.ann1.A6ZG0G/arahy.Tifrunner.gnm1.ann1.L9TG0E/arahy.Tifrunner.gnm1.ann1.PNJ0EQ
gmx00430	Taurine and hypotaurine metabolism	1/293	13/4399	0.592343668678037	0.998568931117259	arahy.Tifrunner.gnm1.ann1.LXAL56	arahy.LXAL56	gmx:100819405	1	1	arahy.Tifrunner.gnm1.ann1.LXAL56	0
gmx00514	Other types of O-glycan biosynthesis	1/293	13/4399	0.592343668678037	0.998568931117259	arahy.Tifrunner.gnm1.ann1.9W290Q	arahy.9W290Q	gmx:100783788	1	0		1	arahy.Tifrunner.gnm1.ann1.9W290Q
gmx00100	Steroid biosynthesis	2/293	30/4399	0.603715344655992	0.998568931117259	arahy.Tifrunner.gnm1.ann1.AV275D/arahy.Tifrunner.gnm1.ann1.D0CGVG	arahy.AV275D/arahy.D0CGVG	gmx:100797741/gmx:100795522	2	2	arahy.Tifrunner.gnm1.ann1.AV275D/arahy.Tifrunner.gnm1.ann1.D0CGVG	0
gmx00941	Flavonoid biosynthesis	2/293	30/4399	0.603715344655992	0.998568931117259	arahy.Tifrunner.gnm1.ann1.X8EVF3/arahy.Tifrunner.gnm1.ann1.RBR1AL	arahy.X8EVF3/arahy.RBR1AL	gmx:548087/gmx:100800911	2	1	arahy.Tifrunner.gnm1.ann1.X8EVF3	1	arahy.Tifrunner.gnm1.ann1.RBR1AL
gmx00561	Glycerolipid metabolism	5/293	79/4399	0.613281449355685	0.998568931117259	arahy.Tifrunner.gnm1.ann1.F795UE/arahy.Tifrunner.gnm1.ann1.HDPS7V/arahy.Tifrunner.gnm1.ann1.AHSJ27/arahy.Tifrunner.gnm1.ann1.H4CNNK/arahy.Tifrunner.gnm1.ann1.5IT4PV	arahy.F795UE/arahy.HDPS7V/arahy.AHSJ27/arahy.H4CNNK/arahy.5IT4PV	gmx:100812330/gmx:100808353/gmx:100789478/gmx:100807463/gmx:100808918	5	3	arahy.Tifrunner.gnm1.ann1.HDPS7V/arahy.Tifrunner.gnm1.ann1.H4CNNK/arahy.Tifrunner.gnm1.ann1.5IT4PV	2	arahy.Tifrunner.gnm1.ann1.F795UE/arahy.Tifrunner.gnm1.ann1.AHSJ27
gmx00062	Fatty acid elongation	2/293	31/4399	0.621808721850535	0.998568931117259	arahy.Tifrunner.gnm1.ann1.ZK5MJC/arahy.Tifrunner.gnm1.ann1.CI504D	arahy.ZK5MJC/arahy.CI504D	gmx:100818013/gmx:100813197	2	1	arahy.Tifrunner.gnm1.ann1.CI504D	1	arahy.Tifrunner.gnm1.ann1.ZK5MJC
gmx00640	Propanoate metabolism	2/293	31/4399	0.621808721850535	0.998568931117259	arahy.Tifrunner.gnm1.ann1.YH0B1H/arahy.Tifrunner.gnm1.ann1.KH93XI	arahy.YH0B1H/arahy.KH93XI	gmx:100788184/gmx:100778244	2	0		2	arahy.Tifrunner.gnm1.ann1.YH0B1H/arahy.Tifrunner.gnm1.ann1.KH93XI
gmx00906	Carotenoid biosynthesis	2/293	32/4399	0.63925963503343	0.998568931117259	arahy.Tifrunner.gnm1.ann1.F8T0MB/arahy.Tifrunner.gnm1.ann1.0Y92P4	arahy.F8T0MB/arahy.0Y92P4	gmx:100780770/gmx:100170674	2	1	arahy.Tifrunner.gnm1.ann1.0Y92P4	1	arahy.Tifrunner.gnm1.ann1.F8T0MB
gmx04146	Peroxisome	5/293	82/4399	0.646570440932238	0.998568931117259	novel.2353/arahy.Tifrunner.gnm1.ann1.98KHJ6/arahy.Tifrunner.gnm1.ann1.2G26YP/arahy.Tifrunner.gnm1.ann1.LQU7YY/arahy.Tifrunner.gnm1.ann1.UR3YMK	-/arahy.98KHJ6/arahy.2G26YP/arahy.LQU7YY/arahy.UR3YMK	gmx:100811306/gmx:100499909/gmx:100789858/gmx:100788875/gmx:100803882	5	2	novel.2353/arahy.Tifrunner.gnm1.ann1.98KHJ6	3	arahy.Tifrunner.gnm1.ann1.2G26YP/arahy.Tifrunner.gnm1.ann1.LQU7YY/arahy.Tifrunner.gnm1.ann1.UR3YMK
gmx04075	Plant hormone signal transduction	15/293	245/4399	0.674604629955382	0.998568931117259	arahy.Tifrunner.gnm1.ann1.H50X8V/arahy.Tifrunner.gnm1.ann1.32M24S/arahy.Tifrunner.gnm1.ann1.PH74U7/arahy.Tifrunner.gnm1.ann1.YZWE7C/arahy.Tifrunner.gnm1.ann1.ZSLI3V/arahy.Tifrunner.gnm1.ann1.0DD300/novel.2824/arahy.Tifrunner.gnm1.ann1.TK9VLP/arahy.Tifrunner.gnm1.ann1.PS1TRN/arahy.Tifrunner.gnm1.ann1.BH211Y/arahy.Tifrunner.gnm1.ann1.87NXW9/novel.5556/arahy.Tifrunner.gnm1.ann1.0MYI9I/arahy.Tifrunne…	arahy.H50X8V/arahy.32M24S/arahy.PH74U7/arahy.YZWE7C/arahy.ZSLI3V/arahy.0DD300/-/arahy.TK9VLP/arahy.PS1TRN/arahy.BH211Y/arahy.87NXW9/-/arahy.0MYI9I/arahy.47SLDE/arahy.3YF6JX	gmx:100820247/gmx:100799875/gmx:100792134/gmx:100776488/gmx:100217338/gmx:100809583/gmx:100499629/gmx:100778463/gmx:100805418/gmx:100527510/gmx:100306589/gmx:100499629/gmx:100811462/gmx:100794598/gmx:100775882	15	4	arahy.Tifrunner.gnm1.ann1.32M24S/arahy.Tifrunner.gnm1.ann1.PH74U7/arahy.Tifrunner.gnm1.ann1.YZWE7C/arahy.Tifrunner.gnm1.ann1.47SLDE	11	arahy.Tifrunner.gnm1.ann1.H50X8V/arahy.Tifrunner.gnm1.ann1.ZSLI3V/arahy.Tifrunner.gnm1.ann1.0DD300/novel.2824/arahy.Tifrunner.gnm1.ann1.TK9VLP/arahy.Tifrunner.gnm1.ann1.PS1TRN/arahy.Tifrunner.gnm1.ann1.BH211Y/arahy.Tifrunner.gnm1.ann1.87NXW9/novel.5556/arahy.Tifrunner.gnm1.ann1.0MYI9I/arahy.Tifrunner.gnm1.ann1.3YF6JX
gmx00670	One carbon pool by folate	1/293	17/4399	0.690867897426702	0.998568931117259	arahy.Tifrunner.gnm1.ann1.20M0Y1	arahy.20M0Y1	gmx:100499634	1	0		1	arahy.Tifrunner.gnm1.ann1.20M0Y1
gmx00945	Stilbenoid, diarylheptanoid and gingerol biosynthesis	1/293	17/4399	0.690867897426702	0.998568931117259	arahy.Tifrunner.gnm1.ann1.RBR1AL	arahy.RBR1AL	gmx:100800911	1	0		1	arahy.Tifrunner.gnm1.ann1.RBR1AL
gmx03018	RNA degradation	6/293	104/4399	0.701529098029129	0.998568931117259	arahy.Tifrunner.gnm1.ann1.QX2JW8/arahy.Tifrunner.gnm1.ann1.M7DLA2/arahy.Tifrunner.gnm1.ann1.J64R4J/novel.859/novel.5574/arahy.Tifrunner.gnm1.ann1.I4LFHL	arahy.QX2JW8/arahy.M7DLA2/arahy.J64R4J/-/-/arahy.I4LFHL	gmx:100792823/gmx:100777151/gmx:100787112/gmx:100811298/gmx:100792623/gmx:100792560	6	2	arahy.Tifrunner.gnm1.ann1.QX2JW8/novel.859	4	arahy.Tifrunner.gnm1.ann1.M7DLA2/arahy.Tifrunner.gnm1.ann1.J64R4J/novel.5574/arahy.Tifrunner.gnm1.ann1.I4LFHL
gmx04136	Autophagy - other	2/293	36/4399	0.702769934192221	0.998568931117259	arahy.Tifrunner.gnm1.ann1.G5XP6S/arahy.Tifrunner.gnm1.ann1.ERJ0Z2	arahy.G5XP6S/arahy.ERJ0Z2	gmx:100527905/gmx:100809664	2	1	arahy.Tifrunner.gnm1.ann1.G5XP6S	1	arahy.Tifrunner.gnm1.ann1.ERJ0Z2
gmx00740	Riboflavin metabolism	1/293	18/4399	0.711537844038745	0.998568931117259	arahy.Tifrunner.gnm1.ann1.J66FTP	arahy.J66FTP	gmx:100801046	1	1	arahy.Tifrunner.gnm1.ann1.J66FTP	0
gmx04141	Protein processing in endoplasmic reticulum	11/293	187/4399	0.711974190826134	0.998568931117259	arahy.Tifrunner.gnm1.ann1.TWLQ99/novel.1685/arahy.Tifrunner.gnm1.ann1.MZBU3F/novel.4136/arahy.Tifrunner.gnm1.ann1.TBRY8S/arahy.Tifrunner.gnm1.ann1.I6XRGW/arahy.Tifrunner.gnm1.ann1.QR3Y2J/arahy.Tifrunner.gnm1.ann1.V7DYZ1/arahy.Tifrunner.gnm1.ann1.UMKY0Z/arahy.Tifrunner.gnm1.ann1.IMF4E8/arahy.Tifrunner.gnm1.ann1.SSHM9A	arahy.TWLQ99/-/arahy.MZBU3F/-/arahy.TBRY8S/arahy.I6XRGW/arahy.QR3Y2J/arahy.V7DYZ1/arahy.UMKY0Z/arahy.IMF4E8/arahy.SSHM9A	gmx:100814831/gmx:100811370/gmx:100786727/gmx:100814967/gmx:100811370/gmx:100820432/gmx:548078/gmx:100801827/gmx:100785901/gmx:100791885/gmx:100306406	11	5	arahy.Tifrunner.gnm1.ann1.TWLQ99/arahy.Tifrunner.gnm1.ann1.QR3Y2J/arahy.Tifrunner.gnm1.ann1.V7DYZ1/arahy.Tifrunner.gnm1.ann1.UMKY0Z/arahy.Tifrunner.gnm1.ann1.SSHM9A	6	novel.1685/arahy.Tifrunner.gnm1.ann1.MZBU3F/novel.4136/arahy.Tifrunner.gnm1.ann1.TBRY8S/arahy.Tifrunner.gnm1.ann1.I6XRGW/arahy.Tifrunner.gnm1.ann1.IMF4E8
gmx00510	N-Glycan biosynthesis	2/293	37/4399	0.71712293902626	0.998568931117259	arahy.Tifrunner.gnm1.ann1.TWLQ99/arahy.Tifrunner.gnm1.ann1.KEGW9P	arahy.TWLQ99/arahy.KEGW9P	gmx:100814831/gmx:100778556	2	1	arahy.Tifrunner.gnm1.ann1.TWLQ99	1	arahy.Tifrunner.gnm1.ann1.KEGW9P
gmx00790	Folate biosynthesis	1/293	19/4399	0.730830108749233	0.998568931117259	arahy.Tifrunner.gnm1.ann1.J66FTP	arahy.J66FTP	gmx:100801046	1	1	arahy.Tifrunner.gnm1.ann1.J66FTP	0
gmx00380	Tryptophan metabolism	2/293	38/4399	0.730890515438308	0.998568931117259	arahy.Tifrunner.gnm1.ann1.P4LK2T/arahy.Tifrunner.gnm1.ann1.X4ZQ0T	arahy.P4LK2T/arahy.X4ZQ0T	gmx:100807013/gmx:100787855	2	1	arahy.Tifrunner.gnm1.ann1.X4ZQ0T	1	arahy.Tifrunner.gnm1.ann1.P4LK2T
gmx04130	SNARE interactions in vesicular transport	2/293	40/4399	0.756726179241049	0.998568931117259	novel.599/arahy.Tifrunner.gnm1.ann1.4TE40S	-/arahy.4TE40S	gmx:100809258/gmx:100305690	2	2	novel.599/arahy.Tifrunner.gnm1.ann1.4TE40S	0
gmx00260	Glycine, serine and threonine metabolism	3/293	59/4399	0.763402484170541	0.998568931117259	arahy.Tifrunner.gnm1.ann1.VG0MIY/arahy.Tifrunner.gnm1.ann1.20M0Y1/arahy.Tifrunner.gnm1.ann1.F2134M	arahy.VG0MIY/arahy.20M0Y1/arahy.F2134M	gmx:100792482/gmx:100499634/gmx:100776237	3	1	arahy.Tifrunner.gnm1.ann1.VG0MIY	2	arahy.Tifrunner.gnm1.ann1.20M0Y1/arahy.Tifrunner.gnm1.ann1.F2134M
gmx01212	Fatty acid metabolism	3/293	59/4399	0.763402484170541	0.998568931117259	arahy.Tifrunner.gnm1.ann1.YH0B1H/arahy.Tifrunner.gnm1.ann1.ZK5MJC/arahy.Tifrunner.gnm1.ann1.KH93XI	arahy.YH0B1H/arahy.ZK5MJC/arahy.KH93XI	gmx:100788184/gmx:100818013/gmx:100778244	3	0		3	arahy.Tifrunner.gnm1.ann1.YH0B1H/arahy.Tifrunner.gnm1.ann1.ZK5MJC/arahy.Tifrunner.gnm1.ann1.KH93XI
gmx00730	Thiamine metabolism	1/293	21/4399	0.765641654498581	0.998568931117259	arahy.Tifrunner.gnm1.ann1.439XX2	arahy.439XX2	gmx:100791848	1	1	arahy.Tifrunner.gnm1.ann1.439XX2	0
gmx01040	Biosynthesis of unsaturated fatty acids	1/293	22/4399	0.781326212568913	0.998568931117259	arahy.Tifrunner.gnm1.ann1.CI504D	arahy.CI504D	gmx:100813197	1	1	arahy.Tifrunner.gnm1.ann1.CI504D	0
gmx00940	Phenylpropanoid biosynthesis	6/293	115/4399	0.788629989251563	0.998568931117259	arahy.Tifrunner.gnm1.ann1.38ICVW/arahy.Tifrunner.gnm1.ann1.FFL3CR/arahy.Tifrunner.gnm1.ann1.N9VV4K/arahy.Tifrunner.gnm1.ann1.C9S01M/arahy.Tifrunner.gnm1.ann1.RBR1AL/arahy.Tifrunner.gnm1.ann1.HKKE6B	arahy.38ICVW/arahy.FFL3CR/arahy.N9VV4K/arahy.C9S01M/arahy.RBR1AL/arahy.HKKE6B	gmx:100786161/gmx:100783523/gmx:100814237/gmx:100804829/gmx:100800911/gmx:106794224	6	2	arahy.Tifrunner.gnm1.ann1.38ICVW/arahy.Tifrunner.gnm1.ann1.FFL3CR	4	arahy.Tifrunner.gnm1.ann1.N9VV4K/arahy.Tifrunner.gnm1.ann1.C9S01M/arahy.Tifrunner.gnm1.ann1.RBR1AL/arahy.Tifrunner.gnm1.ann1.HKKE6B
gmx00591	Linoleic acid metabolism	1/293	23/4399	0.795964416753813	0.998568931117259	novel.4365	-	gmx:547774	1	0		1	novel.4365
gmx00908	Zeatin biosynthesis	1/293	23/4399	0.795964416753813	0.998568931117259	novel.2502	-	gmx:100816815	1	1	novel.2502	0
gmx03440	Homologous recombination	3/293	63/4399	0.801261023819166	0.998568931117259	arahy.Tifrunner.gnm1.ann1.KK4CMR/arahy.Tifrunner.gnm1.ann1.QTSH12/novel.1972	arahy.KK4CMR/arahy.QTSH12/-	gmx:100818545/gmx:100788534/gmx:100817379	3	1	arahy.Tifrunner.gnm1.ann1.QTSH12	2	arahy.Tifrunner.gnm1.ann1.KK4CMR/novel.1972
gmx00053	Ascorbate and aldarate metabolism	2/293	44/4399	0.802029795749248	0.998568931117259	arahy.Tifrunner.gnm1.ann1.FX3851/arahy.Tifrunner.gnm1.ann1.6E02AJ	arahy.FX3851/arahy.6E02AJ	gmx:100817591/gmx:100794523	2	1	arahy.Tifrunner.gnm1.ann1.FX3851	1	arahy.Tifrunner.gnm1.ann1.6E02AJ
gmx00592	alpha-Linolenic acid metabolism	2/293	44/4399	0.802029795749248	0.998568931117259	arahy.Tifrunner.gnm1.ann1.HW2B72/arahy.Tifrunner.gnm1.ann1.V2FEV8	arahy.HW2B72/arahy.V2FEV8	gmx:100817099/gmx:100805194	2	1	arahy.Tifrunner.gnm1.ann1.V2FEV8	1	arahy.Tifrunner.gnm1.ann1.HW2B72
gmx00240	Pyrimidine metabolism	5/293	100/4399	0.806464246633353	0.998568931117259	arahy.Tifrunner.gnm1.ann1.15VHK9/arahy.Tifrunner.gnm1.ann1.HRMJ8R/arahy.Tifrunner.gnm1.ann1.4RDH3B/arahy.Tifrunner.gnm1.ann1.A6ZG0G/arahy.Tifrunner.gnm1.ann1.RTV5MI	arahy.15VHK9/arahy.HRMJ8R/arahy.4RDH3B/arahy.A6ZG0G/arahy.RTV5MI	gmx:100786073/gmx:100807008/gmx:100812427/gmx:100804818/gmx:100500111	5	1	arahy.Tifrunner.gnm1.ann1.RTV5MI	4	arahy.Tifrunner.gnm1.ann1.15VHK9/arahy.Tifrunner.gnm1.ann1.HRMJ8R/arahy.Tifrunner.gnm1.ann1.4RDH3B/arahy.Tifrunner.gnm1.ann1.A6ZG0G
gmx00073	Cutin, suberine and wax biosynthesis	1/293	24/4399	0.809625848630215	0.998568931117259	arahy.Tifrunner.gnm1.ann1.RDBF7Y	arahy.RDBF7Y	gmx:100818732	1	1	arahy.Tifrunner.gnm1.ann1.RDBF7Y	0
gmx00770	Pantothenate and CoA biosynthesis	1/293	24/4399	0.809625848630215	0.998568931117259	arahy.Tifrunner.gnm1.ann1.NX1XST	arahy.NX1XST	gmx:100806689	1	0		1	arahy.Tifrunner.gnm1.ann1.NX1XST
gmx00250	Alanine, aspartate and glutamate metabolism	2/293	45/4399	0.812122720283052	0.998568931117259	arahy.Tifrunner.gnm1.ann1.9N7MS3/arahy.Tifrunner.gnm1.ann1.RCZ69X	arahy.9N7MS3/arahy.RCZ69X	gmx:100811618/gmx:100779312	2	0		2	arahy.Tifrunner.gnm1.ann1.9N7MS3/arahy.Tifrunner.gnm1.ann1.RCZ69X
gmx03022	Basal transcription factors	2/293	45/4399	0.812122720283052	0.998568931117259	arahy.Tifrunner.gnm1.ann1.7GX23T/arahy.Tifrunner.gnm1.ann1.4A53N1	arahy.7GX23T/arahy.4A53N1	gmx:100789657/gmx:100813730	2	1	arahy.Tifrunner.gnm1.ann1.7GX23T	1	arahy.Tifrunner.gnm1.ann1.4A53N1
gmx00860	Porphyrin and chlorophyll metabolism	2/293	46/4399	0.821755136959138	0.998568931117259	arahy.Tifrunner.gnm1.ann1.UE4B97/arahy.Tifrunner.gnm1.ann1.SFIG2E	arahy.UE4B97/arahy.SFIG2E	gmx:100799066/gmx:547612	2	1	arahy.Tifrunner.gnm1.ann1.UE4B97	1	arahy.Tifrunner.gnm1.ann1.SFIG2E
gmx01200	Carbon metabolism	13/293	242/4399	0.83104674426691	0.998568931117259	novel.508/arahy.Tifrunner.gnm1.ann1.YH0B1H/arahy.Tifrunner.gnm1.ann1.THTJ31/arahy.Tifrunner.gnm1.ann1.R7E06Z/arahy.Tifrunner.gnm1.ann1.20M0Y1/arahy.Tifrunner.gnm1.ann1.KH93XI/novel.3886/arahy.Tifrunner.gnm1.ann1.J42BJ7/arahy.Tifrunner.gnm1.ann1.V10QWI/arahy.Tifrunner.gnm1.ann1.WH4ZAG/novel.3889/arahy.Tifrunner.gnm1.ann1.VI5MD4/arahy.Tifrunner.gnm1.ann1.F2134M	-/arahy.YH0B1H/arahy.THTJ31/arahy.R7E06Z/arahy.20M0Y1/arahy.KH93XI/-/arahy.J42BJ7/arahy.V10QWI/arahy.WH4ZAG/-/arahy.VI5MD4/arahy.F2134M	gmx:100797319/gmx:100788184/gmx:100806545/gmx:100305976/gmx:100499634/gmx:100778244/gmx:100814078/gmx:100803687/gmx:100790110/gmx:100499683/gmx:100801676/gmx:100798113/gmx:100776237	13	3	arahy.Tifrunner.gnm1.ann1.J42BJ7/arahy.Tifrunner.gnm1.ann1.V10QWI/arahy.Tifrunner.gnm1.ann1.WH4ZAG	10	novel.508/arahy.Tifrunner.gnm1.ann1.YH0B1H/arahy.Tifrunner.gnm1.ann1.THTJ31/arahy.Tifrunner.gnm1.ann1.R7E06Z/arahy.Tifrunner.gnm1.ann1.20M0Y1/arahy.Tifrunner.gnm1.ann1.KH93XI/novel.3886/novel.3889/arahy.Tifrunner.gnm1.ann1.VI5MD4/arahy.Tifrunner.gnm1.ann1.F2134M
gmx00910	Nitrogen metabolism	1/293	26/4399	0.834273965185287	0.998568931117259	novel.5594	-	gmx:548016	1	0		1	novel.5594
gmx03050	Proteasome	2/293	48/4399	0.839703605481354	0.998568931117259	arahy.Tifrunner.gnm1.ann1.4BL4Y4/arahy.Tifrunner.gnm1.ann1.354MLN	arahy.4BL4Y4/arahy.354MLN	gmx:100788486/gmx:100814594	2	0		2	arahy.Tifrunner.gnm1.ann1.4BL4Y4/arahy.Tifrunner.gnm1.ann1.354MLN
gmx00920	Sulfur metabolism	1/293	30/4399	0.874434402748308	0.998568931117259	arahy.Tifrunner.gnm1.ann1.PNJ0EQ	arahy.PNJ0EQ	gmx:100805275	1	0		1	arahy.Tifrunner.gnm1.ann1.PNJ0EQ
gmx00280	Valine, leucine and isoleucine degradation	2/293	53/4399	0.877636787429709	0.998568931117259	arahy.Tifrunner.gnm1.ann1.5JEW3L/arahy.Tifrunner.gnm1.ann1.YH0B1H	arahy.5JEW3L/arahy.YH0B1H	gmx:100306241/gmx:100788184	2	0		2	arahy.Tifrunner.gnm1.ann1.5JEW3L/arahy.Tifrunner.gnm1.ann1.YH0B1H
gmx00330	Arginine and proline metabolism	2/293	54/4399	0.884156197006373	0.998568931117259	arahy.Tifrunner.gnm1.ann1.EM7V1A/arahy.Tifrunner.gnm1.ann1.76NMAH	arahy.EM7V1A/arahy.76NMAH	gmx:100782576/gmx:100805182	2	2	arahy.Tifrunner.gnm1.ann1.EM7V1A/arahy.Tifrunner.gnm1.ann1.76NMAH	0
gmx00061	Fatty acid biosynthesis	1/293	33/4399	0.89804568444621	0.998568931117259	arahy.Tifrunner.gnm1.ann1.KH93XI	arahy.KH93XI	gmx:100778244	1	0		1	arahy.Tifrunner.gnm1.ann1.KH93XI
gmx04120	Ubiquitin mediated proteolysis	4/293	99/4399	0.904951112491371	0.998568931117259	arahy.Tifrunner.gnm1.ann1.TBRY8S/arahy.Tifrunner.gnm1.ann1.Y6I14R/arahy.Tifrunner.gnm1.ann1.5AU2WJ/arahy.Tifrunner.gnm1.ann1.Q4SW2C	arahy.TBRY8S/arahy.Y6I14R/arahy.5AU2WJ/arahy.Q4SW2C	gmx:100811370/gmx:100778869/gmx:100807343/gmx:100803022	4	0		4	arahy.Tifrunner.gnm1.ann1.TBRY8S/arahy.Tifrunner.gnm1.ann1.Y6I14R/arahy.Tifrunner.gnm1.ann1.5AU2WJ/arahy.Tifrunner.gnm1.ann1.Q4SW2C
gmx00051	Fructose and mannose metabolism	2/293	58/4399	0.907150966959014	0.998568931117259	arahy.Tifrunner.gnm1.ann1.VTJ7I3/arahy.Tifrunner.gnm1.ann1.4ZP1HR	arahy.VTJ7I3/arahy.4ZP1HR	gmx:100776301/gmx:100792618	2	1	arahy.Tifrunner.gnm1.ann1.4ZP1HR	1	arahy.Tifrunner.gnm1.ann1.VTJ7I3
gmx00310	Lysine degradation	1/293	36/4399	0.917229386558351	0.998568931117259	arahy.Tifrunner.gnm1.ann1.54PPAU	arahy.54PPAU	gmx:100813294	1	0		1	arahy.Tifrunner.gnm1.ann1.54PPAU
gmx00620	Pyruvate metabolism	3/293	83/4399	0.922486072776928	0.998568931117259	arahy.Tifrunner.gnm1.ann1.THTJ31/arahy.Tifrunner.gnm1.ann1.KH93XI/arahy.Tifrunner.gnm1.ann1.71VUPL	arahy.THTJ31/arahy.KH93XI/arahy.71VUPL	gmx:100806545/gmx:100778244/gmx:100794901	3	0		3	arahy.Tifrunner.gnm1.ann1.THTJ31/arahy.Tifrunner.gnm1.ann1.KH93XI/arahy.Tifrunner.gnm1.ann1.71VUPL
gmx00460	Cyanoamino acid metabolism	1/293	37/4399	0.922787898989798	0.998568931117259	arahy.Tifrunner.gnm1.ann1.20M0Y1	arahy.20M0Y1	gmx:100499634	1	0		1	arahy.Tifrunner.gnm1.ann1.20M0Y1
gmx03430	Mismatch repair	1/293	37/4399	0.922787898989798	0.998568931117259	arahy.Tifrunner.gnm1.ann1.1IE4J6	arahy.1IE4J6	gmx:100790070	1	1	arahy.Tifrunner.gnm1.ann1.1IE4J6	0
gmx02010	ABC transporters	1/293	38/4399	0.92797431476146	0.998568931117259	arahy.Tifrunner.gnm1.ann1.K4516S	arahy.K4516S	gmx:100811468	1	1	arahy.Tifrunner.gnm1.ann1.K4516S	0
gmx03020	RNA polymerase	1/293	38/4399	0.92797431476146	0.998568931117259	arahy.Tifrunner.gnm1.ann1.4RDH3B	arahy.4RDH3B	gmx:100812427	1	0		1	arahy.Tifrunner.gnm1.ann1.4RDH3B
gmx00195	Photosynthesis	1/293	43/4399	0.949138412874298	0.998568931117259	arahy.Tifrunner.gnm1.ann1.KSV0XM	arahy.KSV0XM	gmx:100797290	1	0		1	arahy.Tifrunner.gnm1.ann1.KSV0XM
gmx00040	Pentose and glucuronate interconversions	2/293	71/4399	0.955731598873008	0.998568931117259	arahy.Tifrunner.gnm1.ann1.AHSJ27/arahy.Tifrunner.gnm1.ann1.EU2PQ7	arahy.AHSJ27/arahy.EU2PQ7	gmx:100789478/gmx:100779892	2	0		2	arahy.Tifrunner.gnm1.ann1.AHSJ27/arahy.Tifrunner.gnm1.ann1.EU2PQ7
gmx00030	Pentose phosphate pathway	1/293	47/4399	0.961506929926329	0.998568931117259	arahy.Tifrunner.gnm1.ann1.J42BJ7	arahy.J42BJ7	gmx:100803687	1	1	arahy.Tifrunner.gnm1.ann1.J42BJ7	0
gmx00500	Starch and sucrose metabolism	5/293	143/4399	0.967014142785036	0.998568931117259	arahy.Tifrunner.gnm1.ann1.VF88UG/arahy.Tifrunner.gnm1.ann1.KG5Z1T/arahy.Tifrunner.gnm1.ann1.4ZP1HR/arahy.Tifrunner.gnm1.ann1.48A5Q0/arahy.Tifrunner.gnm1.ann1.AFE07A	arahy.VF88UG/arahy.KG5Z1T/arahy.4ZP1HR/arahy.48A5Q0/arahy.AFE07A	gmx:100777498/gmx:100810451/gmx:100792618/gmx:100776067/gmx:100785271	5	4	arahy.Tifrunner.gnm1.ann1.KG5Z1T/arahy.Tifrunner.gnm1.ann1.4ZP1HR/arahy.Tifrunner.gnm1.ann1.48A5Q0/arahy.Tifrunner.gnm1.ann1.AFE07A	1	arahy.Tifrunner.gnm1.ann1.VF88UG
gmx03030	DNA replication	1/293	50/4399	0.968771478368142	0.998568931117259	arahy.Tifrunner.gnm1.ann1.1IE4J6	arahy.1IE4J6	gmx:100790070	1	1	arahy.Tifrunner.gnm1.ann1.1IE4J6	0
gmx00071	Fatty acid degradation	1/293	53/4399	0.974668821745393	0.998568931117259	arahy.Tifrunner.gnm1.ann1.YH0B1H	arahy.YH0B1H	gmx:100788184	1	0		1	arahy.Tifrunner.gnm1.ann1.YH0B1H
gmx00710	Carbon fixation in photosynthetic organisms	1/293	53/4399	0.974668821745393	0.998568931117259	arahy.Tifrunner.gnm1.ann1.THTJ31	arahy.THTJ31	gmx:100806545	1	0		1	arahy.Tifrunner.gnm1.ann1.THTJ31
gmx03420	Nucleotide excision repair	1/293	56/4399	0.979455557751436	0.998568931117259	arahy.Tifrunner.gnm1.ann1.1IE4J6	arahy.1IE4J6	gmx:100790070	1	1	arahy.Tifrunner.gnm1.ann1.1IE4J6	0
gmx03040	Spliceosome	5/293	165/4399	0.988293369421967	0.998568931117259	novel.2341/arahy.Tifrunner.gnm1.ann1.3ZC2CN/arahy.Tifrunner.gnm1.ann1.61N80Q/arahy.Tifrunner.gnm1.ann1.F6WF27/arahy.Tifrunner.gnm1.ann1.7FS7F8	-/arahy.3ZC2CN/arahy.61N80Q/arahy.F6WF27/arahy.7FS7F8	gmx:100797765/gmx:100799718/gmx:100785682/gmx:100775883/gmx:100792642	5	2	novel.2341/arahy.Tifrunner.gnm1.ann1.7FS7F8	3	arahy.Tifrunner.gnm1.ann1.3ZC2CN/arahy.Tifrunner.gnm1.ann1.61N80Q/arahy.Tifrunner.gnm1.ann1.F6WF27
gmx00480	Glutathione metabolism	1/293	68/4399	0.991124387544671	0.998568931117259	arahy.Tifrunner.gnm1.ann1.8313P7	arahy.8313P7	gmx:100813267	1	0		1	arahy.Tifrunner.gnm1.ann1.8313P7
gmx00270	Cysteine and methionine metabolism	1/293	90/4399	0.998106651110424	0.998568931117259	arahy.Tifrunner.gnm1.ann1.VG0MIY	arahy.VG0MIY	gmx:100792482	1	1	arahy.Tifrunner.gnm1.ann1.VG0MIY	0
gmx00010	Glycolysis / Gluconeogenesis	2/293	127/4399	0.998568931117259	0.998568931117259	arahy.Tifrunner.gnm1.ann1.AHSJ27/arahy.Tifrunner.gnm1.ann1.MQNW98	arahy.AHSJ27/arahy.MQNW98	gmx:100789478/gmx:100798975	2	0		2	arahy.Tifrunner.gnm1.ann1.AHSJ27/arahy.Tifrunner.gnm1.ann1.MQNW98
