# Supplementary material for: Bulk RNA-Seq Analysis Reveals Differentially Expressed Genes Associated with Lateral Branch Angle in Peanut
Source: Genes (Basel). 2022 May 8;13(5):841. doi: 10.3390/genes13050841 (PMC9140427; doi:10.3390/genes13050841)
Supplement: Supplementary file 1 [file genes-13-00841-s001.zip › Supplementary materials/Table S9.xlsx]

## Sheet: Sheet1
gene_id	Ah-Pros1	Ah-Pros2	Ah-Pros3	Ah-Bun1	Ah-Bun2	Ah-Bun3	Ah-Pros	Ah-Bun	log2FoldChange	pvalue	padj	gene_name	gene_chr	gene_start	gene_end	gene_strand	gene_length	gene_biotype	gene_description
arahy.Tifrunner.gnm1.ann1.29DZAQ	351.292	561.55	630.888	115.309	110.511	69.5972	514.576	98.4725	2.3836	4.90877e-09	5.19013e-07	arahy.29DZAQ-ARF	arahy.Tifrunner.gnm1.Arahy.05	115265542	115271751	+	1187	-	Auxin response factor
arahy.Tifrunner.gnm1.ann1.X40XE7	1040.42	738.81	743.046	2507.57	1799.26	3004.28	840.759	2437.04	-1.53478	5.2622e-06	0.000246777	arahy.X40XE7-ARF	arahy.Tifrunner.gnm1.Arahy.18	133984380	133990418	+	4037	-	Auxin response factor
arahy.Tifrunner.gnm1.ann1.86T4WJ	4.48458	2.70626	2.80395	0	948.554	1312.86	3.3316	753.803	-7.81291	6.95441e-06	0.000313383	arahy.86T4WJ-ARF	arahy.Tifrunner.gnm1.Arahy.14	98830358	98835328	-	2890	-	Auxin response factor
arahy.Tifrunner.gnm1.ann1.F3RJIU	1557.64	1926.86	2072.12	712.156	998.054	1008.1	1852.21	906.105	1.03185	0.000260374	0.00668689	arahy.F3RJIU-ARF	arahy.Tifrunner.gnm1.Arahy.15	160314209	160317445	+	2526	-	Auxin response factor
arahy.Tifrunner.gnm1.ann1.AVLU3S	2317.78	3906.49	3996.56	1942.39	1290.45	1135.7	3406.94	1456.18	1.22586	0.00179699	0.0308402	arahy.AVLU3ARF	arahy.Tifrunner.gnm1.Arahy.04	86972535	86977575	-	3217	-	Auxin response factor
arahy.Tifrunner.gnm1.ann1.FDTJ9Q	109.872	253.036	171.975	276.092	1609.32	880.509	178.294	921.974	-2.37194	0.000851639	0.0171141	arahy.FDTJ9Q-E3	arahy.Tifrunner.gnm1.Arahy.14	139412225	139432283	+	15956	-	E3 ubiquitin ligase, UBR4
arahy.Tifrunner.gnm1.ann1.WS88ER	245.157	140.726	108.419	0	0	0	164.767	0	9.81537	2.40876e-13	6.38168e-11	arahy.WS88ER-ABC-2	arahy.Tifrunner.gnm1.Arahy.18	114894397	114896250	+	699	-	ABC-2 type transporter	ABC2_membrane
arahy.Tifrunner.gnm1.ann1.XPR4K7	2134.66	1508.74	1423.47	639.885	757.462	708.626	1688.96	701.991	1.26743	6.73497e-06	0.000304089	arahy.XPR4K7-ABC-2	arahy.Tifrunner.gnm1.Arahy.09	3467447	3476996	+	5546	-	ABC-2 type transporter	ABC2_membrane
arahy.Tifrunner.gnm1.ann1.0PE7XW	0.747429	0	0	0	226.778	389.111	0.249143	205.296	-9.18926	5.82529e-05	0.00192917	arahy.0PE7XW-ABC-2	arahy.Tifrunner.gnm1.Arahy.03	8246703	8253758	+	2813	-	ABC-2 type transporter	ABC2_membrane
arahy.Tifrunner.gnm1.ann1.IC01SW	51.5726	109.604	23.3662	2.43611	14.9651	5.27251	61.5142	7.55789	3.04373	0.00149787	0.0266913	arahy.IC01SABC-2	arahy.Tifrunner.gnm1.Arahy.06	780519	789279	+	4322	-	ABC-2 type transporter	ABC2_membrane
arahy.Tifrunner.gnm1.ann1.P7B4TL	127.063	173.201	179.453	315.07	343.045	257.299	159.905	305.138	-0.935433	0.00200356	0.0335374	arahy.P7B4TL-ABC-2	arahy.Tifrunner.gnm1.Arahy.18	128813214	128824795	-	6106	-	ABC-2 type transporter	ABC2_membrane
arahy.Tifrunner.gnm1.ann1.4TTF80	380.442	630.559	214.035	163.219	135.837	134.976	408.345	144.677	1.49463	0.00251024	0.0399173	arahy.4TTF80-ABC-2	arahy.Tifrunner.gnm1.Arahy.16	146394297	146403463	-	4974	-	ABC-2 type transporter	ABC2_membrane
